# Supplementary material for: Microsatellite Borders and Micro-sequence Conservation in Juglans
Source: Sci Rep. 2019 Mar 6;9:3748. doi: 10.1038/s41598-019-39793-z (PMC6403238; doi:10.1038/s41598-019-39793-z)
Supplement: Supplementary file 2 — Dataset1 [file 41598_2019_39793_MOESM2_ESM.xlsx]

## Sheet: All motif
Title:	Microsatellite Borders and Micro-sequence Conservation in Juglans
Authors:	Aziz Ebrahimi, Samarth Mathur, Shaneka S. Lawson, Nicholas R. LaBonte, Adam Lorch, Mark V. Coggeshall, Keith E. Woeste.
Supplementary Table S1. Frequency of classified SSR motifs (1 – 6 bp) in different genomes (nuclear, chloroplast, and mitochondrial)									7	8	9	10	11	12	13		14
	Pattern	Nuclear Motif Patterns	J. regia	J. regia 1	J. regia 2	J. regia 3	J. mandshurica	J. major	J. nigra	J. cinerea	J. ailantifolia	J. × intermedia	J. × quadrangulata	J. regia BC1	J. × cinerea	Total	J. regia transcriptome
	A	|AT|TA|	245645	1552	7749	1594	8900	2881	2681	5191	6565	180	1504	1770	2283	42850	14
	B	|GC|CG|	260	25	61	17	74	46	117	21	43	1	20	4	5	434	814
	C	|AG|GA|CT|TC|	144255	8069	12570	1149	5050	23279	4325	11812	3901	635	8506	2124	639	82059	17698
	D	|AC|CA|TG|GT|	18135	1765	51216	7036	52510	2136	22091	1768	49928	113	1237	8422	7417	205639	650
			1	2	3	4	5	6	7	8	9	10	11	12	13		14
	Pattern	Nuclear Motif Patterns	J. regia	J. regia 1	J. regia 2	J. regia 3	J. mandshurica	J. major	J. nigra	J. cinerea	J. ailantifolia	J. × intermedia	J. × quadrangulata	J. regia BC1	J. × cinerea	Total	J. regia transcriptome
	E	|ACG|CGA|GAC|CGT|GTC|TCG|	715	166	505	43	513	236	853	191	256	0	91	218	114	3186	76
	F	|AAG|AGA|GAA|CTT|TTC|TCT|	3212	59	749	371	180	116	215	197	361	0	141	68	123	2580	669
	G	|CCA|CAC|ACC|TGG|GTG|GGT|	9226	117	343	106	2175	58	388	136	378	11	92	16	21	3841	607
	H	|AAT|ATA|TAA|ATT|TTA|TAT|	9833	105	105	80	667	80	636	204	384	29	294	189	59	2832	1222
	I	|AAC|ACA|CAA|GTT|TTG|TGT|	3339	52	2833	11	141	617	211	111	19	3	35	9	25	4067	674
	J	|AGT|GTA|TAG|ACT|CTA|TAC|	257	362	867	35	111	207	358	708	74	8	56	114	73	2973	71
	K	|ATG|TGA|GAT|CAT|ATC|TCA|	1121	337	63	9	423	188	313	94	501	3	181	15	9	2136	201
	L	|AGG|GAG|GGA|CCT|CTC|TCC|	1014	383	1170	59	62	24	222	143	184	0	135	94	14	2490	84
	M	|GGC|GCG|CGG|GCC|CCG|CGC|	822	133	134	85	246	76	2439	39	155	10	110	71	267	3765	503
	N	|AGC|GCA|CAG|GCT|CTG|TGC|	596	111	446	18	500	123	78	35	1444	6	42	422	67	3292	155
			1	2	3	4	5	6	7	8	9	10	11	12	13
		Chloroplast motif patterns	J. regia	J. regia 1	J. regia 2	J. regia 3	J. mandshurica	J. major	J. nigra	J. cinerea	J. ailantifolia	J. × intermedia	J. × quadrangulata	J. regia BC1	J. × cinerea	Total
		AT	5	5	5	5	6	1	2	2	7	5	5	2	7	57
		TA	2	2	2	2	2	1	1	1	1	2	2	1	1	20
		ATT	2	2	2	2	1	2	2	2	1	2	2	2	1	23
		ATA	0	0	0	0	0	0	0	0	0	0	0	0	0	0
		TGAA	1	1	1	1	1	1	1	1	1	1	1	1	1	13
		AATA	2	2	2	2	1	2	2	2	1	2	2	2	1	23
		TAAA	0	0	0	0	1	0	1	0	1	0	0	1	1	5
		GATAA	0	0	0	0	1	0	0	0	1	0	0	0	1	3
		TTTATA	1	1	1	1	1	0	0	0	0	1	1	0	0	7
		ATAAA	1	1	1	1	0	0	0	0	0	1	1	0	0	6
			1	2	3	4	5	6	7	8	9	10	11	12	13
		Mitochondrial motif patterns	J. regia	J. regia 1	J. regia 2	J. regia 3	J. mandshurica	J. major	J. nigra	J. cinerea	J. ailantifolia	J. × intermedia	J. × quadrangulata	J. regia BC1	J. × cinerea	Total
		AT	3	3	3	3	3	3	3	3	3	3	3	3	3	39
		TA	1	1	1	1	1	1	1	1	1	1	1	1	1	13
		ATA	1	1	1	1	1	1	1	1	1	1	1	1	1	13
		TGT	1	1	1	1	1	1	1	1	1	1	1	1	1	13
		GAA	1	1	1	1	1	0	0	0	1	1	1	0	1	9
		TTC	1	1	1	1	1	1	1	1	1	1	1	1	1	13
		TGA	1	1	1	1	1	1	1	1	1	1	1	1	1	13
		AAG	1	1	1	1	1	1	1	1	1	1	1	1	1	13
		TCT	1	1	1	1	1	1	1	1	1	1	1	1	1	13
		AGCA	1	1	1	1	1	1	1	1	1	1	1	1	1	13
		TTTC	1	1	1	1	1	1	1	1	1	1	1	1	1	13
		TTCT	1	1	1	1	1	1	1	1	1	1	1	1	1	13
		TATC	1	0	0	0	1	1	0	1	1	1	1	1	1	9
		TCTT	1	0	0	0	1	0	0	1	1	0	0	1	1	6
		TTAA	1	0	0	0	0	0	0	1	1	0	0	1	1	5
