# Supplementary material for: Microsatellite Borders and Micro-sequence Conservation in Juglans
Source: Sci Rep. 2019 Mar 6;9:3748. doi: 10.1038/s41598-019-39793-z (PMC6403238; doi:10.1038/s41598-019-39793-z)
Supplement: Supplementary file 3 — Dataset 2a [file 41598_2019_39793_MOESM3_ESM.xlsx]

## Sheet: Dinucleotides
Title:	Microsatellite Borders and Micro-sequence Conservation in Juglans
Author:	Aziz Ebrahimi, Samarth Mathur, Shaneka S. Lawson, Nicholas R. LaBonte, Adam Lorch, Mark V. Coggeshall, Keith E. Woeste.
Supplementary Table S2a. 189,208 nuclear SSR dinucleotide primer pairs from the Persian walnut.
		Sample	Motif	# Repeats	Forward Primer	Reverse Primer	Forward Tm	Reverse Tm	Fragment Size
	SSR ID	J. regia BC1	tc	10	TCTCTATCGCAATTTCCATCC	TGGAGAAAGGAGAAGGTTAGGG	55.549	58.818	160
	HWI-ST1234:241:C94GAACXX:5:2308:18449:61396_ssr47	J. regia BC1	tc	13	GCTCATCTGGATGTGGATGC	GAGGCGCTTTAAGCTCATGG	58.763	59.34	155
	HWI-ST1234:241:C94GAACXX:5:1302:18280:73002_ssr56	J. regia BC1	ta	8	AGGTTTGAGGGTTTGCTTGC	ACTGTACAAACTCTGCTAAGC	59.247	55.926	105
	HWI-ST1234:241:C94GAACXX:5:1216:4423:26960_ssr89	J. regia BC1	ga	19	TTAGAGCCCACAAGCCACG	CATCCCTATCACTGTCGGCC	60.004	59.966	144
	HWI-ST1234:240:C8N02ACXX:3:1311:14075:49388_ssr83	J. regia BC1	ga	11	CAAGATCGGGTTTGTGATCCC	ACTTCATTACTGGATGTATAGTGGC	58.983	58.474	105
	HWI-ST1234:241:C94GAACXX:5:1112:5499:97326_ssr99	J. regia BC1	ga	9	ATGTTGTCAGCGTGGGTTGG	GTCCTCTTCCATCTCCTTGAGG	61.172	59.566	103
	HWI-ST1234:241:C94GAACXX:6:2112:11732:44744_ssr69	J. regia BC1	tc	8	AGAGAGCAAGCGATAGTCAGG	CATGAGAGGCGAAGAGTCCG	59.319	60.249	152
	HWI-ST1234:241:C94GAACXX:5:2314:19161:64061_ssr95	J. regia BC1	ct	9	CAACATTGGAGCACGTTCCG	GGGAAGAGGAAGACTGAGAGC	60.11	59.519	133
	HWI-ST1234:240:C8N02ACXX:3:2316:3898:65298_ssr82	J. regia BC1	tc	10	GTGGTATGGTCAATTGAATTGG	AGAGTGCAAATATCAGCGACC	55.665	58.445	117
	HWI-ST1234:240:C8N02ACXX:3:2109:12749:51204_ssr64	J. regia BC1	tc	9	ATTCATGCCCTGTACACGCC	GTCACCCTATCTCCAGCTGC	60.748	59.894	133
	HWI-ST1234:240:C8N02ACXX:3:1307:5086:82070_ssr56	J. regia BC1	ga	9	GTAGGGTGACTGGAAGTGGC	CGCAACTTTCCGATAAGCCC	60.036	59.623	158
	HWI-ST1234:241:C94GAACXX:5:2116:1596:4768_ssr69	J. regia BC1	ga	8	GAGAAGCAGGTAGGAAAGGG	CATGGATTGCACACTTGTTGC	57.299	58.937	131
	HWI-ST1234:241:C94GAACXX:6:1202:16361:83262_ssr20	J. regia BC1	ag	16	TGCTAGAGAGAGAAACGCGG	ACAACAACAAAGAAACGTGAGGG	59.548	60.12	111
	HWI-ST1234:240:C8N02ACXX:3:1216:17577:11793_ssr57	J. regia BC1	ca	10	CCCTTCCTCCACCATCTTCG	CTGATGAGAGATCTGGCGGC	59.821	60.32	183
	HWI-ST1234:241:C94GAACXX:5:2315:15148:84524_ssr68	J. regia BC1	ct	17	ACCACCTCCATTGTCCTTGG	ACTGGTCAGTCATAGACCGC	59.594	59.182	135
	HWI-ST1234:241:C94GAACXX:6:1316:5668:84032_ssr99	J. regia BC1	ga	11	AGTCGGCTTCTCCTAAACGC	GCTCCAGTAAGCCCATGTCG	60.109	60.812	139
	HWI-ST1234:241:C94GAACXX:6:1115:20221:44615_ssr52	J. regia BC1	ca	23	GTGGGTGGGATTAATGGC	TGCTTAAAGCTGTCCCGTGG	55.346	60.605	185
	HWI-ST1234:240:C8N02ACXX:3:2310:11898:78684_ssr88	J. regia BC1	ga	10	TAGTCAGTTCGCCGGCATCG	TGAATCTGTGATGATGGAGTTCG	62.608	58.564	119
	HWI-ST1234:241:C94GAACXX:6:1107:13017:43334_ssr82	J. regia BC1	ag	8	TTGCATCCACGCGAGAAAGG	CCTTGCACGCAGAGAAAGC	61.298	59.791	152
	HWI-ST1234:241:C94GAACXX:5:1101:13246:73210_ssr107	J. regia BC1	gt	8	TTATCAAGCCCAAACCTTCC	AAGAGAAGGGTAAGGCAGCC	55.598	59.379	106
	HWI-ST1234:241:C94GAACXX:6:1302:19486:63780_ssr128	J. regia BC1	tg	12	TCATTGATTGATTTGTGGTGGG	GACAAGTGGTCCTCAAACC	57.195	55.747	133
	HWI-ST1234:241:C94GAACXX:6:2303:18069:60837_ssr73	J. regia BC1	ac	8	GCTTGGAAGTCACAAGGTTAGG	ACTACCTTCTGCCTGTACTCC	59.186	58.541	145
	HWI-ST1234:241:C94GAACXX:5:2306:16246:83290_ssr114	J. regia BC1	ag	13	GTTCAGAGTGTGGGTAAGCG	CCTCATGGCTCACACTCTCG	58.571	60.179	122
	HWI-ST1234:240:C8N02ACXX:3:1307:13562:52941_ssr86	J. regia BC1	ct	18	TCTGTGGTTCATCCTTAATCTTCG	TGTGTTCATCTCTATGCATCAGG	58.58	58.299	148
	HWI-ST1234:241:C94GAACXX:6:1203:2441:28327_ssr89	J. regia BC1	ag	13	TGCAGCATGGAGAGGTTACG	TCATCGGTGAATCCTGTTTGC	60.108	58.916	122
	HWI-ST1234:241:C94GAACXX:6:1102:10550:88508_ssr52	J. regia BC1	ag	11	CTGTCTGAGCTAAGGTGCCC	CATCACCTTCCCTCTTCTCCC	60.108	59.512	117
	HWI-ST1234:241:C94GAACXX:5:2114:2418:25576_ssr85	J. regia BC1	ag	10	TTTGGGCTGCTAAATATGCC	ATGTACAGGGAAGCTTTGGG	56.433	57.486	159
	HWI-ST1234:241:C94GAACXX:5:2215:11600:98899_ssr122	J. regia BC1	ag	9	ATCGCCGAGTTCAAGTGACG	GATGGCCATAAATATTGTTGCC	60.733	56.128	146
	HWI-ST1234:240:C8N02ACXX:3:1206:15643:90739_ssr107	J. regia BC1	ac	16	AGTCAAAGGGCAGACAAATGC	TGTGCACATATGTATGCATGCC	59.385	59.706	138
	HWI-ST1234:241:C94GAACXX:6:1316:4845:74855_ssr100	J. regia BC1	tc	13	ACGCGTACTCTAAACCTCCC	ACATGCACTGGTCACTACGG	59.186	60.037	109
	HWI-ST1234:241:C94GAACXX:5:1208:19735:13884_ssr89	J. regia BC1	ct	8	CAATATCCCTCTGCTTTATCCC	CACAAGGAGGATCGAAGGAGG	56.067	59.862	135
	HWI-ST1234:241:C94GAACXX:6:2106:20448:35296_ssr37	J. regia BC1	ga	20	ACGTGATTCTAATCAGTTTGTCGG	CCTTTCTAGCTCTCCTGTCGC	59.374	60.202	100
	HWI-ST1234:240:C8N02ACXX:3:2305:17367:66057_ssr84	J. regia BC1	ta	8	ACTTGTGAACCAATCATCTAATGCC	CGCAGCACAACACATCTAGG	59.874	59.277	134
	HWI-ST1234:240:C8N02ACXX:3:1315:18699:98172_ssr94	J. regia BC1	tc	9	TCACACTCTCCCTATTCGCG	GATGGAAAGACAATATCAAGGC	59.261	55.216	148
	HWI-ST1234:241:C94GAACXX:5:1102:6702:36104_ssr116	J. regia BC1	ct	9	TCCAACCCATAGAAACCACCG	CACTAGACTCGGCTGACTGG	59.996	59.546	130
	HWI-ST1234:240:C8N02ACXX:3:1108:7563:81002_ssr144	J. regia BC1	ca	18	TAGAACCAGATGGGCACAGG	CCCACTGGTTATTTCAGGG	59.088	55.137	107
	HWI-ST1234:241:C94GAACXX:5:1302:15842:18793_ssr69	J. regia BC1	tg	12	TGTCTCTCGATGAACCCTTGC	CCTTTGACTCTGCTAATCACATGG	60.067	59.665	174
	HWI-ST1234:240:C8N02ACXX:3:2114:9237:21288_ssr107	J. regia BC1	ga	20	TCAGTGTCGCAAATGGTTCG	ACTCTCTCATGCAACGCCG	59.135	60.447	109
	HWI-ST1234:240:C8N02ACXX:3:2206:3502:62500_ssr96	J. regia BC1	ag	13	TTTGTCTGGCTTGGTCTGGC	TCGATTCGATGACCCAACCC	60.823	59.823	110
	HWI-ST1234:240:C8N02ACXX:3:1106:7611:45109_ssr74	J. regia BC1	ta	11	GCGGTGAAACTAATTTAATTGCCC	CAAAGAGTGTGATCGTGCTCC	59.435	59.271	170
	HWI-ST1234:241:C94GAACXX:5:2116:16766:35351_ssr76	J. regia BC1	ag	11	AGAGATTAACAGGAATTACAGTCCC	AGCTGAAATAATATCGTGCTGC	58.11	57.261	100
	HWI-ST1234:241:C94GAACXX:6:2316:3783:19917_ssr41	J. regia BC1	ta	8	AGCTTCCTGTCAAGAAAGTATACC	CCATTTGTGGGCCTTGAACC	58.264	59.679	122
	HWI-ST1234:241:C94GAACXX:6:2313:14741:75225_ssr82	J. regia BC1	ca	20	CACAGCAGTGCAAGAACAGG	AGTCCTGACTACTCGTCTCG	59.69	57.987	123
	HWI-ST1234:241:C94GAACXX:5:2115:12106:9360_ssr76	J. regia BC1	ca	8	TCCCGAGTATTAGGTGAGGC	TGCATTATTTCTACAACTTCGCCC	58.299	59.904	178
	HWI-ST1234:240:C8N02ACXX:3:1214:6563:61786_ssr35	J. regia BC1	ta	11	ACAAGTGAAGCCAAGCATGC	GTCATGAGGCCCATTTCAAGC	59.684	59.864	128
	HWI-ST1234:241:C94GAACXX:6:2215:7997:56263_ssr99	J. regia BC1	tc	12	GGCCATTCCTTCTCAGTTTGC	AGGTGAATCTGCAGGAAAGG	59.797	57.496	121
	HWI-ST1234:240:C8N02ACXX:3:2111:16219:93320_ssr76	J. regia BC1	tc	10	GGATCATACAGTGGATTTGCCC	GTGAAGGGACAGCAAGGACC	59.113	60.607	168
	HWI-ST1234:240:C8N02ACXX:3:2308:8401:24891_ssr121	J. regia BC1	tc	12	TCCAACTCAACACTATCTCGATCC	AGTCTTTCTCACTGAAGCTACGG	59.902	60.057	107
	HWI-ST1234:240:C8N02ACXX:3:2114:8006:50539_ssr77	J. regia BC1	ag	13	TCCAACACTAAGCAATTGAGCC	GGGATCGGCTATTTCCTACAGG	59.18	60.028	106
	HWI-ST1234:241:C94GAACXX:6:1113:19577:3002_ssr107	J. regia BC1	at	8	GCGATGAATCACCATCTGAGC	CGAATGAGTGGAGTGATTAGCG	59.47	59.208	154
	HWI-ST1234:241:C94GAACXX:5:1302:9912:38145_ssr50	J. regia BC1	tg	8	CAGCAGCCCTCTGTGTATGG	GGAGTCTAGCTGGCTTCACC	60.463	59.823	119
	HWI-ST1234:241:C94GAACXX:6:1203:19984:24471_ssr56	J. regia BC1	ga	9	CGGAAAGGCTTTACACAAGACC	ACTGATGGAAGATGGAAAGGG	59.774	57.341	109
	HWI-ST1234:241:C94GAACXX:5:1103:12577:92730_ssr86	J. regia BC1	ct	10	ACAAGACGACGAGCTGAAGC	CAGGCTCTGATCAGGAACCC	60.665	59.82	151
	HWI-ST1234:241:C94GAACXX:5:2113:20497:94116_ssr69	J. regia BC1	ct	15	CTCTGCTTCTTGTTCGTCGG	GCTCAAAGCTTAACACACAGAGC	58.936	60.608	113
	HWI-ST1234:240:C8N02ACXX:3:1109:6835:68917_ssr113	J. regia BC1	ag	18	GCTCAGCCTCCTCTGTAACC	GCCATTTGGTACCACTTCAGC	59.823	59.798	160
	HWI-ST1234:241:C94GAACXX:5:1104:8846:30097_ssr79	J. regia BC1	ct	12	TACCCAAACCCTAATCGCGG	TGTAAGAGAATCAACCAAAGGG	59.821	55.99	135
	HWI-ST1234:240:C8N02ACXX:3:1210:19683:70140_ssr112	J. regia BC1	ag	10	ACCAAGAGTTTAAGCCAACTACG	ATGCTGAACGCGTAGTCTCC	58.937	60.179	108
	HWI-ST1234:241:C94GAACXX:5:2216:19103:66048_ssr105	J. regia BC1	tc	18	TCTCCTCCTTCCTAGATCTGC	GAGAGAGTTGATGGCACGGG	57.763	60.461	176
	HWI-M00657:86:000000000-AP42N:1:2114:20320:14464_ssr28	J. regia BC1	ag	15	CATGTGATGGACCTGCAAGG	GGTCCATTACTTTCCTGCATGG	58.899	59.31	105
	HWI-ST1234:241:C94GAACXX:5:1109:13347:16189_ssr65	J. regia BC1	tc	8	TAAACATCCTCGCCTCTGGC	TGATGACACCAAAGCCGAGC	59.822	60.955	140
	HWI-ST1234:240:C8N02ACXX:3:1310:13155:56454_ssr107	J. regia BC1	ga	9	TGACTATCACGGATATCCCTCC	TGGTATTAGAGCAAGGTTACTAGG	58.302	57.274	107
	HWI-ST1234:241:C94GAACXX:5:1303:5016:33325_ssr54	J. regia BC1	tg	11	GCAAATGGGCTTGCCTATCC	TGCCTAGCAGGAACACAAGC	59.61	60.606	164
	HWI-ST1234:241:C94GAACXX:6:2116:16624:7880_ssr73	J. regia BC1	ga	8	TTACACTGGCTCCAATGGCC	GAACGTCAAATGCCGCTACC	60.323	59.904	136
	HWI-ST1234:241:C94GAACXX:6:1307:9335:61136_ssr83	J. regia BC1	ga	8	CGTAACAGCATCAAATGATATTCCC	CATCCCTCTCCAATTGTTTGTCC	58.626	59.555	100
	HWI-ST1234:241:C94GAACXX:5:1309:4452:6198_ssr34	J. regia BC1	tc	16	CCTCTAGGTCGTTGTTCCGG	CACACAACCCATCTCAACGG	59.827	59.126	135
	HWI-ST1234:240:C8N02ACXX:3:1109:18034:33072_ssr33	J. regia BC1	ga	11	TAGCTTGATTGGCACATGGC	CTATCTTCCTCTCTCGCACGG	58.895	59.734	129
	HWI-ST1234:241:C94GAACXX:6:1111:2338:90352_ssr75	J. regia BC1	ag	8	CAAGACTAGGGCTGGAGTGC	CAGAGTGACAGAGAGCGAGC	60.108	60.179	102
	HWI-ST1234:241:C94GAACXX:5:1313:14153:3074_ssr106	J. regia BC1	ct	8	TCATCGCCTCCAAACCTTCG	GCTCGGAGTTAAGGGCAAGG	60.391	60.745	102
	HWI-ST1234:241:C94GAACXX:5:2313:8248:54454_ssr103	J. regia BC1	tc	12	TCAGTGTCCTCTGAAAGATGC	TCTAACTACACGCAATCACGC	57.675	58.744	116
	HWI-ST1234:241:C94GAACXX:5:2204:8369:89725_ssr76	J. regia BC1	ct	9	AATGCAGCCACCCATTTAGC	GAGTCCACTCCACTTGTTCC	59.174	57.829	106
	HWI-ST1234:241:C94GAACXX:5:1116:19111:37257_ssr73	J. regia BC1	ga	10	AATGGAGGTGGTGGTATGGG	AGCTTCTACTTGTAGTACGGCC	59.074	59.574	138
	HWI-ST1234:241:C94GAACXX:5:1302:3911:23581_ssr73	J. regia BC1	ct	8	TCTTGCTCTCGTGTGCGTGC	GAAGGTGGAAGGTGGAAGGG	63.616	59.962	101
	HWI-ST1234:240:C8N02ACXX:3:1208:18890:97537_ssr61	J. regia BC1	ag	9	TGATCGCATGAAATATTCTCTCCC	GCGCGACTGTAGAATTCAAGC	58.759	60.267	149
	HWI-ST1234:241:C94GAACXX:6:2310:6995:59030_ssr122	J. regia BC1	ag	11	CGGTGGAGGATGAAATGAGC	TCTTCCCTTTGTGAGTCGCC	58.697	59.965	124
	HWI-ST1234:241:C94GAACXX:6:1215:7649:94280_ssr78	J. regia BC1	ct	20	AGTTGAACTCACTCCAACAACC	TGCACATCAAAGAAATGCATGC	58.721	59.003	108
	HWI-ST1234:241:C94GAACXX:5:1209:19698:73665_ssr77	J. regia BC1	ag	11	ACTCTACATTTCCTCTACGCC	AGTCGCGTAAAGAAAGCTTCG	56.92	59.28	107
	HWI-ST1234:241:C94GAACXX:5:1305:14341:71939_ssr78	J. regia BC1	ag	11	TTCTCAACAACCAAACACCC	TGCTCACACTCGCAAGTTCC	56.372	60.88	100
	HWI-ST1234:240:C8N02ACXX:3:1108:19561:30939_ssr46	J. regia BC1	ag	10	ATTCCCAGCTAGCATCCACC	TCACTCCCATCTCCCTTTCC	59.524	58.415	119
	HWI-ST1234:241:C94GAACXX:6:2115:2636:6319_ssr90	J. regia BC1	ct	10	TTTACCATGCAATAGGACCC	TGGAAGAATATCGTTCCATCG	55.08	55.589	122
	HWI-ST1234:241:C94GAACXX:6:2207:4010:36283_ssr39	J. regia BC1	ga	13	ACAGAGCAAGACGACATGGC	CTCTCACTTACTCTCGATTTGCC	60.672	58.891	159
	HWI-ST1234:241:C94GAACXX:6:2104:18594:84945_ssr73	J. regia BC1	tc	10	ACCCATAACGCCACCATACC	CTTACATCCTTCACTAACTACTTCC	59.818	56.699	131
	HWI-ST1234:241:C94GAACXX:6:1211:3105:29871_ssr71	J. regia BC1	ag	17	TGGATACACCCACTTGCACC	GAGCCACTGATTGCCATTGG	59.962	59.541	103
	HWI-ST1234:240:C8N02ACXX:3:2105:4092:48355_ssr66	J. regia BC1	ct	8	GCATGCCACCAAGATTGTAGG	ACGTAGATGGTCATGGTGGC	59.593	59.822	125
	HWI-ST1234:241:C94GAACXX:5:2106:19199:3709_ssr90	J. regia BC1	ga	9	AGAGTGTCAGAAACTCCAGCG	AGTCCAAACCGAAATCGAAACC	60	59.449	128
	HWI-ST1234:241:C94GAACXX:6:2214:20697:57451_ssr68	J. regia BC1	ct	14	TGGACTGGTATGGCAAAGGC	GAGCGTCTGTGTTTATGTGCC	60.323	59.871	130
	HWI-ST1234:241:C94GAACXX:6:1201:15168:26870_ssr113	J. regia BC1	at	9	CCGAAGAGACCCAGATCAGG	AGGAGATCATATTGGTTTCGGC	59.25	58.255	165
	HWI-ST1234:241:C94GAACXX:6:1209:4188:16564_ssr95	J. regia BC1	ct	16	ACAAACCTCCGACCATCTGG	AGGGAGAAGAGATCATGTTGGG	59.675	59.223	109
	HWI-ST1234:241:C94GAACXX:6:1301:16888:64303_ssr123	J. regia BC1	ga	11	TCATGTTAGATGTCGATGGAGGG	CCCATCATCACTCCCACTTGG	59.678	60.409	112
	HWI-ST1234:241:C94GAACXX:6:2111:19101:86097_ssr101	J. regia BC1	ga	8	TCTTGTCCAACTGTCGTGGG	CGATCATTGTCGTCGTCGC	59.894	59.451	167
	HWI-ST1234:241:C94GAACXX:5:2316:7576:36992_ssr124	J. regia BC1	ga	18	CAACCACATCATCTACACCC	TGCCGGTATGACTTGTCACC	55.824	60.037	130
	HWI-ST1234:240:C8N02ACXX:3:1207:1889:30589_ssr66	J. regia BC1	tc	9	ATTCATGCCCTGTACACGCC	GTCACCCTATCTCCAGCTGC	60.748	59.894	133
	HWI-ST1234:241:C94GAACXX:5:2214:17537:72440_ssr56	J. regia BC1	ag	9	GGGAAGTGTTGAATACATGCCC	GTGGAACCAGCTGGATTTGG	59.573	59.109	159
	HWI-ST1234:241:C94GAACXX:6:1204:18251:99551_ssr86	J. regia BC1	ta	8	ACACACATATGCTTGATCTCAGC	ACAATATAAGCCTGCATGCAGC	59.124	59.705	102
	HWI-ST1234:241:C94GAACXX:6:2106:16355:84849_ssr55	J. regia BC1	ag	8	ACAAACCCAGTACTCTACTCAACC	CGTCGACCTTTCCCTCTAGG	59.96	59.26	128
	HWI-ST1234:240:C8N02ACXX:3:2310:17659:12635_ssr86	J. regia BC1	ct	13	TCATTGCCTTGGTTGTTGCG	AAACGACGACAAGCTTCGC	59.968	59.437	105
	HWI-ST1234:241:C94GAACXX:6:2102:19775:51879_ssr49	J. regia BC1	ga	8	ATGATGAACCATTAACGACTGTGC	TTACTTGCACATGTTCCCAATTCC	59.905	60.022	100
	HWI-ST1234:240:C8N02ACXX:3:1109:12107:56826_ssr96	J. regia BC1	ag	13	GAGGAGAAGGAATCGACGGC	CACTCATTCTCAGATGCATCGC	60.249	59.779	128
	HWI-ST1234:240:C8N02ACXX:3:1201:12902:8007_ssr90	J. regia BC1	ag	9	TGAAGAGAGATCGCCATGGC	AACAGTACTCTGGTCTCGGC	59.894	59.111	104
	HWI-ST1234:240:C8N02ACXX:3:2306:13849:18265_ssr105	J. regia BC1	ta	10	TCGATTAATTACCTTTCCTCACCC	ATCTGGTGTGCATACCGAGG	58.322	59.534	101
	HWI-ST1234:240:C8N02ACXX:3:2314:3917:22384_ssr54	J. regia BC1	tc	9	TGTATAGAGGGTTTCCACTTGCC	TCTCTCCTTTCTTTCAGGTGGG	60.055	59.36	102
	HWI-ST1234:241:C94GAACXX:6:2301:8384:34797_ssr85	J. regia BC1	ta	10	TGCAATGAATACGCCTTTCATGG	GCTTCATGTGCATCATATGATCAGG	60.181	60.392	133
	HWI-ST1234:241:C94GAACXX:6:1114:9015:36789_ssr64	J. regia BC1	ct	10	TTCAGCATGTCATGAACAGC	GTTGGGCTTCTTGTAGTGCG	56.712	59.483	133
	HWI-ST1234:241:C94GAACXX:5:2316:20342:99844_ssr137	J. regia BC1	ag	9	CATGATCGCAGGTGGTTATCC	CGCGGAACCATCATAGTAAGC	58.854	59.207	109
	HWI-ST1234:241:C94GAACXX:6:1114:12600:33192_ssr80	J. regia BC1	ag	22	TCAAATCAAGCAAGCTCGATACC	CCAACTACTAATTTCTCTAATGCCG	59.377	57.821	152
	HWI-ST1234:240:C8N02ACXX:3:1116:14513:13159_ssr57	J. regia BC1	ct	12	GGTTTCCGGATCCAGAGACC	AAAGTAACGTAGGCGAAAGG	59.822	55.802	114
	HWI-ST1234:241:C94GAACXX:5:1106:6053:35607_ssr50	J. regia BC1	ga	10	TGCTTTACTGACAACAATGAGC	TTTGGTGGGTTGCCTCTTGG	57.512	60.759	140
	HWI-ST1234:241:C94GAACXX:5:2116:14527:75730_ssr82	J. regia BC1	ct	9	CGTCTCTCTGTGATTCTAGGGC	GCAGATCTGGACTTCGATATGG	59.966	58.416	176
	HWI-ST1234:241:C94GAACXX:6:1209:10237:64543_ssr45	J. regia BC1	ca	8	ACTATTGCAGCAGTCATAGGC	ACAATAGGGTGTCTGTTGGG	58.156	57.121	100
	HWI-ST1234:240:C8N02ACXX:3:2315:7700:79688_ssr84	J. regia BC1	ca	15	ACTGGAGATGTCAGATATGCACC	ACTGACTTAATACCATGCACG	59.929	56.07	109
	HWI-ST1234:240:C8N02ACXX:3:2206:3315:78576_ssr82	J. regia BC1	tc	14	AACCGTCTCCTTGAGATCCG	AGCAGTAGAGAAGGATCGCG	59.182	59.334	154
	HWI-ST1234:241:C94GAACXX:5:1311:18925:6243_ssr59	J. regia BC1	ct	10	GCAGATACACAAAGGAGTGAGG	TGCACGTTTCTCTGCTCTGC	58.734	61.224	106
	HWI-ST1234:241:C94GAACXX:5:2207:20008:48425_ssr27	J. regia BC1	tc	11	GTCCACTGCCATTATATTTGGGC	CAGTAGTTTACTTGCCAGGCC	59.994	58.915	108
	HWI-ST1234:241:C94GAACXX:6:1216:2732:25008_ssr123	J. regia BC1	tc	19	CTTAGGCACCCTCTCTGTGG	GGATTTAGACAAAGACGCTGGG	59.461	59.322	138
	HWI-ST1234:241:C94GAACXX:5:1213:7348:50187_ssr85	J. regia BC1	tg	11	CAGTCAATATACAGAGAATACTCCC	GGTTAGTGAAGGGAGTTGAATGG	56.338	58.99	106
	HWI-ST1234:241:C94GAACXX:5:2108:21278:34666_ssr73	J. regia BC1	ct	9	CGACTTTAACCCATATGCAGAACC	AGGAGTCAGATGTATGTACTAACC	59.965	57.037	112
	HWI-ST1234:241:C94GAACXX:6:1101:9157:62262_ssr71	J. regia BC1	ag	15	TACTCCGACCTACTTGTTCC	TGCAACGTACCCAAATGAATTAGG	56.006	59.843	128
	HWI-ST1234:241:C94GAACXX:5:1210:10155:6042_ssr62	J. regia BC1	tg	13	AAAGGGAACTCCGAAGAGCC	CGCTGATTGTTTGGTAGTGTCG	59.675	60.16	167
	HWI-ST1234:241:C94GAACXX:5:1309:20121:32949_ssr118	J. regia BC1	ct	10	TCTCTCTACCTATCTTCATCAATCG	AAGGAAGCTTTGCGGCATGG	57.32	61.881	134
	HWI-ST1234:241:C94GAACXX:5:1204:10055:32553_ssr69	J. regia BC1	ct	9	TCAACCAGTTACCTCACTTCCC	AGTTTCTCCGACACCAAGCC	59.629	60.25	137
	HWI-ST1234:241:C94GAACXX:6:2101:11754:59015_ssr59	J. regia BC1	tc	8	TGCATCAAGTATATAGTTGCCTAGC	CCAATTCGAGGTTGGGTGCC	58.834	61.595	118
	HWI-ST1234:240:C8N02ACXX:3:2108:20129:18689_ssr67	J. regia BC1	ct	9	AGAAGTAGAGCTTGAAACAAGGG	CGTGTCTCTCCAACCAAGGG	58.353	60.321	104
	HWI-ST1234:241:C94GAACXX:5:1309:3971:71411_ssr56	J. regia BC1	ag	10	AGCAGGAATCCAGATGCAGG	GTACTTCGATCGAGGGAGAGG	59.817	59.125	145
	HWI-ST1234:240:C8N02ACXX:3:1315:15332:7457_ssr110	J. regia BC1	ga	9	TGCCTCAGAAACTCGAAGGC	CCCAAAGTCCAAACCGAAATCG	60.321	60.351	104
	HWI-ST1234:240:C8N02ACXX:3:2115:4812:47919_ssr70	J. regia BC1	ct	11	GCTTTGCAACGGTCAGACC	TTAAACGAGACAGAGGCCGG	59.717	59.754	161
	HWI-ST1234:241:C94GAACXX:5:1108:11413:52988_ssr52	J. regia BC1	ga	19	AGAGAGGAATCGGTTGACCC	CATATGCACTCGCCATTGCC	58.804	60.04	141
	HWI-ST1234:241:C94GAACXX:5:2201:13777:12036_ssr53	J. regia BC1	ct	13	TACAAAGTCTGCTGAGGCCC	ATGTCGCACACACGAACAGC	59.675	61.831	117
	HWI-ST1234:241:C94GAACXX:5:2202:20356:61983_ssr73	J. regia BC1	ag	17	TCATGCTCTGGGATTAGATTGGG	CAACCATCTCCACATGTTCTTCC	59.926	59.558	100
	HWI-ST1234:240:C8N02ACXX:3:1216:6753:54797_ssr73	J. regia BC1	ct	13	ATCTTTCCTTTCCGACAACC	ACCTAGGCGACGTAATCTGG	55.654	58.97	125
	HWI-ST1234:240:C8N02ACXX:3:2115:6047:5695_ssr81	J. regia BC1	tc	8	AATCACCTTGAATACGACCC	GCGAGAGATTACGGTGGTGG	55.143	60.528	110
	HWI-ST1234:241:C94GAACXX:5:1314:16849:66396_ssr56	J. regia BC1	ct	8	ATCAAAGTATACCCGGCCGC	GGAGAATGCATGGTGAATCGG	60.25	59.394	133
	HWI-ST1234:241:C94GAACXX:5:2301:5362:85047_ssr102	J. regia BC1	tg	8	TGGACCCAGACTGAAGAATTCG	GCTGCTGGAAGTCTCACAGC	60.028	61.297	141
	HWI-ST1234:240:C8N02ACXX:3:2314:5696:5992_ssr55	J. regia BC1	ct	10	CTCGTTACCAGCTTACCCGG	GAGAGAGTGATTTCGGGAGGG	60.179	59.589	137
	HWI-ST1234:241:C94GAACXX:5:2213:14896:14714_ssr80	J. regia BC1	ga	9	CTGCTTTCTTGCTCTTGGACC	TGGCATGATGTTTGCAGAGG	59.461	58.821	128
	HWI-ST1234:241:C94GAACXX:6:1314:4466:49379_ssr117	J. regia BC1	ga	17	AGGAAAGAAATAAAGGGCATGCC	TCCTCATCGATAAGGACTCTAGC	59.548	58.671	111
	HWI-ST1234:241:C94GAACXX:6:2306:11124:42686_ssr104	J. regia BC1	ta	12	ATAATGCATGCATGTGACGC	TTGTGTGAACTTGCACGTCC	57.589	59.27	141
	HWI-ST1234:241:C94GAACXX:6:2216:9389:82941_ssr44	J. regia BC1	ac	13	CGCTGATTGTTTGGTAGTGTCG	AAAGGGAACTCCGAAGAGCC	60.16	59.675	167
	HWI-ST1234:241:C94GAACXX:5:2110:6152:54682_ssr46	J. regia BC1	tc	9	TCTCTCAACACTCATAGATAGCCC	ACAGAGCCACGAGTCATTGG	59.17	60.037	100
	HWI-ST1234:241:C94GAACXX:5:1303:3275:90582_ssr55	J. regia BC1	ct	8	AGAAACAACCAGCACAATGGG	GTGCCATATTGTTGGAGGAGC	59.312	59.322	159
	HWI-ST1234:240:C8N02ACXX:3:1213:3497:30196_ssr63	J. regia BC1	ga	12	CTCCCAACTTTGCGAAACCC	TGCTTTCTAAGGAAGAGGGCG	59.686	60.066	105
	HWI-ST1234:240:C8N02ACXX:3:1202:3774:64948_ssr55	J. regia BC1	tc	12	CTGAGTACTCTTATTCGCCG	TAAGCACAAACCCAGAGAGG	55.513	57.141	100
	HWI-ST1234:240:C8N02ACXX:3:1212:12124:59660_ssr20	J. regia BC1	ag	8	TCTTCTCAGTGTCTCCCATGG	TTATATAGCCCATGGAATGCC	58.817	55.25	136
	HWI-ST1234:241:C94GAACXX:6:1112:7906:41571_ssr103	J. regia BC1	ga	10	GTGGTGTGGGCACAGTATCC	TGATTGTTGCATTGCTGAACC	60.677	57.971	101
	HWI-ST1234:241:C94GAACXX:6:2215:7459:53064_ssr93	J. regia BC1	ga	12	TGTAGACATCTGAGAAACGGC	AATGTATTGGAAGCTTCGCG	57.768	56.886	155
	HWI-ST1234:241:C94GAACXX:6:1114:11274:33864_ssr70	J. regia BC1	ac	9	TCACATAAGATGACACCCACCC	ACATCAACAGTGGAAACTGG	59.761	55.867	109
	HWI-ST1234:241:C94GAACXX:6:1209:3782:57470_ssr109	J. regia BC1	tc	15	ACCACTCTCCAAAGTCTTCTTCC	AGTTGCAGTGAGCTGAGACC	59.928	59.965	180
	HWI-ST1234:241:C94GAACXX:6:1102:10494:65797_ssr89	J. regia BC1	ga	14	AGGAGTTCTGGTGAGAGGGC	GCACCTAGGTTTCAATCTCTGG	60.907	58.726	163
	HWI-ST1234:241:C94GAACXX:6:1314:3524:67891_ssr100	J. regia BC1	at	8	CTCTCACACACAAATACACAAGC	CACAGTACCATAAATGAAGAATGCC	58.223	58.502	123
	HWI-ST1234:241:C94GAACXX:6:1310:6915:7253_ssr25	J. regia BC1	ga	23	TGTGTTTGAAGCTTTGGAAAGG	TGAGAGCTGATCATGTGTGG	57.878	57.314	135
	HWI-ST1234:240:C8N02ACXX:3:2109:7335:67472_ssr80	J. regia BC1	ga	8	CTGCAGAAGGGAAGGATGCC	GAGAGCATGGTATTGTCTGGC	60.751	58.783	104
	HWI-ST1234:241:C94GAACXX:5:2205:9063:26676_ssr81	J. regia BC1	ag	9	CGCCCTAAATACCATTGCGC	GAATCCTCGCTTGCTCATGC	60.04	59.693	159
	HWI-ST1234:241:C94GAACXX:5:1111:8082:10049_ssr88	J. regia BC1	at	13	CCAAATTAATCAGCTCATGAGG	AGATTGCATGGAGAGTCAATGG	55.208	58.447	128
	HWI-ST1234:241:C94GAACXX:6:2312:16564:42632_ssr66	J. regia BC1	tc	9	AGATGTCTAGCTACCAACTTGC	CCCATCTCATCTCATCTCACTATCC	57.87	59.872	149
	HWI-ST1234:241:C94GAACXX:5:1208:14759:16099_ssr35	J. regia BC1	ga	12	CGTTAGAGCTGCTTTGCTGG	GCAGAAAGGACGTACCGACC	59.555	60.735	167
	HWI-ST1234:241:C94GAACXX:6:1208:9814:6949_ssr45	J. regia BC1	ga	10	GCAAATGCAGCATTTCAGATCC	TGAGTACCACAAACTGCTGC	59.136	58.407	139
	HWI-ST1234:241:C94GAACXX:6:1215:13849:73763_ssr81	J. regia BC1	ct	8	CATGGATTGCACACTTGTTGC	GAGAAGCAGGTAGGAAAGGG	58.937	57.299	131
	HWI-ST1234:240:C8N02ACXX:3:2102:6124:94157_ssr131	J. regia BC1	ct	10	TCTCTCTACCTATCTTCATCAATCG	AAGGAAGCTTTGCGGCATGG	57.32	61.881	134
	HWI-ST1234:241:C94GAACXX:6:2110:11749:100439_ssr69	J. regia BC1	ag	13	TAGTCTTCAACACCGGTTCC	TGGAACCTGTCTCCCTAATTAAGG	57.174	59.526	100
	HWI-ST1234:241:C94GAACXX:6:2303:8938:30354_ssr69	J. regia BC1	tc	8	ATGCAAGATTTACGCCCTCC	TGTTTGGTAGCTTGCGGAGG	58.32	60.605	150
	HWI-ST1234:241:C94GAACXX:6:2209:9058:46580_ssr137	J. regia BC1	ag	11	AGAGATTAACAGGAATTACAGTCCC	AGCTGAAATAATATCGTGCTGC	58.11	57.261	100
	HWI-ST1234:241:C94GAACXX:5:1214:4031:82349_ssr41	J. regia BC1	ga	11	CTTCTTTATTACGCACTCTTGC	AACCACCATGCTCTTCGTCC	55.837	60.322	112
	HWI-ST1234:241:C94GAACXX:6:2304:6545:9925_ssr56	J. regia BC1	ag	19	GACATGGGTCAACTGAAATTGC	CCCATCCTACAACTCCAGCG	58.421	60.179	167
	HWI-ST1234:241:C94GAACXX:5:1108:2287:39782_ssr90	J. regia BC1	ga	8	CGATATTGGTGCGTCATCGG	CCTCTATTAAAGTAAAGCAAACGGC	59.216	58.744	130
	HWI-ST1234:241:C94GAACXX:5:1211:16975:3482_ssr115	J. regia BC1	tg	9	AGGATGGTGAGAAACTTGATTACC	ACCAGGCTCTCCAAATCTGC	58.499	60.035	133
	HWI-ST1234:241:C94GAACXX:6:1207:12671:68973_ssr99	J. regia BC1	tc	10	ATGCTGAACGCGTAGTCTCC	ACCAAGAGTTTAAGCCAACTACG	60.179	58.937	108
	HWI-ST1234:241:C94GAACXX:5:2301:16426:13115_ssr48	J. regia BC1	at	9	GAGATTCCGTGCAGTCGAGG	CGTCTCTTTATTCTTGTCATCGTCG	60.527	60.053	142
	HWI-ST1234:241:C94GAACXX:5:2308:16331:31005_ssr102	J. regia BC1	ga	9	ATTTACATCGCCTGGATCTAGC	GGGATGTCATTGTATAATCGAACCG	58.068	59.88	100
	HWI-ST1234:241:C94GAACXX:6:1307:20583:84054_ssr64	J. regia BC1	ca	8	GGAGTCTAGCTGGCTTCACC	CAGCAGCCCTCTGTGTATGG	59.823	60.463	119
	HWI-ST1234:241:C94GAACXX:5:1203:10527:75698_ssr113	J. regia BC1	at	8	CACGCGTGAGATCATGTACG	CCATAAATTTAACTGTCCTCCGG	59.16	57.249	157
	HWI-ST1234:240:C8N02ACXX:3:2201:1393:18925_ssr72	J. regia BC1	tc	14	CAATCCGTAACGTCCCGTCG	TTGGGTTCAGCTATGGTGGG	61.136	59.669	109
	HWI-ST1234:241:C94GAACXX:6:2313:8642:85530_ssr62	J. regia BC1	ct	15	CCGGTGGATTTCCGTTCTCC	ACTAGGCTGCGTTTAGGTGC	60.743	60.391	111
	HWI-ST1234:241:C94GAACXX:6:1215:15184:61731_ssr63	J. regia BC1	ga	9	TCATCGACACAGAGGGAGGG	CCTCTAGGTCGTTGTTCCGG	60.684	59.827	112
	HWI-ST1234:241:C94GAACXX:5:1207:4783:5092_ssr64	J. regia BC1	ta	8	CCATTTGTGGGCCTTGAACC	AGCTTCCTGTCAAGAAAGTATACC	59.679	58.264	122
	HWI-ST1234:241:C94GAACXX:5:1110:15257:59217_ssr63	J. regia BC1	tc	12	CCTCCATTCCATCATCTCCC	GGTGCTTGAAAGGTTGTGGG	57.125	59.611	153
	HWI-ST1234:241:C94GAACXX:6:1114:1612:14396_ssr65	J. regia BC1	ga	10	TTCTCAACAACCAAACACCC	ACATTCTAGAGGATGTTCCGC	56.372	57.539	114
	HWI-ST1234:241:C94GAACXX:5:2114:16165:78965_ssr74	J. regia BC1	ga	20	AGTTGAACACGATGATCAGGG	GCCAATGCTACTTACGTGGC	58.022	59.623	109
	HWI-ST1234:241:C94GAACXX:6:1201:15553:17173_ssr91	J. regia BC1	ga	13	GATTGCCATGGTTGGAGACG	ACACCACTGTGAAAGGCTCC	59.265	60.179	168
	HWI-ST1234:241:C94GAACXX:6:1312:9798:78560_ssr76	J. regia BC1	ct	11	TCGTCAACATGCTCTTCCCG	CGTTTGGCTGTTCAAGTTTCG	60.39	58.891	147
	HWI-ST1234:241:C94GAACXX:6:1310:4775:3917_ssr70	J. regia BC1	at	9	GATTTCAGGGACGCACACGC	GAGCTTGATGAGAGAGGGAGG	62.241	59.312	159
	HWI-ST1234:241:C94GAACXX:5:1311:6877:75785_ssr28	J. regia BC1	ag	15	TGGTTGGTTAGGGATGGTGC	CTCCACCACCATAGTTCGCC	59.961	60.462	170
	HWI-ST1234:241:C94GAACXX:6:1210:11825:29262_ssr86	J. regia BC1	ta	10	CGAGATTCCGCTACAATGTGC	TTGTGTGCCACCCAACTGG	59.741	60.756	122
	HWI-ST1234:241:C94GAACXX:5:1116:1990:64491_ssr59	J. regia BC1	gt	9	GAGGAACTTGGCTTAAACCAGG	GACACTTGCAAGAGGAAGACC	59.18	58.853	115
	HWI-ST1234:241:C94GAACXX:6:2312:7520:97817_ssr47	J. regia BC1	ct	8	CCAATGTGGGTCTGTAGGCC	TCTTGTCCAAACCGCAATGC	60.394	59.686	120
	HWI-ST1234:241:C94GAACXX:6:2307:14402:53416_ssr85	J. regia BC1	tg	19	AATGGGACTTCAATTAAGGAGG	TGGCCTATAACTTGGATCTTCC	55.749	57.293	118
	HWI-ST1234:241:C94GAACXX:6:2103:6961:50013_ssr48	J. regia BC1	tc	10	GTACTTCGATCGAGGGAGAGG	AGCAGGAATCCAGATGCAGG	59.125	59.817	145
	HWI-ST1234:240:C8N02ACXX:3:2110:16691:17424_ssr50	J. regia BC1	gt	13	TGGTGATTTCTTGTCATGCC	TCACCCTCACTCTTACAACTACC	56.308	59.169	116
	HWI-ST1234:241:C94GAACXX:6:1106:21279:63601_ssr83	J. regia BC1	ca	11	TTAACGTTCCCAACCAGGCC	TCACATTGTATGCTCCAGGC	60.538	57.957	129
	HWI-ST1234:241:C94GAACXX:5:2101:21096:84767_ssr78	J. regia BC1	ac	8	AGCCTTTAAGCAAACTCCAATCC	CCTGACTTAACTCTCACCTCCG	59.488	59.835	124
	HWI-ST1234:241:C94GAACXX:5:1301:17554:37829_ssr86	J. regia BC1	ag	10	GCGTAGACATCGGTTGGAGG	CCAGCTGCGTCCATTCTAGG	60.528	60.532	176
	HWI-ST1234:241:C94GAACXX:5:1114:3009:95058_ssr106	J. regia BC1	ct	12	TGTGTCTTGGCGATTCCTCC	GTAGTACCTGTTGGACCGGC	60.036	60.108	147
	HWI-ST1234:241:C94GAACXX:6:1102:6754:38859_ssr75	J. regia BC1	ct	9	CCTTGCACTTGGAATGTGC	ACGCATCCAACACTGTAACC	57.498	58.481	166
	HWI-ST1234:241:C94GAACXX:5:2216:6246:70613_ssr89	J. regia BC1	ga	14	TCCAATCAAATGATAGCCTTGCG	ATTCACAACAAGGTACCTGG	59.684	55.253	146
	HWI-ST1234:241:C94GAACXX:6:2310:13631:57594_ssr68	J. regia BC1	gt	8	AGGTCAATGAGATGGAACTCC	CCTACGTGTTCTACCTCATTGC	57.078	58.812	106
	HWI-ST1234:241:C94GAACXX:6:2212:12898:99473_ssr64	J. regia BC1	ct	8	ACGAAGGGATTGGGTTAAATACC	CTGTGCATTGGAGGCTTCGG	58.47	61.651	137
	HWI-ST1234:240:C8N02ACXX:3:2108:21098:61911_ssr60	J. regia BC1	ag	15	CGATGCTCTAGAATTCTTTCGGG	AGAATTTGGACCCTCACACCC	59.262	59.924	124
	HWI-ST1234:241:C94GAACXX:6:2307:4555:71612_ssr79	J. regia BC1	ga	8	CCTTGCAGGCCAGGAAATCC	TCTTGGGCTCTAGAAATTTGC	61.325	56.22	156
	HWI-ST1234:241:C94GAACXX:5:1215:17139:28788_ssr46	J. regia BC1	ag	14	CGATGCTCTAGAATTCTTTCGGG	AGAATTTGGACCCTCACACCC	59.262	59.924	122
	HWI-ST1234:240:C8N02ACXX:3:1109:2154:86681_ssr79	J. regia BC1	ga	14	TGCTCCTGCCCAATATTATCG	ATACACTTTCAGCCACTATGG	57.942	55.376	129
	HWI-ST1234:241:C94GAACXX:6:2213:13162:64582_ssr79	J. regia BC1	ag	16	GGAGACAAATTGGAGGAAATACCG	GCTCGTAAGTCCTTCCACCC	59.664	60.108	102
	HWI-ST1234:241:C94GAACXX:5:2215:19148:5785_ssr33	J. regia BC1	tg	8	TTTGAGGAATGGCATAGAGC	AGGCAGTTCAAGTATAATTGGCC	55.494	59.046	130
	HWI-ST1234:240:C8N02ACXX:3:1214:7457:68108_ssr110	J. regia BC1	ga	19	CAACCACATCATCTACACCC	TGCCGGTATGACTTGTCACC	55.824	60.037	132
	HWI-ST1234:241:C94GAACXX:5:1109:13648:90604_ssr66	J. regia BC1	ag	12	GTAGTACCTGTTGGACCGGC	TGTGTCTTGGCGATTCCTCC	60.108	60.036	147
	HWI-ST1234:241:C94GAACXX:6:2315:14186:72958_ssr88	J. regia BC1	ga	9	GGTTTCGTTTCTTCCACGCC	AGCTCTTTCTTCCTAGTTTGAAACG	60.041	59.533	155
	HWI-ST1234:241:C94GAACXX:5:2111:6795:19371_ssr135	J. regia BC1	ag	13	GAGGAGAAGGAATCGACGGC	CACTCATTCTCAGATGCATCGC	60.249	59.779	128
	HWI-ST1234:241:C94GAACXX:5:1113:14459:30782_ssr90	J. regia BC1	ag	11	ATTGGGTTTGCATGTGACCG	CTTCCATACGACGTCGCTGG	59.397	60.866	129
	HWI-ST1234:241:C94GAACXX:6:2204:9787:72130_ssr23	J. regia BC1	ga	10	ATACTCGGTTGCTTGGAGGC	CATTCCAAACCGGCAAACCC	60.108	60.32	115
	HWI-ST1234:241:C94GAACXX:6:2110:1672:73379_ssr114	J. regia BC1	ct	11	CAGACCGATGTTAAGGCAGC	TTAAACGAGACAGAGGCCGG	58.99	59.754	148
	HWI-ST1234:240:C8N02ACXX:3:2316:4533:18670_ssr52	J. regia BC1	ag	8	AACGTAACCCGACGATCTCG	ACCCTTCCATTACCTTTCTACCC	59.902	59.474	111
	HWI-ST1234:241:C94GAACXX:6:2115:4020:66273_ssr119	J. regia BC1	ag	15	GTGCTCATGGTGGTTGATGG	CTCCACCACCATAGTTCGCC	59.187	60.462	152
	HWI-ST1234:241:C94GAACXX:5:1307:12585:5502_ssr86	J. regia BC1	ct	12	ACGAACTGTACTGGACCTTGC	TTAAACGTGCGTGGGTTTGC	60.27	60.249	124
	HWI-ST1234:241:C94GAACXX:6:2315:17591:60341_ssr91	J. regia BC1	tg	8	GATGGAAGGGCACAGTCTGG	TCTAGTCAGGTTGTGCTGTGG	60.394	59.656	106
	HWI-ST1234:241:C94GAACXX:5:1316:6939:23005_ssr99	J. regia BC1	tc	9	TCACTCACTCACGATGTCCG	CCTACCAATGAGGACGAGAGC	59.478	59.932	170
	HWI-ST1234:241:C94GAACXX:5:1206:11425:83251_ssr29	J. regia BC1	at	8	AGTGGAGAGATGAGATTTATTCACC	ATGTCATTGATTGCGCGCG	58.174	60.298	131
	HWI-ST1234:241:C94GAACXX:5:1215:2375:78753_ssr98	J. regia BC1	ta	8	TTGTCTCCAGTGGGCAAACG	AAACGTCGGTAGGTAGGTGG	60.818	59.109	103
	HWI-ST1234:241:C94GAACXX:6:2313:7345:70676_ssr50	J. regia BC1	ga	18	GCTGGGTGAAGAACGATTGC	CCCTTATTTCTCCTTCGGCC	59.831	58.031	101
	HWI-ST1234:241:C94GAACXX:6:1209:21067:75281_ssr80	J. regia BC1	ac	9	GTGTGCCCTCACCTTAATTTGG	TGTCAATGCTTGATCAAGAGCC	59.769	59.249	133
	HWI-ST1234:241:C94GAACXX:5:1203:11195:26676_ssr52	J. regia BC1	gt	8	TCATGCTGTGAGAAGTAGGG	GGAATGGTTGAGGATGACAGC	56.642	58.98	146
	HWI-ST1234:241:C94GAACXX:6:2202:8190:91635_ssr63	J. regia BC1	ga	9	ATCCTGGCAGATCATGAGGC	AGCAACCACAAGTTTACACCC	59.599	58.971	166
	HWI-ST1234:240:C8N02ACXX:3:1108:12064:43357_ssr88	J. regia BC1	ga	9	TAATAGAGGGCACGACTCGC	CACAGAGTTCACGTCGTTCG	59.333	59.229	116
	HWI-ST1234:240:C8N02ACXX:3:1203:10291:62049_ssr28	J. regia BC1	tg	8	CCTGACTTAACTCTCACCTCCG	AGCCTTTAAGCAAACTCCAATCC	59.835	59.488	124
	HWI-ST1234:241:C94GAACXX:6:1115:5308:85936_ssr71	J. regia BC1	ag	11	CAATGCCAAGACGGTTGTGG	TTCTCTCCTCTTGCGCATGG	60.039	60.108	108
	HWI-ST1234:240:C8N02ACXX:3:1206:11708:65334_ssr81	J. regia BC1	ct	9	AGCTATTTCAGGTTCAACTCCG	TGTCCAACTCTTCCTTCCGC	58.4	59.965	118
	HWI-ST1234:241:C94GAACXX:6:2205:19339:45572_ssr48	J. regia BC1	ag	13	TCACACCCACTCAACAGAGG	CCCTGAATTTCCTCAATCTCTCC	59.241	58.541	133
	HWI-ST1234:240:C8N02ACXX:3:1312:5123:37676_ssr91	J. regia BC1	ct	9	CCTCTAGGTCGTTGTTCCGG	TCATCGACACAGAGGGAGGG	59.827	60.684	112
	HWI-ST1234:241:C94GAACXX:5:2311:6241:33625_ssr60	J. regia BC1	ca	11	AGTCTGTCTTGTTCCATGAAAGG	TGTCTGTCTTGTTCCATGAAAGG	58.607	58.863	113
	HWI-ST1234:241:C94GAACXX:6:2213:8618:49330_ssr106	J. regia BC1	at	8	CATGTATTGGGTGCGTACG	GGCCAACGATTATTTCCAGC	56.518	57.508	139
	HWI-ST1234:240:C8N02ACXX:3:2315:16926:35713_ssr90	J. regia BC1	ct	9	GGCGTGCGAGATTTACTAAACG	TTTAGCAGACAGTAAGGTAGC	60.285	55.071	154
	HWI-ST1234:241:C94GAACXX:6:2312:21031:47470_ssr128	J. regia BC1	tc	16	GCTCGTAAGTCCTTCCACCC	GGAGACAAATTGGAGGAAATACCG	60.108	59.664	102
	HWI-ST1234:241:C94GAACXX:5:2311:17664:37320_ssr77	J. regia BC1	ct	18	TACTCCGCTTCAAGGCTTCC	GCATATAACACGTGATACCGGG	59.751	59.009	130
	HWI-ST1234:240:C8N02ACXX:3:1116:20135:7763_ssr63	J. regia BC1	ga	10	GTTGGGCTTCTTGTAGTGCG	GGGTAGTATGTTGGGAAGGG	59.483	56.977	171
	HWI-ST1234:241:C94GAACXX:6:1212:9716:15404_ssr32	J. regia BC1	tc	20	CAATCTGAATCCTGCAGCAGC	AGAACTTCCCAGGCATTATGG	59.934	57.697	177
	HWI-ST1234:240:C8N02ACXX:3:2204:3195:38675_ssr82	J. regia BC1	at	12	GTGTTGAACACGACTTTAGAAAGC	ACTAGGGAGCTGTACATGATCG	59.038	59.112	119
	HWI-ST1234:241:C94GAACXX:6:1102:17207:49258_ssr68	J. regia BC1	gc	8	TGTGCGTAAAGGTGCATAAAGG	GGAAGGATTTCTAGGAAGGAGACG	59.514	60.202	102
	HWI-ST1234:241:C94GAACXX:6:1214:5127:65887_ssr76	J. regia BC1	tc	8	TTCAAAGCTGCTTCCTCACG	ATCTTGGATTATCTTGGTGGG	58.771	55.021	106
	HWI-ST1234:241:C94GAACXX:6:1303:4003:39663_ssr70	J. regia BC1	gt	11	TAAGATGTCTGGAAGGCTGG	CTACTATGGCCAAGTTGCTGC	56.619	59.327	109
	HWI-ST1234:241:C94GAACXX:5:1316:6508:67251_ssr80	J. regia BC1	gt	9	GAGGAACTTGGCTTAAACCAGG	GACACTTGCAAGAGGAAGACC	59.18	58.853	115
	HWI-ST1234:241:C94GAACXX:6:1116:5208:66027_ssr47	J. regia BC1	tc	12	GAGTTCTCACAAGATCTGATGGC	CATGGCGGAAAGTGAAGAGG	59.13	58.91	130
	HWI-ST1234:241:C94GAACXX:6:2302:18163:91396_ssr90	J. regia BC1	ag	19	ACTCCCACCTCGTCACATCC	TCCATTGAGAATGCTCTAACAGG	61.258	58.226	119
	HWI-ST1234:241:C94GAACXX:6:2101:3633:21247_ssr64	J. regia BC1	ct	9	GTGTGGCCACCGTTCAATGG	TTTGCAGGATTTGGCGGTAGG	62.141	61.225	100
	HWI-ST1234:240:C8N02ACXX:3:2312:18962:28120_ssr53	J. regia BC1	ag	8	CAAGACTAGGGCTGGAGTGC	CAGAGTGACAGAGAGCGAGC	60.108	60.179	102
	HWI-ST1234:241:C94GAACXX:6:2107:15372:50668_ssr106	J. regia BC1	tg	13	TGTTGCATACCTCGAGTGGG	GGTTCAAGCGCAGAAATGGG	59.751	60.109	119
	HWI-ST1234:240:C8N02ACXX:3:2306:11418:50186_ssr57	J. regia BC1	at	8	AGTGGAGAGATGAGATTTATTCACC	ATGTCATTGATTGCGCGCG	58.174	60.298	131
	HWI-ST1234:241:C94GAACXX:6:2210:12030:64025_ssr98	J. regia BC1	ac	8	AGCCTTTAAGCAAACTCCAATCC	CCTGACTTAACTCTCACCTCCG	59.488	59.835	124
	HWI-ST1234:240:C8N02ACXX:3:1302:13171:54923_ssr86	J. regia BC1	ga	9	ACGAATGCTAAGAATCCAACAATGC	TCTCTCTACAAATATCCCTTCTGGC	60.677	59.694	100
	HWI-ST1234:241:C94GAACXX:6:1215:2683:5452_ssr65	J. regia BC1	ct	8	TCAGTCGTGTTTCAGACAGC	ACGACCTTCACTAACCATACC	58.147	57.118	101
	HWI-ST1234:240:C8N02ACXX:3:1201:2594:59778_ssr71	J. regia BC1	ga	14	CGTGGAAGATGTAAGAGGGTCG	GGTAAACCAACGTGGGCTCC	60.48	61.239	103
	HWI-ST1234:240:C8N02ACXX:3:1314:8725:8320_ssr49	J. regia BC1	tg	13	TGTTGCATACCTCGAGTGGG	GGTTCAAGCGCAGAAATGGG	59.751	60.109	119
	HWI-ST1234:240:C8N02ACXX:3:1210:15256:50116_ssr57	J. regia BC1	ta	8	ACTTGTGAACCAATCATCTAATGCC	CGCAGCACAACACATCTAGG	59.874	59.277	134
	HWI-ST1234:241:C94GAACXX:6:2116:21050:48697_ssr94	J. regia BC1	ct	9	TTCTCTCATTGTTGGCCTCC	TCACGTGTTTCAATGAAGGG	57.503	56.273	122
	HWI-ST1234:240:C8N02ACXX:3:1214:11903:51193_ssr59	J. regia BC1	ct	9	AGATCCGCCATCGTCAATGC	CTCGTTGTCATTGTCGAGAGC	60.882	59.349	101
	HWI-ST1234:241:C94GAACXX:5:1112:5782:69446_ssr100	J. regia BC1	ct	9	AGTCCAAACCGAAATCGAAACC	AGAGTGTCAGAAACTCCAGCG	59.449	60	128
	HWI-ST1234:240:C8N02ACXX:3:2201:16716:48095_ssr50	J. regia BC1	ga	9	ACGCAATAACTTCATGAGTGC	GAAACTAGTGGCACGAGG	57.253	55.089	148
	HWI-ST1234:241:C94GAACXX:6:1306:15938:75540_ssr50	J. regia BC1	tc	10	TCCTTCACTTCACACCCACC	GTCTTGAGTGTAGAGAAATAGAGGG	59.528	58.198	110
	HWI-ST1234:241:C94GAACXX:6:2210:1937:56578_ssr106	J. regia BC1	ct	15	CTCAACTCCTTGCCCTCTCG	GCCATGACTGGAGATGGTGG	60.108	60.465	111
	HWI-ST1234:240:C8N02ACXX:3:1107:11554:63012_ssr70	J. regia BC1	ga	8	TCTGGCGGTTTATATTGCTTGG	CTCTCTCCAAACTTCAGTACCC	59.051	57.805	139
	HWI-ST1234:241:C94GAACXX:6:2306:7213:50917_ssr135	J. regia BC1	tc	10	TCGAACCAACTCTTTCCCGG	TGGGTGGTTGTAGTGACCG	59.966	59.25	150
	HWI-ST1234:241:C94GAACXX:5:2216:3169:44877_ssr102	J. regia BC1	ct	8	CGCTATTTCCGGTGAGACCC	TCTGAACAGGTGGTGAGACG	60.53	59.326	101
	HWI-ST1234:241:C94GAACXX:5:2216:12311:98082_ssr89	J. regia BC1	ct	12	TACCCAAACCCTAATCGCGG	AAGAGAATCAACCAAAGCGG	59.821	56.33	132
	HWI-ST1234:241:C94GAACXX:5:2116:15607:53700_ssr112	J. regia BC1	ga	8	ACACCATGAAACATGCATGC	AGCTTGTACGTAACATGAACCG	57.626	59.009	122
	HWI-ST1234:241:C94GAACXX:5:2209:2753:66439_ssr55	J. regia BC1	tc	8	ACCCATATAATCTCCATCTTCTCC	GAAGGTCAAGGTGATGGTTGG	57.117	58.837	123
	HWI-ST1234:241:C94GAACXX:5:2211:17392:4831_ssr68	J. regia BC1	tc	13	ACCAAATTGCCCTATAAGTTCAGC	AGACACACTAGTACTTGACTCC	59.598	56.613	114
	HWI-ST1234:241:C94GAACXX:6:2112:20384:84131_ssr30	J. regia BC1	ga	15	CCATGTCTGCAAGATTTCGGG	GACACCCTCGAGAAGCTAGC	59.597	59.898	106
	HWI-ST1234:240:C8N02ACXX:3:1113:18573:49999_ssr90	J. regia BC1	ag	9	GTGTAATGGGCCCACTCACC	GAATTAACAGAATTTCCCTCGC	60.68	55.786	131
	HWI-ST1234:240:C8N02ACXX:3:2214:9793:7676_ssr71	J. regia BC1	tc	23	TCATCTCCCTCTTTCCAACCC	CTTCAGCTGCACTTTCCAGG	59.084	59.12	127
	HWI-ST1234:241:C94GAACXX:5:1214:20582:79904_ssr37	J. regia BC1	ag	12	TCAACTCATGCAGCCCACC	ACTTTGGCCATAGAATGCCC	60.304	58.219	118
	HWI-ST1234:241:C94GAACXX:5:1312:19949:84150_ssr77	J. regia BC1	ga	14	ACAGAGCAAGACGACATGGC	CTCTCACTTACTCTCGATTTGCC	60.672	58.891	161
	HWI-ST1234:241:C94GAACXX:5:2316:17508:51734_ssr73	J. regia BC1	ga	9	AATGATGCGTGTGTGTGTGC	CAAAGGCCAATAGCAAATGGC	60.04	58.718	146
	HWI-ST1234:240:C8N02ACXX:3:2215:2883:58898_ssr50	J. regia BC1	tc	10	ATTCCACTCTCCCTGGACCC	AGATCGTGGTCATTGGTGCG	60.622	60.741	131
	HWI-ST1234:241:C94GAACXX:5:2208:4820:86321_ssr65	J. regia BC1	ag	8	AGCCAGAATTGACAAATGGG	CCTTTGTCAGATGGGTAGATTGC	56.273	59.371	141
	HWI-ST1234:241:C94GAACXX:6:2211:21106:19865_ssr91	J. regia BC1	at	8	AGTTCAGGGATCTAGGTTGCC	GGTGTGAATATGAGTATCACTGAGC	59.159	59.306	160
	HWI-ST1234:241:C94GAACXX:6:1209:5233:79115_ssr100	J. regia BC1	ag	10	TTTGGGCTGCTAAATATGCC	ATGTACAGGGAAGCTTTGGG	56.433	57.486	159
	HWI-ST1234:241:C94GAACXX:5:2303:14948:82149_ssr122	J. regia BC1	ga	17	ACGTGATTCTAATCAGTTTGTCGG	TCGATTCCTTTCTAGCTCTCC	59.374	56.637	100
	HWI-ST1234:240:C8N02ACXX:3:1309:7186:4692_ssr84	J. regia BC1	ct	10	CAAAGGCCAATAGCAAATGGC	AATGATGCGTGTGTGTGTGC	58.718	60.04	148
	HWI-ST1234:241:C94GAACXX:5:2308:7487:44683_ssr113	J. regia BC1	ag	10	ATAACAAGGTGGACGGTGGC	CAAACCTTTGCCACCACGC	60.322	60.591	114
	HWI-ST1234:240:C8N02ACXX:3:2113:8856:42610_ssr93	J. regia BC1	ag	20	TGTACGAACTACTACTACTCAATGG	AGTGAGAGTCTACGACCACC	57.687	58.176	105
	HWI-ST1234:241:C94GAACXX:6:2112:17318:49516_ssr73	J. regia BC1	ag	13	ATCTTCCTTGGCAGTGCAGG	CTTCTCTGCAAATTCGGGCG	60.323	59.902	155
	HWI-ST1234:240:C8N02ACXX:3:1109:19682:39379_ssr96	J. regia BC1	tc	9	CATTCCAAACCGGCAAACCC	ATACTCGGTTGCTTGGAGGC	60.32	60.108	113
	HWI-ST1234:240:C8N02ACXX:3:1114:7155:39335_ssr34	J. regia BC1	ct	9	AGTGGTAACCTTTACTTTCTTCCG	TGCTGTTGTAATTGCAGTGGG	58.697	59.387	109
	HWI-ST1234:241:C94GAACXX:5:2215:21156:18295_ssr73	J. regia BC1	ag	10	TCGAGACTGAGAACGAGATAGC	CAAGCTCGTCTGTTAATGGGC	59.133	59.602	135
	HWI-ST1234:241:C94GAACXX:6:1211:19365:24107_ssr108	J. regia BC1	ta	9	TCACCTCCTATATGGCTTGCC	GTCAAAGGAGGACCACATGC	59.3	58.831	111
	HWI-ST1234:241:C94GAACXX:5:2112:15708:82291_ssr103	J. regia BC1	ag	8	TAAGGAGAAGAGCAGCAGCC	CCCGGGATCATTTGGAACC	59.461	58.193	109
	HWI-ST1234:241:C94GAACXX:6:2116:10188:88832_ssr88	J. regia BC1	ga	8	CCTTGTGGATTCGAAACCACC	CGTGATCAACTCCTTTGCCC	59.46	59.195	153
	HWI-ST1234:241:C94GAACXX:6:2315:18431:28739_ssr91	J. regia BC1	ga	14	TTGGGTTCAGCTATGGTGGG	CAATCCGTAACGTCCCGTCG	59.669	61.136	109
	HWI-ST1234:241:C94GAACXX:5:1211:6104:30069_ssr37	J. regia BC1	ga	8	TGTTCACATGCTTTGATGGGC	TCACAAAGACAACCACATTTGAGG	59.727	59.902	111
	HWI-ST1234:241:C94GAACXX:6:1308:15926:59232_ssr92	J. regia BC1	ca	8	ACCAGATTAGCCCTGCTCCG	ACTGAGACAGCTGAACTTCGG	61.69	60	110
	HWI-ST1234:240:C8N02ACXX:3:2102:20167:30523_ssr45	J. regia BC1	ct	8	CAATATCCCTCTGCTTTATCCC	CACAAGGAGGATCGAAGGAGG	56.067	59.862	135
	HWI-ST1234:240:C8N02ACXX:3:1208:13534:50038_ssr37	J. regia BC1	ga	8	ATGATGAACCATTAACGACTGTGC	TTACTTGCACATGTTCCCAATTCC	59.905	60.022	100
	HWI-ST1234:240:C8N02ACXX:3:2102:8486:65856_ssr96	J. regia BC1	ct	18	CAAGGTTATGGGCATCACAGG	GCCAGCATCTGTATTGCTTGG	58.973	59.933	134
	HWI-ST1234:240:C8N02ACXX:3:2102:16111:54380_ssr36	J. regia BC1	ct	15	TCACCAAGGCAAGTTCGTGG	AGAGAGATAAAGAGAGTGATGACGC	60.818	59.991	131
	HWI-ST1234:241:C94GAACXX:6:1114:8187:62463_ssr115	J. regia BC1	ag	22	TCAAATCAAGCAAGCTCGATACC	CCAACTACTAATTTCTCTAATGCCG	59.377	57.821	152
	HWI-ST1234:241:C94GAACXX:6:2114:17058:21824_ssr57	J. regia BC1	ga	18	TGATGCAACAAACAATCAGCCC	GGCAGATAGATTCCAGGAGTAGG	60.289	59.486	112
	HWI-ST1234:240:C8N02ACXX:3:2116:14113:81612_ssr30	J. regia BC1	ga	10	CAGAGATTGTCACTAAATCACGC	GGTACACGTCCGTTTCTCCC	57.864	60.389	144
	HWI-ST1234:240:C8N02ACXX:3:1315:4445:79093_ssr52	J. regia BC1	ct	10	AGAAGCTGAAATAATATCGTGCTGC	AGAGATTAACAGGAATTACAGTCCC	60.05	58.11	101
	HWI-ST1234:240:C8N02ACXX:3:2114:20310:37687_ssr98	J. regia BC1	ag	8	AGTAACCGAAAGAAACAGAGG	TTTGACACGACAGTCTGGGC	55.558	60.532	155
	HWI-ST1234:240:C8N02ACXX:3:2303:14766:61038_ssr23	J. regia BC1	ga	10	TGGAGAAAGGAGAAGGTTAGGG	TCTCTATCGCAATTTCCATCC	58.818	55.549	160
	HWI-ST1234:240:C8N02ACXX:3:2215:17121:40455_ssr112	J. regia BC1	ag	9	GCGTAGACATCGGTTGGAGG	CCAGCTGCGTCCATTCTAGG	60.528	60.532	174
	HWI-ST1234:241:C94GAACXX:5:1310:2784:74176_ssr106	J. regia BC1	ca	10	AGAGAACACCTGCCACAACC	TAGTGTCCAGGTCAGGGTGG	60.179	60.544	145
	HWI-ST1234:241:C94GAACXX:5:1305:4843:22081_ssr78	J. regia BC1	tc	11	TTTCCTTCGGCTTCAGGC	GTGAGATCGAGACTCGCAGG	57.603	59.971	109
	HWI-ST1234:241:C94GAACXX:5:2310:2983:60837_ssr87	J. regia BC1	at	11	CCTGTGGCTACAAAGACAGG	TGGTCAAGGTCAACTATGGTGG	58.186	59.96	159
	HWI-ST1234:241:C94GAACXX:6:2101:1996:72953_ssr79	J. regia BC1	ga	9	GGTTTCGTTTCTTCCACGCC	AGCTCTTTCTTCCTAGTTTGAAACG	60.041	59.533	155
	HWI-ST1234:241:C94GAACXX:5:2216:15232:28608_ssr135	J. regia BC1	at	11	AACCGGACAAATGTGCCTCG	CGGATGCATGCAGAAGTAGC	61.235	59.415	116
	HWI-ST1234:241:C94GAACXX:6:2114:4332:31185_ssr39	J. regia BC1	ag	11	TTAAACGAGACAGAGGCCGG	GCTTTGCAACGGTCAGACC	59.754	59.717	161
	HWI-ST1234:240:C8N02ACXX:3:1312:2589:56547_ssr107	J. regia BC1	ct	8	TACACAACGAAAGCCATCGC	AGCTAGCTAGGTGGTTGAACG	59.206	59.795	108
	HWI-ST1234:241:C94GAACXX:5:2115:17855:46739_ssr83	J. regia BC1	ga	11	AGTGTGTCCCAAACTCCATGG	CAGCGTTGAAATTGCAGTTTCG	60.203	59.848	164
	HWI-ST1234:241:C94GAACXX:5:2108:2664:18559_ssr59	J. regia BC1	ga	8	CCGAACGAAATCCGAACACG	GAAGTGGATCCAAACCCTTCC	59.908	58.553	156
	HWI-ST1234:241:C94GAACXX:5:2107:15751:12602_ssr141	J. regia BC1	gt	11	GTAGTTCAGAAGACGTGGTGC	GTGCCTAGAAGAGTGCCTGG	58.94	60.108	145
	HWI-ST1234:241:C94GAACXX:6:1116:19399:15393_ssr80	J. regia BC1	tc	8	TTCTCATCGTCGTTGTCCCG	GACAACAGGCACAACCAACC	60.109	59.898	116
	HWI-ST1234:241:C94GAACXX:6:2216:18211:28202_ssr99	J. regia BC1	ag	8	ACTGGAAGATGAAGAGAACTTTGG	CTCCCAGTAGAACAGCCAGC	58.688	60.108	168
	HWI-ST1234:241:C94GAACXX:6:2303:8860:15784_ssr35	J. regia BC1	ga	12	GCGGACTCTGACTTCGATCG	ATTGCAATTGTTCGACGGCG	60.59	60.454	120
	HWI-ST1234:241:C94GAACXX:5:2303:15438:37515_ssr90	J. regia BC1	tc	10	GGGTGCTATCAGTCTGTAGCG	CACAGAACTTATGTTTGAGAGGGC	60.269	59.845	162
	HWI-ST1234:241:C94GAACXX:6:2309:6448:36470_ssr98	J. regia BC1	ag	8	AGCCAGAATTGACAAATGGG	CCTTTGTCAGATGGGTAGATTGC	56.273	59.371	141
	HWI-ST1234:241:C94GAACXX:5:2302:8947:97255_ssr91	J. regia BC1	at	9	ACTAGCGAATCCGGTAACCC	TGTTTGTTCCATTGGCATAGAGG	59.251	59.237	114
	HWI-ST1234:241:C94GAACXX:6:1115:16065:12107_ssr99	J. regia BC1	gt	14	AGCAAAGAGTCTGCCCTTCC	ACTGTGTGTGTACATGCAAGC	59.963	59.396	100
	HWI-ST1234:241:C94GAACXX:6:2313:2287:7282_ssr116	J. regia BC1	ag	20	AGAACTTCCCAGGCATTATGG	CAATCTGAATCCTGCAGCAGC	57.697	59.934	165
	HWI-ST1234:240:C8N02ACXX:3:1216:18365:84160_ssr61	J. regia BC1	ag	11	TGAAATGGGTTCAGTCTATTGG	GACATTGACGGTGCTCAACC	56.055	59.483	102
	HWI-ST1234:241:C94GAACXX:6:2106:10148:2208_ssr47	J. regia BC1	tc	8	GCTGGTTGGTGAGAACGAGG	CCTCTGTTCCCTGATAGCCC	60.951	59.238	110
	HWI-ST1234:241:C94GAACXX:6:1112:13884:43411_ssr90	J. regia BC1	ga	20	TAGACTTGATCTCTCCGGCG	TGTTGTTTGCTTCTGTGGCG	58.69	59.9	123
	HWI-ST1234:241:C94GAACXX:5:1107:19962:7221_ssr60	J. regia BC1	ag	9	TAGGGACCGAGTGGAGAAGC	TCACAATCAATTCACCGTCCG	60.684	58.927	121
	HWI-ST1234:241:C94GAACXX:6:1311:18174:90687_ssr103	J. regia BC1	ga	14	CAGACAGAGTTGAGTTTAAGAGGC	GTCTCTCTTTCCCTCACGCC	59.312	60.109	109
	HWI-ST1234:240:C8N02ACXX:3:2314:6369:62776_ssr116	J. regia BC1	ca	12	CGAAATTTGCCCGACTCTCG	GTTGGACGATTTCTCCACTTCC	59.63	59.257	129
	HWI-ST1234:240:C8N02ACXX:3:2212:14868:31976_ssr104	J. regia BC1	tc	9	TCCAAACTCTTGTCTTGCGC	TGTATGACATGGTCTAGCGGG	59.056	59.313	106
	HWI-ST1234:241:C94GAACXX:6:1315:1675:76447_ssr62	J. regia BC1	ag	17	TCATGCTCTGGGATTAGATTGGG	CAACCATCTCCACATGTTCTTCC	59.926	59.558	100
	HWI-ST1234:241:C94GAACXX:5:1101:9249:60866_ssr73	J. regia BC1	ct	8	TTGCAGGGCAGAGTTTGACG	ATGTGTGAGCATGCACGTGG	61.166	61.58	103
	HWI-ST1234:241:C94GAACXX:6:1309:5560:97361_ssr97	J. regia BC1	ct	14	ATACGCTCCTTCGTCCGTCC	TCTTTATTGGTAAAGGAGGAGACC	61.723	57.691	133
	HWI-ST1234:241:C94GAACXX:6:1311:9334:72401_ssr29	J. regia BC1	ag	18	GAAGGTGATGAATTTGGGCCG	GCCATTTATCTCCTCAACCTGC	59.865	59.379	114
	HWI-ST1234:240:C8N02ACXX:3:2306:17981:43441_ssr89	J. regia BC1	tc	8	CCCGTTTCGTCTATGTTATGTCG	ATCGGCATGTTACGTCAGGC	59.515	60.81	104
	HWI-ST1234:241:C94GAACXX:5:2209:7410:35483_ssr30	J. regia BC1	tc	14	TGTTCTGGCTAGGACACCGG	TTCGGTGGTGCACTGTGAGC	61.541	63.267	112
	HWI-ST1234:240:C8N02ACXX:3:1210:4122:94990_ssr67	J. regia BC1	tc	13	GAGACTGATGGTTGTGCATGC	TTCAATGTTGTCAGCGTGC	59.868	57.156	106
	HWI-ST1234:241:C94GAACXX:5:1105:16358:43871_ssr119	J. regia BC1	ga	10	CCGTAATTTCACCGAACGCC	ACCCACCCAAATCAAGGACG	59.904	60.251	150
	HWI-ST1234:241:C94GAACXX:5:1302:3159:25702_ssr79	J. regia BC1	ag	9	CGCCCTAAATACCATTGCGC	GAATCCTCGCTTGCTCATGC	60.04	59.693	159
	HWI-ST1234:241:C94GAACXX:6:2301:15490:57880_ssr88	J. regia BC1	tc	9	AGATGTCTAGCTACCAACTTGC	CCCATCTCATCTCATCTCACTATCC	57.87	59.872	149
	HWI-ST1234:241:C94GAACXX:6:1314:13747:12357_ssr35	J. regia BC1	ct	18	AAAGCATAGCCCACCTCCC	ACGGATCAGGAGTTCCATGG	59.385	59.167	146
	HWI-ST1234:241:C94GAACXX:5:2212:11073:17616_ssr56	J. regia BC1	ga	10	TGGGCTTATCGTGATGGTGC	ACTCCACTGCCCAGACTAGG	60.464	60.616	181
	HWI-ST1234:240:C8N02ACXX:3:1307:12900:73195_ssr115	J. regia BC1	ag	8	CAAGACTAGGGCTGGAGTGC	CAGAGTGACAGAGAGCGAGC	60.108	60.179	102
	HWI-ST1234:241:C94GAACXX:6:2112:9885:75339_ssr106	J. regia BC1	ga	10	ACCTCTGCAGCATAGTTGGG	AACCTCAACGAACACCCAGG	59.746	60.179	117
	HWI-ST1234:241:C94GAACXX:5:1215:4359:75362_ssr27	J. regia BC1	ct	8	ATCAAAGTATACCCGGCCGC	GGAGAATGCATGGTGAATCGG	60.25	59.394	133
	HWI-ST1234:240:C8N02ACXX:3:1316:9009:26617_ssr102	J. regia BC1	ct	10	CATGAATGGTGAAGCCCTGC	TCACTTGAGAGTATCACACGC	59.541	57.782	106
	HWI-ST1234:241:C94GAACXX:6:2103:4720:48097_ssr84	J. regia BC1	ct	10	GGTAATCTTCGCCCAGATGC	TCGTTCTCTGAGATTAGGGTTCG	58.77	59.623	164
	HWI-ST1234:241:C94GAACXX:6:1206:8978:78385_ssr115	J. regia BC1	tc	13	CAAGCCATATGACTTGTGTCCC	ACCATGTAGGGCTGCAATAGG	59.315	59.856	153
	HWI-ST1234:241:C94GAACXX:5:1216:7589:35203_ssr47	J. regia BC1	ga	8	TCTTGTCCAACTGTCGTGGG	CGATCATTGTCGTCGTCGC	59.894	59.451	167
	HWI-ST1234:241:C94GAACXX:6:2306:16199:85805_ssr124	J. regia BC1	ga	8	GGAGTGCTGAATGAAGGTTGC	GGGTGAAATTGTTCTTGAAAGCG	59.799	59.264	139
	HWI-ST1234:241:C94GAACXX:5:2211:13358:64011_ssr61	J. regia BC1	ta	11	TCAAATCAGCTTGTCATGTCAGC	AGGAGCAAACGGAACAAAGG	59.81	58.681	183
	HWI-ST1234:241:C94GAACXX:6:2209:18884:93235_ssr32	J. regia BC1	tc	9	GTGGTATGGTCAATTGAATTGG	AGAGTGCAAATATCAGCGACC	55.665	58.445	115
	HWI-ST1234:241:C94GAACXX:5:2216:18449:78545_ssr64	J. regia BC1	gt	17	TCATATGTATAGCATATCCAGAGGG	TCCAAGTATGTAGATCAGTGTTTGG	57.154	58.594	114
	HWI-ST1234:240:C8N02ACXX:3:2201:10165:15616_ssr39	J. regia BC1	ct	20	CCCACTCCCTAGGGTTATGC	AATCTCACAGAGGCAGAAGG	59.234	56.924	139
	HWI-ST1234:240:C8N02ACXX:3:2206:16125:50221_ssr32	J. regia BC1	ta	8	TCGCATCGAACCTTGTGTCC	TCTCGATTTCCGTATTCCCG	60.669	57.212	131
	HWI-ST1234:241:C94GAACXX:5:1308:18935:59090_ssr114	J. regia BC1	ga	10	GTTGGGCTTCTTGTAGTGCG	GGGTAGTATGTTGGGAAGGG	59.483	56.977	171
	HWI-ST1234:240:C8N02ACXX:3:2111:17865:54189_ssr32	J. regia BC1	ct	13	TTCCTGACTCTACAAACAGC	TTCTTGTGCGATGGGTTGGG	55.024	60.893	124
	HWI-ST1234:241:C94GAACXX:6:1302:7622:82334_ssr61	J. regia BC1	ct	9	CGCATGCCCTAAACAAAGCC	TGAAAGAGAGAAGTGGTGGTGG	60.458	59.895	100
	HWI-ST1234:241:C94GAACXX:5:1311:9883:74851_ssr51	J. regia BC1	tg	22	AGCAGGGACTTCAAGGAAGG	TGGCTCACATTAGTACCTTGC	59.305	58.014	146
	HWI-ST1234:241:C94GAACXX:5:2307:18964:60707_ssr55	J. regia BC1	ta	8	GCTGGAAAGGAGAAGGAGGG	TGGACAGGGAAAGAAACCAGG	59.746	59.855	168
	HWI-ST1234:241:C94GAACXX:6:2214:13687:54023_ssr118	J. regia BC1	ct	10	CACCAAGCAACACACTGCC	AACAGAACGAGAAGGTCCGG	59.934	59.683	124
	HWI-ST1234:241:C94GAACXX:6:1314:8516:70321_ssr81	J. regia BC1	ac	17	AGACTAGACACATAGATCTGCTGC	TCCCTGTACAAACATACATGC	59.722	55.954	117
	HWI-ST1234:241:C94GAACXX:5:1309:9307:20942_ssr66	J. regia BC1	tc	8	GATACTCACCTGGCCGTTCC	TCCGGACAAATTACTGATCTTAAGC	60.179	59.184	130
	HWI-ST1234:241:C94GAACXX:6:1303:1603:48503_ssr86	J. regia BC1	ag	9	CGCCCTAAATACCATTGCGC	GAATCCTCGCTTGCTCATGC	60.04	59.693	159
	HWI-ST1234:240:C8N02ACXX:3:2214:11968:99951_ssr88	J. regia BC1	ga	18	CAGGTTGCAGGATCTCGACC	GGTCCTGGTGATCAACATGC	60.461	58.902	177
	HWI-ST1234:240:C8N02ACXX:3:1104:9804:5355_ssr87	J. regia BC1	ct	8	TCTTGCTCTCGTGTGCGTGC	GAAGGTGGAAGGTGGAAGGG	63.616	59.962	101
	HWI-ST1234:240:C8N02ACXX:3:1316:14838:18788_ssr61	J. regia BC1	ac	13	GGAAGAAGACTGTGGATGGCC	GAACTCCAAGCCCATGAACG	60.68	59.195	163
	HWI-ST1234:241:C94GAACXX:5:1108:12392:94631_ssr32	J. regia BC1	tc	14	AACCGTCTCCTTGAGATCCG	AGCAGTAGAGAAGGATCGCG	59.182	59.334	154
	HWI-ST1234:241:C94GAACXX:6:1302:14896:45059_ssr59	J. regia BC1	ga	11	TGGGAATTCTCTTCTGTTCCAGG	CAGCAAGACAGTAGCCATTGC	59.991	59.868	145
	HWI-ST1234:241:C94GAACXX:5:2302:9751:44034_ssr79	J. regia BC1	ag	15	AGCAGAAGAAAGAGAGAGTGG	TCTCGAAATTTCTTACTCCACTCG	57.04	58.6	155
	HWI-ST1234:240:C8N02ACXX:3:2108:20711:96746_ssr113	J. regia BC1	ac	8	AACTAGCGTGCGCCAAAGC	ACGTGGCATGATCAACATTTCG	61.966	60.16	101
	HWI-ST1234:241:C94GAACXX:6:1316:18681:78391_ssr57	J. regia BC1	ct	12	TAACAAAGGAGCGCTCGG	CCTGGTTCTGCTTTCTTCCG	57.41	58.84	133
	HWI-ST1234:241:C94GAACXX:5:2312:17845:48914_ssr58	J. regia BC1	ct	8	TCACAAAGACAACCACATTTGAGG	TGTTCACATGCTTTGATGGGC	59.902	59.727	111
	HWI-ST1234:241:C94GAACXX:6:1115:7614:85798_ssr83	J. regia BC1	ga	10	GGTTCCTAGACCGAGCTTCC	ACTTCGTCTTCTTGCTCGCG	59.539	61.004	112
	HWI-ST1234:241:C94GAACXX:6:2305:16817:45277_ssr63	J. regia BC1	ag	9	GTGAGAGCCGTTGGGATTCC	AGATGCATTGTTTACCCTCC	60.745	55.392	189
	HWI-ST1234:240:C8N02ACXX:3:2301:20990:58094_ssr83	J. regia BC1	tc	8	AGTCCCATCCATTCACGAGC	GGCTTCTTCTCCGCTAGAGC	59.821	60.249	160
	HWI-ST1234:241:C94GAACXX:5:2211:18980:48856_ssr40	J. regia BC1	ca	8	TCCCGAGTATTAGGTGAGGC	TGCATTATTTCTACAACTTCGCCC	58.299	59.904	178
	HWI-ST1234:241:C94GAACXX:6:2313:17102:89260_ssr35	J. regia BC1	ga	11	TCTATGATCAGATGCAAACACC	AGCCACTGGAGTAAACCAAGG	56.231	59.926	136
	HWI-ST1234:241:C94GAACXX:6:1207:11248:70676_ssr81	J. regia BC1	ga	10	AGGGCATCACACGCACATGC	GGCAAGAACAGGACAATTGAGG	64.038	59.77	105
	HWI-ST1234:241:C94GAACXX:6:1212:11577:85731_ssr24	J. regia BC1	tc	8	AGCTTGTACGTAACATGAACCG	ACACCATGAAACATGCATGC	59.009	57.626	122
	HWI-ST1234:240:C8N02ACXX:3:1216:10950:75159_ssr101	J. regia BC1	ga	8	GAGATGGCTAAGGGCTTCGG	TGGTTGGGAATTTAATGCCC	60.25	56.242	106
	HWI-ST1234:241:C94GAACXX:6:1212:15657:85749_ssr37	J. regia BC1	ct	20	CACTGACGACCTTCCCTACG	AGAGGAAGAGAGGGCTACGG	59.829	60.106	118
	HWI-ST1234:240:C8N02ACXX:3:2308:17112:68681_ssr59	J. regia BC1	ac	10	GTCAAGAAGCTCCACAAACTCC	TTATGAGCCTTGGAGTGGTGG	59.45	59.718	100
	HWI-ST1234:241:C94GAACXX:5:2103:12826:39980_ssr85	J. regia BC1	at	8	AGGGTTAACACATCCAGGAGC	AAAGGGCAAACATGTCTCGC	59.718	59.402	105
	HWI-ST1234:241:C94GAACXX:5:1313:17783:81803_ssr107	J. regia BC1	ct	9	GTGTGGCCACCGTTCAATGG	TTTGCAGGATTTGGCGGTAGG	62.141	61.225	100
	HWI-ST1234:241:C94GAACXX:6:2216:5391:11017_ssr53	J. regia BC1	ga	8	ACAGGTTGAAGAGGCATGGG	CATCTCATCCACATTCACGCC	59.961	59.399	149
	HWI-ST1234:241:C94GAACXX:5:2108:1490:28685_ssr70	J. regia BC1	tc	9	TCTGAAGATTCAAGATGAAGGG	AAAGGGCTACAGGCTTCAGC	55.525	60.323	133
	HWI-ST1234:241:C94GAACXX:5:2308:14327:16673_ssr101	J. regia BC1	ct	8	AGTGCGTGAGAGAGAATACCG	ACAAAGGATAGACGAAAGCCC	59.598	58.013	102
	HWI-ST1234:241:C94GAACXX:5:2213:14798:41594_ssr67	J. regia BC1	ta	8	AGGTTTGAGGGTTTGCTTGC	ACTGTACAAACTCTGCTAAGC	59.247	55.926	105
	HWI-ST1234:241:C94GAACXX:6:1309:4678:44395_ssr89	J. regia BC1	at	8	CAACCTACACACTTCACACACC	TCACTACTGTTAGAGGGAGAAACC	59.388	59.229	164
	HWI-ST1234:241:C94GAACXX:5:1216:10969:4187_ssr140	J. regia BC1	ga	11	CCTCTTGTTGTTGACCTTGGG	TAGCATGTACAGTACCGGCC	59.044	59.252	142
	HWI-ST1234:241:C94GAACXX:6:1104:3485:62869_ssr64	J. regia BC1	ct	8	AGCTAGGCAATCTACAACTGGG	ACAAGATTCGTATATTGAGCTACCC	59.829	58.543	100
	HWI-ST1234:241:C94GAACXX:6:1305:10034:4557_ssr59	J. regia BC1	ag	16	GCACAGGATATCAGAATCTCAGC	CTGTCTCTCTGTACGAGTCCC	59.004	58.989	107
	HWI-ST1234:241:C94GAACXX:6:2214:13405:71604_ssr59	J. regia BC1	tc	8	TCTCTTAGTTGTAAATCCCTCCCG	CGCACAACCCATCTCAACG	59.595	59.503	135
	HWI-ST1234:241:C94GAACXX:5:2314:3786:45923_ssr77	J. regia BC1	ag	8	CAAGACTAGGGCTGGAGTGC	CAGAGTGACAGAGAGCGAGC	60.108	60.179	102
	HWI-ST1234:241:C94GAACXX:6:1113:20807:86342_ssr106	J. regia BC1	ga	14	ACAGAGCAAGACGACATGGC	CTCTCACTTACTCTCGATTTGCC	60.672	58.891	161
	HWI-ST1234:241:C94GAACXX:6:2113:15622:48339_ssr73	J. regia BC1	ag	9	ATCGAGGCAATTCTCTGGCG	CCAACCTTCTTCCATTTCCCG	60.532	59.181	134
	HWI-ST1234:241:C94GAACXX:6:1213:13504:91030_ssr109	J. regia BC1	tc	9	GACACACACCATGAATCGGC	AGCCGAAATGAGGGTAGATCC	59.552	59.305	145
	HWI-ST1234:240:C8N02ACXX:3:2306:9004:80413_ssr90	J. regia BC1	ga	14	ATCAAGAACTTGGTGCTGC	CGAACCCAGTCTTCAGTTTCC	56.113	58.856	135
	HWI-ST1234:241:C94GAACXX:5:2315:19751:7885_ssr41	J. regia BC1	ga	14	TTGGGTTCAGCTATGGTGGG	CAATCCGTAACGTCCCGTCG	59.669	61.136	109
	HWI-ST1234:240:C8N02ACXX:3:1206:17442:12197_ssr37	J. regia BC1	tc	8	GAAGTGGATCCAAACCCTTCC	CCGAACGAAATCCGAACACG	58.553	59.908	156
	HWI-ST1234:240:C8N02ACXX:3:2310:6937:64522_ssr22	J. regia BC1	ga	18	AGGAAAGTAACACTCGACATGC	GCTGAAGCTCGATGTCTCC	58.673	58.029	161
	HWI-ST1234:241:C94GAACXX:5:2306:7988:96874_ssr65	J. regia BC1	ct	9	ACCATGGGAGTAAGATTCTCC	ACCTCCTCAATAACATTACTTTGGG	56.494	58.812	102
	HWI-ST1234:241:C94GAACXX:6:2102:15339:57204_ssr47	J. regia BC1	at	20	CACAGAACTGATGTTTGGAGCG	ATCAAGACGCAAGAAGAAGC	60.096	56.446	101
	HWI-ST1234:241:C94GAACXX:5:1215:14227:84915_ssr86	J. regia BC1	ca	10	AGATAGACCTGGAAAGGCAACC	ACCTCAGGCCCTTGTTATGC	59.76	60.034	126
	HWI-ST1234:240:C8N02ACXX:3:1114:8288:54189_ssr85	J. regia BC1	tc	10	TAAGAGCCACCGAGATTCCG	TGCATATGAATGTGCCGAAGG	59.255	59.051	122
	HWI-ST1234:241:C94GAACXX:6:1111:5808:24758_ssr101	J. regia BC1	ag	9	CTCCAAGCAGCTCATGATGG	AGGTCCAGAAGAATTACCTGG	58.69	56.708	127
	HWI-ST1234:241:C94GAACXX:5:1316:2826:92082_ssr41	J. regia BC1	tc	8	TGCCTTGTCGGTAAGTCTCC	TAGGGACCGAGTGGAGAAGC	59.393	60.684	149
	HWI-ST1234:240:C8N02ACXX:3:1109:10217:14106_ssr51	J. regia BC1	ga	8	GAGATGACGACCAAGCTAGGG	CCTCAACAATCCAAGCTGTACC	59.932	59.25	113
	HWI-ST1234:241:C94GAACXX:6:2207:19083:61387_ssr147	J. regia BC1	ct	9	CCTCTAGGTCGTTGTTCCGG	TCATCGACACAGAGGGAGGG	59.827	60.684	112
	HWI-ST1234:241:C94GAACXX:5:2103:8524:40655_ssr60	J. regia BC1	ag	8	TGAAGGGTCGAAATTACTCG	CTCTCATTTCACGCAGTTCGG	55.22	59.609	114
	HWI-ST1234:241:C94GAACXX:5:2305:6615:96307_ssr66	J. regia BC1	at	9	CAATAAGAGTTACGCCTTTAGC	AGTCCAAGCTGGCCTCATGC	55.294	62.834	108
	HWI-ST1234:241:C94GAACXX:5:2112:14678:15397_ssr51	J. regia BC1	ca	10	AGATAGACCTGGAAAGGCAACC	ACCTCAGGCCCTTGTTATGC	59.76	60.034	126
	HWI-ST1234:240:C8N02ACXX:3:1315:18346:14485_ssr85	J. regia BC1	ta	8	TCATGATCATTTGCTGACATGG	TCCTCCTTATCGAATCCTCGG	57.088	58.484	144
	HWI-ST1234:241:C94GAACXX:5:1316:9791:42262_ssr97	J. regia BC1	ag	11	CTATTGTTCAGAGTACAGTTCTTCG	GCGTTTGGGTGGGTAGTTAGG	57.501	60.947	102
	HWI-ST1234:241:C94GAACXX:5:1102:11108:46649_ssr100	J. regia BC1	ag	10	TGCCACATTAGCATGACAGG	CTTCTTTGCCGCTAGTTGCC	58.246	59.831	158
	HWI-ST1234:241:C94GAACXX:6:2311:1762:81624_ssr79	J. regia BC1	ag	13	GGTGTCTATCTCCCGATGGG	GGCCATAAATGTTGTTGCC	59.03	55.325	121
	HWI-ST1234:241:C94GAACXX:6:2208:5324:11587_ssr109	J. regia BC1	at	9	ACTAGCGAATCCGGTAACCC	TGTTTGTTCCATTGGCATAGAGG	59.251	59.237	114
	HWI-ST1234:240:C8N02ACXX:3:2203:7446:45704_ssr99	J. regia BC1	ct	17	TGGGCCACTCCAAAGTTTCC	AGAGAGAAAGGCACTCGTGG	60.469	59.394	171
	HWI-ST1234:241:C94GAACXX:5:1210:1820:95669_ssr68	J. regia BC1	ag	13	TAGTCTTCAACACCGGTTCC	TGGAACCTGTCTCCCTAATTAAGG	57.174	59.526	100
	HWI-ST1234:241:C94GAACXX:6:1207:18449:97449_ssr69	J. regia BC1	ag	11	TGGAGAGGAGATGTGGGACG	CTTTAAGTCTTCTAGAGGGAATGG	60.684	56.268	146
	HWI-ST1234:241:C94GAACXX:5:1205:3478:97131_ssr62	J. regia BC1	ta	9	TGTTTCAATTTCGAGGACCCG	AGCTGGACAATGGAACTAGGG	58.852	59.438	160
	HWI-ST1234:241:C94GAACXX:6:2315:10942:50080_ssr84	J. regia BC1	gt	17	TGAAACTGACTTAATACCATGCACG	ACTGGAGATGTCAGATATGCACC	59.878	59.929	103
	HWI-ST1234:240:C8N02ACXX:3:1215:18065:32931_ssr66	J. regia BC1	ct	9	ACTCTAGCCCGTCATCCACC	AATGTGGCGTGGAGGTGAGG	61.044	62.469	111
	HWI-ST1234:241:C94GAACXX:6:2313:6783:79174_ssr83	J. regia BC1	ga	11	TGAAAGTGAGCAATAACGCC	CGTCCTCCAAGAAGGTACCG	56.727	59.827	143
	HWI-ST1234:241:C94GAACXX:6:2310:9297:89952_ssr89	J. regia BC1	ca	14	CCTTGCTTCAGAAGATTGTGATCC	TGCCTACAATTCTGCAATTCG	59.904	57.237	118
	HWI-ST1234:240:C8N02ACXX:3:2111:13442:94989_ssr100	J. regia BC1	ta	10	TGCAAAGTACTTTCATGGCGC	TGTACAAGAAAGAAACCTCACG	60.069	56.603	125
	HWI-ST1234:241:C94GAACXX:6:2112:11431:58670_ssr86	J. regia BC1	ga	18	ATGCAGTTATAATCAGGCCC	TCAGCTACTTATTGGTGGATATGG	55.24	57.886	126
	HWI-ST1234:241:C94GAACXX:6:1109:19692:89810_ssr70	J. regia BC1	at	9	TGTTTGTTCCATTGGCATAGAGG	ACTAGCGAATCCGGTAACCC	59.237	59.251	114
	HWI-ST1234:241:C94GAACXX:6:1112:13123:97089_ssr69	J. regia BC1	ag	10	TGTTCTCTGACTAACCAAATGAAGC	GGAAGTGAGTTTGTTCTGGCC	59.53	59.391	141
	HWI-ST1234:241:C94GAACXX:5:2301:20309:84062_ssr79	J. regia BC1	tc	18	AACACGATTAGCATGCATGG	TGCGGCGTTGAACTTAATATTCG	56.859	60.242	148
	HWI-ST1234:240:C8N02ACXX:3:2315:19088:50271_ssr81	J. regia BC1	ga	10	CAGAGATTGTCACTAAATCACGC	GGTACACGTCCGTTTCTCCC	57.864	60.389	144
	HWI-ST1234:241:C94GAACXX:5:2106:11106:97688_ssr52	J. regia BC1	ag	9	TGTAGGTCATCGTGCTTGGG	TCACCTCACCTCTCCTCTCC	59.751	59.667	146
	HWI-ST1234:240:C8N02ACXX:3:2305:6150:89963_ssr35	J. regia BC1	ag	13	GTGCCATACACGTGGATTCC	GAAATTGAATTTCCGAAGAGCC	58.986	56.306	135
	HWI-ST1234:241:C94GAACXX:6:2102:16027:72294_ssr113	J. regia BC1	ga	18	GGCGTCTTCAGTGGAGATGG	CACACTAGTCACAACGCTGC	60.461	59.491	126
	HWI-ST1234:241:C94GAACXX:5:1110:4934:81304_ssr64	J. regia BC1	tc	8	GTTTCACTCAGATCAGGCTTGG	TGAAGCCAAGCAGAGATGAGG	59.254	60.066	154
	HWI-ST1234:240:C8N02ACXX:3:1111:3195:95915_ssr70	J. regia BC1	ag	20	AGAGATCATCTTCAACTGTCGG	AGCCATCCTACTAGTCTGGC	57.616	58.289	108
	HWI-ST1234:240:C8N02ACXX:3:2111:10390:17591_ssr90	J. regia BC1	ga	14	GGAGGAGTCTAAGCTCTCCG	TCCCGAAACTTAATCCAAATCAACC	58.685	59.816	109
	HWI-ST1234:241:C94GAACXX:5:1215:4524:14216_ssr73	J. regia BC1	ac	8	CCTGCATTTATTTACCAAACTGTCC	CAACCCAGGATTCTTCTACC	58.901	55.13	130
	HWI-ST1234:241:C94GAACXX:6:2313:3071:61984_ssr82	J. regia BC1	ct	26	ACAAAGTGCCCAAGTCTTCG	TTGCCATGGCTCTGGATACC	58.691	59.817	147
	HWI-ST1234:241:C94GAACXX:5:2116:4192:73047_ssr20	J. regia BC1	ga	10	GCATGTCATGGGTGTTAAGCC	GTGGCTGTCTGTGTGAATGC	59.865	59.761	135
	HWI-ST1234:240:C8N02ACXX:3:2104:1211:88974_ssr67	J. regia BC1	tc	8	CAACCACACCGTGATTTGCC	GATAAACAGTGGTGGCATGGC	60.319	59.865	139
	HWI-ST1234:241:C94GAACXX:5:2316:6813:15521_ssr98	J. regia BC1	ga	8	GACGCATGATGTTCTGCC	GCTTCGAAAGTCAGTGTTGTACG	56.603	60.362	123
	HWI-ST1234:241:C94GAACXX:5:1105:19308:86365_ssr39	J. regia BC1	ga	10	GTTGGGCTTCTTGTAGTGCG	GGGTAGTATGTTGGGAAGGG	59.483	56.977	171
	HWI-ST1234:241:C94GAACXX:5:1311:21272:94383_ssr32	J. regia BC1	ag	9	GCATGCATTAGACAGTGATGGC	AGTCCAAGTAGATGCCAATTTCC	60.287	58.727	152
	HWI-ST1234:241:C94GAACXX:5:1313:4309:52915_ssr90	J. regia BC1	tc	13	GGCTTGCTTTGTGGTGTTGG	TTTCTCCGTACCAAGGTCG	60.53	56.8	106
	HWI-ST1234:241:C94GAACXX:5:2111:16810:20780_ssr90	J. regia BC1	tc	9	GATACAACACAAGCAAGGCCG	GAGGCAGAAATTGTGCTCGC	60.136	60.179	100
	HWI-ST1234:241:C94GAACXX:5:1112:3520:73303_ssr78	J. regia BC1	tc	9	TCTCTCTACAAATATCCCTTCTGGC	ACGAATGCTAAGAATCCAACAATGC	59.694	60.677	100
	HWI-ST1234:240:C8N02ACXX:3:2314:19073:89082_ssr50	J. regia BC1	tc	8	TCATGTTCCCTGTCAAACTGG	GCTGCCTGTGAATTAAATTAGG	58.137	55.753	125
	HWI-ST1234:241:C94GAACXX:5:2102:8038:42336_ssr104	J. regia BC1	at	8	ACACCATACGTACGTTCTGACC	TCTTTCCTGAATTGCTTCTGC	60.095	56.796	145
	HWI-ST1234:241:C94GAACXX:5:2204:18027:49529_ssr73	J. regia BC1	ga	9	GGAGTGATAAACGACGTGACG	GTCTTGGAACTGCTTGTCGC	59.09	59.764	130
	HWI-ST1234:241:C94GAACXX:5:2116:18713:81901_ssr77	J. regia BC1	at	10	AGTCCAGACATGAACTACATTCC	TGTTGATCACATCTCCGTCC	57.909	57.327	130
	HWI-ST1234:241:C94GAACXX:6:2116:1723:48456_ssr66	J. regia BC1	gt	12	CTGGATGTCCTAGTTTGCTTGC	TGGATATGTGTGAGGATGGGC	59.579	59.579	112
	HWI-ST1234:241:C94GAACXX:5:2114:17037:24066_ssr78	J. regia BC1	ga	11	CAAGATCGGGTTTGTGATCCC	ACTTCATTACTGGATGTATAGTGGC	58.983	58.474	105
	HWI-ST1234:241:C94GAACXX:5:2209:4506:99894_ssr99	J. regia BC1	ag	18	AATTAGGTTCCACAGCAACC	AGTCCTGTTGTTATCCCTGCG	55.919	60.066	112
	HWI-ST1234:241:C94GAACXX:5:2207:15899:10438_ssr85	J. regia BC1	ct	10	CAAAGGCCAATAGCAAATGGC	AATGATGCGTGTGTGTGTGC	58.718	60.04	148
	HWI-ST1234:240:C8N02ACXX:3:1116:14893:38002_ssr113	J. regia BC1	at	9	ACCACAACAAAGCTTATATGGTAGC	TCATCACACTGAATTCTCCTCC	59.643	57.522	127
	HWI-ST1234:240:C8N02ACXX:3:2215:19903:15758_ssr47	J. regia BC1	ag	10	TTTGGGCTGCTAAATATGCC	ATGTACAGGGAAGCTTTGGG	56.433	57.486	159
	HWI-ST1234:240:C8N02ACXX:3:1110:13653:7172_ssr122	J. regia BC1	ct	10	ACTTCGTTCGTCCACTGTCC	GGTGTTGGCATAATGGTGACG	59.968	59.868	119
	HWI-M00657:86:000000000-AP42N:1:1109:9084:20514_ssr174	J. regia BC1	ga	9	AAGGCTGTATTCTCTCGAATCCG	TCCTTCTCTGTCCCAGTCTCC	60.244	60.273	100
	HWI-ST1234:240:C8N02ACXX:3:2314:15554:68915_ssr80	J. regia BC1	tc	10	TCGAGCTCACTCCTTTCTGG	GAGTGTCCCTATGGTGGTGC	59.109	60.108	105
	HWI-ST1234:240:C8N02ACXX:3:2312:5519:21841_ssr100	J. regia BC1	ga	10	GTGGTGTGGGCACAGTATCC	TGATTGTTGCATTGCTGAACC	60.677	57.971	101
	HWI-ST1234:241:C94GAACXX:6:2215:12227:68560_ssr93	J. regia BC1	ga	14	TTGGGTTCAGCTATGGTGGG	CAATCCGTAACGTCCCGTCG	59.669	61.136	109
	HWI-ST1234:241:C94GAACXX:5:1309:3427:9957_ssr37	J. regia BC1	ga	14	AGTTAAAGCAGGAAAGTGCAAGG	AGTTAGAATTTCTCTTCGGTGCG	59.681	59.073	103
	HWI-ST1234:241:C94GAACXX:6:1108:3063:30062_ssr42	J. regia BC1	ca	8	GATCAGTGGCAAGAGAGCGC	CAATCCATACCTGCATCGCG	61.428	59.486	150
	HWI-ST1234:240:C8N02ACXX:3:1313:17053:33662_ssr89	J. regia BC1	tc	8	CAGCGTGATAGAGCACCTCC	CGTAGGCTAGGAGTGTCACG	60.249	59.622	108
	HWI-ST1234:240:C8N02ACXX:3:1308:8762:93867_ssr46	J. regia BC1	gt	8	TCCCTACATTTCATGTCTTGG	AAGAGAAGGGTAAGGCAGCC	55.28	59.379	156
	HWI-ST1234:241:C94GAACXX:6:2306:7206:86227_ssr128	J. regia BC1	ct	8	GCGGTAATATCGCCCATTTGG	CGAGTGTCTCTCCCTGTACG	59.801	59.272	113
	HWI-ST1234:241:C94GAACXX:6:1206:3361:4290_ssr74	J. regia BC1	ga	11	TGTACCTGTGTATGTGAGTGCG	ACATCATCTCACATTGGAGCG	60.352	58.442	100
	HWI-ST1234:241:C94GAACXX:6:2312:11321:13674_ssr54	J. regia BC1	ga	18	TGACGTGATTCTAATCAGTTTGTCG	CCTTTCTAGCTCTCCTGTCGC	59.655	60.202	100
	HWI-ST1234:240:C8N02ACXX:3:2203:11258:92167_ssr84	J. regia BC1	tg	12	TGTCTCTCGATGAACCCTTGC	CCTTTGACTCTGCTAATCACATGG	60.067	59.665	174
	HWI-ST1234:241:C94GAACXX:6:2305:1233:26217_ssr107	J. regia BC1	ag	15	CATGTGATGGACCTGCAAGG	GGTCCATTACTTTCCTGCATGG	58.899	59.31	105
	HWI-ST1234:240:C8N02ACXX:3:2315:11135:92518_ssr65	J. regia BC1	ac	14	CAGTATCATTCTGCATCCACACC	TCAGTGAACAACAGCCAAGC	59.437	58.976	137
	HWI-ST1234:241:C94GAACXX:5:1201:15862:3907_ssr111	J. regia BC1	ag	9	CCCATCTCATCTCATCTCACTATCC	AGATGTCTAGCTACCAACTTGC	59.872	57.87	149
	HWI-ST1234:241:C94GAACXX:6:1209:19722:73233_ssr115	J. regia BC1	ct	9	ACATCGTCTACCGTAACCAGG	AGCCTTCCTCAATGTGATAAACC	59.253	58.727	108
	HWI-ST1234:241:C94GAACXX:6:1315:15906:54115_ssr54	J. regia BC1	ga	21	AGAAAGGAGGAGCTGTGTGC	CGGCTTTCATTTCTGTATATTCTGG	59.964	58.337	162
	HWI-ST1234:241:C94GAACXX:5:1111:13233:18212_ssr91	J. regia BC1	tc	12	GCTCATCTGGATGTGGATGC	GAGGCGCTTTAAGCTCATGG	58.763	59.34	153
	HWI-ST1234:241:C94GAACXX:5:1104:4291:6346_ssr56	J. regia BC1	tc	13	CATGAGTTGGGATGGAGGCC	TTCTTCGCTGGAGTCAAGCC	60.467	60.321	121
	HWI-ST1234:240:C8N02ACXX:3:2114:13047:55466_ssr93	J. regia BC1	tc	10	TCTCTATCGCAATTTCCATCC	TGGAGAAAGGAGAAGGTTAGGG	55.549	58.818	160
	HWI-ST1234:241:C94GAACXX:5:2313:10551:61965_ssr47	J. regia BC1	ca	21	TGGAGATCTTAAAGACCCTTGC	GGTGATGGTGAATGATGGTGC	57.778	59.593	178
	HWI-ST1234:241:C94GAACXX:5:1105:9248:53856_ssr58	J. regia BC1	ct	14	TACAAAGTCTGCTGAGGCCC	ATGTCGCACACACGAACAGC	59.675	61.831	119
	HWI-ST1234:240:C8N02ACXX:3:2307:10161:37420_ssr73	J. regia BC1	ga	11	TGGTAATCATGGAATAACGCAGG	AGGAATAAACCTTTCATTGCAGCC	58.866	60.081	113
	HWI-ST1234:241:C94GAACXX:5:2115:16161:46556_ssr26	J. regia BC1	ta	9	ATACCAGCTGGCTCACATGC	TAGTTGCGTGCATCGATCCG	60.465	60.87	121
	HWI-ST1234:240:C8N02ACXX:3:2212:7179:51127_ssr67	J. regia BC1	ga	13	ATCAAGAACTTGGTGCTGC	CGAACCCAGTCTTCAGTTTCC	56.113	58.856	133
	HWI-ST1234:240:C8N02ACXX:3:2316:11156:5900_ssr35	J. regia BC1	tc	11	ACACTTGTCTCACCTACCGG	TTGTGAGGCGAAAGAGCTGG	59.033	60.604	150
	HWI-ST1234:241:C94GAACXX:6:1102:4191:82267_ssr38	J. regia BC1	ga	11	TAGCTTGATTGGCACATGGC	CTATCTTCCTCTCTCGCACGG	58.895	59.734	129
	HWI-ST1234:241:C94GAACXX:6:1309:20145:30651_ssr75	J. regia BC1	ct	8	AAAGCTGGGTGCCACAGTGC	AGCAATATTGGTAGACTGTGGG	63.879	57.844	131
	HWI-ST1234:241:C94GAACXX:5:1214:2730:27887_ssr117	J. regia BC1	ca	17	TGGCCTATAACTTGGATCTTCC	AATGGGACTTCAATTAAGGAGG	57.293	55.749	114
	HWI-ST1234:241:C94GAACXX:6:1301:17737:5967_ssr63	J. regia BC1	ct	14	GCATTAATGGGACTAGCGCC	AGTCTTTGGTTTGCTCTTCC	59.125	55.864	142
	HWI-ST1234:241:C94GAACXX:5:1206:6403:5111_ssr90	J. regia BC1	ga	17	AGCACCTCACAACTCTAAGCC	AAGTCATCTCTCCTCCACCG	59.997	58.52	146
	HWI-ST1234:240:C8N02ACXX:3:2307:2472:96314_ssr93	J. regia BC1	ct	10	GGTGAATTTGAGAGGTCCAAATTCC	CGTGAGGAAATTGCAACCGG	60.337	60.11	115
	HWI-ST1234:241:C94GAACXX:6:2104:11067:16554_ssr81	J. regia BC1	at	8	CACAGTACCATAAATGAAGAATGCC	TCTCGCACACAAATACACAAGC	58.502	59.777	122
	HWI-ST1234:240:C8N02ACXX:3:2115:12796:79335_ssr145	J. regia BC1	ag	11	TGGAGAGGAGATGTGGGACG	CTTTAAGTCTTCTAGAGGGAATGG	60.684	56.268	146
	HWI-ST1234:241:C94GAACXX:5:1310:20765:81955_ssr62	J. regia BC1	at	8	ACGAAGGAGAAGGTACCC	ATGGTCACACATTGGCTGGC	55.149	61.253	114
	HWI-ST1234:241:C94GAACXX:6:2313:18599:78888_ssr74	J. regia BC1	ag	9	GCATGCATTAGACAGTGATGGC	GCCCAAGTAGATGCCAATTTCC	60.287	59.899	151
	HWI-ST1234:240:C8N02ACXX:3:2310:11399:24219_ssr90	J. regia BC1	ag	8	TTGCATCCACGCGAGAAAGG	CCTTGCACGCAGAGAAAGC	61.298	59.791	152
	HWI-ST1234:241:C94GAACXX:5:2208:9187:39984_ssr107	J. regia BC1	ga	8	CCTTGTGGATTCGAAACCACC	CGTGATCAACTCCTTTGCCC	59.46	59.195	153
	HWI-ST1234:241:C94GAACXX:6:1106:7928:40709_ssr91	J. regia BC1	ta	8	CAGGACTAACACACCTGGGC	TATTGGCCAGACAGGTACTCG	60.322	59.245	100
	HWI-ST1234:241:C94GAACXX:5:1312:14802:22677_ssr59	J. regia BC1	ct	18	GCCATTTGGTACCACTTCAGC	GCTCAGCCTCCTCTGTAACC	59.798	59.823	160
	HWI-ST1234:241:C94GAACXX:5:1207:11608:89409_ssr62	J. regia BC1	ac	21	ACCCTACACATTGTCACTAGCC	GGTGGACCTTAAATGTGAAACC	59.764	57.485	157
	HWI-ST1234:240:C8N02ACXX:3:2301:2609:94406_ssr93	J. regia BC1	tc	10	TCTCTATCGCAATTTCCATCC	TGGAGAAAGGAGAAGGTTAGGG	55.549	58.818	160
	HWI-ST1234:240:C8N02ACXX:3:2111:4406:47531_ssr47	J. regia BC1	ct	10	GTCAGCCACCACCAATCTCC	GCGCAAGTGGAGAGAAATTGG	60.678	60.136	103
	HWI-ST1234:241:C94GAACXX:6:2213:21085:61020_ssr53	J. regia BC1	ct	14	TACAAAGTCTGCTGAGGCCC	ATGTCGCACACACGAACAGC	59.675	61.831	119
	HWI-ST1234:241:C94GAACXX:5:2106:1551:2487_ssr73	J. regia BC1	ga	11	CCTGGTTCTGCTTTCTTCCG	TAACAAAGGAGCGCTCGG	58.84	57.41	131
	HWI-ST1234:240:C8N02ACXX:3:2115:4642:96659_ssr103	J. regia BC1	ac	8	TGACAACACAAGGACAGTAGC	AAAGGGAGGGTGAATCCTGC	58.166	59.667	165
	HWI-ST1234:240:C8N02ACXX:3:1114:18609:5392_ssr80	J. regia BC1	tc	9	ATTCATGCCCTGTACACGCC	GTCACCCTATCTCCAGCTGC	60.748	59.894	133
	HWI-ST1234:241:C94GAACXX:5:1111:16438:76153_ssr56	J. regia BC1	ga	10	GGCAGCATCTTGTTCACTCC	AGAAACTTCGTGTGCTTAAGC	59.193	57.12	134
	HWI-ST1234:241:C94GAACXX:6:2112:4026:86987_ssr100	J. regia BC1	ag	8	GACAGGTCGTATCGTTCCGG	ACGGATCTTTCGATATCTGC	60.248	55.157	122
	HWI-ST1234:241:C94GAACXX:5:1216:12769:85263_ssr101	J. regia BC1	ct	9	GGATTCCTGTATTTACTACGTGTCC	TGGTAAGTTGTTCAGATACACG	59.018	56.144	129
	HWI-ST1234:241:C94GAACXX:6:2215:14127:41173_ssr74	J. regia BC1	ca	16	TCAACCTCAGTTTGATGCGC	AAAGACTTGCCTTCATGGG	59.126	55.359	170
	HWI-ST1234:241:C94GAACXX:6:1306:13172:69236_ssr113	J. regia BC1	at	8	ACACCAGAGAAATGGATTTACG	CCTCTCCGTAAGTGCTTCCG	56.438	60.179	107
	HWI-ST1234:240:C8N02ACXX:3:1102:1213:56013_ssr41	J. regia BC1	ag	8	AGAGGGTTGAAGTGGATCAGG	ACATCTCCCTTTCTTCCCACC	59.088	59.364	100
	HWI-ST1234:241:C94GAACXX:6:1108:13280:37365_ssr126	J. regia BC1	ct	9	TCACCTCACCTCTCCTCTCC	TGTAGGTCATCGTGCTTGGG	59.667	59.751	146
	HWI-ST1234:240:C8N02ACXX:3:1102:7424:78126_ssr118	J. regia BC1	ct	14	CTAGCTAGCTAGGGAAGGC	AAAGCAGCTTGAGATTGGGC	56.08	59.107	103
	HWI-ST1234:241:C94GAACXX:6:2116:6693:81628_ssr73	J. regia BC1	ct	11	GTGGACTATGTTGGATGTGCC	CCTCCACTCCTGATACCATCC	58.983	59.026	151
	HWI-ST1234:241:C94GAACXX:5:2210:5354:9679_ssr77	J. regia BC1	ga	10	TCCACGGAATAAGAGACGACG	AGCTCGACAATTTCCACGGG	59.601	60.674	145
	HWI-ST1234:241:C94GAACXX:5:1314:2444:42148_ssr39	J. regia BC1	ga	9	GCAATTGTAGAGGCTAGTTCGC	TGTGCGCTCATCTTTCTCCC	59.715	60.392	111
	HWI-ST1234:240:C8N02ACXX:3:1203:17102:34229_ssr74	J. regia BC1	tc	9	TCTCTCTACAAATATCCCTTCTGGC	ACGAATGCTAAGAATCCAACAATGC	59.694	60.677	100
	HWI-ST1234:241:C94GAACXX:6:1304:4226:50464_ssr50	J. regia BC1	ag	10	ATAACAAGGTGGACGGTGGC	CAAACCTTTGCCACCACGC	60.322	60.591	114
	HWI-ST1234:240:C8N02ACXX:3:2109:5075:29951_ssr93	J. regia BC1	ct	15	CCATCAGTCCCTCTCAAGCG	ACCATTCCAAGGCTCAGACC	60.179	59.67	109
	HWI-ST1234:241:C94GAACXX:6:1107:14938:15531_ssr52	J. regia BC1	ac	8	GCCATTTCACTACAATACGC	GCAAGAGATGATTCTGAAACTTAGC	55.167	58.515	145
	HWI-ST1234:240:C8N02ACXX:3:2106:10603:61306_ssr34	J. regia BC1	tc	11	GCTAGTGGCCATTATTAGCTAAGC	AGCAATTTCAGCTGCATAGTGG	59.607	59.574	123
	HWI-ST1234:241:C94GAACXX:6:2301:2820:74481_ssr54	J. regia BC1	ga	10	ATACTCGGTTGCTTGGAGGC	CATTCCAAACCGGCAAACCC	60.108	60.32	115
	HWI-ST1234:241:C94GAACXX:6:2208:16324:19868_ssr114	J. regia BC1	ga	9	ATTTACATCGCCTGGATCTAGC	GGGATGTCATTGTATAATCGAACCG	58.068	59.88	100
	HWI-ST1234:241:C94GAACXX:6:2106:17925:54701_ssr64	J. regia BC1	tg	8	TTTGAGGAATGGCATAGAGC	AGGCAGTTCAAGTATAATTGGCC	55.494	59.046	130
	HWI-ST1234:241:C94GAACXX:5:1115:1819:61323_ssr110	J. regia BC1	ag	22	TCAAATCAAGCAAGCTCGATACC	CCAACTACTAATTTCTCTAATGCCG	59.377	57.821	152
	HWI-ST1234:241:C94GAACXX:6:1113:15668:45070_ssr57	J. regia BC1	ta	10	TGCAATGAATACGCCTTTCATGG	GCTTCATGTGCATCATATGATCAGG	60.181	60.392	133
	HWI-ST1234:241:C94GAACXX:6:2314:16716:33879_ssr64	J. regia BC1	ca	10	AGAGAACACCTGCCACAACC	TAGTGTCCAGGTCAGGGTGG	60.179	60.544	145
	HWI-ST1234:241:C94GAACXX:6:1306:8016:100249_ssr78	J. regia BC1	ga	20	CGCACAAAGTTCATACCGTGG	TCTTTGCTGGTTCCCGTCG	60.136	60.301	121
	HWI-ST1234:241:C94GAACXX:5:1215:11395:8495_ssr51	J. regia BC1	ct	21	CACTGACGACCTTCCCTACG	AGAGGAAGAGAGGGCTACGG	59.829	60.106	120
	HWI-ST1234:241:C94GAACXX:6:2113:12649:40981_ssr58	J. regia BC1	ct	15	CTCTCACCATCGTCTCTGCG	GCATTTGAAACCCATTTGTCCC	60.248	58.926	162
	HWI-ST1234:241:C94GAACXX:6:2215:6904:81487_ssr52	J. regia BC1	ac	19	TCGTGTCATTGCACTCCAGC	CCAACAGAAGATTTCCTTTCTGGG	60.951	59.781	123
	HWI-ST1234:240:C8N02ACXX:3:2103:11009:13342_ssr100	J. regia BC1	ag	10	TTTGGGCTGCTAAATATGCC	ATGTACAGGGAAGCTTTGGG	56.433	57.486	159
	HWI-ST1234:241:C94GAACXX:6:2101:12741:39404_ssr122	J. regia BC1	ag	16	GACATGGAAGGCCTGGATCG	TTTGTTGGTCAAGCCTACC	60.534	55.31	124
	HWI-ST1234:241:C94GAACXX:5:1113:3632:38065_ssr77	J. regia BC1	tc	10	TCGAACCAACTCTTTCCCGG	GGGTTTCCTATTATGGTGCG	59.966	56.27	118
	HWI-ST1234:240:C8N02ACXX:3:2315:6987:91734_ssr102	J. regia BC1	at	10	ACGTGTTTGTGTCATCCAAACC	CCAAAGGCATGCGATTTCC	59.902	57.649	100
	HWI-ST1234:241:C94GAACXX:5:2212:8516:25521_ssr63	J. regia BC1	ct	11	GCCTACACCTGAACCTTCCC	GGTTGAGACAACGACAGTGC	60.035	59.418	145
	HWI-ST1234:241:C94GAACXX:6:2307:13881:27807_ssr81	J. regia BC1	at	9	CCCTTCTCTCCATTTCCGC	TCTGAGTCGGTCTAGGTCGG	57.913	60.108	132
	HWI-ST1234:241:C94GAACXX:5:1108:20684:59538_ssr51	J. regia BC1	ct	8	CCAATGTGGGTCTGTAGGCC	TCTTGTCCAAACCGCAATGC	60.394	59.686	120
	HWI-ST1234:241:C94GAACXX:5:2208:18290:90918_ssr85	J. regia BC1	ta	8	ACCATCGAGTACTGTTAATCG	TGGACAACTGCATTCATGTATTCC	55.275	59.601	153
	HWI-ST1234:241:C94GAACXX:6:1116:10874:58661_ssr87	J. regia BC1	tc	8	CTTCTCCCTTCGGCTTCTCC	CGAAGGGAGAAGACGAAGCG	59.823	60.799	105
	HWI-ST1234:240:C8N02ACXX:3:1111:10562:3313_ssr72	J. regia BC1	ag	11	TTTGTGCTCCGATGTGTACG	ATGAGGGAGCTGATGACAGG	58.576	58.87	170
	HWI-ST1234:240:C8N02ACXX:3:1211:3982:50260_ssr76	J. regia BC1	ct	14	TACAAAGTCTGCTGAGGCCC	ATGTCGCACACACGAACAGC	59.675	61.831	119
	HWI-ST1234:241:C94GAACXX:6:1108:4853:93247_ssr73	J. regia BC1	ct	9	AACAGAGCAACCTCCCTGC	AACTCGGAAGTGAGCTCTGG	59.926	59.394	104
	HWI-ST1234:241:C94GAACXX:5:2216:16849:72973_ssr84	J. regia BC1	ag	16	ATGACCCTGGCGGAATTAGC	AATACACAACACCTCACGGG	60.179	57.821	130
	HWI-ST1234:241:C94GAACXX:6:2108:13517:96249_ssr65	J. regia BC1	ga	12	CTCCCAACTTTGCGAAACCC	TGCTTTCTAAGGAAGAGGGCG	59.686	60.066	105
	HWI-ST1234:240:C8N02ACXX:3:1213:15895:23813_ssr55	J. regia BC1	ga	9	AATGGCATGGGCGTAAGAGG	CCCAATAGTCATTTGTCCATCTTGC	60.466	60.451	103
	HWI-ST1234:241:C94GAACXX:5:2213:5721:14984_ssr86	J. regia BC1	ag	12	TTTGTGCTCCGATGTGTACG	ATGAGGGAGCTGATGACAGG	58.576	58.87	172
	HWI-ST1234:241:C94GAACXX:5:1310:2166:26156_ssr76	J. regia BC1	ga	14	TGCTCCTGCCCAATATTATCG	ATACACTTTCAGCCACTATGG	57.942	55.376	129
	HWI-ST1234:241:C94GAACXX:6:2210:19956:10495_ssr79	J. regia BC1	gt	19	TTTGATGCTACAAGTTGAGCGG	TGGTTTGGTGGTGTGTATCC	59.516	57.72	100
	HWI-ST1234:240:C8N02ACXX:3:2207:2668:93680_ssr51	J. regia BC1	ga	9	TAATAGAGGGCACGACTCGC	CACAGAGTTCACGTCGTTCG	59.333	59.229	116
	HWI-ST1234:241:C94GAACXX:6:1311:19416:89791_ssr28	J. regia BC1	ct	10	ACAGTGAGTTACAAGAGCACC	AGAATATTGAAAGGCAAGAGGCG	57.887	59.371	103
	HWI-ST1234:240:C8N02ACXX:3:1113:7029:58278_ssr79	J. regia BC1	ct	9	CGACTTTAACCCATATGCAGAACC	AGGAGTCAGATGTATGTACTAACC	59.965	57.037	112
	HWI-ST1234:241:C94GAACXX:5:2203:12261:91722_ssr71	J. regia BC1	ga	8	GCAAACTAAACGCGACATTCG	AAGATTGCAACTTGCCCAGG	59.104	59.029	121
	HWI-ST1234:241:C94GAACXX:6:2312:3660:10752_ssr124	J. regia BC1	ag	8	TGATAGAGACAGGCACAGCG	TCACTAAATAGAGACCTGGCTCC	59.543	59.039	122
	HWI-ST1234:240:C8N02ACXX:3:2103:12538:96244_ssr58	J. regia BC1	tc	8	ACAGTCAATGTCTGAGACTGC	ATGGTCCGAGTTATCAGTCC	57.963	56.428	108
	HWI-ST1234:241:C94GAACXX:6:2303:12316:22091_ssr75	J. regia BC1	ac	10	GTCAAGAAGCTCCACAAACTCC	TTATGAGCCTTGGAGTGGTGG	59.45	59.718	100
	HWI-ST1234:240:C8N02ACXX:3:2215:19496:75361_ssr85	J. regia BC1	at	8	TCGTATTCTTCAATTGTGTCACTGG	TTCGGAGCGAGAATAGCAGG	59.592	59.614	160
	HWI-ST1234:241:C94GAACXX:6:2214:20816:34715_ssr42	J. regia BC1	ag	10	GTGTGGGTGATGGCAAACG	CCCACACCGATCTCTTTCC	59.714	57.539	117
	HWI-ST1234:240:C8N02ACXX:3:1215:19533:17774_ssr91	J. regia BC1	ga	8	TCAACTGAAACAACGTCGACC	ACCCATCACTCTGATTTCAATCG	59.071	58.805	164
	HWI-ST1234:241:C94GAACXX:6:1303:6642:90865_ssr81	J. regia BC1	tc	9	AGATGTCTAGCTACCAACTTGC	CCCATCTCATCTCATCTCACTATCC	57.87	59.872	149
	HWI-ST1234:241:C94GAACXX:5:2313:12659:79428_ssr35	J. regia BC1	ag	15	CAGTAGCTAGGTGCACGTGC	CTTGTTTGCATTGCCAACCG	61.079	59.139	131
	HWI-ST1234:240:C8N02ACXX:3:2306:19692:65721_ssr58	J. regia BC1	ga	9	GTTGCGCTCATGGATTGTCG	GGGAAAGAGAAAGTAGGAGAGTGG	60.248	60.081	101
	HWI-ST1234:241:C94GAACXX:6:2314:9722:2702_ssr126	J. regia BC1	ga	19	TCGAATTGAGAGTGTGTAACATAGG	TGTTCCTCTCGACCACAAGC	58.67	59.966	117
	HWI-ST1234:241:C94GAACXX:6:2208:12023:50567_ssr71	J. regia BC1	ga	13	TCTAACTACACGCAATCACGC	TCAGTGTCCTCTGAAAGATGC	58.744	57.675	118
	HWI-ST1234:241:C94GAACXX:5:2210:11819:90830_ssr64	J. regia BC1	ga	15	GCCATGACTGGAGATGGTGG	CTCAACTCCTTGCCCTCTCG	60.465	60.108	111
	HWI-ST1234:240:C8N02ACXX:3:2315:18346:4063_ssr77	J. regia BC1	ag	9	GTGTAATGGGCCCACTCACC	GAATTAACAGAATTTCCCTCGC	60.68	55.786	131
	HWI-ST1234:241:C94GAACXX:5:2313:5219:61047_ssr71	J. regia BC1	tg	9	TATCAATCGGCCTCACCAGG	GGCCATAGGAGTTTATCAAGCC	59.241	58.85	120
	HWI-ST1234:240:C8N02ACXX:3:1313:8005:52671_ssr76	J. regia BC1	ga	11	GAGGAGGACAACGATCGAGG	AGTGAAATGGCGTCGTTTCG	59.617	59.489	149
	HWI-ST1234:241:C94GAACXX:5:1113:9824:95972_ssr75	J. regia BC1	ga	10	GACAGCAACACAATTCAAACCC	GTACCCAAAGTTAGCCCTCCC	58.877	60.065	167
	HWI-ST1234:241:C94GAACXX:6:1103:8815:93335_ssr81	J. regia BC1	at	11	GCTTGATCGTGATCATCGATCG	ATGCAGCATGACATGTGTGC	59.659	59.827	139
	HWI-ST1234:240:C8N02ACXX:3:1309:7718:21800_ssr61	J. regia BC1	ag	9	TGAGGAACCAGGATTCTACCC	GTGGCATTAAGAGTTTGAGCCC	58.522	59.836	140
	HWI-ST1234:241:C94GAACXX:5:2309:11778:55269_ssr36	J. regia BC1	ga	9	GTTGCGCTCATGGATTGTCG	GGGAAAGAGAAAGTAGGAGAGTGG	60.248	60.081	101
	HWI-ST1234:241:C94GAACXX:6:1108:9253:46193_ssr126	J. regia BC1	ct	9	AAACTCTCCCTTCTCTGCGC	AGGGATCCTTACAGGGCTCG	60.037	60.761	174
	HWI-ST1234:240:C8N02ACXX:3:1108:2893:89105_ssr92	J. regia BC1	tc	11	AACCCTAATCACTGTCGCCG	ATGGCGCAGTGGGTTGTTCG	60.108	63.957	107
	HWI-ST1234:241:C94GAACXX:5:1211:12747:89800_ssr105	J. regia BC1	ag	9	CCAAACCAGAGTGAATCAGAAGG	CTGCTGGCAATGCTTCTAGC	59.245	59.619	126
	HWI-ST1234:241:C94GAACXX:6:1212:18011:20428_ssr86	J. regia BC1	ac	10	AGGTCATACTAAATTAGGTGGGCC	TGACTCCCAGCAATCCTTGG	59.896	59.671	148
	HWI-ST1234:241:C94GAACXX:5:2309:4652:63668_ssr81	J. regia BC1	tg	8	TCTTACTGGTGTTCATGTTTGGG	CCTAAACCAGCTGGCTCTCC	58.859	60.107	117
	HWI-ST1234:241:C94GAACXX:6:2311:12882:96615_ssr78	J. regia BC1	ga	12	CTCCCAACTTTGCGAAACCC	TGCTTTCTAAGGAAGAGGGCG	59.686	60.066	105
	HWI-ST1234:241:C94GAACXX:6:1209:19682:21616_ssr55	J. regia BC1	tg	13	AAAGGGTTGACATAACAGGG	TGTGTCCCTCCTCCTGTTCC	55.22	60.836	130
	HWI-ST1234:241:C94GAACXX:6:1306:1473:72931_ssr50	J. regia BC1	at	10	AACGCAACCGATTGATCACC	TGATCAACAAGACTAGGCCAGG	59.198	59.763	141
	HWI-ST1234:241:C94GAACXX:6:1215:7067:42329_ssr81	J. regia BC1	ag	12	CCACCTCTCTCTGGATATATAAAGC	TCATCGATCATCCCGTACGG	58.127	59.121	133
	HWI-ST1234:241:C94GAACXX:5:1301:4570:97499_ssr77	J. regia BC1	ag	8	AGAGGGTTGAAGTGGATCAGG	ACATCTCCCTTTCTTCCCACC	59.088	59.364	100
	HWI-ST1234:241:C94GAACXX:6:2114:16577:99862_ssr126	J. regia BC1	ca	8	TCCCGAGTATTAGGTGAGGC	TGCATTATTTCTACAACTTCGCCC	58.299	59.904	178
	HWI-ST1234:240:C8N02ACXX:3:2114:8952:67397_ssr35	J. regia BC1	ga	14	AATCCCAGCTGTCCATGAGG	GCATGCCAGGTGTGTTAAATCC	59.45	60.417	159
	HWI-ST1234:241:C94GAACXX:6:1306:19003:22002_ssr56	J. regia BC1	ga	12	CTCTGAGGTGATCTCTGGTAGG	CGCTTTGCCTCCTTATTACTTCG	58.778	59.999	183
	HWI-ST1234:241:C94GAACXX:5:2103:20430:11980_ssr97	J. regia BC1	tc	13	CCTCATGGCTCACACTCTCG	GTTCAGAGTGTGGGTAAGCG	60.179	58.571	122
	HWI-ST1234:241:C94GAACXX:5:2315:5229:47815_ssr71	J. regia BC1	ag	8	AGCCAGAATTGACAAATGGG	CCTTTGTCAGATGGGTAGATTGC	56.273	59.371	141
	HWI-ST1234:241:C94GAACXX:6:1210:9446:30660_ssr91	J. regia BC1	ga	10	ATTGTGGAGAGGAAGGCTGC	CAACGCCTCAAGCAAGTTGC	60.035	60.936	137
	HWI-ST1234:241:C94GAACXX:5:2215:2188:23004_ssr121	J. regia BC1	ct	9	TCACCTCACCTCTCCTCTCC	TGTAGGTCATCGTGCTTGGG	59.667	59.751	146
	HWI-ST1234:240:C8N02ACXX:3:2315:7758:46868_ssr114	J. regia BC1	tg	9	AAACTAGAAGCCAGCATGC	AACAGGAAAGAGTAGCTGTAACC	55.883	58.104	100
	HWI-ST1234:241:C94GAACXX:6:2213:9644:63718_ssr85	J. regia BC1	tg	9	TTTGGTTCTTACAGTCACCC	ACACTTAACCACTGACAAGAACTGG	55.194	61.146	100
	HWI-ST1234:241:C94GAACXX:5:2109:5798:83812_ssr39	J. regia BC1	ga	11	AGTTAGGCCAAACAAGTCCC	CGAAGTCAAATTTCAGGCTCCC	57.712	59.838	111
	HWI-ST1234:241:C94GAACXX:6:2306:12639:84061_ssr76	J. regia BC1	tc	15	TCTCTTTGGCTATGACACAGG	TGCTCCTGATATCACTCCTGC	57.383	59.309	132
	HWI-ST1234:241:C94GAACXX:6:1107:19004:92665_ssr43	J. regia BC1	ct	9	CGTCTCTCTGTGATTCTAGGGC	GCAGATCTGGACTTCGATATGG	59.966	58.416	176
	HWI-ST1234:241:C94GAACXX:5:1303:16411:67664_ssr45	J. regia BC1	ct	8	CTCTGTCAATTCATAACCCACCC	CAATCATGTGGGTGCCATGC	59.052	60.179	104
	HWI-ST1234:241:C94GAACXX:5:2214:3204:51344_ssr34	J. regia BC1	ca	17	ACTGGAGATGTCAGATATGCACC	TGAAACTGACTTAATACCATGCACG	59.929	59.878	103
	HWI-ST1234:241:C94GAACXX:6:1216:7085:34100_ssr68	J. regia BC1	ga	8	ACGATCTTAACAAACGCGCC	GATTCCACCAACGCGTTTCG	59.559	60.452	124
	HWI-ST1234:240:C8N02ACXX:3:1203:6911:71713_ssr78	J. regia BC1	ag	12	AAACCTGCGTCACTTCGGC	CTAAAGGTAAGGCAAGCCGC	61.252	59.267	159
	HWI-ST1234:241:C94GAACXX:5:2115:11492:26403_ssr116	J. regia BC1	ag	12	CATCAGCTACAACACATGGGC	GCTTGGCTTCTCAAAGGACG	59.597	59.481	109
	HWI-ST1234:241:C94GAACXX:5:2305:7271:75358_ssr51	J. regia BC1	ag	15	GTTATTGTGTTGTGTCTTTGCG	ACCTGTTGGGATGTCCATGG	57.071	59.667	114
	HWI-ST1234:240:C8N02ACXX:3:2109:20567:69805_ssr65	J. regia BC1	ga	14	TCGATGTAGGCGAGGATTGC	TCTGGATCTTTCGCACACCG	59.968	60.39	129
	HWI-ST1234:240:C8N02ACXX:3:2210:17871:88636_ssr49	J. regia BC1	at	9	AGCGAGCTTAATATCTGAAACG	ACTCATACCGACCGCATTCG	56.697	60.249	112
	HWI-ST1234:241:C94GAACXX:5:2207:12747:31438_ssr64	J. regia BC1	tc	10	AGGTCACTCCTTTCTGGTAAGC	GAGTGTCCCTATGGTGGTGC	59.697	60.108	102
	HWI-ST1234:241:C94GAACXX:5:2213:3368:32449_ssr100	J. regia BC1	ta	8	GGTTAGGGTAATGCTAACAAGTGC	AGGCCCTGTCACTGTCTTCC	59.904	61.484	116
	HWI-ST1234:241:C94GAACXX:6:2106:8556:41284_ssr88	J. regia BC1	ag	8	GGGATCCTTATAGGGCTCGG	GCAACTCCATCTCCCTCACC	58.804	60.107	110
	HWI-ST1234:240:C8N02ACXX:3:1308:14315:92854_ssr84	J. regia BC1	tc	16	TAAAGCTTGCCGATCTTCCC	CCTTTCAGATGGGAGCTGGC	57.962	60.751	115
	HWI-ST1234:241:C94GAACXX:6:2107:10896:16802_ssr71	J. regia BC1	ta	9	TGTGATTCCTAATCCTTTGTACGG	TCCCTTTATGTGGCGAGACC	58.575	59.46	168
	HWI-ST1234:241:C94GAACXX:6:1307:14147:45897_ssr132	J. regia BC1	ga	10	CTTCTTTATTACGCACTCTTGC	ATGCTCTTCATCCTCGTCGG	55.837	59.613	103
	HWI-ST1234:241:C94GAACXX:5:2105:9981:30187_ssr82	J. regia BC1	ga	16	CTTCATGAGCATCCGCAAGC	TATAGACAGCTACACGCGCG	59.971	60.042	105
	HWI-ST1234:241:C94GAACXX:5:1115:14266:62293_ssr68	J. regia BC1	tg	9	TCTTTCTGTCTTCCTTCTCTGC	GTTTCCACGACCACAAACCC	57.736	59.617	133
	HWI-ST1234:241:C94GAACXX:5:2310:1898:38858_ssr64	J. regia BC1	ga	8	GAGATGACGACCAAGCTAGGG	CCTCAACAATCCAAGCTGTACC	59.932	59.25	113
	HWI-ST1234:241:C94GAACXX:6:2312:8807:95553_ssr147	J. regia BC1	at	13	GCATCAACGTTGGAGGTTCC	TTTCCAAACGGTGAGGGAGG	59.478	59.89	151
	HWI-ST1234:241:C94GAACXX:6:1215:12591:17923_ssr87	J. regia BC1	ct	9	CGTCTCTCTGTGATTCTAGGGC	GCAGATCTGGACTTCGATATGG	59.966	58.416	176
	HWI-ST1234:241:C94GAACXX:6:2209:4426:86455_ssr45	J. regia BC1	ga	14	TGGGAATCCTAAACGTCGAAGG	CTTAGCAGCTCCAACTTCCG	60.094	58.636	101
	HWI-ST1234:241:C94GAACXX:6:1216:15992:72023_ssr73	J. regia BC1	ag	11	AAGGTAGTGTTGCCCGAGC	GCGTTTGGGTGGGTAGTTAGG	60.004	60.947	166
	HWI-ST1234:241:C94GAACXX:6:1308:18762:14618_ssr109	J. regia BC1	ga	17	ACGGATCAGGAGTTCCATGG	AAAGCATAGCCCACCTCCC	59.167	59.385	144
	HWI-ST1234:240:C8N02ACXX:3:2203:17212:38823_ssr86	J. regia BC1	ga	14	AGGAGTTCTGGTGAGAGGGC	GCACCTAGGTTTCAATCTCTGG	60.907	58.726	163
	HWI-ST1234:241:C94GAACXX:6:1205:20823:87717_ssr100	J. regia BC1	ca	11	TTAACGTTCCCAACCAGGCC	TCACATTGTATGCTCCAGGC	60.538	57.957	129
	HWI-ST1234:241:C94GAACXX:5:1116:15950:24972_ssr78	J. regia BC1	ga	10	TTAAACGAGACAGAGGCCGG	GCTTTGCAACGGTCAGACC	59.754	59.717	159
	HWI-ST1234:240:C8N02ACXX:3:2316:5673:96567_ssr106	J. regia BC1	ag	19	GTGCCACAGCTTGCTTTCC	TGCCAAGAACATCACATTCAAGG	60.007	59.744	174
	HWI-ST1234:241:C94GAACXX:6:1216:12121:23218_ssr101	J. regia BC1	ct	12	TCCACTTGTCAAACCCAGCC	ACCTTAACTGCCACTGTTCTCC	60.467	60.225	129
	HWI-ST1234:241:C94GAACXX:5:1101:1745:7706_ssr103	J. regia BC1	tg	8	TTTGAGGAATGGCATAGAGC	AGGCAGTTCAAGTATAATTGGCC	55.494	59.046	130
	HWI-ST1234:241:C94GAACXX:5:2114:18107:95333_ssr110	J. regia BC1	gt	8	CAAAGGAATCTCACAGTCACCC	TTTGACAGCACCATCTCGGG	58.923	60.322	146
	HWI-ST1234:240:C8N02ACXX:3:1201:14675:72594_ssr68	J. regia BC1	ag	8	TCCCAAGCTCAAGCACTTCC	CATTTGCAATGCCCTAGCCC	60.251	59.895	102
	HWI-ST1234:241:C94GAACXX:6:2212:12971:64099_ssr73	J. regia BC1	ag	9	GCAACGTAAGGACAAAGAGCG	TGTCAGTGATAAATGATACGACACG	60.136	59.258	103
	HWI-ST1234:241:C94GAACXX:6:2315:2977:50928_ssr45	J. regia BC1	ct	9	TGCATTGTGTTGGATGTGCC	AGCCATGTCTACCTCAACCC	59.682	59.088	163
	HWI-ST1234:241:C94GAACXX:5:1104:6657:62877_ssr67	J. regia BC1	ct	14	ATACGCTCCTTCGTCCGTCC	TCTTTATTGGTAAAGGAGGAGACC	61.723	57.691	133
	HWI-ST1234:241:C94GAACXX:5:1215:6925:68902_ssr29	J. regia BC1	gt	8	CTAATGGTCTGCGCAAAGGG	AAGGTCGTGTAGTATTTCCTCCC	59.265	59.55	100
	HWI-ST1234:241:C94GAACXX:6:1215:10963:34922_ssr96	J. regia BC1	ct	14	TGGACTGGTATGGCAAAGGC	GAGCGTCTGTGTTTATGTGCC	60.323	59.871	130
	HWI-ST1234:240:C8N02ACXX:3:1312:15064:51061_ssr113	J. regia BC1	ta	8	AATGCTTGGATTTGGGTTCC	GGCCGTTGGAATTTGACTTGG	56.55	60.337	151
	HWI-ST1234:241:C94GAACXX:6:2308:13578:27626_ssr97	J. regia BC1	tc	10	ATGCTGAACGCGTAGTCTCC	ACCAAGAGTTTAAGCCAACTACG	60.179	58.937	108
	HWI-ST1234:241:C94GAACXX:5:2304:18781:92998_ssr48	J. regia BC1	at	8	GGTATATTCTCATGCACTGGTCG	ATGGTGCATCTCGGTTGTCC	59.01	60.393	140
	HWI-ST1234:240:C8N02ACXX:3:2116:11896:84708_ssr46	J. regia BC1	ag	10	TCTGTTTGTAGCTTAGTTTGGCC	TGAGATGATTTGCATGAGTGTGG	59.181	59.307	115
	HWI-ST1234:241:C94GAACXX:5:1114:12165:67929_ssr54	J. regia BC1	ga	10	TGCTTTACTGACAACAATGAGC	TTTGGTGGGTTGCCTCTTGG	57.512	60.759	140
	HWI-ST1234:241:C94GAACXX:5:2108:5727:3568_ssr82	J. regia BC1	ct	8	TACACAACGAAAGCCATCGC	AGCTAGCTAGGTGGTTGAACG	59.206	59.795	108
	HWI-ST1234:241:C94GAACXX:5:1107:8182:64059_ssr83	J. regia BC1	ta	9	TTGCTTGCAACTCCTCTCCC	CAGAGAGGTTAAAGGCATGGC	60.251	58.98	160
	HWI-ST1234:240:C8N02ACXX:3:2315:18938:45419_ssr55	J. regia BC1	ac	22	GGCCAATCTCATTCTGACACC	TCTCAAGGAAACAGATTGGCC	58.98	58.205	109
	HWI-ST1234:241:C94GAACXX:6:1106:5492:50875_ssr57	J. regia BC1	tc	9	TGACCCAATTAGAGCTGCCC	TCATATTGCGCCTTTCTCCG	59.744	58.418	152
	HWI-ST1234:241:C94GAACXX:6:1306:21090:13958_ssr82	J. regia BC1	ac	10	ACGTTGATGAAGACTCGGCC	TGACTGAGGGAAAGTGTTTAGTACC	60.39	60.222	160
	HWI-ST1234:240:C8N02ACXX:3:1103:1797:99633_ssr64	J. regia BC1	ag	17	AGAGAGAAAGGCACTCGTGG	TGGGCCACTCCAAAGTTTCC	59.394	60.469	171
	HWI-ST1234:241:C94GAACXX:5:2302:10812:19509_ssr76	J. regia BC1	tc	8	AGAGAGCAAGCGATAGTCAGG	CATGAGAGGCGAAGAGTCCG	59.319	60.249	152
	HWI-ST1234:241:C94GAACXX:5:2112:12759:34874_ssr95	J. regia BC1	ga	28	TGAATGTTCTTGAGCCAAGCC	TTCCTTGTTGCTTCCCGTCG	59.111	60.883	107
	HWI-ST1234:241:C94GAACXX:6:1106:1758:41522_ssr35	J. regia BC1	tg	8	TCATCCAGCATACTTCAGTTGC	AATATCACAGCAGCATCTGG	58.727	55.583	101
	HWI-ST1234:240:C8N02ACXX:3:1315:1596:13329_ssr72	J. regia BC1	ag	9	CGCCCTAAATACCATTGCGC	GAATCCTCGCTTGCTCATGC	60.04	59.693	159
	HWI-ST1234:241:C94GAACXX:6:1313:8656:54849_ssr88	J. regia BC1	ct	11	GAAGAAGCAGACGCAAACCC	TGTGTGCATGACATCTTTCTGC	59.761	59.773	151
	HWI-ST1234:241:C94GAACXX:6:1116:3328:32941_ssr90	J. regia BC1	ta	10	GTCGTTATGATAAGGCTTCAATGC	TCCCTCCACCTTAAGAGAGG	58.556	57.448	111
	HWI-ST1234:240:C8N02ACXX:3:1303:15904:78004_ssr78	J. regia BC1	ct	10	CCCACTACGTTCTTGAGC	CAACGCCAACTATGAGTAACTGG	55.089	59.629	101
	HWI-ST1234:240:C8N02ACXX:3:2111:13678:28843_ssr61	J. regia BC1	ta	8	GTGTCTCTTATCATTGAGATGGC	TAGAACACATACACACACGG	57.079	55.153	122
	HWI-ST1234:241:C94GAACXX:6:2214:20556:62710_ssr78	J. regia BC1	ga	11	TGGGAATTCTCTTCTGTTCCAGG	CAGCAAGACAGTAGCCATTGC	59.991	59.868	145
	HWI-ST1234:241:C94GAACXX:6:1115:9926:73010_ssr79	J. regia BC1	tg	12	TCCTTCAACCATGCAATAACG	AGGCTATGGTGTTGGAACCC	56.879	59.668	132
	HWI-ST1234:241:C94GAACXX:5:1105:11982:87741_ssr86	J. regia BC1	ag	9	GGGAAGTGTTGAATACATGCCC	GTGGAACCAGCTGGATTTGG	59.573	59.109	159
	HWI-ST1234:241:C94GAACXX:5:2307:3467:25434_ssr86	J. regia BC1	tg	16	TGTGCACATATGTATGCATGCC	AGTCAAAGGGCAGACAAATGC	59.706	59.385	138
	HWI-ST1234:241:C94GAACXX:5:1114:9935:13160_ssr24	J. regia BC1	ga	14	TGAGAGATCTTGTACAAGTCTACGC	TCCGTAGTTAATCATTTCTCCCG	60.164	58.06	122
	HWI-ST1234:240:C8N02ACXX:3:1213:19723:60154_ssr26	J. regia BC1	ca	14	GGAATTAGCCTGCCCTCTCC	AAGCTTGAAATGGAGAGTCG	59.89	55.771	143
	HWI-ST1234:240:C8N02ACXX:3:2308:20543:76798_ssr65	J. regia BC1	ct	8	CCCGGCCTCCATTATAATCCC	CCAATCACCTCAACAACATGGC	60.065	60.353	157
	HWI-ST1234:241:C94GAACXX:6:1215:2448:58107_ssr32	J. regia BC1	gt	8	CTAATGGTCTGCGCAAAGGG	AAGGTCGTGTAGTATTTCCTCCC	59.265	59.55	100
	HWI-ST1234:241:C94GAACXX:5:1202:10618:18002_ssr96	J. regia BC1	ta	8	ATGGGTCTACTGCATGAGGC	CGCATATTGGGCTACTTGTCG	59.528	59.473	115
	HWI-ST1234:241:C94GAACXX:6:2103:15608:31389_ssr66	J. regia BC1	ac	11	TAACGGCAGGGCAGAAAGG	CAGGCAATAGTTTCGCTGCG	60.003	60.248	183
	HWI-ST1234:241:C94GAACXX:5:1114:8408:75356_ssr88	J. regia BC1	ct	8	CTCCCAGTAGAACAGCCAGC	ACTGGAAGATGAAGAGAACTTTGG	60.108	58.688	168
	HWI-ST1234:241:C94GAACXX:5:2309:18997:5324_ssr135	J. regia BC1	gt	17	TCATATGTATAGCATATCCAGAGGG	TCCAAGTATGTAGATCAGTGTTTGG	57.154	58.594	114
	HWI-ST1234:241:C94GAACXX:6:2301:12989:40186_ssr39	J. regia BC1	tc	10	GGATCATACAGTGGATTTGCCC	GTGAAGGGACAGCAAGGACC	59.113	60.607	168
	HWI-ST1234:240:C8N02ACXX:3:2101:15947:44859_ssr121	J. regia BC1	tc	12	GTAGTAGAGTAGATTAAAGCTACCC	CTCCCAACACCAACAAAGCC	55.819	59.611	108
	HWI-ST1234:240:C8N02ACXX:3:1215:18468:65003_ssr72	J. regia BC1	gt	8	TTATTGCTCCAGCTCTGCCG	CTTAGGTTACCCGTCCTCCC	60.463	58.882	159
	HWI-ST1234:241:C94GAACXX:5:1207:2264:9843_ssr65	J. regia BC1	at	8	TTGGGCAAGCGTGTGTTACC	GCTAGTTTAAGGATGACTGTTGGG	61.449	59.364	128
	HWI-ST1234:241:C94GAACXX:6:1116:10601:40392_ssr76	J. regia BC1	ag	12	TCAACTCATGCAGCCCACC	ACTTTGGCCATAGAATGCCC	60.304	58.219	118
	HWI-ST1234:241:C94GAACXX:6:1206:15459:75232_ssr77	J. regia BC1	ct	8	TGGGTAGGAATTGTCACACCC	GTCGTCTCTTTGTTGCAGGG	59.647	59.132	126
	HWI-ST1234:241:C94GAACXX:6:1106:19453:41602_ssr52	J. regia BC1	ga	14	GAGCGTCTGTGTTTATGTGCC	TGGACTGGTATGGCAAAGGC	59.871	60.323	130
	HWI-ST1234:241:C94GAACXX:5:2106:1832:53339_ssr39	J. regia BC1	tc	10	CAAATCTCAACTATCTCTTTCTGGG	ACGTATCAGATTGAACAGAAAGAGG	57.449	58.897	107
	HWI-ST1234:240:C8N02ACXX:3:1312:4108:19734_ssr56	J. regia BC1	ag	12	CGTCCAACAAAGCTGCACG	CGCTAGTCTTGAGATTGTCTCC	60.369	58.299	101
	HWI-ST1234:241:C94GAACXX:5:2112:16312:90883_ssr55	J. regia BC1	ct	18	TACTCCGCTTCAAGGCTTCC	GCATATAACACGTGATACCGGG	59.751	59.009	130
	HWI-ST1234:241:C94GAACXX:5:2108:3541:60878_ssr63	J. regia BC1	gt	12	TCGTCAAGCAAGAGTTAAACGG	TCTAAGTTTGCAGGTGGTTTGG	59.202	59.044	114
	HWI-ST1234:241:C94GAACXX:5:1315:5631:18259_ssr75	J. regia BC1	ga	10	AAACCTAAAGCCAGCCAACC	GGTCAATGGGAAGATGCTGC	58.662	59.257	158
	HWI-ST1234:240:C8N02ACXX:3:2111:10643:76814_ssr48	J. regia BC1	tg	11	CAGGCAATAGTTTCGCTGCG	TGTAACGGCAGGACAGAAAGG	60.248	60.271	185
	HWI-ST1234:241:C94GAACXX:6:2114:7970:86678_ssr79	J. regia BC1	ct	17	ACGCTCTTTGTCTATAGCCC	TGTGGGAGGTGATGATCTGC	57.107	59.457	157
	HWI-ST1234:241:C94GAACXX:6:1106:11865:21332_ssr60	J. regia BC1	ga	10	TGGAGAAAGGAGAAGGTTAGGG	TCTCTATCGCAATTTCCATCC	58.818	55.549	160
	HWI-ST1234:241:C94GAACXX:6:2301:16417:22933_ssr112	J. regia BC1	ag	12	CACTGCAAGCATTTATGACATCC	AGTCTCAAATGGACTGTAGTAGC	58.643	57.668	133
	HWI-ST1234:241:C94GAACXX:6:1209:4300:95822_ssr102	J. regia BC1	tc	10	GGGCCTAACCATGTAAATCC	GTGTGCGAATTCGACTACCC	55.847	59.003	125
	HWI-ST1234:240:C8N02ACXX:3:2316:7846:53573_ssr35	J. regia BC1	ct	16	AGGATACGATGTTAATGAAGGG	AGGAACTTTCGACATGACCC	55.406	57.526	175
	HWI-ST1234:241:C94GAACXX:5:2202:4949:61958_ssr29	J. regia BC1	ct	17	TGGGCCACTCCAAAGTTTCC	AGAGAGAAAGGCACTCGTGG	60.469	59.394	171
	HWI-ST1234:241:C94GAACXX:6:1207:6981:91334_ssr68	J. regia BC1	tg	16	TGTCTGTCTTGTTCCATGAAAGG	AGTCTGTCTTGTTCCATGAAAGG	58.863	58.607	111
	HWI-ST1234:241:C94GAACXX:5:1306:2640:16569_ssr57	J. regia BC1	ct	9	GCGGTAATATCGCCCATTTGG	CGAGTGTCTCTCCCTGTACG	59.801	59.272	115
	HWI-ST1234:240:C8N02ACXX:3:1211:19177:72946_ssr74	J. regia BC1	ag	8	GAGCTGGTGATTCCTGTCGG	CAGCAGATCTCTAGCCCACC	60.461	59.608	124
	HWI-ST1234:241:C94GAACXX:6:1304:2615:60707_ssr77	J. regia BC1	ag	14	GCAGCTATCTTGATGACGGC	AAGCCGTTGTCATCTTCCCG	59.136	60.674	108
	HWI-ST1234:241:C94GAACXX:5:1106:18153:76286_ssr56	J. regia BC1	ct	11	CAATGACAATTGCACCTTTGGG	TCTTTCGATTCAAGCCACGC	58.931	59.204	118
	HWI-ST1234:241:C94GAACXX:6:2312:19669:35312_ssr110	J. regia BC1	at	10	TATAGGGACGGTCCGAATGG	TCGAGTCCCTTACTAGTTTCC	58.376	56.211	106
	HWI-ST1234:241:C94GAACXX:5:2116:17366:80661_ssr77	J. regia BC1	ga	10	CAACGCCAACTATGAGTAACTGG	CCCACTACGTTCTTGAGC	59.629	55.089	101
	HWI-ST1234:241:C94GAACXX:6:2310:16235:37920_ssr95	J. regia BC1	ag	11	GCATGTGCTTATCAGATTACG	GGTGGCCTAACTTTCCAAGC	55.215	59.111	153
	HWI-ST1234:240:C8N02ACXX:3:1207:7558:54354_ssr105	J. regia BC1	tc	10	ACCCACCCAAATCAAGGACG	CCGTAATTTCACCGAACGCC	60.251	59.904	150
	HWI-ST1234:241:C94GAACXX:5:2314:9831:18112_ssr89	J. regia BC1	ag	8	TCTTCCAATTGACACCTAATGCC	AGATGCTTCTTGGTGACTGG	58.984	57.514	108
	HWI-ST1234:241:C94GAACXX:5:1211:20586:38245_ssr43	J. regia BC1	ga	14	AATCCCAGCTGTCCATGAGG	GCATGCCAGGTGTGTTAAATCC	59.45	60.417	159
	HWI-ST1234:240:C8N02ACXX:3:1316:1698:27169_ssr56	J. regia BC1	ga	10	GGTTCCTAGACCGAGCTTCC	ACTTCGTCTTCTTGCTCGCG	59.539	61.004	112
	HWI-ST1234:241:C94GAACXX:5:1313:11204:70792_ssr63	J. regia BC1	ga	10	TGGAGAAAGGAGAAGGTTAGGG	TCTCTATCGCAATTTCCATCC	58.818	55.549	160
	HWI-ST1234:241:C94GAACXX:5:1213:11427:86613_ssr112	J. regia BC1	ag	15	CATGTGATGGACCTGCAAGG	GGTCCATTACTTTCCTGCATGG	58.899	59.31	105
	HWI-ST1234:240:C8N02ACXX:3:1309:9446:61723_ssr65	J. regia BC1	tc	10	GTCTGTCAATTCTTCACCCGC	TCAACGAAACAAAGTCGAGCC	59.535	59.404	104
	HWI-ST1234:240:C8N02ACXX:3:1103:20026:32345_ssr63	J. regia BC1	ga	12	TAGTAGCTCTTCCTGGCCGG	TGCCATTGCAGGGTTGGACG	60.756	63.659	121
	HWI-ST1234:240:C8N02ACXX:3:2105:3989:59955_ssr96	J. regia BC1	ga	14	TCGATGTAGGCGAGGATTGC	TCTGGATCTTTCGCACACCG	59.968	60.39	129
	HWI-ST1234:240:C8N02ACXX:3:1305:3586:51089_ssr49	J. regia BC1	tg	10	ACCGAAAGTATTCTCATTCCC	CATGTTTCTCACACACGGCC	55.385	59.762	121
	HWI-ST1234:240:C8N02ACXX:3:2303:5213:89481_ssr50	J. regia BC1	ct	13	GAGTCTGCAAGTTCTCAGAAGC	AGTTGCTTGTGAAGTCATACAAGC	59.264	60.024	123
	HWI-ST1234:241:C94GAACXX:6:1112:6718:62152_ssr99	J. regia BC1	ag	9	TCATGTTAGATGTCGATGGAGGG	CCCATCATCACTCCCACTTGG	59.678	60.409	112
	HWI-ST1234:241:C94GAACXX:5:2316:12690:76241_ssr106	J. regia BC1	ag	12	AGGAGATAAGTGGTGGTGGG	CTGCACATTCCCACCATTGG	58.415	59.467	151
	HWI-ST1234:241:C94GAACXX:6:1307:15067:13591_ssr48	J. regia BC1	ac	16	GGTAGACTGGAGCACGTAGG	CAGACCACACAGTGATTGCC	59.26	59.123	109
	HWI-ST1234:241:C94GAACXX:6:2311:13821:27884_ssr74	J. regia BC1	ct	10	TGGATCAAGTGATTGAGTTACTAGG	AATTGAGCCGAGCTTTGAGC	58.122	59.193	132
	HWI-ST1234:241:C94GAACXX:6:1114:17226:66918_ssr73	J. regia BC1	ag	8	AAACGGAAGCGTAATCTGC	GTAGTCTAGCACTTTCCCGGC	56.339	60.471	100
	HWI-ST1234:241:C94GAACXX:5:2108:2415:69239_ssr99	J. regia BC1	at	10	ACATGAGAATGAGCAAAGAGC	TCATTATCAGCACCACAGATGC	56.6	58.791	184
	HWI-ST1234:241:C94GAACXX:5:2210:4743:78217_ssr76	J. regia BC1	ag	9	GGCACACACAACTTTCGAGG	CAATGGCGTGTGTGTGTGG	59.692	60.009	114
	HWI-ST1234:241:C94GAACXX:5:1309:6753:84719_ssr85	J. regia BC1	ct	22	AGCCCGAGAGTCTTCATTCC	TACTCGAATGCTTGGAGGCG	59.173	60.179	120
	HWI-ST1234:240:C8N02ACXX:3:1314:10049:63463_ssr79	J. regia BC1	ct	13	ATACGCTCCTTCGTCCGTCC	TCTTTATTGGTAAAGGAGGAGACC	61.723	57.691	131
	HWI-ST1234:241:C94GAACXX:5:2211:19788:11213_ssr29	J. regia BC1	ct	19	CTCAGTCGCCATAAACACGC	AGAAACGAAAGACACGAACCG	59.63	59.143	112
	HWI-ST1234:240:C8N02ACXX:3:2109:16250:88605_ssr38	J. regia BC1	ta	9	TGTGGAGAGATCGAAACCAACC	CGTCGGCCATTTGTAGTAGC	60.289	59.072	144
	HWI-ST1234:241:C94GAACXX:5:1214:16337:82305_ssr73	J. regia BC1	ct	18	GTGTCGCAACCTGAGATGGG	CCAATGCGAATTAACTTTGACCC	61.021	58.827	175
	HWI-ST1234:241:C94GAACXX:5:1312:11291:51233_ssr90	J. regia BC1	ga	12	TCTTCATCAAATGAGTTCGGG	ACACTCTCTTCTCCTCTACCG	55.97	58.006	136
	HWI-ST1234:241:C94GAACXX:6:1107:16034:8928_ssr88	J. regia BC1	ga	10	TAGCTAAACGATGGGCATGC	ATGCTCAGCTTCTGTTTGCC	58.407	59.113	128
	HWI-ST1234:240:C8N02ACXX:3:1111:3366:41803_ssr103	J. regia BC1	ct	13	TATACAAGTTGGTGCGTGGG	GCTTAGAGCTAGAGGTAAGTCC	57.898	57.159	114
	HWI-ST1234:241:C94GAACXX:6:2107:20931:68051_ssr63	J. regia BC1	ct	15	GACTCAGAAAGTAGTCACGTGC	TCTAAACGTAAAGCCTGGAGC	59.019	58.031	127
	HWI-ST1234:241:C94GAACXX:6:2307:1778:98316_ssr73	J. regia BC1	ga	16	ACTCAACTAAGTGATTATCCCATCC	CATCTTGATCGCTGCATCTCG	58.168	59.544	113
	HWI-ST1234:241:C94GAACXX:5:1215:21198:72680_ssr62	J. regia BC1	ga	10	GTGAAGGGACAGCAAGGACC	GGATCATACAGTGGATTTGCCC	60.607	59.113	168
	HWI-ST1234:241:C94GAACXX:6:1305:19947:2955_ssr39	J. regia BC1	at	11	ACCAAGTTGCAGAAGCTACC	ACCTTGTTGGATTTCTGTTGCC	58.102	59.635	138
	HWI-ST1234:241:C94GAACXX:6:1116:11773:95865_ssr121	J. regia BC1	gt	8	GACATGTTTGACAAAGTAAGGG	GTCTCATCCCTTGGTGTCGG	55.564	60.108	148
	HWI-ST1234:241:C94GAACXX:5:1308:11241:25227_ssr41	J. regia BC1	ct	9	TCAACCAGTTACCTCACTTCCC	AGTTTCTCCGACACCAAGCC	59.629	60.25	137
	HWI-ST1234:241:C94GAACXX:5:1315:17929:12304_ssr59	J. regia BC1	ag	8	ACGCAATAACTTCATGAGTGC	GAAACTAGTGGCACGAGG	57.253	55.089	148
	HWI-ST1234:241:C94GAACXX:5:1214:10440:6451_ssr91	J. regia BC1	ct	13	TTCCTGACTCTACAAACAGC	TTCTTGTGCGATGGGTTGGG	55.024	60.893	124
	HWI-ST1234:241:C94GAACXX:6:2204:6828:94472_ssr61	J. regia BC1	ct	14	CGGAAGTTCGGAACCAAAGC	GAGAGAGAGAAAGCGTGTGC	59.763	58.655	118
	HWI-ST1234:241:C94GAACXX:5:1215:11828:28058_ssr55	J. regia BC1	ag	11	TGAAATGGGTTCAGTCTATTGG	GACATTGACGGTGCTCAACC	56.055	59.483	102
	HWI-ST1234:241:C94GAACXX:5:1314:5196:93481_ssr47	J. regia BC1	tc	8	CGATCATTGTCGTCGTCGC	TCTTGTCCAACTGTCGTGGG	59.451	59.894	167
	HWI-ST1234:240:C8N02ACXX:3:1212:2050:23291_ssr31	J. regia BC1	ga	14	TCTTTATTGGTAAAGGAGGAGACC	ATACGCTCCTTCGTCCGTCC	57.691	61.723	133
	HWI-ST1234:241:C94GAACXX:6:2209:6961:30138_ssr128	J. regia BC1	ga	10	CAGAGATTGTCACTAAATCACGC	GGTACACGTCCGTTTCTCCC	57.864	60.389	144
	HWI-ST1234:241:C94GAACXX:5:2109:10357:74201_ssr52	J. regia BC1	ga	16	CTGGAGGTATGGTCTAACGCC	CAGAGTCAGACTGGCAAGGC	59.931	60.673	131
	HWI-ST1234:241:C94GAACXX:5:2115:5876:33585_ssr55	J. regia BC1	gt	8	GTTTGCGGGTACATGCATGC	CAGCACACACATACACACCC	60.802	59.126	136
	HWI-ST1234:241:C94GAACXX:5:1211:19254:30516_ssr74	J. regia BC1	ga	9	CACAACGACAGCTAGGATTTCG	TCATCGACTTCAATTCTTCACTCC	59.654	58.829	100
	HWI-ST1234:240:C8N02ACXX:3:1212:13311:85588_ssr47	J. regia BC1	ag	14	TGCAGCATGGAGAGGTTACG	TCATCGGTGAATCCTGTTTGC	60.108	58.916	124
	HWI-ST1234:240:C8N02ACXX:3:1109:5683:18840_ssr52	J. regia BC1	tg	8	TTTGAGGAATGGCATAGAGC	AGGCAGTTCAAGTATAATTGGCC	55.494	59.046	130
	HWI-ST1234:241:C94GAACXX:6:1215:8142:45511_ssr110	J. regia BC1	tc	8	GAACGTCAAATGCCGCTACC	TTACACTGGCTCCAATGGCC	59.904	60.323	136
	HWI-ST1234:241:C94GAACXX:5:1304:11753:77264_ssr76	J. regia BC1	ga	8	ACAGGTTGAAGAGGCATGGG	CATCTCATCCACATTCACGCC	59.961	59.399	149
	HWI-ST1234:241:C94GAACXX:5:1209:2790:32719_ssr70	J. regia BC1	ct	9	AGATCCGCCATCGTCAATGC	TTCCCTCGTTGTCATTGCCG	60.882	60.953	105
	HWI-ST1234:240:C8N02ACXX:3:2208:13635:19465_ssr100	J. regia BC1	ta	22	ACCAGATGCTACATAGAAGGG	AACGCACTCAGGACCATTCC	56.586	60.322	138
	HWI-ST1234:241:C94GAACXX:6:2311:3817:81569_ssr77	J. regia BC1	ag	15	GTAAGGAGGGAGTGATCTCGG	GTTGGTCTGTGTGAGGTTGG	59.042	58.691	132
	HWI-ST1234:240:C8N02ACXX:3:2102:12621:72856_ssr78	J. regia BC1	at	8	AGATGAATTTGGCCTGCATGC	GGCATTGTGACACAAATCTTTGC	59.862	59.815	118
	HWI-ST1234:241:C94GAACXX:5:2316:11486:57078_ssr29	J. regia BC1	tc	22	CCAACTACTAATTTCTCTAATGCCG	TCAAATCAAGCAAGCTCGATACC	57.821	59.377	152
	HWI-ST1234:241:C94GAACXX:5:1309:16631:51641_ssr82	J. regia BC1	ga	8	GACAACAGGCACAACCAACC	TTCTCATCGTCGTTGTCCCG	59.898	60.109	116
	HWI-ST1234:240:C8N02ACXX:3:1314:12465:17157_ssr48	J. regia BC1	ga	9	GAGACTTGGGTGGAGCAAGG	TCTTCCCTCTCGGTAAGCCC	60.322	60.687	141
	HWI-ST1234:241:C94GAACXX:5:1202:12006:36290_ssr60	J. regia BC1	ga	11	GGGCTATAAATGTGCACGGG	AGCTGTCATGGATGGCAAGC	59.048	61.036	163
	HWI-ST1234:241:C94GAACXX:5:1310:13551:69479_ssr94	J. regia BC1	ag	16	CCCTGGGTTTGATTTAACGTGG	GTGTTGATCCAATGACCCTAGC	59.77	59.054	110
	HWI-ST1234:241:C94GAACXX:6:1204:18458:5979_ssr51	J. regia BC1	ag	9	ACAGCTCCGAAATCTCATCCG	GAAATCGAGCTCATGCCAGC	60.202	59.693	111
	HWI-ST1234:241:C94GAACXX:5:2304:3579:96293_ssr77	J. regia BC1	at	12	CGTTGGCCTTTCTTGCACG	TCGGTGGTCACTTTCTGTGG	60.37	59.894	134
	HWI-ST1234:240:C8N02ACXX:3:1314:7853:57236_ssr77	J. regia BC1	at	8	CATGACTCCAACTCCTACCCG	GCTTCGTGGGAATTAGAGTTGG	59.863	59.322	109
	HWI-ST1234:241:C94GAACXX:6:2305:3535:93161_ssr35	J. regia BC1	ag	20	TGCACATCAAAGAAATGCATGC	AGTTGAACTCACTCCAACAACC	59.003	58.721	108
	HWI-ST1234:241:C94GAACXX:5:1112:15454:39753_ssr53	J. regia BC1	ga	8	AGCATGCAGAACTTGTTGACG	AACGACGGAGTTGAAGTTGG	59.735	58.421	103
	HWI-ST1234:240:C8N02ACXX:3:2108:2527:72437_ssr65	J. regia BC1	tc	8	CTCTGCCGTGGAAGATGAGG	TGAGAACCGTCGAGGAAAGC	60.179	60.039	128
	HWI-ST1234:241:C94GAACXX:6:1102:8763:24718_ssr71	J. regia BC1	ta	10	AGTGTGAAAGTGGTAGCCTTAGG	GGTGCATCAATTATCAAGGC	59.992	55.08	157
	HWI-ST1234:241:C94GAACXX:6:2113:7160:7912_ssr134	J. regia BC1	ag	15	TACTCCGACCTACTTGTTCC	TGCAACGTACCCAAATGAATTAGG	56.006	59.843	128
	HWI-ST1234:241:C94GAACXX:6:1210:11874:81835_ssr62	J. regia BC1	gt	9	ATGCGTAGGTGGAAAGGACG	CACACACACTCCTGCAATGC	60.108	60.04	134
	HWI-ST1234:240:C8N02ACXX:3:2303:11088:4729_ssr74	J. regia BC1	ga	20	CCTTCTTGCTCAGGCCTAGC	CTTAGGCCATGGCTCTTTGC	60.463	59.257	116
	HWI-ST1234:240:C8N02ACXX:3:1305:5240:68060_ssr59	J. regia BC1	ga	8	CAATGGTGGTTGATGGCTGG	AATGACACAAGCCAGCACCC	59.467	61.181	150
	HWI-ST1234:241:C94GAACXX:5:1303:5290:33924_ssr71	J. regia BC1	ct	11	GCGTTTGGGTGGGTAGTTAGG	CTATTGTTCAGAGTACAGTTCTTCG	60.947	57.501	102
	HWI-ST1234:241:C94GAACXX:5:2313:13989:96986_ssr42	J. regia BC1	at	9	ACACAAACCCAATCGAAACCC	CAGGCCAATCCCTACAGTCG	59.316	60.179	136
	HWI-ST1234:241:C94GAACXX:5:2115:10596:41998_ssr59	J. regia BC1	ct	8	TTCCTCCTCAGCTCCAGACC	TGACTAGCGGACTCGTAGGG	60.616	60.463	135
	HWI-ST1234:241:C94GAACXX:5:1204:20856:49225_ssr49	J. regia BC1	ga	10	TGGATTATGCATCTTTGAGTCG	AGATACACTCATGTTCACTCTCC	56.588	57.409	161
	HWI-ST1234:240:C8N02ACXX:3:2113:17902:14455_ssr84	J. regia BC1	ag	9	TGTAGGTCATCGTGCTTGGG	TCACCTCACCTCTCCTCTCC	59.751	59.667	146
	HWI-ST1234:241:C94GAACXX:6:2112:7304:69516_ssr35	J. regia BC1	tc	8	CAGCAGATCTCTAGCCCACC	GAGCTGGTGATTCCTGTCGG	59.608	60.461	124
	HWI-ST1234:240:C8N02ACXX:3:1316:9016:87494_ssr65	J. regia BC1	tc	8	TCCTTTCTCCTTCCCTTGATGC	GACTGCAATGACGCAAAGGG	60.026	60.11	100
	HWI-ST1234:240:C8N02ACXX:3:2309:13610:56022_ssr67	J. regia BC1	ga	8	CCTCTGTTCCCTGATAGCCC	GCTGGTTGGTGAGAACGAGG	59.238	60.951	110
	HWI-ST1234:241:C94GAACXX:5:1114:16159:87761_ssr47	J. regia BC1	ac	8	TCTTACTTATAGCTGGGATCATCC	TGAGGAACACAAGTGAGGCC	57.141	59.891	124
	HWI-ST1234:241:C94GAACXX:6:2205:16307:71690_ssr97	J. regia BC1	tc	10	CAAACCTTTGCCACCACGC	ATAACAAGGTGGACGGTGGC	60.591	60.322	114
	HWI-ST1234:240:C8N02ACXX:3:1316:8561:62805_ssr48	J. regia BC1	ag	10	TGTTCTCTGACTAACCAAATGAAGC	GGAAGTGAGTTTGTTCTGGCC	59.53	59.391	141
	HWI-ST1234:241:C94GAACXX:6:2209:8638:53387_ssr79	J. regia BC1	ag	12	CCTCATCGTCCTGCTCTTGC	CCGTCCTATTACGTAACAAACCC	60.809	59.135	186
	HWI-ST1234:241:C94GAACXX:5:2111:11344:39982_ssr136	J. regia BC1	ag	15	TACTCCGACCTACTTGTTCC	TGCAACGTACCCAAATGAATTAGG	56.006	59.843	128
	HWI-ST1234:241:C94GAACXX:5:2107:7832:10372_ssr62	J. regia BC1	ag	8	ACGGAGTGAGTTCGACTCCC	TCTTGGCCCAGACAATGTCC	61.243	59.962	144
	HWI-ST1234:240:C8N02ACXX:3:1215:12253:14377_ssr71	J. regia BC1	tc	10	TGCAACCATTGGTAAAGGTAGG	ACTTCTTTCACCTGGAGACC	58.573	56.767	126
	HWI-ST1234:241:C94GAACXX:5:1311:2778:2796_ssr110	J. regia BC1	tc	13	TCAGTGTCCTCTGAAAGATGC	TCTAACTACACGCAATCACGC	57.675	58.744	118
	HWI-ST1234:240:C8N02ACXX:3:2108:14151:92394_ssr76	J. regia BC1	ct	10	TGGATCAAGTGATTGAGTTACTAGG	AATTGAGCCGAGCTTTGAGC	58.122	59.193	132
	HWI-ST1234:241:C94GAACXX:6:1205:13660:96441_ssr73	J. regia BC1	tc	8	TGGATTTGAGAGTTCATGCAGG	GAAGAGGCTTATTGGATGGCC	58.65	58.766	113
	HWI-ST1234:241:C94GAACXX:6:1113:11369:60131_ssr121	J. regia BC1	ga	13	GAAGCACGCGACAAAGCAGG	TGCCGTGATTCTCACTCTCC	62.771	59.467	164
	HWI-ST1234:241:C94GAACXX:6:1213:9102:68242_ssr73	J. regia BC1	tc	15	GTGCTTTGCCTTATCTTACATACCC	GCGAATGGGTAGTAAACTTGTGG	59.991	59.874	131
	HWI-ST1234:241:C94GAACXX:5:2110:4923:58795_ssr64	J. regia BC1	ca	11	TGGTAGTGTGTCTTCCTGCC	TACAAACATGGCCAACGAGG	59.315	58.471	100
	HWI-ST1234:241:C94GAACXX:6:2112:17104:23962_ssr126	J. regia BC1	ct	9	AGATCCGCCATCGTCAATGC	TTCCCTCGTTGTCATTGCCG	60.882	60.953	105
	HWI-ST1234:241:C94GAACXX:5:2212:20477:70211_ssr100	J. regia BC1	ct	8	TGATGTTCTTGGACTTTGGCC	GCATATGCCTGATAGAGAATCC	58.761	56.242	171
	HWI-ST1234:241:C94GAACXX:5:1107:10913:54373_ssr85	J. regia BC1	ag	13	GAGGAGAAGGAATCGACGGC	CACTCATTCTCAGATGCATCGC	60.249	59.779	128
	HWI-ST1234:240:C8N02ACXX:3:1311:8103:81278_ssr90	J. regia BC1	tg	13	TGTTGCATACCTCGAGTGGG	GGTTCAAGCGCAGAAATGGG	59.751	60.109	119
	HWI-ST1234:241:C94GAACXX:5:1215:2247:45544_ssr57	J. regia BC1	ag	14	CGATCAATCTCTGCCTCTTCCC	TTGGCTCACACAGAACCTGC	60.548	60.819	140
	HWI-ST1234:241:C94GAACXX:5:2308:5127:24023_ssr45	J. regia BC1	ag	15	AGCAGAAGAAAGAGAGAGTGG	TCTCGAAATTTCTTACTCCACTCG	57.04	58.6	155
	HWI-ST1234:240:C8N02ACXX:3:1108:20708:74780_ssr113	J. regia BC1	ac	14	AGTCAAAGGGCAGACAAATGC	TGTGCACATATGTATGCATGCC	59.385	59.706	134
	HWI-ST1234:241:C94GAACXX:5:1301:9819:81192_ssr100	J. regia BC1	ct	16	CATCTTGATCGCTGCATCTCG	ACTCAACTAAGTGATTATCCCATCC	59.544	58.168	113
	HWI-ST1234:241:C94GAACXX:6:1204:10694:73533_ssr30	J. regia BC1	ac	11	CACGACTCCATGCCATTTGC	AAGGAGGAGACATGGATGGC	60.179	59.157	159
	HWI-ST1234:241:C94GAACXX:6:2308:6131:47962_ssr80	J. regia BC1	tc	22	CCAACTACTAATTTCTCTAATGCCG	TCAAATCAAGCAAGCTCGATACC	57.821	59.377	152
	HWI-ST1234:241:C94GAACXX:6:2114:13661:96981_ssr82	J. regia BC1	ct	9	CATGCTAGTTTCCAGTGAGCC	TCGATGGAAACCCTAGCTGC	58.987	59.822	141
	HWI-ST1234:241:C94GAACXX:6:1116:13952:71468_ssr71	J. regia BC1	tc	9	TCTCTCAACACTCATAGATAGCCC	ACAGAGCCACGAGTCATTGG	59.17	60.037	100
	HWI-ST1234:240:C8N02ACXX:3:1312:20956:94572_ssr55	J. regia BC1	at	9	ATGTAAGGACATGCTGGCGC	TTTGTGTACTTGGGCTATGC	61.098	56.028	112
	HWI-ST1234:241:C94GAACXX:6:1111:8356:32994_ssr54	J. regia BC1	tc	8	CGATCATTGTCGTCGTCGC	TCTTGTCCAACTGTCGTGGG	59.451	59.894	167
	HWI-ST1234:240:C8N02ACXX:3:1306:7157:19991_ssr31	J. regia BC1	ga	11	AGCTGGAGAATTAATGATCAACTGG	CGCGATTAATTCCCATGCCG	59.173	60.11	115
	HWI-ST1234:241:C94GAACXX:5:1103:19699:65227_ssr78	J. regia BC1	ag	17	TCTGCATGCATTACATCTTGAGC	ACTCCGAATCTTTGAGAAGGG	59.686	57.381	187
	HWI-ST1234:240:C8N02ACXX:3:1113:13463:32369_ssr34	J. regia BC1	ca	9	AACAGGAAAGAGTAGCTGTAACC	AAACTAGAAGCCAGCATGC	58.104	55.883	100
	HWI-ST1234:240:C8N02ACXX:3:1109:14107:60568_ssr66	J. regia BC1	ag	17	AGAGAGAAAGGCACTCGTGG	TGGGCCACTCCAAAGTTTCC	59.394	60.469	171
	HWI-ST1234:241:C94GAACXX:5:2305:12600:64903_ssr76	J. regia BC1	ct	8	TGCCATCGTTTCACTAATCCC	GCAACAGGCTAGCTAAGTTCC	58.361	58.99	111
	HWI-ST1234:241:C94GAACXX:5:1206:3727:94451_ssr42	J. regia BC1	ag	8	GCGTGAATCTGGGTGTTTCG	TCCCTCTCTCTCCTTCGATCG	59.834	60.203	118
	HWI-ST1234:241:C94GAACXX:6:1105:8536:60119_ssr51	J. regia BC1	ag	10	ATTCCCAGCTAGCATCCACC	TCACTCCCATCTCCCTTTCC	59.524	58.415	119
	HWI-ST1234:240:C8N02ACXX:3:1215:13241:16007_ssr90	J. regia BC1	ct	20	CAATCTGAATCCTGCAGCAGC	AGAACTTCCCAGGCATTATGG	59.934	57.697	165
	HWI-ST1234:241:C94GAACXX:6:1202:8574:63510_ssr71	J. regia BC1	ag	8	TGAAGGGTCGAAATTACTCG	TCTCTCATTTCACTCAGTTCGG	55.22	57.82	115
	HWI-ST1234:241:C94GAACXX:5:1316:19342:59848_ssr66	J. regia BC1	ga	14	CAGACAGAGTTGAGTTTAAGAGGC	ATCTCTCTTTCCCTCACGCC	59.312	59.173	109
	HWI-ST1234:241:C94GAACXX:5:2309:9961:90279_ssr116	J. regia BC1	ta	12	CCCATTTCGTTTCCCGTTTACG	GAGACGAAGAGAACGAATGCG	60.413	59.42	126
	HWI-ST1234:241:C94GAACXX:5:1213:17942:58714_ssr86	J. regia BC1	ag	12	AGAAGTGAATAGACTCTCGACAGG	ATGCTCATAGCCTACCATGG	59.362	56.833	155
	HWI-ST1234:240:C8N02ACXX:3:1216:4528:50562_ssr98	J. regia BC1	ct	9	AGGCTGCTTTAGTGCAATTGC	AGTTCGACATTCTTCAGCTCC	60.067	58.034	118
	HWI-ST1234:241:C94GAACXX:6:1308:11732:89439_ssr121	J. regia BC1	ct	9	TTTCTTTCCGTCTAACATGCG	TATTTCACCCAGTGGAGAGAAATGG	56.925	60.574	100
	HWI-ST1234:241:C94GAACXX:5:1115:3920:12220_ssr106	J. regia BC1	tc	9	TGCCTTGTCGGTAAGTCTCC	TAGGGACCGAGTGGAGAAGC	59.393	60.684	151
	HWI-ST1234:240:C8N02ACXX:3:2315:1960:67321_ssr51	J. regia BC1	ct	10	CCTGGGTCAATCTTCCACGG	AGTGTTACCAACCCAAACCG	60.393	58.317	103
	HWI-ST1234:241:C94GAACXX:5:2114:10188:97377_ssr81	J. regia BC1	ag	12	GCCTCCATTCTTCTTCACTGC	CTCTGACTTCCTCAGCACCC	59.258	59.751	156
	HWI-ST1234:241:C94GAACXX:5:1214:5174:36995_ssr103	J. regia BC1	tc	9	AGGACATCTGGCTAGTAATTGTCC	TTCTGATGGAAGTGATGAAGG	59.898	55.299	116
	HWI-ST1234:240:C8N02ACXX:3:2311:14751:98808_ssr84	J. regia BC1	ct	8	AACTGAATGGCGTCGTTTCG	AAACCGACCCATTTGGCGC	59.489	61.926	147
	HWI-ST1234:240:C8N02ACXX:3:2310:19060:92237_ssr75	J. regia BC1	ag	9	TGTAGGTCATCGTGCTTGGG	TCACCTCACCTCTCCTCTCC	59.751	59.667	146
	HWI-ST1234:241:C94GAACXX:6:1113:16441:15689_ssr41	J. regia BC1	at	8	TGTGGCAACCTGAATTGTGC	ACGTTGCAGGTTACAATGGC	59.611	59.404	160
	HWI-ST1234:240:C8N02ACXX:3:2114:15260:43803_ssr133	J. regia BC1	tc	18	AGCAGCCTTAAAGTACGTTCG	CCTGTTCAACAAGTGAGCTAGC	58.665	59.518	171
	HWI-ST1234:241:C94GAACXX:6:1312:4982:43771_ssr88	J. regia BC1	ga	8	TAAGGTGTTAGCACGACGGG	TGTCGCCATCTCTTACTGCC	59.756	59.824	157
	HWI-ST1234:241:C94GAACXX:5:2106:13659:38417_ssr70	J. regia BC1	ta	11	TGTGTGGAGAGGAACCATCC	TGTCTCGAGAGGATGATTCATCG	59.016	59.748	137
	HWI-ST1234:241:C94GAACXX:6:2304:16130:36726_ssr85	J. regia BC1	ga	10	TGGAGAAAGGAGAAGGTTAGGG	TCTCTATCGCAATTTCCATCC	58.818	55.549	160
	HWI-ST1234:241:C94GAACXX:6:1309:12902:4863_ssr112	J. regia BC1	tg	17	TCCCTGTACAAACATACATGC	AGACTAGACACATAGATCTGCTGC	55.954	59.722	117
	HWI-ST1234:241:C94GAACXX:5:2213:8074:14841_ssr44	J. regia BC1	tc	10	CAAGCTCGTCTGTTAATGGGC	TCGAGACTGAGAACGAGATAGC	59.602	59.133	135
	HWI-ST1234:240:C8N02ACXX:3:2208:3647:30656_ssr44	J. regia BC1	gt	8	GGTCCTCCAAAGAAACAGAACC	CCACAGTTGCATGAACAAATTCC	59.115	59.258	135
	HWI-ST1234:241:C94GAACXX:5:1315:15526:24156_ssr82	J. regia BC1	ct	9	TGCATTGTGTTGGATGTGCC	AGCCATGTCTACCTCAACCC	59.682	59.088	163
	HWI-ST1234:241:C94GAACXX:5:2104:13081:60047_ssr67	J. regia BC1	ag	15	CTCTGCTCCCTCTCATGACC	TCCGTTTCGCAATTTCTTAACC	59.248	57.85	162
	HWI-ST1234:241:C94GAACXX:5:1214:7281:55348_ssr72	J. regia BC1	ta	8	TCCACTGTAAGTATGGACAGC	GGAAGCATACCTATCCAGAGCG	57.112	60.353	126
	HWI-ST1234:241:C94GAACXX:5:1315:12105:34444_ssr80	J. regia BC1	ct	9	AGAAGTAGAGCTTGAAACAAGGG	CGTGTCTCTCCAACCAAGGG	58.353	60.321	104
	HWI-ST1234:241:C94GAACXX:6:1315:5847:53484_ssr56	J. regia BC1	ga	16	CTGGAGGTATGGTCTAACGCC	CAGAGTCAGACTGGCAAGGC	59.931	60.673	131
	HWI-ST1234:240:C8N02ACXX:3:2211:7564:84477_ssr55	J. regia BC1	ta	8	AACCATTTCCGAATCCTAAAGC	CTTCCTTGATAGCAGTGCACC	57.016	58.987	100
	HWI-ST1234:240:C8N02ACXX:3:1215:19772:91461_ssr81	J. regia BC1	tg	11	TGCATGGATCTTATTTGGGCC	TCCTAGACATTTCTGCCTGCC	58.681	59.79	122
	HWI-ST1234:241:C94GAACXX:6:1303:14600:57619_ssr91	J. regia BC1	ag	8	TATCTACGTTGCTGTGGAGC	TGTGGGTGTGCTTTAGAGGC	57.421	60.251	125
	HWI-ST1234:240:C8N02ACXX:3:1111:11190:12894_ssr45	J. regia BC1	tc	11	TCATGAAACTACACTACATCTCCC	TCCCAAATAGCCATGTTCAGG	57.778	57.983	103
	HWI-ST1234:241:C94GAACXX:5:2101:13416:18126_ssr73	J. regia BC1	ga	9	CGTGTCTCTCCAACCAAGGG	AGAAGTAGAGCTTGAAACAAGGG	60.321	58.353	104
	HWI-ST1234:241:C94GAACXX:5:1314:3566:10342_ssr95	J. regia BC1	ag	8	TCAACATGAGATTTGGGTAGGG	GTCTATTATGTAGTAGTGAAAGGGC	57.765	56.818	104
	HWI-ST1234:240:C8N02ACXX:3:1102:1894:32589_ssr84	J. regia BC1	ct	22	TTTGGTTGGCCAGATCTACC	ACCACCACACACCAATGTCC	57.493	60.467	130
	HWI-ST1234:241:C94GAACXX:5:1111:17015:94199_ssr43	J. regia BC1	at	8	GAAGACTCTGTTTCAAGATCTATCG	TTCTACGGACAGTCGGTTGC	57.322	60.039	102
	HWI-ST1234:241:C94GAACXX:6:2115:14734:82290_ssr85	J. regia BC1	ct	13	TCCACGATTTGCCCGACACC	TTAGGACCGGAATTGAAACG	63.071	55.776	157
	HWI-ST1234:241:C94GAACXX:5:1204:14525:98211_ssr49	J. regia BC1	tc	10	GTGGTATGGTCAATTGAATTGG	AGAGTGCAAATATCAGCGACC	55.665	58.445	117
	HWI-ST1234:241:C94GAACXX:5:2114:3117:78968_ssr64	J. regia BC1	ga	9	GAGACTTGGGTGGAGCAAGG	TCTTCCCTCTCGGTAAGCCC	60.322	60.687	141
	HWI-ST1234:241:C94GAACXX:6:1313:10624:27349_ssr60	J. regia BC1	ac	20	ACCCTACACATTGTCACTAGCC	GGTGGACCTTAAATGTGAAACC	59.764	57.485	155
	HWI-ST1234:241:C94GAACXX:6:1112:14159:5401_ssr93	J. regia BC1	ga	8	GACAACAGGCACAACCAACC	TTCTCATCGTCGTTGTCCCG	59.898	60.109	116
	HWI-ST1234:241:C94GAACXX:5:2208:18770:92288_ssr48	J. regia BC1	ag	10	TTGGTGGAGGTCGACAATGG	CCACAGCCTCCTTTCCATCC	59.964	60.395	101
	HWI-ST1234:240:C8N02ACXX:3:2303:13313:95276_ssr119	J. regia BC1	ag	12	TGCCTCCTTGGATATATGGC	TAGCAGCAACCACCAACTACC	56.819	60.271	100
	HWI-ST1234:241:C94GAACXX:5:2208:19300:91997_ssr50	J. regia BC1	ag	8	ACGGAGTGAGTTCGACTCCC	TCTTGGCCCAGACAATGTCC	61.243	59.962	144
	HWI-ST1234:240:C8N02ACXX:3:2313:8417:95963_ssr71	J. regia BC1	ct	8	TTTCTTTCCCTCCAGAGCCG	GTGTGATTGGTGGCGAATGG	59.675	59.829	111
	HWI-ST1234:241:C94GAACXX:5:1211:16402:51457_ssr94	J. regia BC1	ct	8	ACCAATAGATTCTCCTTCCCTCG	AGCAGGAGATCAGAGACACC	59.356	58.516	129
	HWI-ST1234:241:C94GAACXX:6:2110:9350:84459_ssr24	J. regia BC1	tc	11	ACTTGCGTTCAGATATTCGC	GAGCTTCCTACGTACTTCCGG	56.624	59.935	121
	HWI-ST1234:241:C94GAACXX:5:1210:5402:32945_ssr36	J. regia BC1	tc	12	AAGCCGTTGTCATCTTCCCG	GCAGCTATCTTGATGACGGC	60.674	59.136	104
	HWI-ST1234:240:C8N02ACXX:3:2116:9917:100080_ssr57	J. regia BC1	ag	14	AGAGAATGGCTTACTTGGTCTCC	TAAACCTTAGCCCGTGGTCG	59.801	59.753	129
	HWI-ST1234:241:C94GAACXX:6:2103:12573:27455_ssr49	J. regia BC1	tg	14	TGCCTACAATTCTGCAATTCG	CGTTGCTTCAGAAGATTGTGATCC	57.237	60.437	118
	HWI-ST1234:241:C94GAACXX:5:2214:8363:45722_ssr63	J. regia BC1	gt	18	CAGACGAAAGACCATGTGCG	AGATGTCACTGCTGCACTGC	59.56	60.954	122
	HWI-ST1234:240:C8N02ACXX:3:1305:6390:15209_ssr34	J. regia BC1	ga	10	AGACGGATGGTAACGACG	ACGCATTGTTATGGTATGGG	56.494	55.878	111
	HWI-ST1234:241:C94GAACXX:6:1315:13192:14036_ssr41	J. regia BC1	ga	10	ATAGTGGCCACATTGCAGGG	ACTGTCAACTGCACTGACCC	60.396	60.179	100
	HWI-ST1234:241:C94GAACXX:6:2312:4721:79965_ssr34	J. regia BC1	ac	17	AGTCTGTCTTGTTCCATGAAAGG	TGTCTGTCTTGTTCCATGAAAGG	58.607	58.863	113
	HWI-ST1234:240:C8N02ACXX:3:1113:18407:49068_ssr93	J. regia BC1	tc	8	TAAACATCCTCGCCTCTGGC	TGATGACACCAAAGCCGAGC	59.822	60.955	140
	HWI-ST1234:241:C94GAACXX:5:2202:16265:49992_ssr107	J. regia BC1	tc	8	GCTGGTTGGTGAGAACGAGG	CCTCTGTTCCCTGATAGCCC	60.951	59.238	110
	HWI-ST1234:241:C94GAACXX:6:2113:4182:16657_ssr90	J. regia BC1	ag	8	CAAGACTAGGGCTGGAGTGC	CAGAGTGACAGAGAGCGAGC	60.108	60.179	102
	HWI-ST1234:241:C94GAACXX:5:1302:15618:48236_ssr106	J. regia BC1	ct	14	CTTGAACATTGCGATTTGGCC	TCCTCCTTGAGCCATTGAAGG	59.005	59.717	138
	HWI-ST1234:241:C94GAACXX:5:2109:13646:91704_ssr66	J. regia BC1	ag	8	CAAGACTAGGGCTGGAGTGC	CAGAGTGACAGAGAGCGAGC	60.108	60.179	102
	HWI-ST1234:241:C94GAACXX:6:2110:14100:69113_ssr106	J. regia BC1	ag	10	GTGTGGGTGATGGCAAACG	CCCACACCGATCTCTTTCC	59.714	57.539	117
	HWI-ST1234:241:C94GAACXX:6:1107:6742:71350_ssr91	J. regia BC1	ct	11	TCTTCCCTTTGTGAGTCGCC	CGGTGGAGGATGAAATGAGC	59.965	58.697	124
	HWI-ST1234:241:C94GAACXX:6:2309:10252:46984_ssr68	J. regia BC1	gt	8	CAAAGGAATCTCACAGTCACCC	TTTGACAGCACCATCTCGGG	58.923	60.322	146
	HWI-ST1234:240:C8N02ACXX:3:2206:7328:11041_ssr68	J. regia BC1	tc	8	CAATGGCTTCAAACAATGAGCC	ATCGGAATGGCTCTAACCGG	59.002	59.607	134
	HWI-ST1234:241:C94GAACXX:6:2104:15818:20124_ssr106	J. regia BC1	tc	9	TTATGCACTTCTCCTGACCC	TGATGAGAGCACAACTTCTCC	56.92	57.675	100
	HWI-ST1234:241:C94GAACXX:5:2211:4773:61496_ssr101	J. regia BC1	at	10	TGATGCACATCAAATCCATTCC	TTATGGCTAGTGGGTCACGG	57.341	59.172	109
	HWI-ST1234:241:C94GAACXX:5:2315:15427:26825_ssr63	J. regia BC1	ca	10	TGAGATCTTACACTACCCACAAGC	CATGTGTTCGTGACCCAAGG	60.082	59.126	125
	HWI-ST1234:241:C94GAACXX:5:1112:6316:74654_ssr114	J. regia BC1	ag	8	GTGCCATATTGTTGGAGGAGC	AGAAACAACCAGCACAATGGG	59.322	59.312	159
	HWI-ST1234:241:C94GAACXX:5:2105:3961:16697_ssr97	J. regia BC1	ct	11	TGGCATGGTACTCTTGAAGC	GCATGTATGCGTGTTCATACCC	57.886	60.032	106
	HWI-ST1234:241:C94GAACXX:5:2316:7809:38266_ssr137	J. regia BC1	tc	11	GTCTGTCAATTCTTCACCCGC	TCAACGAAACAAAGTCGAGCC	59.535	59.404	106
	HWI-ST1234:241:C94GAACXX:5:2111:17173:42207_ssr63	J. regia BC1	ta	8	TATTGGCCAGACAGGTACTCG	CAGGACTAACACACCTGGGC	59.245	60.322	100
	HWI-ST1234:241:C94GAACXX:5:2301:9240:25226_ssr74	J. regia BC1	ag	11	CGGTGGAGGATGAAATGAGC	TCTTCCCTTTGTGAGTCGCC	58.697	59.965	124
	HWI-ST1234:241:C94GAACXX:6:2110:6799:26353_ssr78	J. regia BC1	ta	9	CACCATCTAGCTGCAGATGC	CCAATTCAGACATGGGTTGCC	58.772	59.795	120
	HWI-ST1234:241:C94GAACXX:6:2116:14323:88713_ssr82	J. regia BC1	tc	10	TCATGAAACTACACTACATCTCCC	TCCCAAATAGCCATGTTCAGG	57.778	57.983	101
	HWI-ST1234:240:C8N02ACXX:3:2312:1962:21864_ssr73	J. regia BC1	ct	15	AGCCATCCTACTAGTCTGGC	AGAGATCATCTTCAACTGTCGG	58.289	57.616	108
	HWI-ST1234:241:C94GAACXX:6:1209:18832:54002_ssr49	J. regia BC1	ga	10	AATGCAGCTCCAGTCACAGC	CCTCACTCTCTCAGTTTCAAATTCC	60.959	59.589	132
	HWI-ST1234:241:C94GAACXX:5:1312:7367:8148_ssr87	J. regia BC1	ag	8	AGGGTGAGAGAGGACATCGG	TCAGTTTCATCCTGCCTGGG	60.396	59.671	160
	HWI-ST1234:240:C8N02ACXX:3:1209:11166:25523_ssr41	J. regia BC1	ag	8	GAGCTGGTGATTCCTGTCGG	CAGCAGATCTCTAGCCCACC	60.461	59.608	124
	HWI-ST1234:240:C8N02ACXX:3:2114:16194:10698_ssr77	J. regia BC1	ga	11	CTTCTTTATTACGCACTCTTGC	AACCACCATGCTCTTCGTCC	55.837	60.322	112
	HWI-ST1234:241:C94GAACXX:6:1205:4494:18047_ssr56	J. regia BC1	ga	9	TGGGAGGGATCAGAAGGACC	ACTCACTTCTCTCATGGGTGC	60.327	59.722	135
	HWI-ST1234:241:C94GAACXX:5:1111:12780:47087_ssr92	J. regia BC1	ag	11	TGGGAATTAAGAGACAAGCAAGC	CTTATTGTGGCGCCAGGACC	59.241	61.377	135
	HWI-ST1234:241:C94GAACXX:6:1106:6699:98576_ssr82	J. regia BC1	ct	15	CTCAACTCCTTGCCCTCTCG	GCCATGACTGGAGATGGTGG	60.108	60.465	111
	HWI-ST1234:240:C8N02ACXX:3:1309:1334:79525_ssr70	J. regia BC1	tc	11	CCTCCATTCCATCATCTCCC	TGAAAGGTTGTGGGTGAGGG	57.125	59.815	145
	HWI-ST1234:241:C94GAACXX:6:2116:13627:35961_ssr65	J. regia BC1	ct	15	ACCTGTTGGGATGTCCATGG	GTTATTGTGTTGTGTCTTTGCG	59.667	57.071	114
	HWI-ST1234:240:C8N02ACXX:3:2308:9818:46475_ssr67	J. regia BC1	tc	11	TGAATTGAACGAAACTGCTGC	AGAACGAATTCCAAAGACCAACC	58.001	59.432	182
	HWI-ST1234:240:C8N02ACXX:3:2315:5225:12694_ssr30	J. regia BC1	ga	22	GTGGCAACTACGGCAATTGG	CTCAAGCCGTGTCCTTTCCC	60.109	60.956	129
	HWI-ST1234:241:C94GAACXX:6:2315:11036:75209_ssr57	J. regia BC1	ct	9	AACAGTACTCTGGTCTCGGC	TGAAGAGAGATCGCCATGGC	59.111	59.894	104
	HWI-ST1234:241:C94GAACXX:5:1210:19699:45726_ssr67	J. regia BC1	ga	14	GAGCGTCTGTGTTTATGTGCC	TGGACTGGTATGGCAAAGGC	59.871	60.323	130
	HWI-ST1234:241:C94GAACXX:6:1108:12872:17890_ssr39	J. regia BC1	tg	9	AGGATGGTGAGAAACTTGATTACC	ACCAGGCTCTCCAAATCTGC	58.499	60.035	133
	HWI-ST1234:240:C8N02ACXX:3:1313:9993:81210_ssr99	J. regia BC1	ag	9	TGTAGGTCATCGTGCTTGGG	TCACCTCACCTCTCCTCTCC	59.751	59.667	146
	HWI-ST1234:241:C94GAACXX:6:2109:9650:64105_ssr41	J. regia BC1	ag	23	GACTTCAGCCAGCAAAGTGG	CCTGTCATGAGTATGGGCTCC	59.405	59.929	102
	HWI-ST1234:241:C94GAACXX:5:2315:2668:14710_ssr53	J. regia BC1	ct	8	CCTTGCACGCAGAGAAAGC	TTGCATCCACGCGAGAAAGG	59.791	61.298	152
	HWI-ST1234:240:C8N02ACXX:3:1114:18152:42165_ssr67	J. regia BC1	ag	15	CTCAGGTGGTTCTCGATCGG	CTTTCCGATTCAAATCTCAACC	59.899	55.715	126
	HWI-ST1234:241:C94GAACXX:6:2316:15866:100649_ssr124	J. regia BC1	ta	8	CCACATTGTGTCAAATTATGGC	AGCCAAGACTTAGATACAACCC	56.548	57.511	116
	HWI-ST1234:241:C94GAACXX:6:1113:10188:68763_ssr59	J. regia BC1	ct	9	GCCTACACCTGAACCTTCCC	GGTTGAGACAACGACAGTGC	60.035	59.418	141
	HWI-ST1234:241:C94GAACXX:6:1116:19147:86489_ssr81	J. regia BC1	tc	11	GCAAGGAGAGTGTTGTGAACC	TCTCCAAACTCTCATGGCGC	59.396	60.392	104
	HWI-ST1234:240:C8N02ACXX:3:1301:10569:72986_ssr79	J. regia BC1	ga	16	CAGGTTGCAGGATCTCGACC	GGTCCTGGTGATCAACATGC	60.461	58.902	173
	HWI-ST1234:240:C8N02ACXX:3:1216:15784:4817_ssr87	J. regia BC1	tc	9	CCCTCAATCGTGATTACCG	AGTCACAGAGTTCAATGATCTGC	55.509	58.748	101
	HWI-ST1234:241:C94GAACXX:6:2308:18808:35509_ssr86	J. regia BC1	ag	14	TCGCTGTATCAGGTGATGAAGG	GCTCACAGCTGTAGTTAAGATGC	59.899	59.692	123
	HWI-ST1234:241:C94GAACXX:5:1307:1639:71575_ssr110	J. regia BC1	ag	8	TTTGGAGCCAAGGGTGACG	TTAGAACATTAGCTAGTAGCCG	60.228	55.208	130
	HWI-ST1234:241:C94GAACXX:6:1102:11095:79362_ssr99	J. regia BC1	ga	11	TCATGATGAAGAAGGAAAGAAGAGG	CTTCCACGTTGCATGATTCCC	58.587	59.867	136
	HWI-ST1234:241:C94GAACXX:6:1113:8299:54957_ssr87	J. regia BC1	ct	13	ACCCACCTCTCTGCAATTCC	GGCTTTCTTGAGCTTCTGC	59.67	56.913	128
	HWI-ST1234:241:C94GAACXX:6:2210:10856:56017_ssr76	J. regia BC1	ga	15	AGTGGCCACGATGTTATGGG	TTCTCTCTGTGGCTCTCCCG	60.107	60.968	100
	HWI-ST1234:241:C94GAACXX:6:2211:3741:100220_ssr61	J. regia BC1	ct	8	ACTTCTTGACTCTCGGCTCC	ACGATCTCTCATTACTTGCTTTGC	59.108	59.669	124
	HWI-ST1234:241:C94GAACXX:6:1311:4373:59368_ssr39	J. regia BC1	ag	14	AGAGAATGGCTTACTTGGTCTCC	TAAACCTTAGCCCGTGGTCG	59.801	59.753	129
	HWI-ST1234:241:C94GAACXX:5:2213:12531:26550_ssr49	J. regia BC1	tc	8	CAACCACACCGTGATTTGCC	GATAAACAGTGGTGGCATGGC	60.319	59.865	139
	HWI-ST1234:241:C94GAACXX:5:1304:10428:64332_ssr98	J. regia BC1	ct	8	TCCTTCGGCTCCATAAACCC	AAGGAGCTCCGATACGAGGG	59.455	60.824	115
	HWI-ST1234:241:C94GAACXX:6:2109:3872:86718_ssr46	J. regia BC1	tc	10	TATAACCCACGCCCTTCTCC	AGAACCAAACAAAGGGAGGC	58.874	58.295	107
	HWI-ST1234:241:C94GAACXX:6:1109:15234:10949_ssr84	J. regia BC1	gt	9	TCGTGTGTCTACATGGTGCC	CCTATTCTGGCAGCTCAGGG	60.038	59.892	125
	HWI-ST1234:240:C8N02ACXX:3:1313:14382:71029_ssr63	J. regia BC1	ag	20	TGCACATCAAAGAAATGCATGC	AGTTGAACTCACTCCAACAACC	59.003	58.721	108
	HWI-ST1234:241:C94GAACXX:6:2111:8905:98961_ssr53	J. regia BC1	tc	16	CCTCTAGGTCGTTGTTCCGG	CACACAACCCATCTCAACGG	59.827	59.126	135
	HWI-ST1234:240:C8N02ACXX:3:2111:20336:57111_ssr33	J. regia BC1	ct	8	CCTTGCACGCAGAGAAAGC	TTGCATCCACGCGAGAAAGG	59.791	61.298	152
	HWI-ST1234:240:C8N02ACXX:3:2114:6009:6870_ssr67	J. regia BC1	ga	8	CGCGATGGTTGTCTAATTCACG	GTCAGCCAACTCCAAGTCC	60.285	58.066	156
	HWI-ST1234:241:C94GAACXX:6:2207:9186:5093_ssr87	J. regia BC1	ct	13	ATACGCTCCTTCGTCCGTCC	TCTTTATTGGTAAAGGAGGAGACC	61.723	57.691	131
	HWI-ST1234:241:C94GAACXX:6:1310:12931:80326_ssr29	J. regia BC1	ag	11	TCATCCTCCAAGTTAGCGCG	CCATCAACAACATGACTAGTTGGC	60.179	60.38	167
	HWI-ST1234:241:C94GAACXX:6:2215:13703:36354_ssr94	J. regia BC1	ga	11	AGTGTGTCCCAAACTCCATGG	CAGCGTTGAAATTGCAGTTTCG	60.203	59.848	164
	HWI-ST1234:240:C8N02ACXX:3:1209:5019:57574_ssr59	J. regia BC1	ga	14	TGCTCCTGCCCAATATTATCG	ATACACTTTCAGCCACTATGG	57.942	55.376	129
	HWI-ST1234:241:C94GAACXX:6:2203:9653:70283_ssr79	J. regia BC1	ag	15	GTAAGGAGGGAGTGATCTCGG	GTTGGTCTGTGTGAGGTTGG	59.042	58.691	132
	HWI-ST1234:241:C94GAACXX:5:2304:6373:46397_ssr78	J. regia BC1	tg	9	TATCTTGTCAGTGTGCGTGC	GGCGCCACCTTAGTAAGTCG	58.572	60.805	103
	HWI-ST1234:241:C94GAACXX:6:1202:2762:91439_ssr22	J. regia BC1	tc	10	AGCCTCTTCGATAAGGATGGC	AATTGAGCGGCGAAAGTAGC	59.654	59.273	111
	HWI-ST1234:241:C94GAACXX:5:1215:16483:38947_ssr80	J. regia BC1	ga	8	AGACAGACTCGGTTTGACGG	GGTGGGAGCGTTATCGTAGG	59.686	59.968	183
	HWI-ST1234:240:C8N02ACXX:3:2316:15680:83994_ssr88	J. regia BC1	ct	11	AGCTGTCATGGATGGCAAGC	GGGCTATAAATGTGCACGGG	61.036	59.048	163
	HWI-ST1234:241:C94GAACXX:6:2105:8244:95231_ssr59	J. regia BC1	at	8	AGTTTCCACGTTTAAATGGCAGG	TATGCAGACAGCTCTGAGCG	59.995	59.898	151
	HWI-ST1234:241:C94GAACXX:5:2309:10886:60927_ssr68	J. regia BC1	ag	9	ATCGAGGCAATTCTCTGGCG	CCAACCTTCTTCCATTTCCCG	60.532	59.181	134
	HWI-ST1234:240:C8N02ACXX:3:2312:12097:98575_ssr109	J. regia BC1	ga	10	GTGAAGGGACAGCAAGGACC	GGATCATACAGTGGATTTGCCC	60.607	59.113	168
	HWI-ST1234:241:C94GAACXX:6:2313:14306:35620_ssr39	J. regia BC1	tc	13	CAAGCCATATGACTTGTGTCCC	ACCATGTAGGGCTGCAATAGG	59.315	59.856	153
	HWI-ST1234:240:C8N02ACXX:3:2111:18658:51394_ssr47	J. regia BC1	ag	20	GGTCGAGCTCTGCCATATGC	TCCTTTGTATGTATGTCTGCAACC	60.948	59.059	111
	HWI-ST1234:241:C94GAACXX:5:2106:6165:9970_ssr57	J. regia BC1	ag	16	TGCTAGAGAGAGAAACGCGG	ACAACAACAAAGAAACGTGAGGG	59.548	60.12	111
	HWI-ST1234:240:C8N02ACXX:3:1210:10138:31493_ssr57	J. regia BC1	tc	10	GAAGCGGCCCAGGAATATCC	TTTCACGGATAGGCATGCCG	60.607	60.814	159
	HWI-ST1234:241:C94GAACXX:5:2116:20449:89246_ssr81	J. regia BC1	ag	8	CAATCATGTGGGTGCCATGC	CTCTGTCAATTCATAACCCACCC	60.179	59.052	104
	HWI-ST1234:241:C94GAACXX:5:2111:19621:54371_ssr88	J. regia BC1	ga	8	ACGATCTTAACAAACGCGCC	GATTCCACCAACGCGTTTCG	59.559	60.452	124
	HWI-ST1234:241:C94GAACXX:6:2311:1303:61627_ssr78	J. regia BC1	tc	19	CAACCATCTCCACATGTTCTTCC	GCTCTGGGATTAGATTGGGAGG	59.558	59.96	100
	HWI-ST1234:241:C94GAACXX:5:1113:20050:25664_ssr32	J. regia BC1	ga	10	CAGCCAGAACAGCTTATCGC	CCTCACTCTCTCAGTTTCAAATTCC	59.345	59.589	116
	HWI-ST1234:240:C8N02ACXX:3:2316:8084:13847_ssr87	J. regia BC1	ga	14	ACCAAACTGTTGTTGTGACATGG	CAGCATGTGGATAGAACAACCC	60.119	59.315	120
	HWI-ST1234:240:C8N02ACXX:3:2309:5120:14456_ssr73	J. regia BC1	tg	9	TATCTTGTCAGTGTGCGTGC	GGCGCCACCTTAGTAAGTCG	58.572	60.805	103
	HWI-ST1234:240:C8N02ACXX:3:2201:1933:21285_ssr22	J. regia BC1	tg	8	TGGTCCTTCTGGTCCTGTGG	TCACTTTCCCTGAAACTTACGC	61.128	58.864	133
	HWI-ST1234:241:C94GAACXX:5:1315:2156:73983_ssr60	J. regia BC1	ca	23	GTGGGTGGGATTAATGGC	TGCTTAAAGCTGTCCCGTGG	55.346	60.605	185
	HWI-ST1234:241:C94GAACXX:5:2206:3146:29412_ssr88	J. regia BC1	ag	11	AACAGCAACAACCACTTGCC	CACCTTCCCTCCTCCTATTTCC	59.824	59.56	107
	HWI-ST1234:241:C94GAACXX:6:1310:7896:62980_ssr79	J. regia BC1	ag	12	CTCAAGATCGGGTTCCTCGG	TGACAAAGGCCCTACACACG	59.897	60.25	168
	HWI-ST1234:241:C94GAACXX:6:1114:17136:57381_ssr76	J. regia BC1	ag	12	GGGAAGCCGTTGGATTCTCC	TCCAATCGAACGCCCTAACC	60.748	60.108	110
	HWI-ST1234:241:C94GAACXX:5:2107:8758:46949_ssr96	J. regia BC1	tc	10	TTTACTCTGCTCCGTGTGGC	CCACGCGGTGAAACAATCC	60.32	59.791	110
	HWI-ST1234:240:C8N02ACXX:3:1214:12483:41778_ssr125	J. regia BC1	at	9	TGGAGGGAAATCTTACATGTATACC	TCTGCTTGGCATCCATCACC	57.925	60.395	103
	HWI-ST1234:241:C94GAACXX:6:1215:9126:95168_ssr43	J. regia BC1	ct	8	ACATCTCCCTTTCTTCCCACC	AGAGGGTTGAAGTGGATCAGG	59.364	59.088	100
	HWI-ST1234:240:C8N02ACXX:3:2304:14905:51337_ssr40	J. regia BC1	ga	8	GCCATTAGAATCTAGAAAGCACGC	ACGTAAAGTTGGCTTATATTCTGGG	60.319	59.179	103
	HWI-ST1234:241:C94GAACXX:6:2101:6475:24554_ssr95	J. regia BC1	ca	17	GTTTCACTCAGATCAGGCTTGG	TGAAGCCAAGCAGAGATGAGG	59.254	60.066	152
	HWI-ST1234:240:C8N02ACXX:3:1207:6608:91207_ssr103	J. regia BC1	ag	9	GGGAAGTGTTGAATACATGCCC	GTGGAACCAGCTGGATTTGG	59.573	59.109	159
	HWI-ST1234:241:C94GAACXX:5:2215:4284:15254_ssr86	J. regia BC1	ga	8	ACGACCTTCACTAACCATACC	TCAGTCGTGTTTCAGACAGC	57.118	58.147	101
	HWI-ST1234:240:C8N02ACXX:3:1201:4323:90818_ssr77	J. regia BC1	at	8	GCAGGTTCTCGATCTTTCATTCG	GCGGAACTTTCTTCTTTCTGC	59.999	58.078	147
	HWI-ST1234:241:C94GAACXX:6:2205:6015:74345_ssr109	J. regia BC1	ga	8	GAGATGACGACCAAGCTAGGG	CCTCAACAATCCAAGCTGTACC	59.932	59.25	113
	HWI-ST1234:241:C94GAACXX:5:2105:7522:42786_ssr147	J. regia BC1	ct	14	TTGGCTCACACAGAACCTGC	CGATCAATCTCTGCCTCTTCCC	60.819	60.548	140
	HWI-ST1234:241:C94GAACXX:6:2115:14586:56659_ssr71	J. regia BC1	ag	8	GATGTCGGTGATAGATACCTGG	TTCCGCATGGATCCTTTCCC	57.558	60.107	101
	HWI-ST1234:241:C94GAACXX:5:1209:13090:88349_ssr57	J. regia BC1	ct	10	ACAGTGAGTTACAAGAGCACC	AGAATATTGAAAGGCAAGAGGCG	57.887	59.371	103
	HWI-ST1234:241:C94GAACXX:6:1205:16187:94653_ssr79	J. regia BC1	ca	13	GGAATGGTTGAGGATGACAGC	TCATGCTGTGAGAAGTAGGG	58.98	56.642	146
	HWI-ST1234:241:C94GAACXX:5:2314:11107:63092_ssr98	J. regia BC1	ct	18	GTGTCGCAACCTGAGATGGG	CCAATGCGAATTAACTTTGACCC	61.021	58.827	175
	HWI-ST1234:241:C94GAACXX:5:2211:11725:44566_ssr90	J. regia BC1	ct	15	TCCGTTTCGCAATTTCTTAACC	CTCTGCTCCCTCTCATGACC	57.85	59.248	162
	HWI-ST1234:241:C94GAACXX:6:1116:13356:79866_ssr84	J. regia BC1	ga	12	CTTCTTTATTACGCACTCTTGC	AACCACCATGCTCTTCGTCC	55.837	60.322	114
	HWI-ST1234:240:C8N02ACXX:3:2114:10309:88902_ssr56	J. regia BC1	tc	9	TCAATCTCTCATGCGCATGC	TCATAGTCGATTCCATGGTGC	59.058	57.888	102
	HWI-ST1234:241:C94GAACXX:6:2109:14085:40084_ssr64	J. regia BC1	ag	10	AACAGAACGAGAAGGTCCGG	CACCAAGCAACACACTGCC	59.683	59.934	124
	HWI-ST1234:241:C94GAACXX:5:2305:17244:7356_ssr90	J. regia BC1	ga	11	CCTGTTGTTGATCAATATGTGC	CTCATTCCCTCTCCCTCACG	56.04	59.25	111
	HWI-ST1234:240:C8N02ACXX:3:2211:19207:87041_ssr61	J. regia BC1	tc	8	AACGACGGAGTTGAAGTTGG	AGCATGCAGAACTTGTTGACG	58.421	59.735	103
	HWI-ST1234:241:C94GAACXX:6:2210:1734:24399_ssr66	J. regia BC1	at	9	TCTGTTGCCAGATCATTGAAACG	ATATATGGAAGAGGCGCGCG	59.811	60.459	138
	HWI-ST1234:241:C94GAACXX:5:2112:8684:49858_ssr35	J. regia BC1	tg	14	GTCCATAAGAGCAGGAAATGGC	CCTTGCTTCAGAAGATTGTGATCC	59.379	59.904	136
	HWI-ST1234:240:C8N02ACXX:3:2107:14412:23231_ssr63	J. regia BC1	tc	12	TCGATTCGATGACCCAACCC	TTTGTCTGGCTTGGTCTGGC	59.823	60.823	108
	HWI-ST1234:241:C94GAACXX:5:2316:19485:70652_ssr88	J. regia BC1	ac	9	CCTATTCTGGCAGCTCAGGG	TCGTGTGTCTACATGGTGCC	59.892	60.038	125
	HWI-ST1234:241:C94GAACXX:5:2110:10836:23079_ssr77	J. regia BC1	ag	19	ACTGACACCACCATGAAGGC	GAGCTCAGGCGGATTAAAGG	60.251	58.412	141
	HWI-ST1234:240:C8N02ACXX:3:2110:13353:30783_ssr99	J. regia BC1	ct	19	CACTGACGACCTTCCCTACG	AGAGGAAGAGAGGGCTACGG	59.829	60.106	116
	HWI-ST1234:241:C94GAACXX:6:2302:16796:12417_ssr59	J. regia BC1	at	11	TCGGGAAAGAAATATTGGGTGC	CGCCTCATTAAACGAATGCC	58.979	57.895	145
	HWI-ST1234:241:C94GAACXX:5:2207:14791:86063_ssr88	J. regia BC1	ct	10	CTTCCTCGAAATGTGCACGC	AAGTTGGCAAGAAAGCACCC	60.179	59.247	125
	HWI-ST1234:241:C94GAACXX:5:1313:11117:5678_ssr82	J. regia BC1	ga	17	AGGAAAGAAATAAAGGGCATGCC	TCCTCATCGATAAGGACTCTAGC	59.548	58.671	111
	HWI-ST1234:241:C94GAACXX:5:2312:4080:45802_ssr104	J. regia BC1	at	9	CAGAGAGGTTAAAGGCATGGC	TTGCTTGCAACTCCTCTCCC	58.98	60.251	160
	HWI-ST1234:241:C94GAACXX:5:1214:11389:92542_ssr106	J. regia BC1	ct	20	CCTTTCTAGCTCTCCTGTCGC	ACGTGATTCTAATCAGTTTGTCGG	60.202	59.374	100
	HWI-ST1234:241:C94GAACXX:6:1114:11584:23372_ssr42	J. regia BC1	ct	13	TGCTCAGAGCTACTCCTTAAACC	AGAGAGAGATAGGACGCGCC	59.804	60.887	127
	HWI-ST1234:241:C94GAACXX:5:1216:7620:84948_ssr32	J. regia BC1	ct	11	TCTTCCCTTTGTGAGTCGCC	CGGTGGAGGATGAAATGAGC	59.965	58.697	124
	HWI-ST1234:241:C94GAACXX:6:2315:14564:81239_ssr68	J. regia BC1	ag	8	TCAACTCATGCAGCCCACC	ACTTTGGCCATAGAATGCCC	60.304	58.219	110
	HWI-ST1234:241:C94GAACXX:6:1314:1988:47274_ssr89	J. regia BC1	ct	9	GAGTCTGCAAGTTCTCAGAAGC	AGTTGCTTGTGAAGTCATACAAGC	59.264	60.024	123
	HWI-ST1234:241:C94GAACXX:6:2211:16901:98699_ssr107	J. regia BC1	ct	12	TGTCACATCCCATCTTTCATGC	AGGCTTCCATAGACGGAACC	58.981	59.169	113
	HWI-ST1234:241:C94GAACXX:5:1112:8700:86729_ssr69	J. regia BC1	ga	17	AGGAAAGTAACACTCGACATGC	GCTGAAGCTCGATGTCTCC	58.673	58.029	159
	HWI-ST1234:240:C8N02ACXX:3:2310:20624:15767_ssr65	J. regia BC1	ga	16	AAGGTCGAAAGTGGTGAGCC	TGTCACTCGGTAAGCTCACG	60.25	59.76	129
	HWI-ST1234:240:C8N02ACXX:3:1104:6042:49206_ssr45	J. regia BC1	at	9	ACCAAATGGAGCAGCTAGCG	GGGCCAATTATAGGTAGCTATGC	60.746	58.8	169
	HWI-ST1234:240:C8N02ACXX:3:2314:13165:89834_ssr132	J. regia BC1	ga	8	GAGCTATAGCATGCATGGCG	GCTTGACGCTTCTCAGAACG	59.274	59.563	137
	HWI-ST1234:241:C94GAACXX:6:2114:2776:39716_ssr76	J. regia BC1	ag	21	ATACACGTGCATCAGAATCC	TCAGCCAACTGCAAATTGGG	55.633	59.319	164
	HWI-ST1234:241:C94GAACXX:5:1316:18486:91871_ssr23	J. regia BC1	ag	12	CCACCAGCTACATAACAAGGC	CCATTCCGATGATTTCCGGC	58.983	59.407	101
	HWI-ST1234:240:C8N02ACXX:3:2114:14475:35153_ssr111	J. regia BC1	ct	12	ACCACCTAGCTCTTATTCCAAAGG	CACTTCCTTCATCTGCCAAAGC	60.08	60.095	155
	HWI-ST1234:240:C8N02ACXX:3:1114:16800:72484_ssr77	J. regia BC1	tc	8	AATCACCTTGAATACGACCC	GCGAGAGATTACGGTGGTGG	55.143	60.528	110
	HWI-ST1234:241:C94GAACXX:5:2210:15296:32044_ssr56	J. regia BC1	ag	11	GCATGTGCTTATCAGATTACG	GGTGGCCTAACTTTCCAAGC	55.215	59.111	153
	HWI-ST1234:241:C94GAACXX:6:2211:9805:69098_ssr105	J. regia BC1	ga	10	ATACTCGGTTGCTTGGAGGC	CATTCCAAACCGGCAAACCC	60.108	60.32	115
	HWI-ST1234:241:C94GAACXX:5:1101:16386:2303_ssr114	J. regia BC1	ag	9	TATTTCACCCAGTGGAGAGAAATGG	TTTCTTTCCGTCTAACATGCG	60.574	56.925	100
	HWI-ST1234:241:C94GAACXX:6:1213:13991:30357_ssr64	J. regia BC1	ga	23	AGTCGGAGGTTGGAATGAGC	GGACGTAAATCAAGGTCCGC	59.749	58.995	148
	HWI-ST1234:241:C94GAACXX:5:2113:2200:50075_ssr90	J. regia BC1	gt	8	GAGACAGCTTGCATGCTTCG	GCATGCTGCAGATAAATGAGTGG	59.903	60.55	113
	HWI-ST1234:241:C94GAACXX:5:2316:18810:49104_ssr74	J. regia BC1	ag	16	GGAGACAAATTGGAGGAAATACCG	GCTCGTAAGTCCTTCCACCC	59.664	60.108	102
	HWI-ST1234:240:C8N02ACXX:3:1107:18372:71401_ssr33	J. regia BC1	ga	16	TGACCTTGAGAAGAGCTAAACCC	TGCTTAAAGTATCAGCTTGGTCC	59.992	58.738	163
	HWI-ST1234:241:C94GAACXX:5:2211:20873:55264_ssr86	J. regia BC1	tc	20	AACCCTAATCACTGTCGCCG	ATGGCGCAGTGGGTTGTTCG	60.108	63.957	125
	HWI-ST1234:240:C8N02ACXX:3:2305:4764:39769_ssr85	J. regia BC1	ct	8	CCCGGCCTCCATTATAATCCC	CCAATCACCTCAACAACATGGC	60.065	60.353	157
	HWI-ST1234:241:C94GAACXX:5:1316:8636:7008_ssr32	J. regia BC1	ac	10	TTGTTTGAATCTGTCGCTGG	GCACCTGCAAGCAATAACG	56.651	57.98	112
	HWI-ST1234:241:C94GAACXX:6:2113:17330:83182_ssr106	J. regia BC1	ag	17	CCAGGTGACTTTAAAGCAGGC	TTCAAAGTGGACTTGCATCC	59.458	56.237	121
	HWI-ST1234:240:C8N02ACXX:3:1209:9373:54954_ssr86	J. regia BC1	ct	13	CCGCGGGATATCATTGCTCC	CCAACCTAACTAGCCATGACG	61.021	58.449	127
	HWI-ST1234:241:C94GAACXX:5:2103:17530:79031_ssr41	J. regia BC1	tc	12	CCTCCATTCCATCATCTCCC	GGTGCTTGAAAGGTTGTGGG	57.125	59.611	153
	HWI-ST1234:241:C94GAACXX:5:2314:16889:77920_ssr65	J. regia BC1	ag	23	ACCACCACACACCAATGTCC	TTTGGTTGGCCAGATCTACC	60.467	57.493	132
	HWI-ST1234:241:C94GAACXX:5:1310:9847:71209_ssr100	J. regia BC1	gt	8	CAAAGGAATCTCACAGTCACCC	TTTGACAGCACCATCTCGGG	58.923	60.322	146
	HWI-ST1234:241:C94GAACXX:5:1107:19200:44697_ssr68	J. regia BC1	tc	9	GGCGCATGAAGATGACATGG	GACGACGGAACTCAACAAGC	59.69	59.493	138
	HWI-ST1234:240:C8N02ACXX:3:2104:9429:59908_ssr82	J. regia BC1	ag	12	GTAGTACCTGTTGGACCGGC	TGTGTCTTGGCGATTCCTCC	60.108	60.036	147
	HWI-ST1234:241:C94GAACXX:6:2103:15708:88492_ssr88	J. regia BC1	ag	9	TGATGATCACTTGGTAGTTGG	ATGCACTGGATGTCACTCCC	55.311	59.746	110
	HWI-ST1234:241:C94GAACXX:6:2311:11203:52582_ssr89	J. regia BC1	ca	19	GTTTCACTCAGATCAGGCTTGG	TGAAGCCAAGCAGAGATGAGG	59.254	60.066	154
	HWI-ST1234:240:C8N02ACXX:3:1111:3195:95915_ssr101	J. regia BC1	tc	14	ATGCTCGGGTTAGTGCTAGC	AGGGTTGTCATGACGTATTGG	59.895	58.014	111
	HWI-ST1234:240:C8N02ACXX:3:1215:20513:74602_ssr109	J. regia BC1	at	9	ATGTAAGGACATGCTGGCGC	TTTGTGTACTTGGGCTATGC	61.098	56.028	112
	HWI-ST1234:241:C94GAACXX:6:2113:11247:36095_ssr54	J. regia BC1	ga	16	GTAGGGTGACTGGAAGTGGC	CGCAACTTTCCGATAAGCCC	60.036	59.623	172
	HWI-ST1234:241:C94GAACXX:6:2211:7930:36643_ssr69	J. regia BC1	ct	8	CAATATCCCTCTGCTTTATCCC	CACAAGGAGGATCGAAGGAGG	56.067	59.862	135
	HWI-ST1234:241:C94GAACXX:6:2103:2425:93647_ssr37	J. regia BC1	ct	14	GCATGCCAGGTGTGTTAAATCC	AATCCCAGCTGTCCATGAGG	60.417	59.45	159
	HWI-ST1234:241:C94GAACXX:6:1103:4914:90862_ssr74	J. regia BC1	ag	15	TCCCTGTCCATAGTGTAACGC	ACAAACAAGTCCCTAAACCC	59.521	55.455	136
	HWI-ST1234:241:C94GAACXX:6:2104:20360:90053_ssr35	J. regia BC1	ta	8	CATTCCACATTATAACTGATCAGGG	ACTCTCAATATTCAAGTTAGGGTGC	57.555	58.884	100
	HWI-ST1234:241:C94GAACXX:6:1301:17784:74074_ssr90	J. regia BC1	tc	9	TTATGCACTTCTCCTGACCC	TGATGAGAGCACAACTTCTCC	56.92	57.675	100
	HWI-ST1234:240:C8N02ACXX:3:1315:15213:56017_ssr101	J. regia BC1	tc	9	TTTGCGTTCTCGTTTAGGGC	CAGGAGGTGCAATTGAGC	59.13	56.066	112
	HWI-ST1234:241:C94GAACXX:6:2312:12813:3806_ssr85	J. regia BC1	ct	15	CTCTGCTTCTTGTTCGTCGG	GCTCAAAGCTTAACACACAGAGC	58.936	60.608	107
	HWI-ST1234:241:C94GAACXX:5:1103:17393:40461_ssr107	J. regia BC1	ga	15	CAATCACAGAAAGCGTGGAGG	AGCCAAAGAGCCGAGAATACC	59.534	60.134	108
	HWI-ST1234:241:C94GAACXX:6:1301:2180:91712_ssr40	J. regia BC1	ac	8	TCCCATCCCTAGGACATCCC	GACAATGTGCACACAGAGGC	59.806	59.761	138
	HWI-ST1234:240:C8N02ACXX:3:1207:14712:67045_ssr76	J. regia BC1	ta	10	AAAGACAACCATGCCACGGC	ACACTATCCAAACTAGCTAGGG	61.805	56.702	106
	HWI-ST1234:241:C94GAACXX:6:2204:14991:30837_ssr89	J. regia BC1	at	8	TTGCAGACTGAAGCGTCTCC	ACGTTGCAGGTTACAATGGC	60.32	59.404	102
	HWI-ST1234:240:C8N02ACXX:3:2207:19665:80831_ssr133	J. regia BC1	ag	8	ACGCAATAACTTCATGAGTGC	GAAACTAGTGGCACGAGG	57.253	55.089	148
	HWI-ST1234:241:C94GAACXX:6:1306:15938:75540_ssr91	J. regia BC1	ag	13	TCACACCCACTCAACAGAGG	CCCTGAATTTCCTCAATCTCTCC	59.241	58.541	133
	HWI-ST1234:241:C94GAACXX:6:1301:16058:80764_ssr91	J. regia BC1	tc	9	AGATGTCTAGCTACCAACTTGC	CCCATCTCATCTCATCTCACTATCC	57.87	59.872	149
	HWI-ST1234:241:C94GAACXX:5:1203:16342:96473_ssr35	J. regia BC1	ag	8	TGAATCCACATTATCCATGCC	CGTTGAGGTCATCGCAGAGG	56.054	60.804	109
	HWI-ST1234:241:C94GAACXX:5:1113:14776:28416_ssr137	J. regia BC1	gt	11	GTAGTTCAGAAGACGTGGTGC	GTGCCTAGAAGAGTGCCTGG	58.94	60.108	145
	HWI-ST1234:241:C94GAACXX:6:2103:1615:42549_ssr80	J. regia BC1	ga	12	CTCTGAGGTGATCTCTGGTAGG	CGCTTTGCCTCCTTATTACTTCG	58.778	59.999	183
	HWI-ST1234:241:C94GAACXX:5:2216:11731:38670_ssr97	J. regia BC1	ct	9	CCTCTAGGTCGTTGTTCCGG	TCATCGACACAGAGGGAGGG	59.827	60.684	112
	HWI-ST1234:241:C94GAACXX:6:2212:14377:20624_ssr90	J. regia BC1	ac	15	AGATGTCACTGCTGCACTGC	CAGACGAAAGACCATGTGCG	60.954	59.56	116
	HWI-ST1234:241:C94GAACXX:6:2312:3625:74902_ssr66	J. regia BC1	ta	9	AGGTGGATTATTTGTGCCTACC	AATCCTCCGTGATCGATCCC	58.102	59.03	105
	HWI-ST1234:241:C94GAACXX:5:1314:5665:66341_ssr92	J. regia BC1	ga	9	ACGAATGCTAAGAATCCAACAATGC	TCTCTCTACAAATATCCCTTCTGGC	60.677	59.694	100
	HWI-ST1234:241:C94GAACXX:6:1105:19062:69413_ssr65	J. regia BC1	ga	10	AGTTAGGCCAAACAAGTCCC	CGAAGTCAAATTTCAGGCTCCC	57.712	59.838	109
	HWI-ST1234:241:C94GAACXX:6:2214:18449:95581_ssr76	J. regia BC1	ct	14	TCCGTTTCGCAATTTCTTAACC	CTCTGCTCCCTCTCATGACC	57.85	59.248	160
	HWI-ST1234:241:C94GAACXX:6:1112:19627:31129_ssr84	J. regia BC1	ag	9	GGCACACACAACTTTCGAGG	CAATGGCGTGTGTGTGTGG	59.692	60.009	114
	HWI-ST1234:241:C94GAACXX:5:2103:13937:59758_ssr85	J. regia BC1	tc	8	GCTTAGCAACCCACAATGGC	TGGCAGAGGTGGTAGCATGG	60.109	61.914	128
	HWI-ST1234:240:C8N02ACXX:3:2315:10903:38776_ssr84	J. regia BC1	ac	19	TGGTTTGGTGGTGTGTATCC	TTTGATGCTACAAGTTGAGCGG	57.72	59.516	100
	HWI-ST1234:241:C94GAACXX:6:1208:11333:77349_ssr43	J. regia BC1	ct	10	TCAGGTGAGGTCTTATGGATGC	TCGTTCTGAACTTTAGGACAAAGC	59.564	59.49	112
	HWI-ST1234:241:C94GAACXX:5:1114:9858:13456_ssr34	J. regia BC1	at	8	ACTTGGTTTGAGACTAGAGGCG	CCTGGGTTAGGTATGCATGC	60.029	58.391	101
	HWI-ST1234:241:C94GAACXX:6:2304:18030:68876_ssr73	J. regia BC1	ct	16	ACAAACCTCCGACCATCTGG	AGGGAGAAGAGATCATGTTGGG	59.675	59.223	109
	HWI-ST1234:241:C94GAACXX:6:1304:17668:16108_ssr123	J. regia BC1	tc	9	TCCAAACTCTTGTCTTGCGC	TGTATGACATGGTCTAGCGGG	59.056	59.313	106
	HWI-ST1234:241:C94GAACXX:5:1301:17482:40220_ssr62	J. regia BC1	tc	14	CTTGCGGTTCTCTACTCCGG	ACGCACGTTTGAATCATCCG	60.179	59.558	124
	HWI-ST1234:241:C94GAACXX:6:1108:16735:74658_ssr73	J. regia BC1	tc	19	AGAGACTTATGATGAAGGGTTGG	GATCGATGGAAACTGCACGG	57.635	59.347	156
	HWI-ST1234:240:C8N02ACXX:3:2113:15765:89986_ssr62	J. regia BC1	ca	14	CAGCTGTTCACACTTGCTGC	GGCAGGTGGGAGAATCTACC	60.318	59.53	119
	HWI-ST1234:240:C8N02ACXX:3:1212:12995:6147_ssr73	J. regia BC1	gt	8	GCTAGAAACCGAAACTCCACC	TCCACAATACTTTCTTCTCACCC	58.925	58.093	159
	HWI-ST1234:241:C94GAACXX:5:1313:13294:71164_ssr54	J. regia BC1	ga	15	TTTACCAGGTCGATCGGG	AAAGTTGAGAACTGAGAGCC	56.011	55.3	105
	HWI-ST1234:241:C94GAACXX:6:1207:4900:46583_ssr53	J. regia BC1	ga	8	CCTCTGTTCCCTGATAGCCC	GCTGGTTGGTGAGAACGAGG	59.238	60.951	110
	HWI-ST1234:241:C94GAACXX:5:1209:13063:80059_ssr47	J. regia BC1	ct	10	CTCGTTACCAGCTTACCCGG	GAGAGAGTGATTTCGGGAGGG	60.179	59.589	137
	HWI-ST1234:240:C8N02ACXX:3:1313:2413:35321_ssr80	J. regia BC1	ct	8	GCAAGACAACACAAGTCGAGC	TCTCTTTCATGTGGCAAAGGC	60.333	59.111	129
	HWI-ST1234:241:C94GAACXX:6:2308:3596:48888_ssr77	J. regia BC1	ct	8	ACATCTCCCTTTCTTCCCACC	AGAGGGTTGAAGTGGATCAGG	59.364	59.088	100
	HWI-ST1234:240:C8N02ACXX:3:1208:4123:33864_ssr40	J. regia BC1	tg	8	TTTGAGGAATGGCATAGAGC	AGGCAGTTCAAGTATAATTGGCC	55.494	59.046	130
	HWI-ST1234:240:C8N02ACXX:3:2114:3096:24450_ssr110	J. regia BC1	tc	8	AGCTTGTACGTAACATGAACCG	ACACCATGAAACATGCATGC	59.009	57.626	122
	HWI-ST1234:241:C94GAACXX:6:2103:17408:68853_ssr101	J. regia BC1	ag	20	TGCACATCAAAGAAATGCATGC	AGTTGAACTCACTCCAACAACC	59.003	58.721	108
	HWI-ST1234:240:C8N02ACXX:3:1210:12937:16242_ssr53	J. regia BC1	ct	13	CTTATCACTGGCATGACTGTATGG	AAGCACCTTGTCTGACTAGG	59.246	56.861	100
	HWI-ST1234:241:C94GAACXX:6:1301:16781:81789_ssr55	J. regia BC1	ga	12	TGGATTATGCATCTTTGAGTCG	AGATACACTCATGTTCACTCTCC	56.588	57.409	165
	HWI-ST1234:241:C94GAACXX:5:1315:3799:39719_ssr84	J. regia BC1	ta	9	TGGAGGACATTGGTAGCATCG	GCATGCGACGTGTCATTGG	59.861	60.226	107
	HWI-ST1234:241:C94GAACXX:5:1313:6986:73518_ssr58	J. regia BC1	ta	9	ACTCATACCGACCGCATTCG	AGCGAGCTTAATATCTGAAACG	60.249	56.697	112
	HWI-ST1234:241:C94GAACXX:5:2115:12784:93399_ssr76	J. regia BC1	ct	10	AGAGAAATGTTAGGAAGCCCG	GGAGAGAAATGCGGGTGAGC	57.732	61.092	102
	HWI-ST1234:241:C94GAACXX:6:1214:21109:29146_ssr102	J. regia BC1	ct	9	TTCTTCTACCTCCTCGTTGG	TCTGCATGCTCCAATTATTTGAGG	56.288	59.66	100
	HWI-ST1234:241:C94GAACXX:6:1315:9755:63131_ssr94	J. regia BC1	ct	13	AAGTCCGTCGTTCTCAAGCC	ACTTCGGCACCATTCCAAGG	60.32	60.609	142
	HWI-ST1234:240:C8N02ACXX:3:2314:10659:86173_ssr51	J. regia BC1	ca	16	ACTGGAGATGTCAGATATGCACC	TGAAACTGACTTAATACCATGCACG	59.929	59.878	101
	HWI-ST1234:241:C94GAACXX:6:1213:18210:28722_ssr68	J. regia BC1	ag	10	ATTGTTGCAGTCGCGATTCG	ACCGGTCTAAACCTGAAGCC	59.905	59.676	116
	HWI-ST1234:241:C94GAACXX:6:1205:18073:62649_ssr78	J. regia BC1	tc	12	TCTGCAGTGAATCATCAACAGC	AAGAAAGCAAGAGAAAGTGGACC	59.254	59.114	100
	HWI-ST1234:241:C94GAACXX:5:1206:5699:88673_ssr67	J. regia BC1	ag	8	ACAAACCCAGTACTCTACTCAACC	CGTCGACCTTTCCCTCTAGG	59.96	59.26	128
	HWI-ST1234:241:C94GAACXX:5:1211:5079:25107_ssr86	J. regia BC1	ga	8	ATACACGCACGAGAGGAAGC	TGCCCATATCTCTAACCCACG	60.179	59.308	111
	HWI-ST1234:241:C94GAACXX:5:1312:7060:32195_ssr62	J. regia BC1	at	8	ATGGTGCATCTCGGTTGTCC	GGTATATTCTCATGCACTGGTCG	60.393	59.01	140
	HWI-ST1234:241:C94GAACXX:5:2214:10242:48190_ssr82	J. regia BC1	tc	9	TGGTATTAGAGCAAGGTTACTAGG	TGACTATCACGGATATCCCTCC	57.274	58.302	107
	HWI-ST1234:241:C94GAACXX:6:1208:18620:84117_ssr103	J. regia BC1	ag	8	TGAGAGTGATTTCGGGAGGG	CATTTGCAATGCCCTAGCCC	58.805	59.895	101
	HWI-ST1234:241:C94GAACXX:6:2315:9749:36935_ssr44	J. regia BC1	at	8	GCATCAGTAATCACGCCATGC	GTGAAGAATGGAGGAGGTTTGC	60.334	59.51	126
	HWI-ST1234:241:C94GAACXX:5:1207:20370:93261_ssr109	J. regia BC1	tc	12	CTGAGTACTCTTATTCGCCG	TAAGCACAAACCCAGAGAGG	55.513	57.141	100
	HWI-ST1234:241:C94GAACXX:6:1204:5215:3167_ssr20	J. regia BC1	ct	10	TTTCTTTCCCTCCAGAGCCG	GTGTGATTGGTGGCGAATGG	59.675	59.829	115
	HWI-ST1234:241:C94GAACXX:6:1204:5912:98857_ssr94	J. regia BC1	ca	20	TCTAAAGAAATCCCACCTCTGG	TGGCTCTCCTAGGACACTGG	57.156	60.325	137
	HWI-ST1234:241:C94GAACXX:5:2112:16536:49603_ssr90	J. regia BC1	ag	8	AACGTAACCCGACGATCTCG	ACCCTTCCATTACCTTTCTACCC	59.902	59.474	111
	HWI-ST1234:241:C94GAACXX:6:2207:20005:54773_ssr119	J. regia BC1	ag	12	AAGGAGTAATGGCGATGGGC	TTTCCCTGAATCTGGCCTCG	60.179	59.747	123
	HWI-ST1234:241:C94GAACXX:6:1112:2259:76656_ssr101	J. regia BC1	tc	12	ACTGAGAATTATCCTATTCGACCG	TGTTCTTCCACGCTAGGACG	57.985	59.757	117
	HWI-ST1234:241:C94GAACXX:5:2208:13786:28910_ssr31	J. regia BC1	ga	10	TGCTTTACTGACAACAATGAGC	TTTGGTGGGTTGCCTCTTGG	57.512	60.759	140
	HWI-ST1234:240:C8N02ACXX:3:1304:18599:8296_ssr82	J. regia BC1	ga	9	ATCCTGGCAGATCATGAGGC	AGCAACCACAAGTTTACACCC	59.599	58.971	166
	HWI-ST1234:241:C94GAACXX:5:1102:2376:84094_ssr88	J. regia BC1	tc	13	CAAGCCATATGACTTGTGTCCC	ACCATGTAGGGCTGCAATAGG	59.315	59.856	153
	HWI-ST1234:241:C94GAACXX:6:1302:18457:11599_ssr47	J. regia BC1	ca	8	ACTATTGCAGCAGTCATAGGC	ACAATAGGGTGTCTGTTGGG	58.156	57.121	100
	HWI-ST1234:240:C8N02ACXX:3:1308:8527:41601_ssr84	J. regia BC1	ct	8	CGCCACCAAATTTCTCTGCC	ATGGTCATTTAGTCAAGCCG	60.109	55.824	107
	HWI-ST1234:240:C8N02ACXX:3:2211:9780:23186_ssr43	J. regia BC1	ga	15	TGGGAATCCTAAACGTCGAAGG	CTTAGCAGCTCCAACTTCCG	60.094	58.636	103
	HWI-ST1234:241:C94GAACXX:5:2105:14596:98320_ssr73	J. regia BC1	ag	9	TGCCATCGTCATTTGTCACG	TGTGCGTCCGAGTTGATGG	59.204	60.374	116
	HWI-ST1234:241:C94GAACXX:6:1212:9796:84657_ssr59	J. regia BC1	ga	11	TCTGCTATAAGAGTGGCGGC	AAATTTGGCCCGGCATTTGG	59.611	60.322	123
	HWI-ST1234:241:C94GAACXX:5:1208:5179:70649_ssr114	J. regia BC1	ct	17	AGCTTAGCATTGACTTTAAGCCC	ACTCTGCTATTCGCTCAGCC	59.303	59.896	152
	HWI-ST1234:241:C94GAACXX:6:2116:21263:17001_ssr39	J. regia BC1	ag	8	TCCTCGAAGGCTTTCTTGGG	GGTAGACCGCACTGCATAGG	59.675	60.249	112
	HWI-ST1234:241:C94GAACXX:6:2214:9558:20257_ssr43	J. regia BC1	ta	12	TGTGTGTACGTTGTTCAAGACG	ACTCTCCTTTGGTTGAGGTTAAGG	59.4	60.202	131
	HWI-ST1234:240:C8N02ACXX:3:2205:18064:79378_ssr112	J. regia BC1	ga	16	ACTCCTGGATGACTTGAGGC	GCTTACACAGTCTCAGCTTGC	59.092	59.537	137
	HWI-ST1234:240:C8N02ACXX:3:2215:18382:57502_ssr116	J. regia BC1	tc	11	CCTCCATTCCATCATCTCCC	GGTGCTTGAAAGGTTGTGGG	57.125	59.611	151
	HWI-ST1234:240:C8N02ACXX:3:1109:18507:93645_ssr65	J. regia BC1	gt	19	GTGATGTACATGCTGGCAGC	TCAGACTCCTACTTCCAAGGC	59.62	58.82	157
	HWI-ST1234:241:C94GAACXX:6:1215:20641:42014_ssr98	J. regia BC1	ct	8	CATTTGCAATGCCCTAGCCC	TCCCAAGCTCAAGCACTTCC	59.895	60.251	102
	HWI-ST1234:241:C94GAACXX:5:1107:14874:19658_ssr91	J. regia BC1	ga	8	TTGTACGTGGTTTATTCTGGGC	CTCTCTCCAAACTTCAGTACCC	58.924	57.805	100
	HWI-ST1234:241:C94GAACXX:5:2208:18342:37248_ssr135	J. regia BC1	ga	10	CAGAGATTGTCACTAAATCACGC	GGTACACGTCCGTTTCTCCC	57.864	60.389	144
	HWI-ST1234:240:C8N02ACXX:3:1304:10771:62305_ssr52	J. regia BC1	at	18	AGATGGTTGGCCTCCTTTCG	CCTCAATTATCAGTCGACGCC	60.035	58.872	135
	HWI-ST1234:241:C94GAACXX:6:1110:16200:86525_ssr78	J. regia BC1	at	10	GCAATATGCCTACATCCACGG	CACAGTGAGGCATGATGATCC	59.193	58.781	111
	HWI-ST1234:241:C94GAACXX:6:2214:17110:67741_ssr48	J. regia BC1	tg	9	AGTCTACAACACAAGCACAAAGC	ATGTTTAGGCAGCAACACGC	59.935	59.759	188
	HWI-ST1234:241:C94GAACXX:5:1210:8422:9080_ssr151	J. regia BC1	ct	10	TCCTAGCAAATTCAGATTCGG	TGACCGTCTAGTAGATTGGTGG	55.76	58.978	145
	HWI-ST1234:241:C94GAACXX:6:2210:20395:44647_ssr81	J. regia BC1	ag	11	TGGAGAGGAGATGTGGGACG	CTTTAAGTCTTCTAGAGGGAATGG	60.684	56.268	146
	HWI-ST1234:241:C94GAACXX:6:1304:14541:42392_ssr62	J. regia BC1	ct	12	ACCACCTAGCTCTTATTCCAAAGG	CACTTCCTTCATCTGCCAAAGC	60.08	60.095	155
	HWI-ST1234:241:C94GAACXX:6:2307:12469:8460_ssr77	J. regia BC1	tc	9	CAAATGGAAGCAAGCATCAGC	TGGATGCAAAGACAACATGC	58.732	57.271	148
	HWI-ST1234:240:C8N02ACXX:3:2309:10667:89042_ssr123	J. regia BC1	tc	8	AAACTTCGCTACTGGCCG	TTTCTCTGCCAAACATAGCG	57.721	56.435	134
	HWI-ST1234:241:C94GAACXX:6:2308:6373:37296_ssr98	J. regia BC1	at	12	TTTAATACGAGGACCCATGC	AGTTCAGGGACTCCATTGCG	55.226	60.036	127
	HWI-ST1234:241:C94GAACXX:6:2315:10225:93402_ssr26	J. regia BC1	ct	10	CTCCACCGCACCTATAAGCC	TCGCAACTCATCTCTGAATCC	60.25	57.829	135
	HWI-ST1234:241:C94GAACXX:6:2307:19373:66784_ssr55	J. regia BC1	gt	8	GACATGTTTGACAAAGTAAGGG	GTCTCATCCCTTGGTGTCGG	55.564	60.108	148
	HWI-ST1234:241:C94GAACXX:6:1213:19187:33955_ssr41	J. regia BC1	tc	9	AAGCCCTACTTTCTCGCAGG	AGAGGTTATGCTCGTGCTGG	59.749	59.823	137
	HWI-ST1234:240:C8N02ACXX:3:1213:2121:79342_ssr36	J. regia BC1	at	8	AGGTCGAAGCATTAGTAGTCG	GTCCTCTTCGCCCAACTACC	57.305	60.108	149
	HWI-ST1234:241:C94GAACXX:6:2303:12230:31670_ssr133	J. regia BC1	ga	8	CGATATTGGTGCGTCATCGG	CCTCTATTAAAGTAAAGCAAACGGC	59.216	58.744	130
	HWI-ST1234:241:C94GAACXX:5:1305:2542:16762_ssr115	J. regia BC1	ag	9	AGATCTCGGAAACCAATCGGG	TTCTCTCCCTTTCCCTTCCC	59.861	58.33	143
	HWI-ST1234:241:C94GAACXX:5:1313:1304:96898_ssr82	J. regia BC1	ct	8	TGTCTCTAGGGCGTTGTTCG	ACAACCCAAACCATTATCAACC	59.757	57.117	112
	HWI-ST1234:241:C94GAACXX:6:2310:15303:11306_ssr28	J. regia BC1	ct	15	CTCAACTCCTTGCCCTCTCG	GCCATGACTGGAGATGGTGG	60.108	60.465	111
	HWI-ST1234:240:C8N02ACXX:3:2109:7799:12553_ssr70	J. regia BC1	tg	17	TGTCTGTCTTGTTCCATGAAAGG	AGTCTGTCTTGTTCCATGAAAGG	58.863	58.607	113
	HWI-ST1234:241:C94GAACXX:5:1213:12714:84565_ssr57	J. regia BC1	ag	8	GAGCTGGTGATTCCTGTCGG	CAGCAGATCTCTAGCCCACC	60.461	59.608	124
	HWI-ST1234:241:C94GAACXX:5:2304:8827:53388_ssr77	J. regia BC1	ga	12	ACAGAGCAAGACGACATGGC	CTCTCACTTACTCTCGATTTGCC	60.672	58.891	157
	HWI-ST1234:241:C94GAACXX:5:2301:11439:63925_ssr73	J. regia BC1	ga	10	TCGGTGCTAGGTTCCAATGG	CCTAACACACCTAACCCTCACG	59.748	60.353	101
	HWI-ST1234:241:C94GAACXX:6:1108:19839:48934_ssr48	J. regia BC1	tc	16	GCTCGTAAGTCCTTCCACCC	GGAGACAAATTGGAGGAAATACCG	60.108	59.664	102
	HWI-ST1234:241:C94GAACXX:6:1208:7468:84289_ssr77	J. regia BC1	at	9	ACCAAATGGAGCAGCTAGCG	TGGGCCAATTATATGTAGCTATGC	60.746	58.807	170
	HWI-ST1234:241:C94GAACXX:5:2213:10747:51911_ssr132	J. regia BC1	ga	8	CAAATCAGCCCTAATGTCGCG	GTGTTCACCTCAAGCAACCC	60.004	59.331	121
	HWI-ST1234:241:C94GAACXX:5:1314:6758:27546_ssr108	J. regia BC1	tc	8	AGCTTGTACGTAACATGAACCG	ACACCATGAAACATGCATGC	59.009	57.626	122
	HWI-ST1234:241:C94GAACXX:6:2205:10284:19420_ssr101	J. regia BC1	ct	11	GGCAAGAACAGGACAATTGAGG	AGGGCATCACACGCACATGC	59.77	64.038	107
	HWI-ST1234:241:C94GAACXX:6:1214:7505:66862_ssr143	J. regia BC1	tg	14	GTGCTTGAGAAGAGAGTGATTCC	ACCCTTTATGCAAATCTCAGG	59.068	55.907	108
	HWI-ST1234:241:C94GAACXX:6:2313:9705:20998_ssr96	J. regia BC1	ct	19	ACGCTCTTTGTCTATAGCCC	TGTGGGAGGTGATGATCTGC	57.107	59.457	161
	HWI-ST1234:241:C94GAACXX:5:2314:11955:70151_ssr60	J. regia BC1	at	11	TGCCTTTGTTGTTTCCCTGG	TGATAGAATGAATGACACGGG	58.881	55.484	101
	HWI-ST1234:241:C94GAACXX:5:2205:7869:66794_ssr69	J. regia BC1	tg	8	CCTGACTTAACTCTCACCTCCG	AGCCTTTAAGCAAACTCCAATCC	59.835	59.488	124
	HWI-ST1234:241:C94GAACXX:6:2209:10775:61947_ssr71	J. regia BC1	ta	13	TCGACTCATCATCCTTGCGC	CCTTTGGGTGTGTTTCAATGC	60.528	58.517	171
	HWI-ST1234:240:C8N02ACXX:3:2314:12716:56457_ssr70	J. regia BC1	ct	10	AGCATGTGGTTGTAGTGTTGG	TGTCAGAACAGCAGCTATATGC	58.77	58.539	151
	HWI-ST1234:241:C94GAACXX:5:1315:7865:31902_ssr50	J. regia BC1	ca	18	TGGCCTATAACTTGGATCTTCC	AATGGGACTTCAATTAAGGAGG	57.293	55.749	116
	HWI-ST1234:241:C94GAACXX:5:1309:1837:43354_ssr63	J. regia BC1	tc	14	GTCTTCTCACTGTGCTTTCCC	TGGCAATAGAGATAATGGAGC	58.853	55.231	129
	HWI-ST1234:241:C94GAACXX:5:1309:5549:59965_ssr81	J. regia BC1	ct	8	CAATATCCCTCTGCTTTATCCC	CACAAGGAGGATCGAAGGAGG	56.067	59.862	135
	HWI-ST1234:241:C94GAACXX:6:2115:16258:55334_ssr37	J. regia BC1	ca	20	TGGAGATCTTAAAGACCCTTGC	GGTGATGGTGAATGATGGTGC	57.778	59.593	176
	HWI-ST1234:241:C94GAACXX:5:1103:19784:6815_ssr58	J. regia BC1	ag	11	CTGTGGCTAGAGGAAGCTCG	CTTGCTCCTCCATGCCTAGC	59.898	60.535	164
	HWI-ST1234:241:C94GAACXX:6:1107:1796:84616_ssr138	J. regia BC1	ag	10	ATAACAAGGTGGACGGTGGC	CAAACCTTTGCCACCACGC	60.322	60.591	114
	HWI-ST1234:240:C8N02ACXX:3:1113:3947:59016_ssr93	J. regia BC1	ga	8	GGAGAATGCATGGTGAATCGG	ATCAAAGTATACCCGGCCGC	59.394	60.25	133
	HWI-ST1234:241:C94GAACXX:5:1102:1863:96669_ssr56	J. regia BC1	tc	11	ACCCACTTCGTATCATGAAATATGG	ACAACTAATCAACGTGACTATGGC	59.002	59.37	135
	HWI-ST1234:241:C94GAACXX:6:1206:18295:20712_ssr40	J. regia BC1	ct	8	TCTCTTCCTGCCACTTTCTTCC	TCACATTAAAGGTCTTGTTGGG	59.961	56.533	134
	HWI-ST1234:241:C94GAACXX:6:1112:8316:70877_ssr72	J. regia BC1	ct	10	CTCGTTACCAGCTTACCCGG	GAGAGAGTGATTTCGGGAGGG	60.179	59.589	137
	HWI-ST1234:240:C8N02ACXX:3:1307:4826:40922_ssr80	J. regia BC1	ag	14	TCGCTGTATCAGGTGATGAAGG	GCTCACAGCTGTAGTTAAGATGC	59.899	59.692	123
	HWI-ST1234:241:C94GAACXX:5:2316:13922:10570_ssr110	J. regia BC1	ct	9	ACTCTAGCCCGTCATCCACC	CACCTGGTGATCCACAATGTGG	61.044	61.461	122
	HWI-ST1234:241:C94GAACXX:6:2103:10528:62430_ssr83	J. regia BC1	ag	14	TCACACCCACTCAACAGAGG	CCCTGAATTTCCTCAATCTCTCC	59.241	58.541	135
	HWI-ST1234:241:C94GAACXX:6:1216:10954:74806_ssr91	J. regia BC1	ag	12	TGTTCTTCCACGCTAGGACG	ACTGAGAATTATCCTATTCGACCG	59.757	57.985	117
	HWI-ST1234:241:C94GAACXX:5:2314:20164:65849_ssr110	J. regia BC1	ag	10	AAGTTGGCAAGAAAGCACCC	CTCGATATGTGCACGCATGG	59.247	59.49	121
	HWI-ST1234:241:C94GAACXX:6:2306:4461:97677_ssr90	J. regia BC1	ta	10	GCTTCATTATCCTAATAAGGGCCC	GCGCGTAAGACATGTACACC	59.05	59.356	143
	HWI-ST1234:240:C8N02ACXX:3:2313:11055:58132_ssr106	J. regia BC1	ct	8	AGCTAGGCAATCTACAACTGGG	ACAAGATTCGTATATTGAGCTACCC	59.829	58.543	100
	HWI-ST1234:241:C94GAACXX:6:1112:7695:7650_ssr59	J. regia BC1	tc	8	AGTCCCATCCATTCACGAGC	GGCTTCTTCTCCGCTAGAGC	59.821	60.249	160
	HWI-ST1234:241:C94GAACXX:5:2112:17309:12152_ssr40	J. regia BC1	ct	12	CTCCCAGCCATCCTCTTTCC	TCAAGATGTAAAGAGCGAATGC	59.818	57.135	118
	HWI-ST1234:241:C94GAACXX:5:2113:4933:19025_ssr128	J. regia BC1	gt	16	TCATATGTATAGCATATCCAGAGGG	TCCAAGTATGTAGATCAGTGTTTGG	57.154	58.594	112
	HWI-ST1234:241:C94GAACXX:6:1304:10652:25723_ssr39	J. regia BC1	ga	9	ACGAATGCTAAGAATCCAACAATGC	TCTCTCTACAAATATCCCTTCTGGC	60.677	59.694	100
	HWI-ST1234:241:C94GAACXX:6:1104:15115:73905_ssr65	J. regia BC1	ga	9	GGTTTCGTTTCTTCCACGCC	AGCTCTTTCTTCCTAGTTTGAAACG	60.041	59.533	155
	HWI-ST1234:240:C8N02ACXX:3:2101:12324:17954_ssr135	J. regia BC1	ct	8	TGTCTCTAGGGCGTTGTTCG	ACAACCCAAACCATTATCAACC	59.757	57.117	112
	HWI-ST1234:241:C94GAACXX:6:2315:3206:2775_ssr28	J. regia BC1	ga	8	GCAAACTAAACGCGACATTCG	AAGATTGCAACTTGCCCAGG	59.104	59.029	121
	HWI-ST1234:241:C94GAACXX:6:2311:12804:73378_ssr124	J. regia BC1	ga	8	ACGATCTTAACAAACGCGCC	GATTCCACCAACGCGTTTCG	59.559	60.452	124
	HWI-ST1234:240:C8N02ACXX:3:2315:15291:41940_ssr78	J. regia BC1	ga	11	GGTTGAGACAACGACAGTGC	GCCTACACCTGAACCTTCCC	59.418	60.035	145
	HWI-ST1234:241:C94GAACXX:6:1111:17343:84987_ssr65	J. regia BC1	ga	10	AATGGAGGTGGTGGTATGGG	AGCTTCTACTTGTAGTACGGCC	59.074	59.574	138
	HWI-ST1234:241:C94GAACXX:5:2307:6244:16899_ssr73	J. regia BC1	ga	12	GATTGCCATGGTTGGAGACG	ACACCACTGTGAAAGGCTCC	59.265	60.179	166
	HWI-ST1234:241:C94GAACXX:6:1107:20373:71770_ssr76	J. regia BC1	ct	11	AGCTGATCAATGATCCACGC	ACGGATCGGATCGATGATGG	58.409	59.472	114
	HWI-ST1234:241:C94GAACXX:6:2106:12379:91530_ssr52	J. regia BC1	ac	10	AACTTTGCCTACAGCCTGGG	CCAAATTTGGGATCTGTCTACC	60.251	56.745	145
	HWI-ST1234:240:C8N02ACXX:3:2114:9359:49721_ssr89	J. regia BC1	gt	8	AGGTCAATGAGATGGAACTCC	CCTACGTGTTCTACCTCATTGC	57.078	58.812	106
	HWI-ST1234:241:C94GAACXX:6:1109:17767:35139_ssr64	J. regia BC1	ag	8	GGGATCCTTATAGGGCTCGG	GCAACTCCATCTCCCTCACC	58.804	60.107	110
	HWI-ST1234:240:C8N02ACXX:3:2316:18589:20159_ssr84	J. regia BC1	ct	9	AGGCTGCTTTAGTGCAATTGC	AGTTCGACATTCTTCAGCTCC	60.067	58.034	118
	HWI-ST1234:240:C8N02ACXX:3:2215:7126:100404_ssr121	J. regia BC1	ct	19	CATCCCTATCACTGTCGGCC	TTAGAGCCCACAAGCCACG	59.966	60.004	144
	HWI-ST1234:241:C94GAACXX:5:2313:9075:42097_ssr62	J. regia BC1	gt	12	CTGGATGTCCTAGTTTGCTTGC	TGGATATGTGTGAGGATGGGC	59.579	59.579	112
	HWI-ST1234:240:C8N02ACXX:3:1116:14542:3575_ssr78	J. regia BC1	tc	9	AGGACATCTGGCTAGTAATTGTCC	TTCTGATGGAAGTGATGAAGG	59.898	55.299	116
	HWI-ST1234:240:C8N02ACXX:3:2316:1388:59060_ssr84	J. regia BC1	tc	17	AGGATGACGATGAAGAAGGCC	AGTGACGAGACACAGAGACG	59.86	59.131	127
	HWI-ST1234:240:C8N02ACXX:3:2105:15686:56267_ssr60	J. regia BC1	tc	9	GGTTATGGGATATGAATTAGGTTGG	TGAGTCCACCAATAACCACCC	57.297	59.647	141
	HWI-ST1234:240:C8N02ACXX:3:2316:5074:36219_ssr45	J. regia BC1	ct	9	GCGGTAATATCGCCCATTTGG	CGAGTGTCTCTCCCTGTACG	59.801	59.272	115
	HWI-ST1234:240:C8N02ACXX:3:2310:5687:4337_ssr74	J. regia BC1	tc	25	TCATCTCCCTCTTTCCAACCC	CTTCAGCTGCACTTTCCAGG	59.084	59.12	131
	HWI-ST1234:241:C94GAACXX:5:1313:13784:25240_ssr37	J. regia BC1	ga	15	TGGGAATCCTAAACGTCGAAGG	CTTAGCAGCTCCAACTTCCG	60.094	58.636	103
	HWI-ST1234:240:C8N02ACXX:3:1209:5989:59023_ssr73	J. regia BC1	ct	8	GCGAACCAATGTCCAGATGC	GCTCGGAGTTAAGGGCAAGG	59.901	60.745	144
	HWI-ST1234:241:C94GAACXX:5:1114:5948:84084_ssr103	J. regia BC1	ag	9	ATGGTTGAGTTGGGCTTCCG	TCCTATCTCGGTTGCAGACC	60.609	58.888	101
	HWI-ST1234:241:C94GAACXX:5:1312:4981:9905_ssr90	J. regia BC1	ag	8	CAAGACTAGGGCTGGAGTGC	CAGAGTGACAGAGAGCGAGC	60.108	60.179	102
	HWI-ST1234:241:C94GAACXX:6:1207:11198:8748_ssr106	J. regia BC1	tg	11	GCAAATGGGCTTGCCTATCC	TGCCTAGCAGGAACACAAGC	59.61	60.606	164
	HWI-ST1234:241:C94GAACXX:6:1205:6857:57812_ssr73	J. regia BC1	tc	8	CGTTTCTGTTCAACCGCTACC	GCTTTCTATGGTGCTGCAGC	59.806	59.9	131
	HWI-ST1234:240:C8N02ACXX:3:1316:3703:36383_ssr95	J. regia BC1	ct	20	CTCAGTCGCCATAAACACGC	AGAAACGAAAGACACGAACCG	59.63	59.143	114
	HWI-ST1234:240:C8N02ACXX:3:1116:10567:57582_ssr38	J. regia BC1	ct	11	ATCACTGCCTTCCATGCTCG	TCACCATGGTCAGCCTAACG	60.463	59.751	114
	HWI-ST1234:241:C94GAACXX:6:1211:21028:94491_ssr79	J. regia BC1	tg	8	AGCCAGAGATTAGGCCAATGG	CAGTGAGCCGAGATCATGCC	59.855	60.879	135
	HWI-ST1234:241:C94GAACXX:5:1114:5074:94444_ssr68	J. regia BC1	ca	9	AGGGACCCATAAACAGTTACCC	ATATTGAACCACCCGTTAGC	59.421	55.516	111
	HWI-ST1234:241:C94GAACXX:5:2313:6754:43583_ssr97	J. regia BC1	tc	9	TTATGCACTTCTCCTGACCC	TGATGAGAGCACAACTTCTCC	56.92	57.675	100
	HWI-ST1234:241:C94GAACXX:5:1314:12684:71476_ssr101	J. regia BC1	ga	10	CAGAGATTGTCACTAAATCACGC	GGTACACGTCCGTTTCTCCC	57.864	60.389	144
	HWI-ST1234:241:C94GAACXX:6:2115:16336:52699_ssr52	J. regia BC1	ct	8	CCCGGCCTCCATTATAATCCC	CCAATCACCTCAACAACATGGC	60.065	60.353	157
	HWI-ST1234:241:C94GAACXX:5:1115:9215:93889_ssr32	J. regia BC1	ga	9	TGGATGCAAAGACAACATGC	CAAATGGAAGCAAGCATCAGC	57.271	58.732	148
	HWI-ST1234:240:C8N02ACXX:3:1314:3113:12248_ssr37	J. regia BC1	ct	14	TTACAAAGTCTGCTGAGCCC	ATGTCGCACACACGAACAGC	57.815	61.831	120
	HWI-ST1234:241:C94GAACXX:6:2205:3135:32419_ssr73	J. regia BC1	ag	12	CCCATCTAGAATACCATGTCTACC	AGAAGCAAAGACAGAGGCCC	57.712	59.963	116
	HWI-ST1234:240:C8N02ACXX:3:1202:9249:92862_ssr126	J. regia BC1	ac	17	GGTAGACTGGAGCACGTAGG	CAGACCACACAGTGATTGCC	59.26	59.123	111
	HWI-ST1234:241:C94GAACXX:6:2306:3598:93405_ssr74	J. regia BC1	tg	11	AAAGGGAACTCCGAAGAGCC	CGCTGATTGTTTGGTAGTGTCG	59.675	60.16	165
	HWI-ST1234:241:C94GAACXX:5:2216:2275:69312_ssr118	J. regia BC1	ag	8	AAACGGAAGCGTAATCTGC	GTAGTCTAGCACTTTCCCGGC	56.339	60.471	100
	HWI-ST1234:241:C94GAACXX:6:2306:16679:8100_ssr99	J. regia BC1	ag	11	CCTCCACTCCTGATACCATCC	GTGGACTATGTTGGATGTGCC	59.026	58.983	151
	HWI-ST1234:241:C94GAACXX:6:1312:1641:96502_ssr77	J. regia BC1	ct	9	GGATTCCTGTATTTACTACGTGTCC	TGGTAAGTTGTTCAGATACACG	59.018	56.144	129
	HWI-ST1234:241:C94GAACXX:5:2309:11949:34711_ssr74	J. regia BC1	at	8	TTCAACACACATCCCTTACG	TGTTTCTTAACGGGCTTGTAGC	55.698	59.19	135
	HWI-ST1234:241:C94GAACXX:5:1315:4455:72273_ssr57	J. regia BC1	ag	10	AATTGAGCGGCGAAAGTAGC	AGCCTCTTCGATAAGGATGGC	59.273	59.654	111
	HWI-ST1234:241:C94GAACXX:6:2109:11899:43303_ssr89	J. regia BC1	ga	9	ACCTCTGCAGCATAGTTGGG	AACCTCAACGAACACCCAGG	59.746	60.179	115
	HWI-ST1234:241:C94GAACXX:6:2206:10386:71592_ssr27	J. regia BC1	ga	8	CATCGTTGAGTTCAAGCGGC	TGGCCATAAATGTTGTTGCC	60.179	57.241	142
	HWI-ST1234:241:C94GAACXX:5:2106:13179:57338_ssr137	J. regia BC1	ga	12	CTTCTTTATTACGCACTCTTGC	AACCACCATGCTCTTCGTCC	55.837	60.322	114
	HWI-ST1234:240:C8N02ACXX:3:2104:15529:56987_ssr56	J. regia BC1	tc	14	AAAGTTGAGAACTGAGAGCC	TTTACCAGGTCGATCGGG	55.3	56.011	103
	HWI-ST1234:241:C94GAACXX:6:2313:7924:64644_ssr72	J. regia BC1	ag	10	AGCAGGAATCCAGATGCAGG	GTACTTCGATCGAGGGAGAGG	59.817	59.125	145
	HWI-ST1234:241:C94GAACXX:5:1101:7401:54904_ssr110	J. regia BC1	ga	10	GGGTCAGAGAAAGTGATAGC	GTCGGCCAAAGAAATTGTCCC	55.261	60.068	108
	HWI-ST1234:241:C94GAACXX:6:2206:15894:52661_ssr46	J. regia BC1	ac	8	GGCTATGCAACTTAAAGACCGC	TTGGCTATGCAACTTAAAGACCG	60.223	59.561	100
	HWI-ST1234:240:C8N02ACXX:3:2215:14326:55091_ssr91	J. regia BC1	ct	16	GTCTGTAACTTGGCTTTCCTGG	AATGTGGGTGTGCACTGTGC	59.186	61.737	106
	HWI-ST1234:241:C94GAACXX:5:2103:10940:74118_ssr78	J. regia BC1	ga	8	GATGCTTGAAGCTGGAAACCC	TGCGACCCTCAGCAATTAGC	59.797	60.744	139
	HWI-ST1234:240:C8N02ACXX:3:1311:10256:41623_ssr79	J. regia BC1	ga	9	TCAACTGAAACAACGTCGACC	ACCCATCACTCTGATTTCAATCG	59.071	58.805	166
	HWI-ST1234:241:C94GAACXX:5:2206:10296:17381_ssr81	J. regia BC1	ag	13	ACCTAGGCGACGTAATCTGG	ATCTTTCCTTTCCGACAACC	58.97	55.654	125
	HWI-ST1234:240:C8N02ACXX:3:1211:9932:39544_ssr72	J. regia BC1	ga	12	AGATCGAGGACATGTGAGCG	GCATGCAGCAACTACTCTGG	59.616	59.269	103
	HWI-ST1234:241:C94GAACXX:5:1213:4656:13674_ssr40	J. regia BC1	ct	12	TGCATGTCCTATACCCAGCC	AGATCCAAACCAATCGAGTTCG	59.235	58.738	119
	HWI-ST1234:241:C94GAACXX:6:2302:8838:73058_ssr36	J. regia BC1	ga	9	AGGATCGATCTTTCGGACGC	TTTAACCCTTCTCCCTCGGC	59.969	59.383	116
	HWI-ST1234:241:C94GAACXX:5:2315:3346:97460_ssr92	J. regia BC1	ct	20	GCTATAAGGCCAGGTGAATTTGC	CAGCGTGACACAGATAACATGG	60.244	59.65	142
	HWI-ST1234:241:C94GAACXX:6:1202:20590:87735_ssr53	J. regia BC1	ag	8	AGTTCCCAATCTCCCAATGC	CAGGATCTGCAAGTCTGAAGC	57.85	58.992	132
	HWI-ST1234:241:C94GAACXX:5:1302:18936:35462_ssr59	J. regia BC1	ct	11	CAATTATGAAACGGTGCATGC	TGTACTTGCATACGTGGTCG	56.821	58.015	126
	HWI-ST1234:240:C8N02ACXX:3:2109:17716:86713_ssr73	J. regia BC1	ga	14	TGCTCCTGCCCAATATTATCG	ATACACTTTCAGCCACTATGG	57.942	55.376	129
	HWI-ST1234:241:C94GAACXX:6:1314:19000:25952_ssr79	J. regia BC1	tc	11	ACCCACTTCGTATCATGAAATATGG	ACAACTAATCAACGTGACTATGGC	59.002	59.37	135
	HWI-ST1234:241:C94GAACXX:6:1104:3009:95666_ssr40	J. regia BC1	tc	8	GCCTGTGTTCTTGGTGACG	AGGCAGGCTAAAGGTTGTGG	59.058	60.251	162
	HWI-ST1234:240:C8N02ACXX:3:2301:5299:30457_ssr44	J. regia BC1	ct	18	GTGTCGCAACCTGAGATGGG	CCAATGCGAATTAACTTTGACCC	61.021	58.827	175
	HWI-ST1234:241:C94GAACXX:5:1114:9326:84557_ssr90	J. regia BC1	ga	16	AGCACCTCACAACTCTAAGCC	AAGTCATCTCTCCTCCACCG	59.997	58.52	144
	HWI-ST1234:241:C94GAACXX:6:2210:15463:73030_ssr93	J. regia BC1	ag	9	TTCCCTCGTTGTCATTGCCG	AGATCCGCCATCGTCAATGC	60.953	60.882	105
	HWI-ST1234:241:C94GAACXX:6:2113:2718:30815_ssr64	J. regia BC1	ta	8	AAACGTCGGTAGGTAGGTGG	TTGTCTCCAGTGGGCAAACG	59.109	60.818	103
	HWI-ST1234:241:C94GAACXX:5:2211:9648:76769_ssr111	J. regia BC1	ga	27	TAGGCAGACGTCGGTGATCTCG	TGTAAGCCACCGACAGCACC	63.793	62.725	163
	HWI-ST1234:241:C94GAACXX:6:2104:6723:48422_ssr39	J. regia BC1	ga	9	CACACGACAACAACAAAGCG	TTGCCTTCACTCCTTCAGCC	58.821	60.251	104
	HWI-ST1234:240:C8N02ACXX:3:2215:2680:95511_ssr82	J. regia BC1	ca	10	AGAGAACACCTGCCACAACC	TAGTGTCCAGGTCAGGGTGG	60.179	60.544	145
	HWI-ST1234:240:C8N02ACXX:3:2209:2833:84165_ssr78	J. regia BC1	tc	8	TCCTTTCTCCTTCCCTTGATGC	GACTGCAATGACGCAAAGGG	60.026	60.11	100
	HWI-ST1234:241:C94GAACXX:5:2115:1932:46005_ssr67	J. regia BC1	tc	14	CCCTGAATTTCCTCAATCTCTCC	TCACACCCACTCAACAGAGG	58.541	59.241	135
	HWI-ST1234:240:C8N02ACXX:3:2115:20466:30680_ssr59	J. regia BC1	ct	8	CACCGAAGTGCACAGATAAGC	CAATGGCATACGAGCTCAGC	59.605	59.415	151
	HWI-ST1234:240:C8N02ACXX:3:1209:5305:96570_ssr103	J. regia BC1	tg	10	ACCTCAGGCCCTTGTTATGC	AGATAGACCTGGAAAGGCAACC	60.034	59.76	126
	HWI-ST1234:241:C94GAACXX:6:1316:13468:50496_ssr81	J. regia BC1	ct	18	AGCTTAGCATTGACTTTAAGCCC	ACTCTGCTATTCGCTCAGCC	59.303	59.896	154
	HWI-ST1234:241:C94GAACXX:5:2209:19091:62463_ssr39	J. regia BC1	tc	14	GAACAACCAGCCTCTCTCCC	AAGGCCATACAGATCTTCGG	60.036	57.081	143
	HWI-ST1234:241:C94GAACXX:6:2101:19985:74548_ssr83	J. regia BC1	ta	14	AACGTTAACCGGCCTAAAGC	TCAGGGATATTGATGATCGTCTGG	58.841	59.779	126
	HWI-ST1234:241:C94GAACXX:5:2215:16443:97173_ssr39	J. regia BC1	at	11	GGCCTTGCCTTATCTTTCTCG	TCTCCAACAAACCGTAATGC	59.057	56.35	130
	HWI-ST1234:241:C94GAACXX:6:2208:9440:97044_ssr55	J. regia BC1	ga	10	CCATGCTGCTTAGGATGTGC	GAGATTCTTTCATCGGGTGGC	59.333	59.057	103
	HWI-ST1234:241:C94GAACXX:5:2115:14404:49563_ssr67	J. regia BC1	ga	8	AGGCACCATCTGAACGAAGG	CTTCATCCCTCTGCTCCTGG	60.036	59.531	136
	HWI-ST1234:241:C94GAACXX:5:2214:11624:60466_ssr113	J. regia BC1	ga	9	ATCCTGGCAGATCATGAGGC	AGCAACCACAAGTTTACACCC	59.599	58.971	166
	HWI-ST1234:241:C94GAACXX:5:2205:4513:24157_ssr88	J. regia BC1	ga	10	GTTGGGCTTCTTGTAGTGCG	GGGTAGTATGTTGGGAAGGG	59.483	56.977	171
	HWI-ST1234:240:C8N02ACXX:3:1102:4314:41269_ssr32	J. regia BC1	ga	9	GAGACTTGGGTGGAGCAAGG	TCTTCCCTCTCGGTAAGCCC	60.322	60.687	141
	HWI-ST1234:240:C8N02ACXX:3:1306:18413:84607_ssr60	J. regia BC1	ct	9	CGTCTCTCTGTGATTCTAGGGC	GCAGATCTGGACTTCGATATGG	59.966	58.416	176
	HWI-ST1234:241:C94GAACXX:5:2105:10031:24338_ssr45	J. regia BC1	ct	10	TCCTAGCAAATTCAGATTCGG	TGACCGTCTAGTAGATTGGTGG	55.76	58.978	145
	HWI-ST1234:240:C8N02ACXX:3:2113:1234:95066_ssr81	J. regia BC1	at	15	AGAGGTCTAGAGTTCGAAACCC	TGTGTAACATGATGAGTCTTCG	58.909	56.222	128
	HWI-ST1234:240:C8N02ACXX:3:2215:3735:13931_ssr88	J. regia BC1	ag	10	CATGATCGCAGGTGGTTATCC	CGCGGAACCATCATAGTAAGC	58.854	59.207	111
	HWI-ST1234:241:C94GAACXX:5:2307:18347:87579_ssr80	J. regia BC1	tc	13	CCTCATGGCTCACACTCTCG	GTTCAGAGTGTGGGTAAGCG	60.179	58.571	122
	HWI-ST1234:240:C8N02ACXX:3:2304:15750:56187_ssr71	J. regia BC1	ga	14	ATCAAGAACTTGGTGCTGC	CGAACCCAGTCTTCAGTTTCC	56.113	58.856	135
	HWI-ST1234:241:C94GAACXX:5:1302:4079:74531_ssr41	J. regia BC1	tg	14	TGCCTACAATTCTGCAATTCG	CCTTGCTTCAGAAGATTGTGATCC	57.237	59.904	118
	HWI-ST1234:241:C94GAACXX:5:1115:8270:93541_ssr63	J. regia BC1	at	10	CATGTAGGTCGAGCATCATGC	TAGCTAGCTCGATCGAAGCC	59.203	59.124	150
	HWI-ST1234:241:C94GAACXX:6:1215:6522:83484_ssr81	J. regia BC1	ga	11	GAGCTTCCTACGTACTTCCGG	ACTTGCGTTCAGATATTCGC	59.935	56.624	121
	HWI-ST1234:241:C94GAACXX:6:1106:7159:42446_ssr121	J. regia BC1	tg	9	AAACTAGAAGCCAGCATGC	AACAGGAAAGAGTAGCTGTAACC	55.883	58.104	100
	HWI-ST1234:241:C94GAACXX:5:2216:6395:2094_ssr85	J. regia BC1	ct	9	GGCGTGCGAGATTTACTAAACG	TTTAGCAGACAGTAAGGTAGC	60.285	55.071	154
	HWI-ST1234:240:C8N02ACXX:3:2210:10147:9480_ssr128	J. regia BC1	ga	8	ACACCATGAAACATGCATGC	AGCTTGTACGTAACATGAACCG	57.626	59.009	122
	HWI-ST1234:240:C8N02ACXX:3:1310:4767:60181_ssr56	J. regia BC1	ct	10	TGAATCTGTGATGATGGAGTTCG	TAGTCAGTTCGCCGGCATCG	58.564	62.608	119
	HWI-ST1234:240:C8N02ACXX:3:1111:5582:76969_ssr67	J. regia BC1	at	9	ATGGTGCATCTCGGTTGTCC	GGTATATTCTCATGCACTGGTCG	60.393	59.01	142
	HWI-ST1234:241:C94GAACXX:6:2210:2667:5432_ssr82	J. regia BC1	ct	8	AGCGGGTGAAACTGTAACCC	AGAAGAGCAAAGCAAACCACC	60.251	59.317	115
	HWI-ST1234:241:C94GAACXX:5:2108:17553:33564_ssr85	J. regia BC1	ag	9	AAGTCTAGAGTTTGTAGAGAGGCG	CCGAGTGGACTCTGTACAAGG	59.603	59.797	100
	HWI-ST1234:241:C94GAACXX:6:1204:20994:93629_ssr101	J. regia BC1	ga	18	AGAGAGGAATCGGTTGACCC	CATATGCACTCGCCATTGCC	58.804	60.04	139
	HWI-ST1234:240:C8N02ACXX:3:2208:13938:34355_ssr53	J. regia BC1	ga	12	ACCATGTAGGGCTGCAATAGG	CAAGCCATATGACTTGTGTCCC	59.856	59.315	151
	HWI-ST1234:241:C94GAACXX:5:2211:14347:19019_ssr95	J. regia BC1	tc	9	TCTAGTGTTTCCCTTGCCGC	CTAACAACGGAGATGTCGGC	60.321	58.722	104
	HWI-ST1234:240:C8N02ACXX:3:2212:12111:71497_ssr106	J. regia BC1	ga	10	GCAAATGCAGCATTTCAGATCC	TGAGTACCACAAACTGCTGC	59.136	58.407	139
	HWI-ST1234:241:C94GAACXX:6:1215:11100:40824_ssr81	J. regia BC1	tc	13	TCCTACTGCATGGTCTTCCC	ACACTTCAACATATATGGGACG	58.796	55.975	169
	HWI-ST1234:241:C94GAACXX:6:2205:1741:9132_ssr120	J. regia BC1	ga	10	AGAGAAGTTTCGAGCGGTGG	AGACCCTTTCTCTTTCCACG	60.038	57.159	106
	HWI-ST1234:241:C94GAACXX:6:1215:8052:65833_ssr71	J. regia BC1	tc	11	ACGTCAGAATGAAGGAGCTGG	GTGTGACTGAACAATATATTGCACG	60.067	59.04	148
	HWI-ST1234:241:C94GAACXX:5:2311:1944:95652_ssr89	J. regia BC1	ct	12	TTGAGACCGCCACACTCACC	GGTGTGTGTTTCTTTCCTGGC	62.378	59.933	155
	HWI-ST1234:240:C8N02ACXX:3:1214:6387:63837_ssr37	J. regia BC1	ct	8	TGTTCTCTCGGTAAGCTCCC	AGATGCCGTTGAGCTGAAGG	58.816	60.392	106
	HWI-ST1234:240:C8N02ACXX:3:2116:15218:92975_ssr93	J. regia BC1	ag	12	CATCAGCTACAACACATGGGC	GCTTGGCTTCTCAAAGGACG	59.597	59.481	109
	HWI-ST1234:241:C94GAACXX:6:1106:16176:27439_ssr51	J. regia BC1	ag	9	TGTAGGTCATCGTGCTTGGG	TCACCTCACCTCTCCTCTCC	59.751	59.667	146
	HWI-ST1234:240:C8N02ACXX:3:1113:9259:12413_ssr35	J. regia BC1	ct	14	TGGGTTTCTTCTTGTTGACC	ATGGGAATGAAAGACAGAAGG	55.779	55.548	106
	HWI-ST1234:241:C94GAACXX:6:1314:12736:70857_ssr20	J. regia BC1	ga	13	GAGGCGCTTTAAGCTCATGG	GCTCATCTGGATGTGGATGC	59.34	58.763	155
	HWI-ST1234:241:C94GAACXX:6:2305:10199:43117_ssr93	J. regia BC1	tc	8	GACGCTGCCGATAAGAATGC	TGCAGTGATCGTAAATTCACTCC	59.767	59.067	170
	HWI-ST1234:241:C94GAACXX:5:1303:17043:45429_ssr66	J. regia BC1	ct	8	GGGTGTTTCATTTGTTCCTTGC	AACCCACTAAGATTCAGGCC	58.869	57.191	133
	HWI-ST1234:240:C8N02ACXX:3:2105:14791:13778_ssr48	J. regia BC1	ag	10	CCATGTCCAGGTTGTTTAGC	TGCATGTATTGAATCACGGCC	56.697	59.325	128
	HWI-ST1234:241:C94GAACXX:6:2209:13117:46409_ssr26	J. regia BC1	at	8	TGGTGCTCTGCAATAACTCC	AGGTAGATAAATACAGCCGAATTGC	57.886	59.299	120
	HWI-ST1234:241:C94GAACXX:6:2108:17877:54018_ssr39	J. regia BC1	ag	10	TCGTTCTCTGAGATTAGGGTTCG	GGTAATCTTCGCCCAGATGC	59.623	58.77	164
	HWI-ST1234:241:C94GAACXX:6:1216:8751:40269_ssr43	J. regia BC1	ca	17	GGTAGGGTATGCGTGAAGG	TCAGTCATTCACCATCAACTTCC	57.319	58.673	155
	HWI-ST1234:241:C94GAACXX:6:2302:7397:41083_ssr24	J. regia BC1	ga	8	GAGCTATAGCATGCATGGCG	GCTTGACGCTTCTCAGAACG	59.274	59.563	137
	HWI-ST1234:241:C94GAACXX:5:1305:18464:94513_ssr76	J. regia BC1	ag	12	CATCAGCTACAACACATGGGC	GCTTGGCTTCTCAAAGGACG	59.597	59.481	109
	HWI-ST1234:241:C94GAACXX:6:2106:11887:37411_ssr51	J. regia BC1	ct	12	TACCCAAACCCTAATCGCGG	ACGTTGTAAGAGAATCAACCAAAGG	59.821	59.761	139
	HWI-ST1234:240:C8N02ACXX:3:2202:14973:76604_ssr112	J. regia BC1	ga	22	AGTCGTGCTCCTCTTTGTATGG	ATCTCGACAATTACACTTCCC	60.094	55.414	159
	HWI-ST1234:241:C94GAACXX:6:2107:3552:79876_ssr57	J. regia BC1	ag	9	ATCGAGGCAATTCTCTGGCG	CCAACCTTCTTCCATTTCCCG	60.532	59.181	134
	HWI-ST1234:241:C94GAACXX:6:2303:16775:80102_ssr109	J. regia BC1	ta	8	GCAAAGTACTGGTGGTGTCG	TTACACGAGACTTACAAGCC	59.134	55.15	157
	HWI-ST1234:241:C94GAACXX:6:2211:7277:9086_ssr103	J. regia BC1	ac	18	TCCTTAAAGGATAAATCTCCCAGGG	TGTTCATTGTGCTAGTTGTTGCC	59.627	60.243	104
	HWI-ST1234:240:C8N02ACXX:3:1106:4522:44455_ssr52	J. regia BC1	ct	14	GAGTGTCCAACAGCCTGTCC	TCGATCGACATGATTAGTCTGGG	60.604	59.747	144
	HWI-ST1234:240:C8N02ACXX:3:2312:16681:6919_ssr56	J. regia BC1	ag	13	TAGTCTTCAACACCGGTTCC	TGGAACCTGTCTCCCTAATTAAGG	57.174	59.526	100
	HWI-ST1234:241:C94GAACXX:5:1305:4333:3855_ssr69	J. regia BC1	tg	9	TATCAATCGGCCTCACCAGG	GGCCATAGGAGTTTATCAAGCC	59.241	58.85	120
	HWI-ST1234:241:C94GAACXX:5:2211:20455:68189_ssr76	J. regia BC1	tc	9	GGGATGTCATTGTATAATCGAACCG	ATTTACATCGCCTGGATCTAGC	59.88	58.068	100
	HWI-ST1234:240:C8N02ACXX:3:2316:12281:84029_ssr91	J. regia BC1	ac	8	GGCCTTTCACTTCACACACG	TGGAATCAATGAAGGAATCGGC	59.692	59.048	163
	HWI-ST1234:241:C94GAACXX:6:2112:4380:30886_ssr58	J. regia BC1	tc	9	TTGAGGTCCTTCCCTTTCGG	AGTCGGTGATGATGTCCTCG	59.309	59.259	120
	HWI-ST1234:241:C94GAACXX:6:2215:20754:82110_ssr71	J. regia BC1	ct	10	TGGCTGTTGATCTTCCTTGC	TGCATTCATTTATCACCTGCG	58.462	57.304	161
	HWI-ST1234:240:C8N02ACXX:3:1310:3736:69845_ssr25	J. regia BC1	ga	9	TGCCTCAGAAACTCGAAGGC	CCCAAAGTCCAAACCGAAATCG	60.321	60.351	104
	HWI-ST1234:241:C94GAACXX:5:1116:19010:43029_ssr70	J. regia BC1	ct	15	CCCTCTTCTCTCTTCCTCAATCG	AGAGTGTCGCCTTCTTGAGC	59.932	60.038	128
	HWI-ST1234:241:C94GAACXX:5:1103:20512:46619_ssr74	J. regia BC1	ac	9	AGGTCATACTAAATTAGGTGGGCC	TGACTCCCAGCAATCCTTGG	59.896	59.671	148
	HWI-ST1234:241:C94GAACXX:6:2204:20853:92618_ssr81	J. regia BC1	ct	8	GAGGGAGACTTGATCGCTGG	ACAATGAAAGTCCAGTTGCTAAGG	59.896	59.48	116
	HWI-ST1234:241:C94GAACXX:6:1305:9393:74814_ssr68	J. regia BC1	ag	10	GTGTGGGTGATGGCAAACG	CCCACACCGATCTCTTTCC	59.714	57.539	117
	HWI-ST1234:240:C8N02ACXX:3:2307:11311:29998_ssr91	J. regia BC1	ag	10	TGTTCTGTTCTGGTTCTTACTCCC	ATGTACAGGGAAGCTTTGGG	60.202	57.486	107
	HWI-ST1234:240:C8N02ACXX:3:2213:9020:22508_ssr122	J. regia BC1	ag	11	TCTTTCACCCTCAACAAGAATCG	GTCTTGTACTTAATTCAAGGGTACG	58.935	57.713	110
	HWI-ST1234:241:C94GAACXX:5:2302:13887:47779_ssr42	J. regia BC1	ct	12	TGTGTCTTGGCGATTCCTCC	GTAGTACCTGTTGGACCGGC	60.036	60.108	147
	HWI-ST1234:241:C94GAACXX:6:2211:3689:39011_ssr75	J. regia BC1	at	9	ATATATGGAAGAGGCGCGCG	TCTGTTGCCAGATCATTGAAACG	60.459	59.811	138
	HWI-ST1234:241:C94GAACXX:5:2216:14548:74440_ssr124	J. regia BC1	ct	11	GCGTTTGGGTGGGTAGTTAGG	CTATTGTTCAGAGTACAGTTCTTCG	60.947	57.501	102
	HWI-ST1234:241:C94GAACXX:5:2101:16016:15547_ssr42	J. regia BC1	ga	8	CCGAACGAAATCCGAACACG	GAAGTGGATCCAAACCCTTCC	59.908	58.553	156
	HWI-ST1234:241:C94GAACXX:6:1110:12611:74552_ssr141	J. regia BC1	tc	8	TCTTGGGCTCTAGAAATTTGC	CCTTGCAGGCCAGGAAATCC	56.22	61.325	156
	HWI-ST1234:241:C94GAACXX:5:1112:9542:63919_ssr103	J. regia BC1	tc	9	AGCAACCACAAGTTTACACCC	ATCCTGGCAGATCATGAGGC	58.971	59.599	166
	HWI-ST1234:241:C94GAACXX:6:2107:20540:23094_ssr83	J. regia BC1	ta	8	GATGAATTTGAGCTCCCGCC	CTTGGGCTGGGCTTAAGTCC	59.335	60.681	126
	HWI-ST1234:240:C8N02ACXX:3:2106:2457:50033_ssr127	J. regia BC1	tc	22	TCATCTCCCTCTTTCCAACCC	CTTCAGCTGCACTTTCCAGG	59.084	59.12	125
	HWI-ST1234:241:C94GAACXX:5:2314:19251:67231_ssr37	J. regia BC1	ct	12	ACCACCTAGCTCTTATTCCAAAGG	CACTTCCTTCATCTGCCAAAGC	60.08	60.095	155
	HWI-ST1234:241:C94GAACXX:5:1212:12610:46257_ssr77	J. regia BC1	ga	8	ACGACCTTCACTAACCATACC	TCAGTCGTGTTTCAGACAGC	57.118	58.147	101
	HWI-ST1234:241:C94GAACXX:6:1307:1610:11337_ssr77	J. regia BC1	at	8	AGAGATCAGAGCAGAGTACTACG	GAACTACTCCGTACGTGGCC	58.623	60.179	100
	HWI-ST1234:241:C94GAACXX:6:1116:13285:80148_ssr88	J. regia BC1	tc	15	AACATGACCAACTTGTCGCC	AGCTCCTCCTCGATCAATATATTCC	59.048	59.638	126
	HWI-ST1234:241:C94GAACXX:6:1309:4707:80708_ssr50	J. regia BC1	tg	8	CAGCAGCCCTCTGTGTATGG	GGAGTCTAGCTGGCTTCACC	60.463	59.823	119
	HWI-ST1234:240:C8N02ACXX:3:1108:16883:92287_ssr56	J. regia BC1	ag	8	AGTGAGTGAGTTGGGCAAGC	CAGCCTGTCTTCCTTCCTCC	60.536	59.748	103
	HWI-ST1234:240:C8N02ACXX:3:1309:5506:14303_ssr77	J. regia BC1	ta	10	TCAAAGATGGCATGCACTAGC	CTTGATTAACGAGCAGCCC	58.981	56.401	139
	HWI-ST1234:241:C94GAACXX:5:1115:6774:10078_ssr97	J. regia BC1	ag	10	GGAAGAGTATTTAAAGCTGCTTGC	TTTCCGAACTCCAAAGGAAGG	58.664	58.141	100
	HWI-ST1234:241:C94GAACXX:6:1308:2278:17469_ssr72	J. regia BC1	ct	19	CACTGACGACCTTCCCTACG	AGAGGAAGAGAGGGCTACGG	59.829	60.106	116
	HWI-ST1234:241:C94GAACXX:5:1214:18708:75087_ssr59	J. regia BC1	ag	13	GAGCAGCTAGAAGTGGTCGG	ACTGCCTCACGATGATCTCC	60.179	59.25	139
	HWI-ST1234:241:C94GAACXX:6:2306:20367:94764_ssr75	J. regia BC1	ag	16	GCACAGGATATCAGAATCTCAGC	CTGTCTCTCTGTACGAGTCCC	59.004	58.989	107
	HWI-ST1234:241:C94GAACXX:5:1312:4813:83732_ssr59	J. regia BC1	tg	14	TGCCTACAATTCTGCAATTCG	CCTTGCTTCAGAAGATTGTGATCC	57.237	59.904	118
	HWI-ST1234:241:C94GAACXX:5:1301:5582:11453_ssr63	J. regia BC1	ga	10	CTTCTTTATTACGCACTCTTGC	ATGCTCTTCATCCTCGTCGG	55.837	59.613	103
	HWI-ST1234:241:C94GAACXX:6:2306:19963:25305_ssr82	J. regia BC1	ac	9	AGGTCATACTAAATTAGGTGGGCC	TGACTCCCAGCAATCCTTGG	59.896	59.671	148
	HWI-ST1234:241:C94GAACXX:5:2310:7536:99630_ssr81	J. regia BC1	ga	9	GCATACGGCGTGAGTAATGG	ACCACTGCCAAGACTACACG	59.141	59.966	162
	HWI-ST1234:241:C94GAACXX:6:2108:5055:78187_ssr72	J. regia BC1	ga	22	AACTTGCGGTGGTTGGCAGC	ATGGCGGCACTCGTATAACC	64.467	60.25	107
	HWI-ST1234:240:C8N02ACXX:3:2113:3783:85214_ssr60	J. regia BC1	ag	11	TGGAGAGGAGATGTGGGACG	CTTTAAGTCTTCTAGAGGGAATGG	60.684	56.268	146
	HWI-ST1234:240:C8N02ACXX:3:2207:9792:50474_ssr62	J. regia BC1	gt	17	TGAAACTGACTTAATACCATGCACG	ACTGGAGATGTCAGATATGCACC	59.878	59.929	103
	HWI-ST1234:241:C94GAACXX:5:1215:9370:94151_ssr66	J. regia BC1	tc	15	GTTGGTCTGTGTGAGGTTGG	TGAGGAGGGAGTGATCTCGG	58.691	60.106	131
	HWI-ST1234:240:C8N02ACXX:3:2202:21081:81418_ssr62	J. regia BC1	ac	9	ACTTGTTGAGAGACGGACGG	GAAGTTGAGTGTGTGCGTGC	59.686	60.316	115
	HWI-ST1234:241:C94GAACXX:5:2301:8085:97199_ssr104	J. regia BC1	tc	8	CCTCTATTAAAGTAAAGCAAACGGC	CGATATTGGTGCGTCATCGG	58.744	59.216	130
	HWI-ST1234:241:C94GAACXX:5:2206:13784:15819_ssr51	J. regia BC1	ct	8	TGGTGAAGCTCCTACTCTTCC	ATCCTAAGCACATTCTCACG	58.82	55.265	110
	HWI-ST1234:240:C8N02ACXX:3:1307:15037:17280_ssr31	J. regia BC1	ga	15	AAGGTCGAAAGTGGTGAGCC	TGTCACTCGGTAAGCTCACG	60.25	59.76	127
	HWI-ST1234:240:C8N02ACXX:3:1307:14999:52486_ssr45	J. regia BC1	tc	9	TGCCTTGTCGGTAAGTCTCC	TAGGGACCGAGTGGAGAAGC	59.393	60.684	151
	HWI-ST1234:240:C8N02ACXX:3:2216:2907:52131_ssr51	J. regia BC1	ag	8	AGGCAGGCTAAAGGTTGTGG	GCCTGTGTTCTTGGTGACG	60.251	59.058	162
	HWI-ST1234:241:C94GAACXX:5:1316:3566:53140_ssr128	J. regia BC1	tc	8	GTTTCACTCAGATCAGGCTTGG	TGAAGCCAAGCAGAGATGAGG	59.254	60.066	152
	HWI-ST1234:240:C8N02ACXX:3:1207:6608:91207_ssr70	J. regia BC1	tc	8	CTGCATATTGCTGTCGACCC	CGGCGTACAGTGGGTATAGG	59.06	59.687	159
	HWI-ST1234:241:C94GAACXX:5:2209:17512:98213_ssr88	J. regia BC1	ct	9	GCGGTAATATCGCCCATTTGG	CGAGTGTCTCTCCCTGTACG	59.801	59.272	115
	HWI-ST1234:241:C94GAACXX:5:1308:1958:12008_ssr74	J. regia BC1	ga	22	AGGGAAATCACAGAGGAAGGG	GCAACCCTAGATTCCTCATTTCC	59.081	59.114	107
	HWI-ST1234:241:C94GAACXX:5:1211:19975:17755_ssr52	J. regia BC1	gt	9	AGTGTTCAAATTCTGTTAGGCC	AGAAGAAGAGAGGGAGTGGC	56.881	58.433	167
	HWI-ST1234:241:C94GAACXX:6:1211:7035:98478_ssr26	J. regia BC1	ct	8	CTCCCAGTAGAACAGCCAGC	ACTGGAAGATGAAGAGAACTTTGG	60.108	58.688	168
	HWI-ST1234:241:C94GAACXX:5:2304:8248:48937_ssr135	J. regia BC1	ta	8	ATACTGGAGCAGGCAGTTCG	AGAAACAGCAGCATCTGTCC	59.823	58.181	164
	HWI-ST1234:240:C8N02ACXX:3:2213:10039:7529_ssr82	J. regia BC1	ag	10	GGAAGAGTATTTAAAGCTGCTTGC	TTTCCGAACTCCAAAGGAAGG	58.664	58.141	100
	HWI-ST1234:241:C94GAACXX:5:2206:3225:91948_ssr72	J. regia BC1	ac	9	TGTAGACTGCAGTTGGATCC	GCACACCTGTATACTATCATAAAGG	56.941	57.109	133
	HWI-ST1234:241:C94GAACXX:5:1211:4213:38267_ssr81	J. regia BC1	ct	9	TCCAACCCATAGAAACCACCG	CACTAGACTCGGCTGACTGG	59.996	59.546	130
	HWI-ST1234:241:C94GAACXX:6:2315:3959:24261_ssr144	J. regia BC1	tc	9	TCTCTCAACACTCATAGATAGCCC	ACAGAGCCACGAGTCATTGG	59.17	60.037	100
	HWI-ST1234:241:C94GAACXX:5:2315:5758:84834_ssr55	J. regia BC1	tc	9	TTATCGTCCGTCTTTGTCCC	GAGGAATCTCTGGACACATTGC	57.34	59.058	139
	HWI-ST1234:241:C94GAACXX:6:1311:20153:97819_ssr63	J. regia BC1	ct	14	TGCTTGTGCTAACACCTTCC	TCTCTTCAGTCCTAACCTACCC	58.395	58.021	146
	HWI-ST1234:241:C94GAACXX:5:1213:21220:44903_ssr47	J. regia BC1	gt	15	AGATTTCATGCATGGTCATCCG	CGCACGGTTAGAGTCATATGC	59.117	59.213	100
	HWI-ST1234:240:C8N02ACXX:3:2204:20414:15463_ssr79	J. regia BC1	ag	8	TGAGAGTGATTTCGGGAGGG	CATTTGCAATGCCCTAGCCC	58.805	59.895	101
	HWI-ST1234:241:C94GAACXX:6:2101:7708:49461_ssr44	J. regia BC1	ag	15	TGCAGCATGGAGAGGTTACG	TCATCGGTGAATCCTGTTTGC	60.108	58.916	126
	HWI-ST1234:241:C94GAACXX:5:1109:13262:72487_ssr52	J. regia BC1	ga	10	ACTACTCTCTTCTTCCATGGC	CCATTGACACCACCCTACCC	56.818	60.034	118
	HWI-ST1234:240:C8N02ACXX:3:1216:19009:86606_ssr57	J. regia BC1	ta	10	GTCAAGGTGAACAGAAGCGC	AAGGTTAACACATGCATGGG	59.764	56.283	160
	HWI-ST1234:241:C94GAACXX:6:1214:6925:63178_ssr134	J. regia BC1	ta	9	GGTAATTATAGAGGAGCTAGCC	TCGTTTACTGATCGTTACATAGCC	55.025	58.724	106
	HWI-M00657:86:000000000-AP42N:1:2109:26451:16216_ssr45	J. regia BC1	tc	14	CTTGCGGTTCTCTACTCCGG	ACGCACGTTTGAATCATCCG	60.179	59.558	124
	HWI-ST1234:241:C94GAACXX:6:1309:14132:8487_ssr73	J. regia BC1	ag	9	GGGAAGTGTTGAATACATGCCC	GTGGAACCAGCTGGATTTGG	59.573	59.109	159
	HWI-ST1234:241:C94GAACXX:6:2301:6433:12330_ssr86	J. regia BC1	tg	15	AGGATGGTGAGAAACTTGATTACC	ACCAGGCTCTCCAAATCTGC	58.499	60.035	133
	HWI-ST1234:240:C8N02ACXX:3:2305:10207:40331_ssr87	J. regia BC1	ga	8	CATCGTTGAGTTCAAGCGGC	TGGCCATAAATGTTGTTGCC	60.179	57.241	142
	HWI-ST1234:241:C94GAACXX:6:1107:10036:16987_ssr137	J. regia BC1	ct	12	AGTAGCACCGACGACCTTCC	AGAGATAACTATGGGCTTCGGC	61.593	59.7	104
	HWI-ST1234:241:C94GAACXX:5:2110:16074:50856_ssr58	J. regia BC1	tg	12	CGCTATCTTTCTCTCTATCTATTGC	AGAATTCCAAGATCCTGCATCC	57.031	58.17	104
	HWI-ST1234:241:C94GAACXX:6:1112:19916:87075_ssr47	J. regia BC1	gt	13	TGACATTGACCTCGCCTTCC	GTGTTGGGTGGAGTCAGACC	60.036	60.25	131
	HWI-ST1234:241:C94GAACXX:5:2315:1538:14005_ssr103	J. regia BC1	ct	8	TGATGTTCTTGGACTTTGGCC	GCATATGCCTGATAGAGAATCC	58.761	56.242	171
	HWI-ST1234:241:C94GAACXX:5:1204:1222:54580_ssr85	J. regia BC1	ga	14	ACCAAACTGTTGTTGTGACATGG	CAGCATGTGGATAGAACAACCC	60.119	59.315	120
	HWI-ST1234:241:C94GAACXX:5:2212:7353:61785_ssr73	J. regia BC1	ag	10	GTGTGCGAATTCGACTACCC	GGGCCTAACCATGTAAATCC	59.003	55.847	125
	HWI-ST1234:241:C94GAACXX:5:1312:12179:80856_ssr100	J. regia BC1	ga	9	TGCCTCAGAAACTCGAAGGC	CCCAAAGTCCAAACCGAAATCG	60.321	60.351	104
	HWI-ST1234:241:C94GAACXX:5:1114:19153:7628_ssr70	J. regia BC1	ct	15	GTGTAACCGGATGATGTGGC	TGTTTCTGCTTCCTGAGTCTGG	58.986	60.224	131
	HWI-ST1234:241:C94GAACXX:6:2205:14564:19197_ssr69	J. regia BC1	at	10	TCATGTAATGCATAGATCACCG	AGGCGCTATCTAGCTGGACC	56.128	61.182	100
	HWI-ST1234:241:C94GAACXX:6:2116:20331:48524_ssr81	J. regia BC1	tc	11	CCTCCATTCCATCATCTCCC	GGTGCTTGAAAGGTTGTGGG	57.125	59.611	151
	HWI-ST1234:241:C94GAACXX:6:2307:11046:78002_ssr65	J. regia BC1	ga	27	TGAATGTTCTTGAGCCAAGCC	TTCCTTGTTGCTTCCCGTCG	59.111	60.883	105
	HWI-ST1234:241:C94GAACXX:5:2109:2479:61869_ssr35	J. regia BC1	ga	34	CTGGATCCCGTGAGAGATCG	TGCTCGAAGCTCTCTCTTTATCC	59.404	59.933	154
	HWI-M00657:86:000000000-AP42N:1:1103:28410:9676_ssr28	J. regia BC1	tc	10	TGTTCTGCTTCAGTGATCGC	TCCGAACGTCTATACAAGTGGC	58.567	60.159	128
	HWI-ST1234:240:C8N02ACXX:3:2303:15558:37009_ssr80	J. regia BC1	ct	10	CAACGCCTCAAGCAAGTTGC	ATTGTGGAGAGGAAGGCTGC	60.936	60.035	137
	HWI-ST1234:241:C94GAACXX:5:2107:1944:3816_ssr40	J. regia BC1	ag	9	TTCCCTCGTTGTCATTGCCG	AGATCCGCCATCGTCAATGC	60.953	60.882	105
	HWI-ST1234:241:C94GAACXX:6:1112:4951:73261_ssr64	J. regia BC1	tc	8	AGTCCCATCCATTCACGAGC	GGCTTCTTCTCCGCTAGAGC	59.821	60.249	160
	HWI-ST1234:241:C94GAACXX:6:1115:11989:86749_ssr40	J. regia BC1	ga	12	GATGACTGTGTGAACCTGACG	AACAAGCAATAGCCGTCTCC	58.938	58.261	177
	HWI-ST1234:241:C94GAACXX:5:2105:7294:26759_ssr144	J. regia BC1	ag	9	ACCGTTGGTGATACACAATAACC	CTGTGTTTACGTGCCAACCC	58.995	59.69	120
	HWI-ST1234:241:C94GAACXX:6:2315:18985:71648_ssr42	J. regia BC1	tc	16	CCGTGTCACTCTCTCTTGCC	GATGGGAGGTGGTGAACTCC	60.389	59.747	127
	HWI-ST1234:241:C94GAACXX:6:1109:7205:17594_ssr94	J. regia BC1	ct	9	TTCTCTCATCCTGTCAAATAGC	AGTCGAAAGTAGTTGCCACC	55.625	57.835	120
	HWI-ST1234:241:C94GAACXX:5:1312:16646:15126_ssr134	J. regia BC1	ac	18	TCCAAGTATGTAGATCAGTGTTTGG	TCATATGTATAGCATATCCAGAGGG	58.594	57.154	116
	HWI-ST1234:240:C8N02ACXX:3:1203:5818:21298_ssr92	J. regia BC1	ca	19	TATAGACAGATGCGCGCG	CACAATCTTAGAGGAAAGGTAATGC	57.466	57.979	164
	HWI-ST1234:240:C8N02ACXX:3:1112:9698:40387_ssr18	J. regia BC1	ta	9	ATTCCGACGTCAACATTGCG	GCCTATATACGTTACATCAAGTACG	59.558	57.283	121
	HWI-ST1234:241:C94GAACXX:6:2302:13051:44341_ssr47	J. regia BC1	tc	14	CCCTGAATTTCCTCAATCTCTCC	TCACACCCACTCAACAGAGG	58.541	59.241	135
	HWI-ST1234:241:C94GAACXX:6:1310:5213:61613_ssr59	J. regia BC1	tg	9	TGTCTTCACCTTTCCCACGC	AAAGTTCCGCGGCTAACAGG	60.534	60.954	133
	HWI-ST1234:241:C94GAACXX:5:1312:20733:34190_ssr101	J. regia BC1	ga	10	TAGCTAAACGATGGGCATGC	ATGCTCAGCTTCTGTTTGCC	58.407	59.113	128
	HWI-ST1234:241:C94GAACXX:6:2205:3095:34769_ssr103	J. regia BC1	tc	23	GCTTGAGCTCCAAACTAGACC	AAGTCAGGGTTCTTGATATCG	58.649	55.126	160
	HWI-ST1234:241:C94GAACXX:5:1215:8247:79394_ssr71	J. regia BC1	tc	12	GTAACCTGTCCCACACCACC	GGGACCTTCATCTTCAGAGG	60.251	57.002	124
	HWI-ST1234:240:C8N02ACXX:3:2304:19644:90387_ssr95	J. regia BC1	tc	12	GAGTTCTCACAAGATCTGATGGC	CATGGCGGAAAGTGAAGAGG	59.13	58.91	130
	HWI-ST1234:240:C8N02ACXX:3:2308:4663:45230_ssr90	J. regia BC1	ct	8	AGAAACAACCAGCACAATGGG	GTGCCATATTGTTGGAGGAGC	59.312	59.322	159
	HWI-ST1234:240:C8N02ACXX:3:1210:4787:60594_ssr63	J. regia BC1	tc	8	GCATTGAAGAGGGACAACGC	GCTCTCTCTTTCATTCAACTCGG	59.831	59.384	167
	HWI-ST1234:241:C94GAACXX:6:1311:18682:16153_ssr69	J. regia BC1	at	16	CAGAAGAATTTGGCGAGGCG	TCAGGTCCTTCTTCTCTTTACC	59.902	56.839	100
	HWI-ST1234:241:C94GAACXX:6:2112:3670:15023_ssr76	J. regia BC1	ta	10	CCTTGCAATCACCGTATTGGC	TTTCTCAACGCGGAATTGG	60.202	56.542	131
	HWI-ST1234:241:C94GAACXX:6:2307:13390:9943_ssr82	J. regia BC1	gt	9	GAAGTTGAGTGTGTGCGTGC	ACTTGTTGAGAGACGGACGG	60.316	59.686	115
	HWI-ST1234:241:C94GAACXX:5:2214:1381:6702_ssr68	J. regia BC1	ga	13	ACGACTAGAAACTTGCAATGCC	ATACTAGGGTGAGGCATCGC	59.516	59.03	100
	HWI-ST1234:240:C8N02ACXX:3:1111:15802:34509_ssr112	J. regia BC1	tg	8	AGGATGGTGAGAAACTTGATTACC	ACCAGGCTCTCCAAATCTGC	58.499	60.035	133
	HWI-ST1234:241:C94GAACXX:6:2314:12371:88361_ssr101	J. regia BC1	at	9	GAAACTGCGTGTGATTGGCC	ACGACTCTTGTTTCAACTTCCG	60.387	59.136	151
	HWI-ST1234:241:C94GAACXX:6:1109:17603:47048_ssr119	J. regia BC1	ga	8	CTGCAGAAGGGAAGGATGCC	GAGAGCATGGTATTGTCTGGC	60.751	58.783	104
	HWI-ST1234:241:C94GAACXX:6:1302:16320:72560_ssr81	J. regia BC1	tc	16	TACTTGAATGCCACTTCTGC	TCAGGAAGCAAAGAGAGAAGG	56.044	57.308	117
	HWI-ST1234:240:C8N02ACXX:3:1216:18467:6696_ssr78	J. regia BC1	tc	10	GTCATTTGGAGTGTCTTTCCGG	TCTACTTCCATTCTGTGTGCG	59.516	58.04	158
	HWI-ST1234:240:C8N02ACXX:3:2306:14642:88237_ssr135	J. regia BC1	ct	9	GTGTGGCCACCGTTCAATGG	TTTGCAGGATTTGGCGGTAGG	62.141	61.225	100
	HWI-ST1234:241:C94GAACXX:6:2215:13467:70829_ssr53	J. regia BC1	ag	8	ACTGGAAGATGAAGAGAACTTTGG	CTCCCAGTAGAACAGCCAGC	58.688	60.108	168
	HWI-ST1234:241:C94GAACXX:6:2312:6727:55401_ssr35	J. regia BC1	ct	14	TATACAAGTTGGTGCGTGGG	GCTTAGAGCTAGAGGTAAGTCC	57.898	57.159	116
	HWI-ST1234:241:C94GAACXX:5:2307:15768:54830_ssr63	J. regia BC1	tc	11	GTCTGTCAATTCTTCACCCGC	TCAACGAAACAAAGTCGAGCC	59.535	59.404	106
	HWI-ST1234:241:C94GAACXX:5:2308:13406:40280_ssr63	J. regia BC1	ag	8	TCAACTCATGCAGCCCACC	ACTTTGGCCATAGAATGCCC	60.304	58.219	110
	HWI-ST1234:240:C8N02ACXX:3:1315:6941:97699_ssr89	J. regia BC1	at	11	TGTCAACTTGTATGTGCAGTGC	ATAGGTAGAATGCTTGTGGC	59.71	55.201	124
	HWI-ST1234:241:C94GAACXX:5:1316:18775:5718_ssr95	J. regia BC1	ct	19	GCTATAAGGCCAGGTGAATTTGC	CAGCGTGACACAGATAACATGG	60.244	59.65	140
	HWI-ST1234:241:C94GAACXX:5:1116:18743:52331_ssr53	J. regia BC1	tg	9	TTTGGTTCTTACAGTCACCC	ACACTTAACCACTGACAAGAACTGG	55.194	61.146	100
	HWI-ST1234:240:C8N02ACXX:3:1315:16199:91692_ssr39	J. regia BC1	ag	12	AAGAGCATTCTGTGTTAGGC	CCCTGCTCTGCTCTGTTACC	55.742	60.108	150
	HWI-ST1234:241:C94GAACXX:5:1201:2005:79141_ssr31	J. regia BC1	at	11	CTACTCGATAATACTTCAAGTTGGG	ACTTATGGGTCACGTAATAAGC	57.068	55.982	111
	HWI-ST1234:241:C94GAACXX:5:1210:15224:34145_ssr91	J. regia BC1	ga	13	TCCATCTCAGCTCATCTCAGC	TCAAAGCCCAAGACTCCC	59.312	56.421	155
	HWI-ST1234:241:C94GAACXX:5:1111:10532:33593_ssr69	J. regia BC1	ct	9	AACAGTACTCTGGTCTCGGC	TGAAGAGAGATCGCCATGGC	59.111	59.894	104
	HWI-ST1234:240:C8N02ACXX:3:1103:15459:32985_ssr67	J. regia BC1	ac	8	CCTGCATTTATTTACCAAACTGTCC	CAACCCAGGATTCTTCTACC	58.901	55.13	130
	HWI-ST1234:240:C8N02ACXX:3:1206:2655:81709_ssr82	J. regia BC1	ag	15	TCATGCTCTGGGATTAGATTGGG	CAACCATCTCCACATGTTCTTCC	59.926	59.558	100
	HWI-ST1234:240:C8N02ACXX:3:1307:19697:9427_ssr73	J. regia BC1	tc	11	ATTGGGAGTACATCGCCTGC	GAAGTTAGCCATTATGTTTGCC	60.179	56.024	136
	HWI-ST1234:241:C94GAACXX:6:1211:4468:12352_ssr104	J. regia BC1	ga	8	AGTTGGTTGCCTCTATATACATACG	CCCATAATCACATGAGCCAATTCC	58.311	60.022	127
	HWI-ST1234:241:C94GAACXX:5:2109:14790:61164_ssr45	J. regia BC1	at	8	TTGCAGACTGAAGCGTCTCC	ACGTTGCAGGTTACAATGGC	60.32	59.404	102
	HWI-ST1234:241:C94GAACXX:6:2316:19214:44160_ssr133	J. regia BC1	ct	9	TACAGACACTGTTGCGACGC	CGCCCACTCTCTGATCTAGG	60.938	59.042	159
	HWI-ST1234:241:C94GAACXX:6:2112:14414:15184_ssr85	J. regia BC1	ct	8	CCCGGCCTCCATTATAATCCC	CCAATCACCTCAACAACATGGC	60.065	60.353	157
	HWI-ST1234:241:C94GAACXX:5:2207:4063:40179_ssr32	J. regia BC1	ct	8	TGGGTAGGAATTGTCACACCC	GTCGTCTCTTTGTTGCAGGG	59.647	59.132	126
	HWI-ST1234:240:C8N02ACXX:3:1311:13616:47381_ssr52	J. regia BC1	ct	11	ACCCAACTTAGTGGACAAAGG	GTCTAGTTCTGCCATGTGCG	57.776	58.998	131
	HWI-ST1234:241:C94GAACXX:5:2313:11355:32281_ssr91	J. regia BC1	ac	8	GCATAGGCTATAATGCTTCAGG	ACCTTGCAGCCAATTACTCC	56.777	58.161	141
	HWI-ST1234:241:C94GAACXX:6:2208:16169:33262_ssr68	J. regia BC1	tc	8	CGTTTCTGTTCAACCGCTACC	GCTTTCTATGGTGCTGCAGC	59.806	59.9	131
	HWI-ST1234:240:C8N02ACXX:3:2116:6014:90568_ssr95	J. regia BC1	ag	12	GCCTCCATTCTTCTTCACTGC	CTCTGACTTCCTCAGCACCC	59.258	59.751	156
	HWI-ST1234:241:C94GAACXX:5:2308:14936:86200_ssr103	J. regia BC1	ga	9	TGGGAGGGATCAGAAGGACC	ACTCACTTCTCTCATGGGTGC	60.327	59.722	135
	HWI-ST1234:241:C94GAACXX:6:1302:16614:96700_ssr92	J. regia BC1	ac	17	AGAGTCTGTCTTGTTCAATGAAAGG	TGTCTGTCTTGTTCCATGAAAGG	59.238	58.863	115
	HWI-ST1234:240:C8N02ACXX:3:1111:10536:85251_ssr93	J. regia BC1	gt	12	TCGTCAAGCAAGAGTTAAACGG	TCTAAGTTTGCAGGTGGTTTGG	59.202	59.044	114
	HWI-ST1234:241:C94GAACXX:5:1210:15077:21058_ssr75	J. regia BC1	ac	12	CTTTCGATCTTTCTGTTCATCC	CAGCTCAGCAACTCCATTCG	55.21	59.274	175
	HWI-ST1234:241:C94GAACXX:5:1315:13161:40692_ssr117	J. regia BC1	ga	12	GCGGACTCTGACTTCGATCG	ATTGCAATTGTTCGACGGCG	60.59	60.454	120
	HWI-ST1234:241:C94GAACXX:6:1212:14926:13260_ssr90	J. regia BC1	ag	8	AGAAGAGCAAAGCAAACCACC	AGCGGGTGAAACTGTAACCC	59.317	60.251	115
	HWI-ST1234:241:C94GAACXX:5:1210:5125:39174_ssr88	J. regia BC1	tg	12	GTTGGACGATTTCTCCACTTCC	CGAAATTTGCCCGACTCTCG	59.257	59.63	129
	HWI-ST1234:241:C94GAACXX:5:2216:19882:16318_ssr49	J. regia BC1	ag	11	TTGTATGATGCTTTGAGCCC	ATGGAATTGCTTGGATCCCG	56.088	58.304	168
	HWI-ST1234:241:C94GAACXX:5:1209:20242:34126_ssr94	J. regia BC1	gt	15	AGCAAAGAGTCTGCCCTTCC	ACTGTGTGTGTACATGCAAGC	59.963	59.396	102
	HWI-ST1234:241:C94GAACXX:5:1310:8414:78183_ssr116	J. regia BC1	ag	9	GCATGCATTAGACAGTGATGGC	AGTCCAAGTAGATGCCAATTTCC	60.287	58.727	152
	HWI-ST1234:241:C94GAACXX:6:2107:2328:81273_ssr90	J. regia BC1	ag	12	GTAGTACCTGTTGGACCGGC	TGTGTCTTGGCGATTCCTCC	60.108	60.036	147
	HWI-ST1234:241:C94GAACXX:6:1203:9073:12066_ssr88	J. regia BC1	ct	9	CGCATGCCCTAAACAAAGCC	TGAAAGAGAGAAGTGGTGGTGG	60.458	59.895	100
	HWI-ST1234:241:C94GAACXX:5:2316:2084:67923_ssr51	J. regia BC1	tc	17	ACCCAAGTTATGAGGATTGGACC	GGTGAAGAACGATTGCACGG	60.054	59.834	125
	HWI-ST1234:240:C8N02ACXX:3:2313:19602:21667_ssr98	J. regia BC1	at	8	GAAGACTCTGTTTCAAGATCTATCG	TTCTACGGACAGTCGGTTGC	57.322	60.039	102
	HWI-ST1234:241:C94GAACXX:6:2102:7221:23168_ssr85	J. regia BC1	tc	8	GCATGGAGACGCTGTTTGG	ATTCGGATACACGCAGATGC	59.496	58.498	119
	HWI-ST1234:240:C8N02ACXX:3:1304:16908:29152_ssr92	J. regia BC1	ca	10	GGGATTTGTCGCACAACG	AATGAAACACGCACACACGG	57.161	59.971	103
	HWI-ST1234:241:C94GAACXX:5:2112:5236:92446_ssr36	J. regia BC1	ta	8	ACATGCAAACATCACTCGGC	CACCTGTTCTAGATGGGCG	59.477	57.631	182
	HWI-ST1234:241:C94GAACXX:6:1205:14586:55307_ssr35	J. regia BC1	gt	10	TTGGACCTTTGCCAAACTGC	GCAGAACTCAGATGCCATGG	59.536	58.977	111
	HWI-ST1234:241:C94GAACXX:5:2106:12173:25685_ssr70	J. regia BC1	ca	14	GGAATTAGCCTGCCCTCTCC	AAGCTTGAAATGGAGAGTCG	59.89	55.771	143
	HWI-ST1234:241:C94GAACXX:5:2308:3525:41392_ssr65	J. regia BC1	tc	17	ACCCAAGTTATGAGGATTGGACC	GGTGAAGAACGATTGCACGG	60.054	59.834	125
	HWI-ST1234:241:C94GAACXX:5:2102:1332:21558_ssr98	J. regia BC1	ga	14	TGCTCCTGCCCAATATTATCG	ATACACTTTCAGCCACTATGG	57.942	55.376	129
	HWI-ST1234:241:C94GAACXX:6:1102:16622:24236_ssr79	J. regia BC1	ga	11	TCATTTACTAGCAAAGCAGGG	TTCTGTTCTTGCTGCTTCGC	55.944	59.412	114
	HWI-ST1234:241:C94GAACXX:6:2102:17153:20639_ssr105	J. regia BC1	tg	16	TGTCTGTCTTGTTCCATGAAAGG	AGTCTGTCTTGTTCCATGAAAGG	58.863	58.607	109
	HWI-ST1234:241:C94GAACXX:6:1104:3940:80354_ssr57	J. regia BC1	ag	10	AGAACCAAACAAAGGGAGGC	TATAACCCACGCCCTTCTCC	58.295	58.874	107
	HWI-ST1234:241:C94GAACXX:5:1113:2093:45326_ssr61	J. regia BC1	ag	8	CCAAAGCGCAAGAACACCC	TGAATTCCGCATTTGGACGG	60.007	59.192	109
	HWI-ST1234:241:C94GAACXX:5:2107:7772:33091_ssr66	J. regia BC1	ct	19	CCTTTCTAGCTCTCCTGTCGC	TGACGTGATTCTAATCAGTTTGTCG	60.202	59.655	100
	HWI-ST1234:241:C94GAACXX:5:1313:2293:74895_ssr42	J. regia BC1	ga	11	TGTAGACATCTGAGAAACGGC	AATGTATTGGAAGCTTCGCG	57.768	56.886	153
	HWI-ST1234:240:C8N02ACXX:3:2215:16005:75229_ssr70	J. regia BC1	ct	14	GGGCTGAAATTCGAAATTGAAGC	CCATGCATATGGCGGATCATGC	59.386	62.404	136
	HWI-ST1234:241:C94GAACXX:5:1206:17806:65531_ssr117	J. regia BC1	ct	10	TCCTAGCAAATTCAGATTCGG	TGACCGTCTAGTAGATTGGTGG	55.76	58.978	145
	HWI-ST1234:241:C94GAACXX:5:1316:19139:87015_ssr81	J. regia BC1	ga	11	CAAGATCGGGTTTGTGATCCC	ACTTCATTACTGGATGTATAGTGGC	58.983	58.474	105
	HWI-ST1234:241:C94GAACXX:5:2213:14146:39067_ssr99	J. regia BC1	ct	14	CCGGTGGATTTCCGTTCTCC	ACTAGGCTGCGTTTAGGTGC	60.743	60.391	109
	HWI-ST1234:240:C8N02ACXX:3:2201:15342:72570_ssr63	J. regia BC1	at	8	CTCTCACACACAAATACACAAGC	CACAGTACCATAAATGAAGAATGCC	58.223	58.502	123
	HWI-ST1234:241:C94GAACXX:6:1210:2573:76730_ssr25	J. regia BC1	ga	8	TGTTCACATGCTTTGATGGGC	TCACAAAGACAACCACATTTGAGG	59.727	59.902	111
	HWI-ST1234:240:C8N02ACXX:3:2302:18231:39546_ssr92	J. regia BC1	ta	9	TGTTTCAATTTCGAGGACCCG	AGCTGGACAATGGAACTAGGG	58.852	59.438	160
	HWI-ST1234:241:C94GAACXX:6:1307:6434:92927_ssr84	J. regia BC1	ct	8	CCTTGCACGCAGAGAAAGC	TTGCATCCACGCGAGAAAGG	59.791	61.298	152
	HWI-ST1234:240:C8N02ACXX:3:2306:12015:47056_ssr67	J. regia BC1	ag	8	TGATAGAGACAGGCACAGCG	TCACTAAATAGAGACCTGGCTCC	59.543	59.039	122
	HWI-ST1234:241:C94GAACXX:6:1110:11210:36974_ssr58	J. regia BC1	tc	9	GAAGCGGCCCAGGAATATCC	TTTCACGGATAGGCATGCCG	60.607	60.814	159
	HWI-ST1234:241:C94GAACXX:5:1310:18246:45887_ssr81	J. regia BC1	ta	8	GATGAATTTGAGCTCCCGCC	CTTGGGCTGGGCTTAAGTCC	59.335	60.681	126
	HWI-ST1234:241:C94GAACXX:5:2316:11632:6002_ssr127	J. regia BC1	ct	11	GCCTACACCTGAACCTTCCC	GGTTGAGACAACGACAGTGC	60.035	59.418	145
	HWI-ST1234:240:C8N02ACXX:3:2306:2079:8150_ssr81	J. regia BC1	ga	9	GACGACGGAACTCAACAAGC	GGCGCATGAAGATGACATGG	59.493	59.69	138
	HWI-ST1234:241:C94GAACXX:6:2211:19892:72684_ssr70	J. regia BC1	tc	8	ACAGTCAATGTCTGAGACTGC	ATGGTCCGAGTTATCAGTCC	57.963	56.428	108
	HWI-ST1234:241:C94GAACXX:5:1116:2297:53591_ssr75	J. regia BC1	ga	8	AGCATGCAGAACTTGTTGACG	AACGACGGAGTTGAAGTTGG	59.735	58.421	103
	HWI-ST1234:241:C94GAACXX:5:1211:19242:42479_ssr65	J. regia BC1	ag	10	CGTGATTGGGTCCTCTAGGC	CAGCCCAACCATGTTGAACC	59.895	59.682	104
	HWI-ST1234:241:C94GAACXX:6:1216:11604:64999_ssr59	J. regia BC1	tc	8	CGTTTCTGTTCAACCGCTACC	GCTTTCTATGGTGCTGCAGC	59.806	59.9	131
	HWI-ST1234:241:C94GAACXX:5:2211:13937:49302_ssr95	J. regia BC1	ca	8	ACTATTGCAGCAGTCATAGGC	ACAATAGGGTGTCTGTTGGG	58.156	57.121	100
	HWI-ST1234:241:C94GAACXX:5:2213:20307:11184_ssr84	J. regia BC1	ta	16	ATTAGTCTGCAGGCTGGTGC	GTGTTGTACGTACGTGCATGG	60.394	59.875	116
	HWI-ST1234:241:C94GAACXX:5:2203:9104:14425_ssr69	J. regia BC1	at	9	TGAGTTGAAACCATATATGCTGGC	TTATCAATCGTCTAGGCAGC	59.42	55.057	155
	HWI-ST1234:241:C94GAACXX:6:2201:14624:63679_ssr117	J. regia BC1	tc	16	TACTTGAATGCCACTTCTGC	TCAGGAAGCAAAGAGAGAAGG	56.044	57.308	117
	HWI-ST1234:241:C94GAACXX:5:2101:2075:60708_ssr78	J. regia BC1	ct	9	TCACCTCACCTCTCCTCTCC	TGTAGGTCATCGTGCTTGGG	59.667	59.751	146
	HWI-ST1234:241:C94GAACXX:6:1311:3741:46698_ssr114	J. regia BC1	tg	12	GTTGGACGATTTCTCCACTTCC	CGAAATTTGCCCGACTCTCG	59.257	59.63	127
	HWI-ST1234:241:C94GAACXX:5:2115:17912:10397_ssr49	J. regia BC1	tc	9	TTGAGGTCCTTCCCTTTCGG	AGTCGGTGATGATGTCCTCG	59.309	59.259	120
	HWI-ST1234:241:C94GAACXX:6:2103:13248:38087_ssr71	J. regia BC1	tc	14	TCTATCACCCTAGGTCCGCC	ACTGGTTAGAAAGAGAGACCAGC	60.179	59.74	111
	HWI-ST1234:241:C94GAACXX:6:2103:20652:55067_ssr81	J. regia BC1	tc	9	TGTATAGAGGGTTTCCACTTGCC	TCTCTCCTTTCTTTCAGGTGGG	60.055	59.36	102
	HWI-ST1234:241:C94GAACXX:6:2109:13131:82224_ssr85	J. regia BC1	ct	13	TCATTGCCTTGGTTGTTGCG	AAACGACGACAAGCTTCGC	59.968	59.437	105
	HWI-ST1234:240:C8N02ACXX:3:2308:11595:52523_ssr49	J. regia BC1	tc	10	TGCATGTATTGAATCACGGCC	CCATGTCCAGGTTGTTTAGC	59.325	56.697	128
	HWI-ST1234:240:C8N02ACXX:3:1113:5881:36337_ssr134	J. regia BC1	ct	8	GAGAGCATGGTATTGTCTGGC	CTGCAGAAGGGAAGGATGCC	58.783	60.751	104
	HWI-ST1234:240:C8N02ACXX:3:1111:11163:62816_ssr82	J. regia BC1	ct	10	AGAAGCTGAAATAATATCGTGCTGC	AGAGATTAACAGGAATTACAGTCCC	60.05	58.11	101
	HWI-ST1234:240:C8N02ACXX:3:2206:16731:87269_ssr98	J. regia BC1	ca	8	AATATCACAGCAGCATCTGG	TCATCCAGCATACTTCAGTTGC	55.583	58.727	101
	HWI-ST1234:241:C94GAACXX:6:2210:15604:22785_ssr86	J. regia BC1	tc	14	GTTGGTCTGTGTGAGGTTGG	GTAAGGAGGGAGTGATCTCGG	58.691	59.042	130
	HWI-ST1234:241:C94GAACXX:6:1106:4042:33529_ssr62	J. regia BC1	ct	12	CTCCCAGCCATCCTCTTTCC	TCAAGATGTAAAGAGCGAATGC	59.818	57.135	118
	HWI-ST1234:241:C94GAACXX:6:2110:19577:90569_ssr128	J. regia BC1	ct	8	TGCCATTATCTATGTTGATCTCCC	GTTCCAAACTCCCACTAGATGC	58.191	58.99	130
	HWI-ST1234:241:C94GAACXX:6:1315:18837:59095_ssr56	J. regia BC1	at	8	AAGTTATTTGGCATTTGGGC	ATTTCCGATGCACAAATTGG	55.065	55.201	105
	HWI-ST1234:241:C94GAACXX:6:2212:16997:13366_ssr69	J. regia BC1	ct	16	GGGCTCCTTACTTATCTTGGGC	CACATGAAATCTCTCTTAACCTGGC	60.487	59.934	168
	HWI-ST1234:241:C94GAACXX:6:2310:20833:67782_ssr115	J. regia BC1	ga	18	ACGGATCAGGAGTTCCATGG	AAAGCATAGCCCACCTCCC	59.167	59.385	146
	HWI-ST1234:241:C94GAACXX:6:1307:4130:85020_ssr86	J. regia BC1	ta	8	GACAAATTCTTCTGTTTGATGCCC	TGAACAGCAAATTGTTGACCG	59.074	57.923	105
	HWI-ST1234:241:C94GAACXX:5:1213:9505:65081_ssr101	J. regia BC1	ag	13	AGAGAAGGCCTTAATAATTAGCAGC	GACCTCCATTCATCTTGAAACGC	58.999	60.182	100
	HWI-ST1234:241:C94GAACXX:5:2114:19742:61582_ssr43	J. regia BC1	tg	17	TGTCTGTCTTGTTCCATGAAAGG	AGTCTGTCTTGTTCCATGAAAGG	58.863	58.607	113
	HWI-ST1234:241:C94GAACXX:5:1116:20895:18267_ssr57	J. regia BC1	ca	8	AATATCACAGCAGCATCTGG	TCATCCAGCATACTTCAGTTGC	55.583	58.727	101
	HWI-ST1234:241:C94GAACXX:6:1311:2678:9560_ssr86	J. regia BC1	ct	13	CCGCGGGATATCATTGCTCC	CCAACCTAACTAGCCATGACG	61.021	58.449	127
	HWI-ST1234:241:C94GAACXX:6:1205:17391:49324_ssr41	J. regia BC1	ct	18	CAAGGTTATGGGCATCACAGG	GCCAGCATCTGTATTGCTTGG	58.973	59.933	134
	HWI-ST1234:241:C94GAACXX:6:1109:9612:80998_ssr36	J. regia BC1	ga	13	AGGAAACCGATCGAGATGGG	TCCCGAATCTGATTTACTATGC	59.247	55.773	115
	HWI-ST1234:241:C94GAACXX:6:2216:10775:59281_ssr91	J. regia BC1	ga	18	AGCACCTCACAACTCTAAGCC	AAGTCATCTCTCCTCCACCG	59.997	58.52	148
	HWI-ST1234:240:C8N02ACXX:3:1309:2819:76737_ssr93	J. regia BC1	tc	8	TTTGGGTGTAATCTGCGCTAGG	TTTAGGACACCAACTCCAATTCACC	60.68	61.212	100
	HWI-ST1234:241:C94GAACXX:6:1108:13520:13990_ssr56	J. regia BC1	ag	14	CTTGAGAAGGATAAATCATGCG	TCGCCACAATACCAGGATGG	55.337	59.82	120
	HWI-ST1234:241:C94GAACXX:6:2308:8700:50856_ssr88	J. regia BC1	ga	9	TGCTAACCTCAATCTTACTAGCC	CAAGTCCCAATGAAGTTCGGG	57.722	59.187	113
	HWI-ST1234:240:C8N02ACXX:3:2310:7198:42499_ssr53	J. regia BC1	tc	15	GAACAACCAGCCTCTCTCCC	AAGGCCATACAGATCTTCGG	60.036	57.081	145
	HWI-ST1234:241:C94GAACXX:5:2205:17299:25096_ssr83	J. regia BC1	ag	13	GAGGAGAAGGAATCGACGGC	CACTCATTCTCAGATGCATCGC	60.249	59.779	128
	HWI-ST1234:241:C94GAACXX:6:2306:9025:94004_ssr90	J. regia BC1	ag	9	TGTAGGTCATCGTGCTTGGG	TCACCTCACCTCTCCTCTCC	59.751	59.667	146
	HWI-ST1234:240:C8N02ACXX:3:1112:8274:49189_ssr41	J. regia BC1	gt	9	GAAGTTGAGTGTGTGCGTGC	ACTTGTTGAGAGACGGACGG	60.316	59.686	115
	HWI-ST1234:241:C94GAACXX:6:2308:7465:5873_ssr68	J. regia BC1	tg	16	TCATTGATTGATTTGTGGTGGG	GACAAGTGGTCCTCAAACC	57.195	55.747	141
	HWI-ST1234:240:C8N02ACXX:3:2112:14305:70240_ssr73	J. regia BC1	ga	8	GGAGTGCTGAATGAAGGTTGC	GGGTGAAATTGTTCTTGAAAGCG	59.799	59.264	139
	HWI-ST1234:241:C94GAACXX:6:1101:5089:53533_ssr61	J. regia BC1	ag	11	AACAGCAACAACCACTTGCC	CACCTTCCCTCCTCCTATTTCC	59.824	59.56	107
	HWI-ST1234:241:C94GAACXX:6:2215:19216:22603_ssr79	J. regia BC1	tc	12	GGCCATTCCTTCTCAGTTTGC	AGGTGAATCTGCAGGAAAGG	59.797	57.496	121
	HWI-ST1234:241:C94GAACXX:6:2108:4271:16410_ssr76	J. regia BC1	ga	11	TCATGATGAAGAAGGAAAGAAGAGG	CTTCCACGTTGCATGATTCCC	58.587	59.867	136
	HWI-ST1234:240:C8N02ACXX:3:2306:10737:89172_ssr87	J. regia BC1	ag	11	GCTGGGCAAGAATCTTTCCG	GCATGTACTACTATTGGTGCCC	59.547	58.861	166
	HWI-ST1234:241:C94GAACXX:6:2316:7983:65412_ssr127	J. regia BC1	ct	12	CGTCAAGTGCTTGTGTTAGTGC	CACTAACAACGGTGCTTGGC	60.6	60.04	146
	HWI-ST1234:240:C8N02ACXX:3:2114:3298:96203_ssr88	J. regia BC1	ct	8	GCCCAACCGGAAATACAATCC	AGAAAGTGTAGCAGTTGAGC	59.592	55.701	176
	HWI-ST1234:241:C94GAACXX:5:1103:21078:23296_ssr106	J. regia BC1	ct	13	TCCACGATTTGCCCGACACC	TTAGGACCGGAATTGAAACG	63.071	55.776	157
	HWI-ST1234:241:C94GAACXX:5:1303:6897:89441_ssr49	J. regia BC1	tc	8	CTTCTCCCTTCGGCTTCTCC	CGAAGGGAGAAGACGAAGCG	59.823	60.799	105
	HWI-ST1234:241:C94GAACXX:6:2106:12484:46836_ssr72	J. regia BC1	ta	9	TTTGTGTACTTGGGCTATGC	ATGTAAGGACATGCTGGCGC	56.028	61.098	112
	HWI-ST1234:241:C94GAACXX:6:1213:3695:38369_ssr80	J. regia BC1	tc	11	GCAAAGGTCACAAATCTCTCGG	TTTCTTAACCCATGTGCGCG	59.84	59.48	105
	HWI-ST1234:241:C94GAACXX:5:1108:17435:61895_ssr104	J. regia BC1	ct	8	ACATGGGCTGTGCTTATTTGC	CTGAGTCAGAATTTGGAGATGGG	59.795	58.802	129
	HWI-ST1234:241:C94GAACXX:5:1202:19184:7722_ssr89	J. regia BC1	ga	8	CATAATAATGATTCAGTGGCATCGC	TTTCCTGATGCACTGGTTCG	58.974	58.477	100
	HWI-ST1234:241:C94GAACXX:5:1114:18839:75904_ssr64	J. regia BC1	tc	8	ACTTTGGCCATAGAATGCCC	TCAACTCATGCAGCCCACC	58.219	60.304	110
	HWI-ST1234:241:C94GAACXX:5:2302:11494:64416_ssr85	J. regia BC1	tc	8	ACAATGAGCCTCTTCTCTGCC	ATCGGAATGGCTCTAACCGG	60.066	59.607	122
	HWI-ST1234:240:C8N02ACXX:3:2214:15650:46539_ssr106	J. regia BC1	ga	11	GAGCTTCCTACGTACTTCCGG	ACTTGCGTTCAGATATTCGC	59.935	56.624	121
	HWI-ST1234:240:C8N02ACXX:3:2304:19750:8039_ssr121	J. regia BC1	ac	8	TGACAACACAAGGACAGTAGC	AAAGGGAGGGTGAATCCTGC	58.166	59.667	165
	HWI-ST1234:241:C94GAACXX:5:2312:17442:96231_ssr80	J. regia BC1	ct	15	CTGTCTCTCTGTACGAGTCCC	GCACAGGATATCAGAATCTCAGC	58.989	59.004	105
	HWI-ST1234:241:C94GAACXX:6:1106:19655:54596_ssr76	J. regia BC1	ga	11	TCATGTTAGATGTCGATGGAGGG	CCCATCATCACTCCCACTTGG	59.678	60.409	112
	HWI-ST1234:241:C94GAACXX:5:1215:13625:94818_ssr101	J. regia BC1	ag	23	AGAATAAATCACATGCAGCCC	CATACCGCTCCCTCATTTGC	56.632	59.053	136
	HWI-ST1234:241:C94GAACXX:5:1107:11591:91993_ssr89	J. regia BC1	at	15	AAGACGTCATTTCACTGTCG	AGGGTTTCTCACTCGACTAGC	56.129	59.18	101
	HWI-ST1234:240:C8N02ACXX:3:2116:4721:27739_ssr58	J. regia BC1	ga	16	CCGAAAGAATCCAAGGAACGG	GCAACCCACTATAGCTTCATCG	59.262	59.197	116
	HWI-ST1234:241:C94GAACXX:5:1303:5928:50848_ssr65	J. regia BC1	ct	14	GCATGCCAGGTGTGTTAAATCC	AATCCCAGCTGTCCATGAGG	60.417	59.45	159
	HWI-ST1234:241:C94GAACXX:6:1108:16877:46531_ssr74	J. regia BC1	tg	14	TGCAAATGACACTGTGCAGC	ATGCAGGGACTATCTGGACC	59.969	58.571	167
	HWI-ST1234:241:C94GAACXX:6:2312:13228:12299_ssr83	J. regia BC1	ga	9	TGCTAACCTCAATCTTACTAGCC	CAAGTCCCAATGAAGTTCGGG	57.722	59.187	113
	HWI-ST1234:241:C94GAACXX:5:2213:8460:26460_ssr53	J. regia BC1	tg	8	AGCCAGAGATTAGGCCAATGG	CAGTGAGCCGAGATCATGCC	59.855	60.879	135
	HWI-ST1234:241:C94GAACXX:6:2105:9911:4399_ssr68	J. regia BC1	ga	16	CCGAAAGAATCCAAGGAACGG	GCAACCCACTATAGCTTCATCG	59.262	59.197	116
	HWI-ST1234:241:C94GAACXX:5:2304:20728:49242_ssr65	J. regia BC1	ga	11	TCACTTACCAAACAGAGGGCC	TCCTCATTTGCTCTGCTGGG	59.927	60.035	110
	HWI-ST1234:240:C8N02ACXX:3:2102:7319:6822_ssr29	J. regia BC1	ta	10	TCTTGTTGTATCTGTGAACAGG	GTGGCAAACTGGTATAGGTCG	56.039	58.723	117
	HWI-ST1234:241:C94GAACXX:5:2310:21274:5125_ssr74	J. regia BC1	ag	9	AGTTCGACATTCTTCAGCTCC	AGGCTGCTTTAGTGCAATTGC	58.034	60.067	118
	HWI-ST1234:241:C94GAACXX:6:1313:5867:51961_ssr30	J. regia BC1	ac	18	TCCAAGTATGTAGATCAGTGTTTGG	TCATATGTATAGCATATCCAGAGGG	58.594	57.154	116
	HWI-ST1234:241:C94GAACXX:6:2307:9574:95496_ssr92	J. regia BC1	at	9	AGCGAGCTTAATATCTGAAACG	ACTCATACCGACCGCATTCG	56.697	60.249	112
	HWI-ST1234:241:C94GAACXX:5:2315:17694:20171_ssr64	J. regia BC1	ag	11	CACCACGAGCTAGGTACACG	GTTGCACAATTCACGGTTGC	60.179	59.148	127
	HWI-ST1234:241:C94GAACXX:5:2304:15716:23164_ssr128	J. regia BC1	tc	8	GCAGCAGTTGTCTCTCTATTCC	GGCTGAGGTCGACAAAGAGG	58.806	60.39	137
	HWI-ST1234:241:C94GAACXX:6:2203:13371:94762_ssr133	J. regia BC1	ag	10	GTGTGCGAATTCGACTACCC	GGGCCTAACCATGTAAATCC	59.003	55.847	125
	HWI-ST1234:241:C94GAACXX:6:1209:5522:89737_ssr100	J. regia BC1	tc	8	GCTGGTTGGTGAGAACGAGG	CCTCTGTTCCCTGATAGCCC	60.951	59.238	110
	HWI-ST1234:241:C94GAACXX:5:2316:7523:33871_ssr90	J. regia BC1	ct	10	TCTCTCTACCTATCTTCATCAATCG	AAGGAAGCTTTGCGGCATGG	57.32	61.881	134
	HWI-ST1234:241:C94GAACXX:6:2316:13337:76941_ssr69	J. regia BC1	ga	9	CTGCTTTCTTGCTCTTGGACC	TGGCATGATGTTTGCAGAGG	59.461	58.821	128
	HWI-ST1234:241:C94GAACXX:5:2112:14832:78308_ssr117	J. regia BC1	ag	14	GGGAGACAAATTGGAGGAAATACC	CGCTCGTAAGTCCTTCCACC	59.355	60.458	100
	HWI-ST1234:241:C94GAACXX:6:2110:1494:39638_ssr33	J. regia BC1	ct	8	TACACAACGAAAGCCATCGC	AGCTAGCTAGGTGGTTGAACG	59.206	59.795	108
	HWI-ST1234:241:C94GAACXX:6:1104:17504:65842_ssr83	J. regia BC1	ct	8	AACCCATTGTCCAAACGACG	AGACAGTTCGGCATTGAGGG	59.051	60.036	141
	HWI-ST1234:240:C8N02ACXX:3:1312:15155:63440_ssr84	J. regia BC1	ct	11	TCTGAAGATTCAAGATGAAGGG	AAAGGGCTACAGGCTTCAGC	55.525	60.323	129
	HWI-ST1234:241:C94GAACXX:5:1205:12767:70396_ssr92	J. regia BC1	ta	9	AGTCTCGGAGTACTTTGTGC	TCTCAAGGATGATCACTCCG	57.273	56.445	130
	HWI-ST1234:241:C94GAACXX:6:2116:10265:35068_ssr104	J. regia BC1	tc	23	GCTTGAGCTCCAAACTAGACC	AAGTCAGGGTTCTTGATATCG	58.649	55.126	160
	HWI-ST1234:240:C8N02ACXX:3:1308:1786:43863_ssr71	J. regia BC1	ga	9	GTTTATCGGCGAGGAACAACG	TTCAGATCTCAAAGCCCGCG	59.94	60.741	122
	HWI-ST1234:241:C94GAACXX:6:1112:2882:92565_ssr71	J. regia BC1	tc	16	AACAAACACAAGTGACAGCC	ACATCGCTGTCTGTTCTCCC	57.061	59.752	161
	HWI-ST1234:241:C94GAACXX:6:2114:15055:8199_ssr67	J. regia BC1	ag	14	TGATGGGAATGGGCGAATGG	CGCGTGAATCCAATAAGATCCG	60.468	59.844	116
	HWI-ST1234:241:C94GAACXX:6:1308:11347:40980_ssr50	J. regia BC1	at	10	CTAATTTGGTGGACTCTGGTGC	CCTCAAATATTCCAATAGTGTCAGC	59.25	58.036	100
	HWI-ST1234:241:C94GAACXX:5:2308:11391:36325_ssr89	J. regia BC1	tc	17	CAACCATCTCCACATGTTCTTCC	TCATGCTCTGGGATTAGATTGGG	59.558	59.926	100
	HWI-ST1234:241:C94GAACXX:5:1312:8359:64186_ssr32	J. regia BC1	ct	20	CAATCTGAATCCTGCAGCAGC	AGAACTTCCCAGGCATTATGG	59.934	57.697	165
	HWI-ST1234:241:C94GAACXX:5:1205:11335:3263_ssr71	J. regia BC1	gt	13	TGACATTGACCTCGCCTTCC	GTGTTGGGTGGAGTCAGACC	60.036	60.25	131
	HWI-ST1234:240:C8N02ACXX:3:1116:19458:57890_ssr103	J. regia BC1	ga	15	TCAGTGTGTGTGCATCCTGC	CCAGTGCACAAGTCCAATACC	60.886	59.187	105
	HWI-ST1234:240:C8N02ACXX:3:1214:14195:64310_ssr55	J. regia BC1	tg	18	AATGGGACTTCAATTAAGGAGG	TGGCCTATAACTTGGATCTTCC	55.749	57.293	116
	HWI-ST1234:241:C94GAACXX:6:2303:14182:75845_ssr48	J. regia BC1	tc	11	GTTGCACAATTCACGGTTGC	CACCACGAGCTAGGTACACG	59.148	60.179	127
	HWI-ST1234:241:C94GAACXX:6:1108:18436:71283_ssr30	J. regia BC1	tc	8	AGTTGTTCCATACTCTTCAGATTCC	AGAGACCCATACCAAGACCC	58.589	58.119	166
	HWI-ST1234:241:C94GAACXX:5:2305:3458:50751_ssr50	J. regia BC1	ag	11	CACCACGAGCTAGGTACACG	GTTGCACAATTCACGGTTGC	60.179	59.148	127
	HWI-ST1234:241:C94GAACXX:5:2203:9474:40529_ssr128	J. regia BC1	ag	13	GCGTTCTAATTAATTGTGGCACC	TGGTCACTCTAAACACGGCC	58.897	59.966	138
	HWI-ST1234:241:C94GAACXX:6:1116:21062:46094_ssr94	J. regia BC1	ag	13	GAGGAGAAGGAATCGACGGC	CACTCATTCTCAGATGCATCGC	60.249	59.779	128
	HWI-ST1234:241:C94GAACXX:5:1305:16106:21473_ssr90	J. regia BC1	ac	8	TCTTACTTATAGCTGGGATCATCC	TGAGGAACACAAGTGAGGCC	57.141	59.891	124
	HWI-ST1234:241:C94GAACXX:6:1308:9822:57597_ssr97	J. regia BC1	ag	15	CATGTGATGGACCTGCAAGG	GGTCCATTACTTTCCTGCATGG	58.899	59.31	105
	HWI-ST1234:240:C8N02ACXX:3:1110:16371:41605_ssr65	J. regia BC1	tc	16	CCTCTAGGTCGTTGTTCCGG	CACACAACCCATCTCAACGG	59.827	59.126	135
	HWI-ST1234:241:C94GAACXX:5:2212:16715:47419_ssr33	J. regia BC1	ta	16	TTTGCAAGTCTGGAGTTGG	TTTGCAGTGGTCAATCACGG	55.637	59.049	113
	HWI-ST1234:241:C94GAACXX:5:1116:4871:42757_ssr21	J. regia BC1	at	10	TCAGTACTTAGCCCAAATAGC	ACTTGTTCTGTCTCATGCTCC	55.107	57.949	127
	HWI-ST1234:241:C94GAACXX:5:2109:15550:73010_ssr63	J. regia BC1	ct	8	CATTTGCAATGCCCTAGCCC	TCCCAAGCTCAAGCACTTCC	59.895	60.251	102
	HWI-ST1234:240:C8N02ACXX:3:2105:19874:76773_ssr91	J. regia BC1	tg	8	TCTTCCATTTCCTACCCAACC	GCCTACCTCACTCTTAAATATGAGC	57.268	59.071	109
	HWI-ST1234:240:C8N02ACXX:3:1110:11229:8359_ssr94	J. regia BC1	ga	12	CCTGGTTCTGCTTTCTTCCG	TAACAAAGGAGCGCTCGG	58.84	57.41	133
	HWI-ST1234:241:C94GAACXX:6:1208:12804:53483_ssr103	J. regia BC1	tg	9	TTTGAGGAATGGCATAGAGC	AGGCAGTTCAAGTATAATTGGCC	55.494	59.046	132
	HWI-ST1234:241:C94GAACXX:6:2309:20244:18160_ssr110	J. regia BC1	ag	9	GCGTAGACATCGGTTGGAGG	CCAGCTGCGTCCATTCTAGG	60.528	60.532	177
	HWI-ST1234:241:C94GAACXX:5:1206:5372:86968_ssr109	J. regia BC1	ca	9	AACACAGAGAGACCAATTGC	TCCACTAGTCTGCAGATGCC	55.962	59.173	105
	HWI-ST1234:240:C8N02ACXX:3:1111:1380:7132_ssr63	J. regia BC1	ga	11	AGCAAGTGTTGAACCTAGGC	TGTTCATGTTGGATTTACAGGTCG	58.102	59.546	114
	HWI-ST1234:240:C8N02ACXX:3:2108:16392:97373_ssr66	J. regia BC1	at	12	AGAAAGGCCAGCAAACATGC	CTAGCTTTGACGAGTTTGCCG	59.681	59.873	103
	HWI-ST1234:241:C94GAACXX:5:1305:2929:42078_ssr60	J. regia BC1	ca	8	GGAGTCTAGCTGGCTTCACC	CAGCAGCCCTCTGTGTATGG	59.823	60.463	119
	HWI-ST1234:241:C94GAACXX:5:1101:20406:27554_ssr113	J. regia BC1	tc	17	TCACCAAGGCAAGTTCGTGG	AGAGAGATAAAGAGAGTGATGACGC	60.818	59.991	131
	HWI-ST1234:241:C94GAACXX:5:2112:11062:3112_ssr112	J. regia BC1	ct	8	CTCCCAGTAGAACAGCCAGC	ACTGGAAGATGAAGAGAACTTTGG	60.108	58.688	168
	HWI-ST1234:241:C94GAACXX:5:1116:4495:68496_ssr135	J. regia BC1	tc	8	TCTGAGATCATGACACATTGTGG	GGATTACACCTACCCAACTCTGG	58.489	60.118	116
	HWI-ST1234:241:C94GAACXX:6:1215:12921:2975_ssr30	J. regia BC1	at	11	AGCACACATACCAAAGGAGGG	GCATGTTCCCTATTCACATATCC	59.995	57.113	154
	HWI-ST1234:240:C8N02ACXX:3:2311:13211:39021_ssr78	J. regia BC1	ct	19	AAAGCATAGCCCACCTCCC	ACGGATCAGGAGTTCCATGG	59.385	59.167	148
	HWI-ST1234:241:C94GAACXX:5:1315:19662:34396_ssr56	J. regia BC1	ag	14	GCGTTCTAATTAATTGTGGCACC	TGGTCACTCTAAACACGGCC	58.897	59.966	140
	HWI-ST1234:241:C94GAACXX:6:2311:12960:34910_ssr94	J. regia BC1	ac	17	AGTCTGTCTTGTTCCATGAAAGG	TGTCTGTCTTGTTCCATGAAAGG	58.607	58.863	113
	HWI-ST1234:240:C8N02ACXX:3:1113:18002:39907_ssr93	J. regia BC1	ct	9	TCAACCAGTTACCTCACTTCCC	AGTTTCTCCGACACCAAGCC	59.629	60.25	137
	HWI-ST1234:240:C8N02ACXX:3:2305:15563:2728_ssr59	J. regia BC1	ct	8	TGGGTAGGAATTGTCACACCC	GTCGTCTCTTTGTTGCAGGG	59.647	59.132	126
	HWI-ST1234:241:C94GAACXX:5:2308:16183:7376_ssr52	J. regia BC1	ct	8	ACTATTGTGATGCCCTACCGC	AGTTCCATCGTTCGGCATCG	60.203	60.806	118
	HWI-ST1234:241:C94GAACXX:5:1107:10453:15100_ssr75	J. regia BC1	at	8	GCTGGAAAGGAGAAGGAGGG	TGGACAGGGAAAGAAACCAGG	59.746	59.855	168
	HWI-ST1234:241:C94GAACXX:6:2214:13687:54023_ssr85	J. regia BC1	ct	10	TCTCTATTTAGCGCCACCTCG	AATGCAACGGAAATAGTGGG	59.663	56.386	109
	HWI-ST1234:241:C94GAACXX:6:1314:12180:80407_ssr86	J. regia BC1	tc	8	GCCTGTGTTCTTGGTGACG	AGGCAGGCTAAAGGTTGTGG	59.058	60.251	162
	HWI-ST1234:241:C94GAACXX:6:2305:12333:38028_ssr44	J. regia BC1	tc	9	TCAATCTCTCATGCGCATGC	TCATAGTCGATTCCATGGTGC	59.058	57.888	102
	HWI-ST1234:241:C94GAACXX:6:2311:19778:71937_ssr64	J. regia BC1	tc	15	TACTTGAATGCCACTTCTGC	TCAGGAAGCAAAGAGAGAAGG	56.044	57.308	115
	HWI-ST1234:241:C94GAACXX:5:2114:1484:62340_ssr78	J. regia BC1	ta	9	TTACAACTGGCCATACGTGC	GTCAGACTTTCAATGGTAGATGAGG	58.555	59.185	142
	HWI-ST1234:241:C94GAACXX:6:2111:17620:100114_ssr65	J. regia BC1	gt	14	ACTCTTGAACCTATAGATTTGCCC	TGAATTACACGTACACAGGC	58.314	55.804	103
	HWI-ST1234:241:C94GAACXX:5:2311:3211:56719_ssr77	J. regia BC1	ag	8	TCTAGCGATGTGGTGAGCC	GACTCACGGCGCATGTAAGG	59.183	61.421	133
	HWI-ST1234:241:C94GAACXX:6:2110:15498:21398_ssr19	J. regia BC1	at	9	TTCCCATTGATTCGATCGGC	TGGAACAAGAATAAAGAGGCCC	58.407	58.303	120
	HWI-ST1234:241:C94GAACXX:6:1211:11908:22517_ssr96	J. regia BC1	ct	8	AAAGCTGGGTGCCACAGTGC	AGCAATATTGGTAGACTGTGGG	63.879	57.844	131
	HWI-ST1234:241:C94GAACXX:6:1102:3915:90292_ssr117	J. regia BC1	tc	12	CAGATCTGCCCAAGACGTCC	GCTCAGATCTAAACCCAAACCG	60.461	59.322	117
	HWI-ST1234:241:C94GAACXX:6:2309:18126:93551_ssr77	J. regia BC1	ag	9	TGATAAACTCTCTCCCTACGG	AACTAATGTGTGGTCCTTCG	55.991	55.396	103
	HWI-ST1234:241:C94GAACXX:6:2114:17873:57171_ssr57	J. regia BC1	tc	11	TTTCCTTCGGCTTCAGGC	GTGAGATCGAGACTCGCAGG	57.603	59.971	109
	HWI-ST1234:241:C94GAACXX:6:1205:3080:34298_ssr87	J. regia BC1	tc	8	GTTTCACTCAGATCAGGCTTGG	TGAAGCCAAGCAGAGATGAGG	59.254	60.066	154
	HWI-ST1234:240:C8N02ACXX:3:1307:1353:73512_ssr70	J. regia BC1	ct	8	GTACTCACGAGCACACTTCG	CGCGTGCTTACTTCCTTACG	58.672	59.361	156
	HWI-ST1234:241:C94GAACXX:5:2214:19896:78943_ssr29	J. regia BC1	ga	10	GTGAAGGGACAGCAAGGACC	GGATCATACAGTGGATTTGCCC	60.607	59.113	168
	HWI-ST1234:241:C94GAACXX:5:2309:4680:22383_ssr39	J. regia BC1	ta	13	TGAACTTGGTGGAGTTTGACG	TTATTATGTCAGGTGCACCC	58.715	55.113	133
	HWI-ST1234:241:C94GAACXX:6:1312:7145:60630_ssr75	J. regia BC1	ac	18	TCCTTAAAGGATAAATCTCCCAGGG	TGTTCATTGTGCTAGTTGTTGCC	59.627	60.243	104
	HWI-ST1234:241:C94GAACXX:5:1116:14532:36290_ssr52	J. regia BC1	ag	8	TCCTCGAAGGCTTTCTTGGG	GGTAGACCGCACTGCATAGG	59.675	60.249	112
	HWI-ST1234:241:C94GAACXX:5:2304:13566:58513_ssr43	J. regia BC1	ag	9	ACCGTTGGTGATACACAATAACC	CTGTGTTTACGTGCCAACCC	58.995	59.69	120
	HWI-ST1234:241:C94GAACXX:5:1201:12211:84936_ssr42	J. regia BC1	tg	21	GGTGGACCTTAAATGTGAAACC	ACCCTACACATTGTCACTAGCC	57.485	59.764	157
	HWI-ST1234:241:C94GAACXX:5:1314:20508:14738_ssr35	J. regia BC1	ga	15	GGTTGCGATGACAAGGAAGG	TGTTGCCACATTTACCTATCCC	59.195	58.373	141
	HWI-ST1234:240:C8N02ACXX:3:2203:7981:38280_ssr50	J. regia BC1	ct	9	ACGATGAAGAAACCTGGAACG	GATGGATGGAGGGAGGAAGC	58.586	59.6	120
	HWI-ST1234:241:C94GAACXX:5:2111:16287:28459_ssr95	J. regia BC1	ga	8	AGAGAACGTCATGGTGTAGC	GGTATGTGATTGGAAATGATGC	57.343	55.817	101
	HWI-ST1234:241:C94GAACXX:5:1208:5616:64633_ssr82	J. regia BC1	ct	13	CGTCAAGTGCTTGTGTTAGTGC	CACTAACAACGGTGCTTGGC	60.6	60.04	148
	HWI-ST1234:241:C94GAACXX:5:1210:14787:72425_ssr88	J. regia BC1	ct	8	CCTCTCCTTCTTCGTCGTGG	TGAGCTCTGCAGAAATCTGAGG	59.829	60.094	155
	HWI-ST1234:240:C8N02ACXX:3:2316:7929:27341_ssr98	J. regia BC1	tc	25	TCTCCGTATCCATTTATCCTCATCG	AGGTGCATACTCCGACAAGC	59.874	60.108	112
	HWI-ST1234:241:C94GAACXX:6:1206:12308:68776_ssr52	J. regia BC1	tg	9	TTTGGTTCTTACAGTCACCC	ACACTTAACCACTGACAAGAACTGG	55.194	61.146	100
	HWI-ST1234:240:C8N02ACXX:3:2107:1720:44992_ssr39	J. regia BC1	ac	16	TCCAAGTATGTAGATCAGTGTTTGG	TCATATGTATAGCATATCCAGAGGG	58.594	57.154	112
	HWI-ST1234:240:C8N02ACXX:3:2103:11157:13947_ssr92	J. regia BC1	tg	8	TTTGAGGAATGGCATAGAGC	AGGCAGTTCAAGTATAATTGGCC	55.494	59.046	130
	HWI-ST1234:240:C8N02ACXX:3:2202:7659:78054_ssr110	J. regia BC1	tc	16	ACTAGTGACACCATGCACGC	GTCCGACTACCTCTAGAACACG	60.671	59.649	145
	HWI-ST1234:240:C8N02ACXX:3:1213:18948:59610_ssr74	J. regia BC1	ta	12	TCCAGCCATGCCAATACTGC	GATTTCTCACTCGTTCTGGG	60.753	55.877	123
	HWI-ST1234:240:C8N02ACXX:3:2115:20483:17235_ssr90	J. regia BC1	ct	8	CCAATGTGGGTCTGTAGGCC	TCTTGTCCAAACCGCAATGC	60.394	59.686	120
	HWI-ST1234:241:C94GAACXX:5:1314:3289:65661_ssr85	J. regia BC1	tc	8	GCATGGAGACGGTGTTTGGG	ATTCGGATACACGCAGATGC	61.586	58.498	119
	HWI-ST1234:241:C94GAACXX:6:1311:7008:44844_ssr92	J. regia BC1	ct	13	GGTTTCCGGATCCAGAGACC	AAAGTAACGTAGGCGAAAGG	59.822	55.802	116
	HWI-ST1234:241:C94GAACXX:6:1107:14564:66593_ssr50	J. regia BC1	tg	9	AAACGAAACTCCAGCCTGC	AGCTTTCCTCCTCTAATATCGGC	58.669	59.74	179
	HWI-ST1234:241:C94GAACXX:5:2216:6098:70964_ssr82	J. regia BC1	ga	13	ACAGAGCAAGACGACATGGC	CTCTCACTTACTCTCGATTTGCC	60.672	58.891	159
	HWI-ST1234:241:C94GAACXX:5:2207:4012:76761_ssr73	J. regia BC1	tc	12	CTGAGTACTCTTATTCGCCG	TAAGCACAAACCCAGAGAGG	55.513	57.141	100
	HWI-ST1234:241:C94GAACXX:5:1205:9092:80539_ssr20	J. regia BC1	ca	13	CCTTGCTTCAGAAGATTGTGATCC	TGCCTACAATTCTGCAATTCG	59.904	57.237	116
	HWI-ST1234:241:C94GAACXX:5:2103:11520:77389_ssr100	J. regia BC1	ga	22	CACACAAAGTTCATACCGTGGG	TCTTTGCTGGTTCCCGTCG	59.775	60.301	125
	HWI-ST1234:241:C94GAACXX:5:1206:16090:23848_ssr51	J. regia BC1	ag	17	TCATGCTCTGGGATTAGATTGGG	CAACCATCTCCACATGTTCTTCC	59.926	59.558	100
	HWI-ST1234:241:C94GAACXX:5:1310:17754:87325_ssr73	J. regia BC1	ga	9	TGGGAGGGATCAGAAGGACC	ACTCACTTCTCTCATGGGTGC	60.327	59.722	135
	HWI-ST1234:240:C8N02ACXX:3:1207:7117:38686_ssr92	J. regia BC1	ag	10	TTGGTGGAGGTCGACAATGG	CCACAGCCTCCTTTCCATCC	59.964	60.395	101
	HWI-ST1234:241:C94GAACXX:5:1110:21041:62187_ssr119	J. regia BC1	ct	14	TCAGGTAATCTCTTTCACTCTCCC	GCACAGAGAGCATATCTTACAGC	59.288	59.26	118
	HWI-ST1234:241:C94GAACXX:6:1116:16121:22511_ssr93	J. regia BC1	ga	13	GATTGCCATGGTTGGAGACG	ACACCACTGTGAAAGGCTCC	59.265	60.179	168
	HWI-ST1234:240:C8N02ACXX:3:2310:15007:87032_ssr76	J. regia BC1	ga	13	TGCTCCTGCCCAATATTATCG	ATACACTTTCAGCCACTATGG	57.942	55.376	127
	HWI-ST1234:240:C8N02ACXX:3:2108:15239:66226_ssr79	J. regia BC1	ct	9	GCGGTAATATCGCCCATTTGG	CGAGTGTCTCTCCCTGTACG	59.801	59.272	115
	HWI-ST1234:241:C94GAACXX:6:2307:4641:11501_ssr74	J. regia BC1	ga	11	CGGTGGCTTAAGACTGGAGG	CAGACTCTATTTCTCTCATCGC	60.108	56.184	112
	HWI-ST1234:240:C8N02ACXX:3:2108:7351:30223_ssr125	J. regia BC1	gt	9	GAGGAACTTGGCTTAAACCAGG	GACACTTGCAAGAGGAAGACC	59.18	58.853	115
	HWI-ST1234:241:C94GAACXX:6:1201:10767:51166_ssr47	J. regia BC1	tc	11	TGCAACCATTGGTAAAGGTAGG	ACTTCTTTCACCTGGAGACC	58.573	56.767	128
	HWI-ST1234:241:C94GAACXX:6:2112:16613:54145_ssr110	J. regia BC1	ct	9	TCACCTTCCCTCTCCTTCCC	ACTTTAGTTTAGTTGCAGTCTGCC	60.253	59.484	162
	HWI-ST1234:241:C94GAACXX:5:2215:13401:52601_ssr43	J. regia BC1	ga	14	CACGGAGATTTACTTGGACGC	AGGGTTCGGTTCTTCGATCC	59.341	59.464	134
	HWI-ST1234:241:C94GAACXX:6:1104:8775:10781_ssr68	J. regia BC1	tc	15	AACATGACCAACTTGTCGCC	AGCTCCTCCTCGATCAATATATTCC	59.048	59.638	126
	HWI-ST1234:241:C94GAACXX:6:1306:15034:73592_ssr50	J. regia BC1	at	16	TCTACGCTGCAAATACATGC	TCACTTCCTCCTACTAGACTCC	56.604	57.493	124
	HWI-ST1234:241:C94GAACXX:5:1109:15015:87504_ssr33	J. regia BC1	tc	9	AAATGGAAGCGAGCATCAGC	TGGATGCAAAGACAACATGC	59.263	57.271	147
	HWI-ST1234:241:C94GAACXX:5:2312:4036:22028_ssr123	J. regia BC1	ct	9	CCTTGCACTTGGAATGTGC	ACGCATCCAACACTGTAACC	57.498	58.481	166
	HWI-ST1234:241:C94GAACXX:6:2208:20920:25430_ssr89	J. regia BC1	ag	13	GAGGAGAAGGAATCGACGGC	CACTCATTCTCAGATGCATCGC	60.249	59.779	128
	HWI-ST1234:241:C94GAACXX:5:1216:19675:58361_ssr90	J. regia BC1	ct	19	GCTATAAGGCCAGGTGAATTTGC	CAGCGTGACACAGATAACATGG	60.244	59.65	140
	HWI-ST1234:240:C8N02ACXX:3:2315:11747:17178_ssr53	J. regia BC1	ct	11	GCATTGAAGAGGGACAACGC	GCTCTCTCTTTCATTCAACTCGG	59.831	59.384	167
	HWI-ST1234:241:C94GAACXX:6:1311:18682:16153_ssr125	J. regia BC1	ca	8	CAGTGAGCCGAGATCATGCC	AGCCAGAGATTAGGCCAATGG	60.879	59.855	135
	HWI-ST1234:241:C94GAACXX:6:2208:16041:98690_ssr68	J. regia BC1	tc	12	TCCAACTCAACACTATCTCGATCC	AGTCTTTCTCACTGAAGCTACGG	59.902	60.057	107
	HWI-ST1234:241:C94GAACXX:6:1106:11594:9041_ssr77	J. regia BC1	ag	11	ACTCTACATTTCCTCTACGCC	AGTCGCGTAAAGAAAGCTTCG	56.92	59.28	107
	HWI-ST1234:241:C94GAACXX:5:1105:21037:9489_ssr78	J. regia BC1	ct	9	CGACTTTAACCCATATGCAGAACC	AGGAGTCAGATGTATGTACTAACC	59.965	57.037	112
	HWI-ST1234:241:C94GAACXX:5:1116:4445:6164_ssr71	J. regia BC1	ct	13	TTGGCTCACACAGAACCTGC	CGATCAATCTCTGCCTCTTCCC	60.819	60.548	138
	HWI-ST1234:241:C94GAACXX:5:2304:3205:78384_ssr71	J. regia BC1	ct	8	CCTCTCCTTCTTCGTCGTGG	TGAGCTCTGCAGAAATCTGAGG	59.829	60.094	155
	HWI-ST1234:241:C94GAACXX:5:1214:20991:77690_ssr98	J. regia BC1	ac	14	ACTTCAGAAACTTTGGAGTAGG	ACTTTGAGCAGGATATCTTCC	55.671	55.082	138
	HWI-ST1234:240:C8N02ACXX:3:2302:14746:5847_ssr68	J. regia BC1	ag	10	ATAACAAGGTGGACGGTGGC	CAAACCTTTGCCACCACGC	60.322	60.591	114
	HWI-ST1234:241:C94GAACXX:6:1307:19504:86331_ssr93	J. regia BC1	ct	13	GCATGCCAGGTGTGTTAAATCC	AATCCCAGCTGTCCATGAGG	60.417	59.45	157
	HWI-ST1234:241:C94GAACXX:5:1109:18913:64288_ssr74	J. regia BC1	tc	11	ACACTTGTCTCACCTACCGG	TTGTGAGGCGAAAGAGCTGG	59.033	60.604	150
	HWI-ST1234:240:C8N02ACXX:3:2116:13931:6902_ssr38	J. regia BC1	ag	10	CCTCCACTCCTGATACCATCC	GTGGACTATGTTGGATGTGCC	59.026	58.983	149
	HWI-ST1234:241:C94GAACXX:5:1211:8438:29333_ssr77	J. regia BC1	ct	8	CTCGCTCTCCTTGAAGACCC	GAAAGCAAACGAGGGTGAAGG	59.825	59.733	132
	HWI-ST1234:241:C94GAACXX:6:2305:7300:19686_ssr134	J. regia BC1	ga	11	TCACAAGTACCCACGATCGC	GCTAACTCAGTACAATTGAAGAAGC	60.109	58.462	156
	HWI-ST1234:241:C94GAACXX:5:1215:13626:6500_ssr131	J. regia BC1	ga	8	TACTCCTCTGCAAGACAGCG	GCTTCTTTAGCCGCAACGC	59.472	60.512	140
	HWI-ST1234:241:C94GAACXX:6:1215:1563:61999_ssr64	J. regia BC1	ga	9	TGCCTCAGAAACTCGAAGGC	CCCAAAGTCCAAACCGAAATCG	60.321	60.351	104
	HWI-ST1234:241:C94GAACXX:6:1310:17352:63366_ssr70	J. regia BC1	ag	8	ACGCAATAACTTCATGAGTGC	GAAACTAGTGGCACGAGG	57.253	55.089	148
	HWI-ST1234:241:C94GAACXX:6:2316:19147:47751_ssr91	J. regia BC1	tc	10	ACGATACAAGCAATTCGGTGC	TGGGTCAGTGTTCTTACTCG	59.603	56.899	105
	HWI-ST1234:241:C94GAACXX:6:2209:16570:60384_ssr29	J. regia BC1	ag	14	CTTGGCGACAGCGATAATTGG	AAAGTTTGCACCCACATGCC	60.004	59.893	156
	HWI-ST1234:241:C94GAACXX:6:2312:16737:60012_ssr70	J. regia BC1	ga	12	TCACAAGTACCCACGATCGC	GCTAACTCAGTACAATTGAAGAAGC	60.109	58.462	158
	HWI-ST1234:241:C94GAACXX:5:1306:18208:65903_ssr131	J. regia BC1	ct	9	CCAAGGGAATGTCTTCATCGC	AGTTTAATTTGCTGTGAAGGGTCC	59.327	59.719	143
	HWI-ST1234:241:C94GAACXX:6:1110:20749:39209_ssr87	J. regia BC1	ag	8	TCCCAAGCTCAAGCACTTCC	CATTTGCAATGCCCTAGCCC	60.251	59.895	102
	HWI-ST1234:241:C94GAACXX:5:1210:14583:70936_ssr73	J. regia BC1	ga	8	CTGCAGAAGGGAAGGATGCC	GAGAGCATGGTATTGTCTGGC	60.751	58.783	104
	HWI-ST1234:241:C94GAACXX:6:2106:16765:75296_ssr81	J. regia BC1	ag	8	TGAATTTCACCACTTGACCAGC	GAACAGAAGCACAGTCCACG	59.377	59.138	127
	HWI-ST1234:240:C8N02ACXX:3:2102:5786:97038_ssr106	J. regia BC1	ct	15	CCATCAGTCCCTCTCAAGCG	ACCATTCCAAGGCTCAGACC	60.179	59.67	109
	HWI-ST1234:241:C94GAACXX:5:1307:1421:38978_ssr52	J. regia BC1	ac	11	TAACGGCAGGGCAGAAAGG	CAGGCAATAGTTTCGCTGCG	60.003	60.248	183
	HWI-ST1234:240:C8N02ACXX:3:1108:4712:86178_ssr88	J. regia BC1	ag	8	ACGGAGTGAGTTCGACTCCC	TCTTGGCCCAGACAATGTCC	61.243	59.962	144
	HWI-ST1234:240:C8N02ACXX:3:1115:7423:89371_ssr71	J. regia BC1	ct	12	TAACAAAGGAGCGCTCGG	CCTGGTTCTGCTTTCTTCCG	57.41	58.84	133
	HWI-ST1234:241:C94GAACXX:6:2201:2227:40063_ssr58	J. regia BC1	ac	11	TATGGTCGTGTCAAGAGGCC	AAGCACAGAGAGAGGCATGC	59.465	60.393	148
	HWI-ST1234:241:C94GAACXX:6:1204:13500:12853_ssr79	J. regia BC1	tg	16	TGTGCACATATGTATGCATGCC	AGTCAAAGGGCAGACAAATGC	59.706	59.385	138
	HWI-ST1234:240:C8N02ACXX:3:2303:19150:26565_ssr24	J. regia BC1	tc	10	ATTCCACTCTCCCTGGACCC	AGATCGTGTCATTGGTGCGG	60.622	60.741	130
	HWI-ST1234:241:C94GAACXX:5:2205:13527:40637_ssr65	J. regia BC1	ac	13	GGAAGAAGACTGTGGATGGCC	GAACTCCAAGCCCATGAACG	60.68	59.195	163
	HWI-ST1234:241:C94GAACXX:6:2106:14361:98777_ssr32	J. regia BC1	tg	9	GCAGCTTCCCAAGTAACTGG	AGACCAGTCTGGGAAACATGG	58.831	59.648	115
	HWI-ST1234:241:C94GAACXX:5:1207:21251:10939_ssr79	J. regia BC1	ga	19	CCTTCTTGCTCAGGCCTAGC	CTTAGGCCATGGCTCTTTGC	60.463	59.257	114
	HWI-ST1234:241:C94GAACXX:5:1313:10059:75657_ssr59	J. regia BC1	ga	10	AATGATGCGTGTGTGTGTGC	CAAAGGCCAATAGCAAATGGC	60.04	58.718	148
	HWI-ST1234:241:C94GAACXX:5:2111:3046:57605_ssr50	J. regia BC1	ag	13	CCCATCTAGAATACCATGTCTACC	AGAAGCAAAGACAGAGGCCC	57.712	59.963	118
	HWI-ST1234:240:C8N02ACXX:3:1302:15623:3921_ssr126	J. regia BC1	ta	10	ACCACTCACTCTGGTTCAATCC	TCGTTGACATGTGACCTGCC	59.961	60.603	121
	HWI-ST1234:241:C94GAACXX:5:2214:21276:99221_ssr58	J. regia BC1	at	15	CGCACGCAATTAACACAATGC	AGAGCTAGTGATGATCAACACCC	59.942	59.866	164
	HWI-ST1234:241:C94GAACXX:6:2114:14517:98525_ssr72	J. regia BC1	ga	10	TGCATTCATTTATCACCTGCG	TGGCTGTTGATCTTCCTTGC	57.304	58.462	161
	HWI-ST1234:240:C8N02ACXX:3:2307:8246:69489_ssr141	J. regia BC1	tc	14	TCTCTCCTCCACTCCAATCC	ACTTTCTCGCCAAACAAAGGG	57.833	59.319	104
	HWI-ST1234:241:C94GAACXX:6:1315:2556:58906_ssr35	J. regia BC1	ct	18	TACTCCGCTTCAAGGCTTCC	GCATATAACACGTGATACCGGG	59.751	59.009	130
	HWI-ST1234:241:C94GAACXX:5:1210:11034:13563_ssr63	J. regia BC1	ga	10	TGGGCTTATCGTGATGGTGC	ACTCCACTGCCCAGACTAGG	60.464	60.616	181
	HWI-ST1234:240:C8N02ACXX:3:1314:20839:61041_ssr115	J. regia BC1	ct	8	CAGCAGGTGTGTAGTATAGAATTGC	TATCCCACATCACCATACCC	59.765	56.06	132
	HWI-ST1234:241:C94GAACXX:6:2216:20122:77494_ssr55	J. regia BC1	ag	9	ACAGCTCCGAAATCTCATCCG	GAAATCGAGCTCATGCCAGC	60.202	59.693	111
	HWI-ST1234:240:C8N02ACXX:3:1114:18830:76556_ssr77	J. regia BC1	at	8	ACATCTTGAACGGACGTCCC	GTGCCTCTAACCTGATTATTCATGC	60.038	60.049	117
	HWI-ST1234:241:C94GAACXX:6:2305:15851:89548_ssr138	J. regia BC1	tc	9	CTCCCTCTATCACTCACGGC	AGCCGTGCGATATCCTTACC	59.329	59.683	159
	HWI-ST1234:240:C8N02ACXX:3:1108:12473:52995_ssr70	J. regia BC1	tg	9	GCAGCTTCCCAAGTAACTGG	AGACCAGTCTGGGAAACATGG	58.831	59.648	115
	HWI-ST1234:240:C8N02ACXX:3:2102:18533:80036_ssr79	J. regia BC1	ga	24	TACGTGTCACATGAGCAGCC	GAACCGGAGCAAGTTTCTGG	60.39	59.125	173
	HWI-ST1234:240:C8N02ACXX:3:1208:16228:45273_ssr83	J. regia BC1	tg	11	CAGGCAATAGTTTCGCTGCG	TAACGGCAGGGCAGAAAGG	60.248	60.003	183
	HWI-ST1234:240:C8N02ACXX:3:2114:10921:69490_ssr79	J. regia BC1	ca	8	CAGTGAGCCGAGATCATGCC	AGCCAGAGATTAGGCCAATGG	60.879	59.855	135
	HWI-ST1234:241:C94GAACXX:6:2310:17001:11967_ssr68	J. regia BC1	ta	16	GGTGAGCTAGCTACTCGATCG	AGAGTCCCTAGCTAGCCTGC	59.804	60.469	137
	HWI-ST1234:241:C94GAACXX:6:1105:16705:5121_ssr94	J. regia BC1	ac	9	AGATCACTCGGGCTTATGGC	GGTGAGGTTATGGTTCAAGATCC	59.605	58.8	158
	HWI-ST1234:241:C94GAACXX:6:1112:15316:19842_ssr89	J. regia BC1	at	8	AGTTCTAAGCTGGTTCATGC	CAGTTTGTCCCTCCTACCTAGC	55.742	59.831	144
	HWI-ST1234:241:C94GAACXX:5:2213:20139:9171_ssr96	J. regia BC1	ga	11	GCAGGTTCTGATCAGGAACCC	ACAAGACGACGAGCTGAAGC	60.68	60.665	154
	HWI-ST1234:241:C94GAACXX:5:1107:4099:75938_ssr71	J. regia BC1	ct	14	CTTCTGGCCAACGAACCAGC	CGTGTTCTTCCATCTCCATGC	61.856	59.332	136
	HWI-ST1234:241:C94GAACXX:6:1307:11418:5153_ssr77	J. regia BC1	tg	9	TGCCTACAATTCTGCAATTCG	CCTTGCTTCAGAAGATTGTGATCC	57.237	59.904	118
	HWI-ST1234:241:C94GAACXX:5:2202:20336:46280_ssr73	J. regia BC1	ag	9	CCAGAGAGCTTCTTCCACCC	CAGTGGTGGAGTTGCTAGCG	59.748	61.016	133
	HWI-ST1234:241:C94GAACXX:5:1311:7027:21378_ssr124	J. regia BC1	tc	12	AATGGGATCCAGCTTCTGCC	TGTTACAGTGCTCACTTACGG	60.106	57.979	156
	HWI-ST1234:241:C94GAACXX:5:2210:14257:50497_ssr77	J. regia BC1	ag	11	CTCCTTGGACATAGTTTGATGGG	TGAGAAAGCTTCCGGCAAGG	58.798	60.606	116
	HWI-ST1234:241:C94GAACXX:6:2301:2878:15372_ssr67	J. regia BC1	ga	8	AGACAGACTCGGTTTGACGG	GGTGGGAGCGTTATCGTAGG	59.686	59.968	183
	HWI-ST1234:241:C94GAACXX:6:1312:17751:63463_ssr88	J. regia BC1	ga	10	ACTCTGCTGCCAAGTAGAAGC	TCTTCCTGGTTGGATGCAGG	60.339	59.671	110
	HWI-ST1234:240:C8N02ACXX:3:2203:4612:67862_ssr55	J. regia BC1	tc	9	TGGTATTAGAGCAAGGTTACTAGG	TGACTATCACGGATATCCCTCC	57.274	58.302	107
	HWI-ST1234:241:C94GAACXX:6:1304:10530:90214_ssr103	J. regia BC1	gt	8	TTATCAAGCCCAAACCTTCC	AAGAGAAGGGTAAGGCAGCC	55.598	59.379	106
	HWI-ST1234:241:C94GAACXX:5:2209:8319:10493_ssr128	J. regia BC1	tc	10	ACCCACCCAAATCAAGGACG	CCGTAATTTCACCGAACGCC	60.251	59.904	150
	HWI-ST1234:241:C94GAACXX:5:2115:10726:7085_ssr89	J. regia BC1	tc	9	GGGATGTCATTGTATAATCGAACCG	ATTTACATCGCCTGGATCTAGC	59.88	58.068	100
	HWI-ST1234:241:C94GAACXX:5:1202:15261:94564_ssr91	J. regia BC1	ga	9	TCATAGTCGATTCCATGGTGC	TCAATCTCTCATGCGCATGC	57.888	59.058	102
	HWI-ST1234:241:C94GAACXX:5:2211:6407:88013_ssr110	J. regia BC1	ga	8	CAGTGACCTTCCTGATGCCC	AGCAACAGCTTGTGGATTGC	60.394	59.684	135
	HWI-ST1234:241:C94GAACXX:5:1310:4570:83491_ssr121	J. regia BC1	ga	14	CAGACAGAGTTGAGTTTAAGAGGC	ATCTCTCTTTCCCTCACGCC	59.312	59.173	109
	HWI-ST1234:241:C94GAACXX:6:1108:10008:49179_ssr116	J. regia BC1	ag	9	CGCCCTAAATACCATTGCGC	GAATCCTCGCTTGCTCATGC	60.04	59.693	159
	HWI-ST1234:241:C94GAACXX:6:1103:7463:5357_ssr88	J. regia BC1	ct	9	TGTCAACCATGGGACTACCG	GTGGCAGATCACGATGGTGG	59.389	61.092	135
	HWI-ST1234:240:C8N02ACXX:3:2207:18122:82436_ssr117	J. regia BC1	tc	14	TCACGACATGTAGTTCATCCCG	GAAGCACGCGACAAAGCAGG	60.159	62.771	146
	HWI-ST1234:241:C94GAACXX:6:1101:19643:100416_ssr80	J. regia BC1	ca	12	CGAAGGAAGTGGTGACTCCG	TGCATGGTCATCCGAAACCC	60.389	60.68	128
	HWI-ST1234:241:C94GAACXX:6:1116:4397:79203_ssr68	J. regia BC1	ct	15	CTCTCACCATCGTCTCTGCG	GCATTTGAAACCCATTTGTCCC	60.248	58.926	162
	HWI-ST1234:241:C94GAACXX:5:1301:13008:23156_ssr52	J. regia BC1	ag	8	TGAAGGGTCGAAATTACTCG	TCTCTCATTTCACTCAGTTCGG	55.22	57.82	115
	HWI-ST1234:241:C94GAACXX:6:1209:17718:21834_ssr66	J. regia BC1	ta	11	GCAACTCGGAACAAATCTTCGG	AGCATCGATCAATTGCCTGC	60.413	59.333	131
	HWI-ST1234:241:C94GAACXX:5:2112:16742:46480_ssr79	J. regia BC1	ct	15	GGTCCATTACTTTCCTGCATGG	CATGTGATGGACCTGCAAGG	59.31	58.899	105
	HWI-ST1234:241:C94GAACXX:6:2114:8493:32474_ssr91	J. regia BC1	ca	14	GGAATTAGCCTGCCCTCTCC	AAGCTTGAAATGGAGAGTCG	59.89	55.771	143
	HWI-ST1234:241:C94GAACXX:6:2314:18405:53973_ssr65	J. regia BC1	tc	10	TAGGCCTGATGGGATTTGGC	GGTCTGTCTTAACTGTTGAGGC	59.814	58.932	113
	HWI-ST1234:241:C94GAACXX:5:1208:15534:26783_ssr113	J. regia BC1	ct	18	CCCATAGTCACGGCCAATCC	ACCAACGCCGTAATAGTGCC	60.535	60.742	116
	HWI-ST1234:240:C8N02ACXX:3:1310:7229:19174_ssr107	J. regia BC1	ct	10	AAACCCTAGGTCACCCAACC	AGGTCACGAATGGAAGAGGC	59.224	59.749	104
	HWI-ST1234:241:C94GAACXX:6:1114:11901:22062_ssr61	J. regia BC1	at	10	GCTTGATCGTGATCATCGATCG	ATGCAGCATGACATGTGTGC	59.659	59.827	137
	HWI-ST1234:241:C94GAACXX:6:2109:10393:94382_ssr61	J. regia BC1	ag	13	ACCTAGGCGACGTAATCTGG	ATCTTTCCTTTCCGACAACC	58.97	55.654	125
	HWI-ST1234:241:C94GAACXX:6:2111:19006:33122_ssr72	J. regia BC1	ag	8	AGGAGTAGATGTCCTGTCCG	TATTTCTCACTTGCCCGCCC	57.94	60.394	104
	HWI-ST1234:241:C94GAACXX:6:1111:17117:82174_ssr88	J. regia BC1	ag	14	AGAGAATGGCTTACTTGGTCTCC	TAAACCTTAGCCCGTGGTCG	59.801	59.753	129
	HWI-ST1234:241:C94GAACXX:5:2215:7055:12958_ssr49	J. regia BC1	ag	15	CCACCCTTCGTCTTCCAACG	CCTCTTAAATCTCTCACCCTCACC	60.949	60.142	139
	HWI-ST1234:240:C8N02ACXX:3:1212:10029:36711_ssr88	J. regia BC1	ag	14	TTGCAACTATCCACGTGTCC	GCTCAAAGAAAGGACACGTGG	58.197	59.736	124
	HWI-ST1234:241:C94GAACXX:5:2212:4734:98115_ssr93	J. regia BC1	tg	9	TCTTTCTGTCTTCCTTCTCTGC	GTTTCCACGACCACAAACCC	57.736	59.617	133
	HWI-ST1234:241:C94GAACXX:5:1208:15320:52302_ssr64	J. regia BC1	ga	18	AGGAAAGTAACACTCGACATGC	GCTGAAGCTCGATGTCTCC	58.673	58.029	161
	HWI-ST1234:240:C8N02ACXX:3:1311:16154:57910_ssr65	J. regia BC1	tc	11	TTCTGTTCTTGCTGCTTCGC	TCATTTACTAGCAAAGCAGGG	59.412	55.944	114
	HWI-ST1234:240:C8N02ACXX:3:2109:20449:51104_ssr55	J. regia BC1	ca	12	CGAAATTTGCCCGACTCTCG	GTTGGACGATTTCTCCACTTCC	59.63	59.257	129
	HWI-ST1234:240:C8N02ACXX:3:1313:12637:49889_ssr104	J. regia BC1	ag	12	AGGAGATAAGTGGTGGTGGG	CTGCACATTCCCAGCATTGG	58.415	59.825	151
	HWI-ST1234:241:C94GAACXX:5:2312:3741:10890_ssr48	J. regia BC1	ag	9	ACCGTTGGTGATACACAATAACC	CTGTGTTTACGTGCCAACCC	58.995	59.69	120
	HWI-ST1234:241:C94GAACXX:5:2205:10463:51769_ssr42	J. regia BC1	ag	12	AAGGAGTAATGGCGATGGGC	TTTCCCTGAATCTGGCCTCG	60.179	59.747	123
	HWI-ST1234:240:C8N02ACXX:3:1105:20651:62016_ssr101	J. regia BC1	ca	8	GGAGTCTAGCTGGCTTCACC	CAGCAGCCCTCTGTGTATGG	59.823	60.463	119
	HWI-ST1234:241:C94GAACXX:5:1204:16943:50323_ssr113	J. regia BC1	ct	8	TGCCATTAATGTTTCCCAATCTCC	GGAACTCCTCAGGCACATCG	59.595	60.461	105
	HWI-ST1234:241:C94GAACXX:6:1314:16465:16703_ssr72	J. regia BC1	ga	9	AGAGTGTCAGAAACTCCAGCG	AGTCCAAACCGAAATCGAAACC	60	59.449	128
	HWI-ST1234:241:C94GAACXX:6:1111:3148:15080_ssr68	J. regia BC1	tc	14	GTTATGAAACCTGGGTTCCGG	GATGGTTGTGGTTTCGGTGC	58.911	60.04	163
	HWI-ST1234:241:C94GAACXX:5:2311:15261:77458_ssr117	J. regia BC1	ga	20	AGAAAGGAGGAGCTGTGTGC	CGGCTTTCATTTCTGTATATTCTGG	59.964	58.337	162
	HWI-ST1234:240:C8N02ACXX:3:1207:13561:58804_ssr93	J. regia BC1	ag	13	TAGTCTTCAACACCGGTTCC	TGGAACCTGTCTCCCTAATTAAGG	57.174	59.526	100
	HWI-ST1234:240:C8N02ACXX:3:2301:6248:55806_ssr69	J. regia BC1	ag	10	GAGAGAGTGATTTCGGGAGGG	CTCGTTACCAGCTTACCCGG	59.589	60.179	137
	HWI-ST1234:241:C94GAACXX:5:1312:7844:21336_ssr91	J. regia BC1	ga	14	TTGGGTTCAGCTATGGTGGG	CAATCCGTAACGTCCCGTCG	59.669	61.136	109
	HWI-ST1234:240:C8N02ACXX:3:1214:3760:76004_ssr37	J. regia BC1	ac	13	TGTGTCCCTCCTCCTGTTCC	AAAGGGTTGACATAACAGGG	60.836	55.22	151
	HWI-ST1234:241:C94GAACXX:5:1116:3780:77869_ssr91	J. regia BC1	ag	9	TTTCACGGATAGGCATGCCG	GAAGCGGCCCAGGAATATCC	60.814	60.607	159
	HWI-ST1234:241:C94GAACXX:6:2309:15162:11707_ssr92	J. regia BC1	ta	12	GTAGTAATGAAACGTCCAATGG	AGTAATGAAACGTCCCTTGG	55.205	55.365	124
	HWI-ST1234:240:C8N02ACXX:3:1315:17361:14851_ssr64	J. regia BC1	ga	9	CACAACGACAGCTAGGATTTCG	TCATCGACTTCAATTCTTCACTCC	59.654	58.829	100
	HWI-ST1234:241:C94GAACXX:6:2108:6246:44308_ssr47	J. regia BC1	ac	13	CGCTGATTGTTTGGTAGTGTCG	AAAGGGAACTCCGAAGAGCC	60.16	59.675	167
	HWI-ST1234:241:C94GAACXX:6:2208:13885:72941_ssr46	J. regia BC1	tg	8	TGGACCCAGACTGAAGAATTCG	GCTGCTGGAAGTCTCACAGC	60.028	61.297	141
	HWI-ST1234:241:C94GAACXX:5:1106:4892:79828_ssr55	J. regia BC1	ta	8	ATGGGCATGCCAGGTCAAGG	CATTCATGCACATGCCTGG	62.867	57.34	117
	HWI-ST1234:241:C94GAACXX:5:2313:5446:50988_ssr102	J. regia BC1	gt	21	GTGATGTACATGCTGGCAGC	TCAGACTCCTACTTCCAAGGC	59.62	58.82	161
	HWI-ST1234:240:C8N02ACXX:3:1302:16006:95896_ssr98	J. regia BC1	ag	15	CGATGCTCTAGAATTCTTTCGGG	AGAATTTGGACCCTCACACCC	59.262	59.924	124
	HWI-ST1234:241:C94GAACXX:6:2101:20483:57593_ssr79	J. regia BC1	tg	10	ACCTCAGGCCCTTGTTATGC	AGATAGACCTGGAAAGGCAACC	60.034	59.76	126
	HWI-ST1234:241:C94GAACXX:5:2109:9077:62581_ssr81	J. regia BC1	ag	21	TGGAGTAGCGTATTCTAACAGTCG	ATATTCCACACTCCACAGCC	59.965	57.282	158
	HWI-ST1234:241:C94GAACXX:5:2103:3414:95436_ssr48	J. regia BC1	gc	8	TGTGCGTAAAGGTGCATAAAGG	GGAAGGATTTCTAGGAAGGAGACG	59.514	60.202	102
	HWI-ST1234:240:C8N02ACXX:3:1314:17247:52935_ssr76	J. regia BC1	ct	15	CTCTGCTTCTTGTTCGTCGG	GCTCAAAGCTTAACACACAGAGC	58.936	60.608	107
	HWI-ST1234:240:C8N02ACXX:3:1105:3181:80992_ssr107	J. regia BC1	ga	8	TAAGGTGTTAGCACGACGGG	TGTCGCCATCTCTTACTGCC	59.756	59.824	157
	HWI-ST1234:240:C8N02ACXX:3:2210:18412:84930_ssr70	J. regia BC1	tg	19	GGCCAGACCAGTTATGTTGC	TGTCTTGAACTCTTAAGTAGTCCC	59.189	57.658	124
	HWI-ST1234:241:C94GAACXX:5:1311:18298:39070_ssr62	J. regia BC1	tg	8	ACTGAGACAGCTGAACTTCGG	ACCAGATTAGCCCTGCTCCG	60	61.69	110
	HWI-ST1234:240:C8N02ACXX:3:1211:17819:10420_ssr75	J. regia BC1	ct	8	TCATCGCCTCCAAACCTTCG	GCTCGGAGTTAAGGGCAAGG	60.391	60.745	102
	HWI-ST1234:240:C8N02ACXX:3:2315:19273:78575_ssr103	J. regia BC1	tg	20	GGTGATGGTGAATGATGGTGC	TGGAGATCTTAAAGACCCTTGC	59.593	57.778	176
	HWI-ST1234:241:C94GAACXX:6:1205:18695:32714_ssr91	J. regia BC1	at	8	TGAATTGCAGGATCACAAGGG	TGATGTGGCATCATCTAAACC	58.551	56.012	159
	HWI-ST1234:241:C94GAACXX:5:1208:10644:96508_ssr31	J. regia BC1	ga	14	TCTTTATTGGTAAAGGAGGAGACC	ATACGCTCCTTCGTCCGTCC	57.691	61.723	133
	HWI-ST1234:240:C8N02ACXX:3:1111:6754:88313_ssr128	J. regia BC1	at	9	TCGAGTCCCTTACTAGTTTCC	TATAGGGACGGTCCGAATGG	56.211	58.376	104
	HWI-ST1234:241:C94GAACXX:5:2316:17658:59983_ssr43	J. regia BC1	ga	10	ACTCGATCAGATAAATCACAATCCG	CTCCGTAGAACCAGTCCAGC	59.077	59.826	106
	HWI-ST1234:241:C94GAACXX:5:1212:12999:22500_ssr63	J. regia BC1	ag	13	GAGCAGCTAGAAGTGGTCGG	ACTGCCTCACGATGATCTCC	60.179	59.25	139
	HWI-ST1234:241:C94GAACXX:6:1102:20882:51442_ssr75	J. regia BC1	ct	8	CCTTGCACGCAGAGAAAGC	TTGCATCCACGCGAGAAAGG	59.791	61.298	152
	HWI-ST1234:241:C94GAACXX:6:2115:5421:41389_ssr67	J. regia BC1	tc	14	CAATCCGTAACGTCCCGTCG	TTGGGTTCAGCTATGGTGGG	61.136	59.669	109
	HWI-ST1234:241:C94GAACXX:5:2214:3507:89748_ssr62	J. regia BC1	ag	8	AAACGGAAGCGTAATCTGC	GTAGTCTAGCACTTTCCCGGC	56.339	60.471	100
	HWI-ST1234:241:C94GAACXX:5:1305:16204:42074_ssr99	J. regia BC1	ag	12	AGCTTCGTGGCTATGAATTTGC	CTCTCTTTCTCAACGCCAAGC	59.902	59.537	164
	HWI-ST1234:241:C94GAACXX:5:1205:15697:57324_ssr84	J. regia BC1	ta	9	CTTGGAATAAGTGCCGAAATATTGG	GGATGATATTGACAATCGATGCCC	58.791	59.905	110
	HWI-ST1234:240:C8N02ACXX:3:2116:19871:85081_ssr71	J. regia BC1	ct	9	AGTGGTAACCTTTACTTTCTTCCG	TGCTGTTGTAATTGCAGTGGG	58.697	59.387	109
	HWI-ST1234:240:C8N02ACXX:3:1214:12386:97523_ssr73	J. regia BC1	at	11	ATAAATAACAGAGATCCAGGGC	GTCTACACCAGCTGTCCTATCC	55.366	59.637	109
	HWI-ST1234:241:C94GAACXX:5:1216:20529:77037_ssr91	J. regia BC1	ga	10	CCTCGTCATCTTCTACGGGC	GTCTCGCATGAGTAGCCACC	59.969	60.529	107
	HWI-ST1234:241:C94GAACXX:6:2202:18529:64865_ssr84	J. regia BC1	ga	11	ACCTGAGGAAATTAGAAGGTTGG	TCAACTGCAAAGGTTTCAGCC	58.077	59.591	124
	HWI-ST1234:241:C94GAACXX:5:2302:8999:97011_ssr33	J. regia BC1	ct	11	TTGAGACCGCCACACTCACC	GGTGTGTGTTTCTTTCCTGGC	62.378	59.933	153
	HWI-ST1234:241:C94GAACXX:5:1105:11505:91533_ssr37	J. regia BC1	ag	13	GCGTTCTAATTAATTGTGGCACC	TGGTCACTCTAAACACGGCC	58.897	59.966	138
	HWI-ST1234:241:C94GAACXX:6:1302:11732:27711_ssr94	J. regia BC1	ag	12	AGCTTCGTGGCTATGAATTTGC	CTCTCTTTCTCAACGCCAAGC	59.902	59.537	164
	HWI-ST1234:241:C94GAACXX:6:1304:7586:54780_ssr84	J. regia BC1	tc	10	GGGCCTAACCATGTAAATCC	GTGTGCGAATTCGACTACCC	55.847	59.003	125
	HWI-ST1234:241:C94GAACXX:6:2206:16342:87573_ssr35	J. regia BC1	ct	8	AGCGGGTGAAACTGTAACCC	AGAAGAGCAAAGCAAACCACC	60.251	59.317	115
	HWI-ST1234:240:C8N02ACXX:3:1208:17379:11098_ssr85	J. regia BC1	ga	8	CTGCAGAAGGGAAGGATGCC	GAGAGCATGGTATTGTCTGGC	60.751	58.783	104
	HWI-ST1234:241:C94GAACXX:6:2116:5601:73848_ssr81	J. regia BC1	ac	8	TGACAACACAAGGACAGTAGC	AAAGGGAGGGTGAATCCTGC	58.166	59.667	165
	HWI-ST1234:240:C8N02ACXX:3:1114:20348:34701_ssr80	J. regia BC1	ct	17	TCTGTGGTTCATCCTTAATCTTCG	TGTGTTCATCTCTATGCATCAGG	58.58	58.299	146
	HWI-ST1234:241:C94GAACXX:6:2101:10511:62978_ssr89	J. regia BC1	ct	10	ACCTGTCCCTCTCTAGCACG	AGGTGGTAGTCTTGACTTGCG	60.682	59.999	142
	HWI-ST1234:241:C94GAACXX:6:2202:21305:50955_ssr42	J. regia BC1	ag	8	AGCCAGAATTGACAAATGGG	CCTTTGTCAGATGGGTAGATTGC	56.273	59.371	141
	HWI-ST1234:241:C94GAACXX:5:1310:4832:17224_ssr91	J. regia BC1	gt	9	GAGGAACTTGGCTTAAACCAGG	GACACTTGCAAGAGGAAGACC	59.18	58.853	115
	HWI-ST1234:241:C94GAACXX:6:1101:1535:70693_ssr47	J. regia BC1	tc	8	CTCTGCCGTGGAAGATGAGG	TGAGAACCGTCGAGGAAAGC	60.179	60.039	128
	HWI-ST1234:241:C94GAACXX:5:2305:11069:46047_ssr71	J. regia BC1	ga	11	AGGGCATCACACGCACATGC	GGCAAGAACAGGACAATTGAGG	64.038	59.77	107
	HWI-ST1234:240:C8N02ACXX:3:1214:16075:46997_ssr24	J. regia BC1	ag	10	AAGTTGGCAAGAAAGCACCC	CTCGATATGTGCACGCATGG	59.247	59.49	121
	HWI-ST1234:240:C8N02ACXX:3:2309:13118:57630_ssr90	J. regia BC1	ag	14	TCGCTGTATCAGGTGATGAAGG	GCTCACAGCTGTAGTTAAGATGC	59.899	59.692	123
	HWI-ST1234:241:C94GAACXX:5:2102:11164:99970_ssr110	J. regia BC1	ga	15	GCCATGACTGGAGATGGTGG	CTCAACTCCTTGCCCTCTCG	60.465	60.108	111
	HWI-ST1234:241:C94GAACXX:5:2314:18404:43914_ssr77	J. regia BC1	at	8	TTCAACACACATCCCTTACG	TGTTTCTTAACGGGCTTGTAGC	55.698	59.19	135
	HWI-ST1234:241:C94GAACXX:5:1204:8514:21666_ssr57	J. regia BC1	ct	9	TTTCTTTCCGTCTAACATGCG	TATTTCACCCAGTGGAGAGAAATGG	56.925	60.574	100
	HWI-ST1234:241:C94GAACXX:5:2207:20779:5190_ssr106	J. regia BC1	tc	8	AGAGAGCAAGCGATAGTCAGG	CATGAGAGGCGAAGAGTCCG	59.319	60.249	152
	HWI-ST1234:241:C94GAACXX:6:1112:4214:91319_ssr95	J. regia BC1	ct	22	ACAAAGTGCCCAAGTCTTCG	TTGCCATGGCTCTGGATACC	58.691	59.817	139
	HWI-ST1234:241:C94GAACXX:6:2315:17660:48770_ssr20	J. regia BC1	ga	11	GGTTGAGACAACGACAGTGC	GCCTACACCTGAACCTTCCC	59.418	60.035	145
	HWI-ST1234:240:C8N02ACXX:3:1211:18340:93642_ssr65	J. regia BC1	ta	8	CCCTAGGAATGAAACGACG	ACAGAGGCAAGGTTTGGAGG	55.436	59.889	131
	HWI-ST1234:241:C94GAACXX:5:1216:18181:67469_ssr92	J. regia BC1	ag	12	TTTGTGCTCCGATGTGTACG	ATGAGGGAGCTGATGACAGG	58.576	58.87	172
	HWI-ST1234:240:C8N02ACXX:3:2114:20901:36567_ssr76	J. regia BC1	ac	9	ACTTCAGAAACTTTGGAGTAGG	ACTTTGAGCAGGATATCTTCC	55.671	55.082	138
	HWI-ST1234:241:C94GAACXX:6:2107:12880:78064_ssr78	J. regia BC1	ta	9	CTTATAAACGTACGTACTGTGC	TCAAACCTGAAAGTGGCCCG	55.114	60.822	146
	HWI-ST1234:241:C94GAACXX:5:1211:13134:11370_ssr45	J. regia BC1	ct	9	TGTGCGCTCATCTTTCTCCC	GCAATTGTAGAGGCTAGTTCGC	60.392	59.715	111
	HWI-ST1234:241:C94GAACXX:6:1104:4063:12177_ssr79	J. regia BC1	tg	9	TCTTTCTGTCTTCCTTCTCTGC	GTTTCCACGACCACAAACCC	57.736	59.617	133
	HWI-ST1234:241:C94GAACXX:5:1316:12404:37777_ssr64	J. regia BC1	ag	8	TCTCTAGCGGCCTTAGTTGG	CTTAAACCTCCACCGAACTCG	58.888	58.665	102
	HWI-ST1234:240:C8N02ACXX:3:1107:2308:95339_ssr79	J. regia BC1	ta	10	AGAGACTAGCGTTGGATGCC	TGGGAACTCCACAATTCAAACG	59.538	59.379	126
	HWI-ST1234:241:C94GAACXX:5:2101:19082:26512_ssr32	J. regia BC1	at	18	GCTCTACAAGCCAGTTCTACCC	GTTGGAAGTGATGACAAGGCC	60.419	59.458	106
	HWI-ST1234:241:C94GAACXX:5:2116:14574:23773_ssr57	J. regia BC1	ga	10	AGGTTGAAGCTTGACCACCG	TCCGTAATGAGCAATGTACGG	60.535	58.183	122
	HWI-ST1234:241:C94GAACXX:5:1110:14146:79811_ssr102	J. regia BC1	ca	19	TTGTCTCTGGTGGAAATGCC	TTACAGGTGTGAGCCATCGC	58.09	60.391	134
	HWI-ST1234:241:C94GAACXX:6:2302:1644:37858_ssr52	J. regia BC1	ag	9	GAGACAGATAGACCCGAGTACG	ATGTTAGACTCCACCACCGC	59.198	59.751	100
	HWI-ST1234:241:C94GAACXX:6:1104:3265:10216_ssr107	J. regia BC1	ta	8	ACTTGCCAAGCATATCCTAATCC	TTGCCCTTTGCTTTGGAACC	58.598	59.532	127
	HWI-ST1234:240:C8N02ACXX:3:2114:2716:30924_ssr65	J. regia BC1	tc	8	TCCCTCTCTCTCCTTCGATCG	GCGTGAATCTGGGTGTTTCG	60.203	59.834	118
	HWI-ST1234:241:C94GAACXX:6:1308:14771:18787_ssr86	J. regia BC1	ga	21	TGATAGAAAGAGTCAAACACGGG	TCAGAACCACCATAGCCACC	58.434	59.382	113
	HWI-ST1234:241:C94GAACXX:6:2107:2754:21123_ssr89	J. regia BC1	tc	11	GCAAGGAGAGTGTTGTGAACC	TCTCCAAACTCTCATGGCGC	59.396	60.392	104
	HWI-ST1234:241:C94GAACXX:6:1206:5884:10201_ssr79	J. regia BC1	ag	11	CCTCCACTCCTGATACCATCC	GTGGACTATGTTGGATGTGCC	59.026	58.983	151
	HWI-ST1234:240:C8N02ACXX:3:1216:14416:14183_ssr77	J. regia BC1	ac	11	CACGACTCCATGCCATTTGC	AAGGAGGAGACATGGATGGC	60.179	59.157	159
	HWI-ST1234:241:C94GAACXX:6:2101:15331:5659_ssr80	J. regia BC1	at	8	ACTACAGAGTTTCCACGTTTAAACG	TATGCAGACAGCTCTGAGCG	59.767	59.898	158
	HWI-ST1234:241:C94GAACXX:6:2304:10092:57442_ssr68	J. regia BC1	tc	8	AGCCACATGGATAGTTGGATCC	CATGCTTCATCATATAGCAAACTGC	59.893	59.143	165
	HWI-ST1234:241:C94GAACXX:5:2314:9489:88599_ssr117	J. regia BC1	ct	14	ACTTTCAGAGTACCCTTCCC	TGGTTCAAGCTTGAGGAGG	56.154	56.961	100
	HWI-ST1234:241:C94GAACXX:5:2114:17927:49533_ssr112	J. regia BC1	at	8	ACTTTGCCCTACAGTACTATGC	AATGCCTTACAACTGCAGC	57.862	56.498	113
	HWI-ST1234:241:C94GAACXX:5:2306:8865:100730_ssr36	J. regia BC1	ga	8	ATCCTAAGCACATTCTCACG	TGGTGAAGCTCCTACTCTTCC	55.265	58.82	110
	HWI-ST1234:240:C8N02ACXX:3:1111:2107:61032_ssr95	J. regia BC1	at	10	AGAGGTCTAGAGTTCGAAACCC	TGTGTAACATGATGAGTCTTCG	58.909	56.222	128
	HWI-ST1234:240:C8N02ACXX:3:2215:3735:13931_ssr51	J. regia BC1	ct	9	TACACAACGAAAGCCATCGC	AGCTAGCTAGGTGGTTGAACG	59.206	59.795	108
	HWI-ST1234:241:C94GAACXX:5:1113:8658:50391_ssr83	J. regia BC1	ct	8	CATCCCTCTCCAATTGTTTGTCC	CGTAACAGCATCAAATGATATTCCC	59.555	58.626	100
	HWI-ST1234:241:C94GAACXX:6:1214:5504:49565_ssr57	J. regia BC1	gt	10	TAGTGTCCAGGTCAGGGTGG	AGAGAACACCTGCCACAACC	60.544	60.179	145
	HWI-ST1234:240:C8N02ACXX:3:1101:8595:41418_ssr82	J. regia BC1	ca	18	GTTTCACTCAGATCAGGCTTGG	TGAAGCCAAGCAGAGATGAGG	59.254	60.066	154
	HWI-ST1234:240:C8N02ACXX:3:1307:1353:73512_ssr103	J. regia BC1	ct	18	CTCAGTCGCCATAAACACGC	AGAAACGAAAGACACGAACCG	59.63	59.143	110
	HWI-ST1234:241:C94GAACXX:6:2114:8127:95046_ssr38	J. regia BC1	ag	9	TGCCATCGTCATTTGTCACG	TGTGCGTCCGAGTTGATGG	59.204	60.374	116
	HWI-ST1234:241:C94GAACXX:6:2215:16718:37440_ssr59	J. regia BC1	at	8	AAGCAAGACGTTTCCAGTGC	TGATTCTTTCATGTGTCCATGC	59.337	57.293	112
	HWI-ST1234:241:C94GAACXX:6:2216:17067:26715_ssr40	J. regia BC1	ac	11	TAACGGCAGGGCAGAAAGG	CAGGCAATAGTTTCGCTGCG	60.003	60.248	183
	HWI-ST1234:241:C94GAACXX:5:1212:8052:32341_ssr88	J. regia BC1	ga	14	AGATCGAGGACATGTGAGCG	GCATGCAGCAACTACTCTGG	59.616	59.269	107
	HWI-ST1234:241:C94GAACXX:6:2101:10598:9553_ssr40	J. regia BC1	ct	9	CCCTCTTGAGAAACTACCGC	GGACAGGATGGGCTCTAAAGG	57.988	59.858	142
	HWI-ST1234:241:C94GAACXX:5:1202:6738:40540_ssr69	J. regia BC1	ct	8	CTCGTCCTCTGTTCCTCTCG	AGCACTGTGAGGATAGCAGC	59.27	59.822	145
	HWI-ST1234:241:C94GAACXX:5:2212:7797:6922_ssr68	J. regia BC1	ct	15	TCCGTTTCGCAATTTCTTAACC	CTCTGCTCCCTCTCATGACC	57.85	59.248	162
	HWI-ST1234:241:C94GAACXX:6:2113:7689:11171_ssr84	J. regia BC1	ga	9	TCAACTGAAACAACGTCGACC	ACCCATCACTCTGATTTCAATCG	59.071	58.805	166
	HWI-ST1234:241:C94GAACXX:5:1213:19327:44242_ssr81	J. regia BC1	ag	8	CAACAGTTGCCCATGGTGG	CCTCAACAATCCAAGCTGTACC	59.333	59.25	162
	HWI-ST1234:241:C94GAACXX:5:2105:7522:42786_ssr50	J. regia BC1	ag	16	CCCTGGGTTTGATTTAACGTGG	GTGTTGATCCAATGACCCTAGC	59.77	59.054	110
	HWI-ST1234:240:C8N02ACXX:3:1116:4280:77402_ssr51	J. regia BC1	ag	10	AACAGAACGAGAAGGTCCGG	CACCAAGCAACACACTGCC	59.683	59.934	124
	HWI-ST1234:241:C94GAACXX:6:1212:19330:48348_ssr90	J. regia BC1	ga	8	GGCTATGCACACACTATGGG	CTCTACGTCTCGCTTGGTCC	58.402	59.901	179
	HWI-ST1234:241:C94GAACXX:6:1315:8677:50353_ssr22	J. regia BC1	ga	23	TACGTGTCACATGAGCAGCC	GAACCGGAGCAAGTTTCTGG	60.39	59.125	171
	HWI-ST1234:240:C8N02ACXX:3:2105:5890:61260_ssr83	J. regia BC1	tc	8	CAACCACACCGTGATTTGCC	GATAAACAGTGGTGGCATGGC	60.319	59.865	139
	HWI-ST1234:241:C94GAACXX:6:1114:18756:69127_ssr98	J. regia BC1	at	18	CGTCGATCCGCAATATTCC	CTCCAAAGCAGAATCTAGTTGGG	56.389	59.056	120
	HWI-ST1234:240:C8N02ACXX:3:1110:10174:73470_ssr45	J. regia BC1	ga	17	TCGAATTGAGAGTGTGTAACATAGG	TGTTCCTCTCGACCACAAGC	58.67	59.966	113
	HWI-ST1234:240:C8N02ACXX:3:1315:2163:47780_ssr71	J. regia BC1	at	9	TGTTTGTTCCATTGGCATAGAGG	ACTAGCGAATCCGGTAACCC	59.237	59.251	114
	HWI-ST1234:241:C94GAACXX:5:2306:21038:80622_ssr69	J. regia BC1	tc	25	TCATCTCCCTCTTTCCAACCC	CTTCAGCTGCACTTGCCAGG	59.084	61.864	131
	HWI-ST1234:241:C94GAACXX:6:2116:10208:36242_ssr37	J. regia BC1	at	14	TGTGAGACACGAGAGAGAGC	TGACCCTGACTATGCATACACG	58.839	59.899	145
	HWI-ST1234:241:C94GAACXX:6:1314:16038:25470_ssr39	J. regia BC1	ag	10	GTGTGCGAATTCGACTACCC	GGGCCTAACCATGTAAATCC	59.003	55.847	125
	HWI-ST1234:241:C94GAACXX:6:1309:1224:60571_ssr100	J. regia BC1	ct	19	CTCAGTCGCCATAAACACGC	AGAAACGAAAGACACGAACCG	59.63	59.143	112
	HWI-ST1234:241:C94GAACXX:6:2108:4662:51265_ssr38	J. regia BC1	at	10	TCGAGTCCCTTACTAGTTTCC	TATAGGGACGGTCCGAATGG	56.211	58.376	106
	HWI-ST1234:241:C94GAACXX:5:1116:1652:21321_ssr43	J. regia BC1	ct	12	TAACAAAGGAGCGCTCGG	CCTGGTTCTGCTTTCTTCCG	57.41	58.84	133
	HWI-ST1234:241:C94GAACXX:5:2307:9526:46874_ssr58	J. regia BC1	ga	8	AGCATGCAGAACTTGTTGACG	AACGACGGAGTTGAAGTTGG	59.735	58.421	103
	HWI-ST1234:241:C94GAACXX:5:2315:12254:74250_ssr65	J. regia BC1	ct	19	ACGCTCTTTGTCTATAGCCC	TGTGGGAGGTGATGATCTGC	57.107	59.457	161
	HWI-ST1234:241:C94GAACXX:5:1308:1699:100481_ssr60	J. regia BC1	tg	17	TCCCTGTACAAACATACATGC	AGACTAGACACATAGATCTGCTGC	55.954	59.722	117
	HWI-ST1234:241:C94GAACXX:5:1106:6893:37633_ssr44	J. regia BC1	ag	12	AGGTGAATCTGCAGGAAAGG	GGCCATTCCTTCTCAGTTTGC	57.496	59.797	121
	HWI-ST1234:241:C94GAACXX:5:2210:15291:11623_ssr80	J. regia BC1	ga	22	TACGTGTCACATGAGCAGCC	GAACCGGAGCAAGTTTCTGG	60.39	59.125	169
	HWI-ST1234:240:C8N02ACXX:3:2104:8105:62521_ssr83	J. regia BC1	tg	8	ACTGAGACAGCTGAACTTCGG	ACCAGATTAGCCCTGCTCCG	60	61.69	110
	HWI-ST1234:241:C94GAACXX:6:2209:16372:64035_ssr75	J. regia BC1	ga	18	AGCACCTCACAACTCTAAGCC	AAGTCATCTCTCCTCCACCG	59.997	58.52	148
	HWI-ST1234:241:C94GAACXX:5:2212:18214:96692_ssr93	J. regia BC1	tc	10	ATGCTGAACGCGTAGTCTCC	ACCAAGAGTTTAAGCCAACTACG	60.179	58.937	108
	HWI-ST1234:241:C94GAACXX:6:2111:17824:96344_ssr48	J. regia BC1	ag	10	TGGGTCAGTGTTCTTACTCG	ACGATACAAGCAATTCGGTGC	56.899	59.603	105
	HWI-ST1234:241:C94GAACXX:5:1313:16283:85792_ssr115	J. regia BC1	ta	9	GTGGCAGCAGAACAAGATCC	TGCAAGCGATAATGGTCAGC	59.193	58.983	105
	HWI-ST1234:241:C94GAACXX:5:1213:12098:97358_ssr114	J. regia BC1	ag	10	GGAAGAGTATTTAAAGCTGCTTGC	TTTCCGAACTCCAAAGGAAGG	58.664	58.141	100
	HWI-ST1234:241:C94GAACXX:6:2110:15331:87930_ssr72	J. regia BC1	ag	9	CTCCAAGCAGCTCATGATGG	AGGTCCAGAAGAATTACCTGG	58.69	56.708	127
	HWI-ST1234:241:C94GAACXX:5:2208:10350:31977_ssr41	J. regia BC1	ct	8	CAATATCCCTCTGCTTTATCCC	CACAAGGAGGATCGAAGGAGG	56.067	59.862	135
	HWI-ST1234:241:C94GAACXX:6:2216:7753:23515_ssr37	J. regia BC1	ct	9	CAGAATTCCTCAGAGACAAATCCC	CTGAGGCACATGAATTGCGG	59.119	59.9	140
	HWI-ST1234:241:C94GAACXX:5:1305:7342:65340_ssr46	J. regia BC1	ag	11	CACCACGAGCTAGGTACACG	GTTGCACAATTCACGGTTGC	60.179	59.148	127
	HWI-ST1234:241:C94GAACXX:6:1111:16053:83009_ssr128	J. regia BC1	ct	13	CATTGACAGAGCCTCTCTCCC	TCCTTACCAAACAACCATTCGG	59.861	58.849	103
	HWI-ST1234:241:C94GAACXX:6:1308:10502:82032_ssr50	J. regia BC1	ta	12	GCGCGCTGGTTATTTATGTCC	AGCCGACCTCTAATTGCTCC	60.334	59.534	134
	HWI-ST1234:241:C94GAACXX:6:2207:17151:10702_ssr54	J. regia BC1	at	15	AACCTGTCGATGTTGGGTGC	TGTTGTCGGAGAATTTGTGCC	60.889	59.393	113
	HWI-ST1234:241:C94GAACXX:6:1108:18090:23362_ssr41	J. regia BC1	ga	10	GTTGGGCTTCTTGTAGTGCG	TGTCAGCATGTCATGAACAGC	59.483	59.192	134
	HWI-ST1234:241:C94GAACXX:5:2116:13413:87376_ssr32	J. regia BC1	ga	8	AGACAGACTCGGTTTGACGG	GGTGGGAGCGTTATCGTAGG	59.686	59.968	183
	HWI-ST1234:241:C94GAACXX:6:1109:2394:100286_ssr88	J. regia BC1	tc	8	AACGACGGAGTTGAAGTTGG	AGCATGCAGAACTTGTTGACG	58.421	59.735	103
	HWI-ST1234:241:C94GAACXX:5:2209:2133:14531_ssr66	J. regia BC1	tc	10	GTGGTATGGTCAATTGAATTGG	AGAGTGCAAATATCAGCGACC	55.665	58.445	117
	HWI-ST1234:241:C94GAACXX:6:2309:17833:45481_ssr64	J. regia BC1	tc	9	TGCCTTGTCGGTAAGTCTCC	TAGGGACCGAGTGGAGAAGC	59.393	60.684	151
	HWI-ST1234:241:C94GAACXX:6:1215:9213:64481_ssr51	J. regia BC1	at	9	ATATATGGAAGAGGCGCGCG	TCTGTTGCCAGATCATTGAAACG	60.459	59.811	138
	HWI-ST1234:241:C94GAACXX:5:1113:5650:42884_ssr124	J. regia BC1	tc	8	CTTAAACCTCCACCGAACTCG	TCTCTAGCGGCCTTAGTTGG	58.665	58.888	102
	HWI-ST1234:241:C94GAACXX:6:1212:10657:66202_ssr94	J. regia BC1	ga	12	GGAGTGATAAACGACGTGACG	GTCTTGGAACTGCTTGTCGC	59.09	59.764	132
	HWI-ST1234:241:C94GAACXX:6:1106:18385:85956_ssr77	J. regia BC1	ga	18	AGCACCTCACAACTCTAAGCC	AAGTCATCTCTCCTCCACCG	59.997	58.52	148
	HWI-ST1234:240:C8N02ACXX:3:2211:13310:76952_ssr93	J. regia BC1	ag	11	CTCGCCGTTCGTTCTCATCG	GTGTTATGTCGGACCCGTCC	61.464	60.459	149
	HWI-ST1234:241:C94GAACXX:6:1305:3680:16984_ssr104	J. regia BC1	tg	8	TCTTACTGGTGTTCATGTTTGGG	CCTAAACCAGCTGGCTCTCC	58.859	60.107	117
	HWI-ST1234:241:C94GAACXX:5:1109:3422:98745_ssr78	J. regia BC1	ct	8	CCCGGCCTCCATTATAATCCC	CCAATCACCTCAACAACATGGC	60.065	60.353	157
	HWI-ST1234:241:C94GAACXX:6:1313:13268:13315_ssr32	J. regia BC1	ga	13	GGAGGAGATTTCCACGGAGG	CGACTGATGCCCATCAAACC	59.534	59.265	158
	HWI-ST1234:240:C8N02ACXX:3:2315:9871:9796_ssr90	J. regia BC1	ga	9	TCACTTGAGAGTATCACACGC	TATCCAACCACCCAGAACGG	57.782	59.384	109
	HWI-ST1234:241:C94GAACXX:5:2211:17665:43882_ssr66	J. regia BC1	tc	8	AGAGAGCAAGCGATAGTCAGG	CATGAGAGGCGAAGAGTCCG	59.319	60.249	152
	HWI-ST1234:241:C94GAACXX:5:1305:12241:21762_ssr95	J. regia BC1	ga	8	TCTCGGCCTTGAGAAGATTAGG	CCCTACCATTCCGTCCTTCC	59.304	59.531	115
	HWI-ST1234:241:C94GAACXX:5:2314:5226:68205_ssr64	J. regia BC1	ga	11	TCTGCAACAGATGTAGAGGG	AAATCGCGGCTTGCCAATCG	56.642	62.597	119
	HWI-ST1234:241:C94GAACXX:5:2306:16634:73658_ssr54	J. regia BC1	tc	11	ACCCACTTCGTATCATGAAATATGG	ACAACTAATCAACGTGACTATGGC	59.002	59.37	135
	HWI-ST1234:241:C94GAACXX:5:2307:9571:51377_ssr40	J. regia BC1	ta	20	TAACCGTTGGCATGCATTGG	GGGTTGGCCTCACATTAATGC	59.47	59.863	123
	HWI-ST1234:240:C8N02ACXX:3:1115:14344:36492_ssr56	J. regia BC1	ta	9	CACTAACTGGCCATGGAAGC	AGATAAGCAACCATTCGATCC	58.902	55.825	159
	HWI-ST1234:241:C94GAACXX:5:2214:10592:8067_ssr82	J. regia BC1	tc	8	GTAGTCGCCATATCGCCACC	TGGTTGTTCTATGTAGAGAGAAGGG	60.667	59.578	127
	HWI-ST1234:241:C94GAACXX:6:1106:9898:11308_ssr91	J. regia BC1	ag	12	AGCTTCGTGGCTATGAATTTGC	CTCTCTTTCTCAACGCCAAGC	59.902	59.537	164
	HWI-ST1234:241:C94GAACXX:6:1216:8536:73235_ssr84	J. regia BC1	ct	10	TCTCTCTACCTATCTTCATCAATCG	AAGGAAGCTTTGCGGCATGG	57.32	61.881	134
	HWI-ST1234:241:C94GAACXX:5:1106:21182:70769_ssr69	J. regia BC1	at	8	TGGTGCTCTGCAATAACTCC	AGGTAGATAAATACAGCCGAATTGC	57.886	59.299	120
	HWI-ST1234:241:C94GAACXX:6:2205:2486:43373_ssr39	J. regia BC1	ca	9	AACACAGAGAGACCAATTGC	TCCACTAGTCTGCAGATGCC	55.962	59.173	105
	HWI-ST1234:241:C94GAACXX:5:1106:11932:61528_ssr63	J. regia BC1	ga	22	TGATAGAAAGAGTCAAACACGGG	TCAGAAGCACCATAGCCACC	58.434	59.747	115
	HWI-ST1234:241:C94GAACXX:6:2204:20276:40623_ssr89	J. regia BC1	ga	23	CTGGCTAGGGTTTCTGCAGG	ATCACGCCTCAGGAAACCG	60.394	60.079	137
	HWI-ST1234:241:C94GAACXX:5:1116:12489:36468_ssr94	J. regia BC1	ag	15	CCACCCTTCGTCTTCCAACG	CCTCTTAAATCTCTCACCCTCACC	60.949	60.142	139
	HWI-ST1234:241:C94GAACXX:6:2202:9800:7928_ssr88	J. regia BC1	ct	14	TACAAAGTCTGCTGAGGCCC	ATGTCGCACACACGAACAGC	59.675	61.831	119
	HWI-ST1234:241:C94GAACXX:6:1310:13135:77279_ssr73	J. regia BC1	ga	19	CAACCACATCATCTACACCC	TGCCGGTATGACTTGTCACC	55.824	60.037	132
	HWI-ST1234:241:C94GAACXX:6:1310:12878:47924_ssr66	J. regia BC1	ct	10	TTTGCTCTACCAAGCCGAGC	GGTGGTCGATGACATCTACTGG	60.674	60.224	150
	HWI-ST1234:241:C94GAACXX:5:2110:6087:18512_ssr69	J. regia BC1	ga	11	GGTTGTTTCTCTACTAAACAGCAGG	ATGCGGTTTGGTTGCTTAGG	59.82	59.112	115
	HWI-ST1234:240:C8N02ACXX:3:2316:4974:85938_ssr39	J. regia BC1	ct	14	GAGTGTCCAACAGCCTGTCC	TCGATCGACATGATTAGTCTGGG	60.604	59.747	144
	HWI-ST1234:241:C94GAACXX:5:1108:12378:11119_ssr56	J. regia BC1	tc	8	CTTCTCCCTTCGGCTTCTCC	CGAAGGGAGAAGACGAAGCG	59.823	60.799	105
	HWI-ST1234:241:C94GAACXX:6:1108:20149:14127_ssr72	J. regia BC1	ga	9	CGGAAAGGCTTTACACAAGACC	ACTGATGGAAGATGGAAAGGG	59.774	57.341	109
	HWI-ST1234:241:C94GAACXX:6:2108:19384:44048_ssr86	J. regia BC1	gt	21	AGTCCTGACTACTCGTCTCG	CACAGCAGTGCAAGAACAGG	57.987	59.69	125
	HWI-ST1234:241:C94GAACXX:5:1111:5272:32787_ssr57	J. regia BC1	tc	14	CCCTGAATTTCCTCAATCTCTCC	TCACACCCACTCAACAGAGG	58.541	59.241	135
	HWI-ST1234:240:C8N02ACXX:3:2102:15489:25950_ssr59	J. regia BC1	tc	10	ACTTGCGTTCAGATATTCGC	GAGCTTCCTACGTACTTCCGG	56.624	59.935	119
	HWI-ST1234:241:C94GAACXX:5:2310:18750:47636_ssr36	J. regia BC1	ga	11	TCATGTTAGATGTCGATGGAGGG	CCCATCATCACTCCCACTTGG	59.678	60.409	112
	HWI-ST1234:241:C94GAACXX:5:1206:11648:29324_ssr101	J. regia BC1	ag	16	CGATGCTCTAGAATTCTTTCGGG	AGAATTTGGACCCTCACACCC	59.262	59.924	126
	HWI-ST1234:241:C94GAACXX:6:1112:8561:67873_ssr79	J. regia BC1	ag	11	GCATGTGCTTATCAGATTACG	GGTGGCCTAACTTTCCAAGC	55.215	59.111	153
	HWI-ST1234:240:C8N02ACXX:3:2216:5953:67479_ssr105	J. regia BC1	gt	10	GTCACAGCAGTGCAACTAGC	TCCTTGTCCGATAGCCCACG	59.485	61.673	148
	HWI-ST1234:240:C8N02ACXX:3:2216:7179:71812_ssr78	J. regia BC1	at	10	ACTAATGCTCTTCGTGCATGC	AGAAGCCAAATTTGATTGACCG	59.332	57.821	138
	HWI-ST1234:241:C94GAACXX:6:2306:12077:87570_ssr74	J. regia BC1	ta	14	TCATATAAGCGATCAACGAGC	ACACTGTTCATAGGCGATTCG	56.054	58.459	129
	HWI-ST1234:241:C94GAACXX:6:1210:6025:21881_ssr74	J. regia BC1	ga	12	CGTTAGAGCTGCTTTGCTGG	GCAGAAAGGACGTACCGACC	59.555	60.735	167
	HWI-ST1234:241:C94GAACXX:5:2314:8961:86343_ssr45	J. regia BC1	ga	8	CATCGTTGAGTTCAAGCGGC	TGGCCATAAATGTTGTTGCC	60.179	57.241	142
	HWI-ST1234:241:C94GAACXX:6:1312:15833:19862_ssr137	J. regia BC1	ag	14	TGCTAGAGAGAGAAACGCGG	ACAACAACAAAGAAACGTGAGGG	59.548	60.12	107
	HWI-ST1234:241:C94GAACXX:6:1209:7162:43959_ssr57	J. regia BC1	gt	14	CAGTGTGGAGTTGCATCTTGC	GCACTCTGAAGAACAACCTTGC	60.069	60.287	149
	HWI-ST1234:241:C94GAACXX:6:2208:11908:75727_ssr83	J. regia BC1	ct	12	GGACACTTGTGCATGTCAGG	AACACCTCTTCAGCCCTAGC	59.123	59.384	166
	HWI-ST1234:241:C94GAACXX:6:1210:18611:27962_ssr64	J. regia BC1	tc	8	CGATCATTGTCGTCGTCGC	TCTTGTCCAACTGTCGTGGG	59.451	59.894	167
	HWI-ST1234:241:C94GAACXX:6:1201:3432:55337_ssr31	J. regia BC1	at	16	CGAACTCGATCATCCAATGGC	TTGGGCTAGATGGATTTGGC	59.471	57.928	123
	HWI-ST1234:241:C94GAACXX:6:2306:4658:69638_ssr75	J. regia BC1	ta	9	AGACGGTCCACAGATCATGC	CCTCCCTTTGAATGTTGACC	59.823	56.306	105
	HWI-ST1234:241:C94GAACXX:6:1112:18420:64684_ssr46	J. regia BC1	ga	11	ACACACCGAAACATAGTTACAAGG	TCATCGTCGCATCTCTGTCG	59.247	59.972	137
	HWI-ST1234:241:C94GAACXX:5:2104:1350:80937_ssr45	J. regia BC1	ta	8	GTGTCTCTTATCATTGAGATGGC	TAGAACACATACACACACGG	57.079	55.153	122
	HWI-ST1234:241:C94GAACXX:5:2110:18343:8228_ssr78	J. regia BC1	ga	11	GGGCTATAAATGTGCACGGG	AGCTGTCATGGATGGCAAGC	59.048	61.036	163
	HWI-ST1234:240:C8N02ACXX:3:2204:5633:22466_ssr94	J. regia BC1	tc	9	TCATCGACTTCAATTCTTCACTCC	CACAACGACAGCTAGGATTTCG	58.829	59.654	100
	HWI-ST1234:240:C8N02ACXX:3:1216:8425:70952_ssr100	J. regia BC1	tc	11	GTTAGAACCAATTGGATTGCGC	TGACTTTATCAGCCGCAGCC	58.821	60.744	161
	HWI-ST1234:241:C94GAACXX:5:1215:12617:80983_ssr80	J. regia BC1	ag	21	TCAAATCAAGCAAGCTCGATACC	CCAACTACTAATTTCTCTAATGCCG	59.377	57.821	150
	HWI-ST1234:241:C94GAACXX:5:1212:17579:96134_ssr57	J. regia BC1	ag	10	TCGTTCTCTGAGATTAGGGTTCG	GGTAATCTTCGCCCAGATGC	59.623	58.77	164
	HWI-ST1234:241:C94GAACXX:6:1311:10819:72697_ssr43	J. regia BC1	ta	8	GGGACAATATAAATAACTTGTCGGG	TGGATCCGAAAGACACTGCC	57.802	60.036	116
	HWI-ST1234:241:C94GAACXX:6:2213:6136:10769_ssr68	J. regia BC1	ga	9	CGTGTCTCTCCAACCAAGGG	AGAAGTAGAGCTTGAAACAAGGG	60.321	58.353	104
	HWI-ST1234:241:C94GAACXX:5:2215:16844:95196_ssr95	J. regia BC1	tc	8	ATGCAAGATTTACGCCCTCC	TGTTTGGTAGCTTGCGGAGG	58.32	60.605	150
	HWI-ST1234:241:C94GAACXX:5:2115:2792:9195_ssr137	J. regia BC1	ag	9	AAGTCTAGAGTTTGTAGAGAGGCG	CCGAGTGGACTCTGTACAAGG	59.603	59.797	100
	HWI-ST1234:241:C94GAACXX:6:1103:2810:61045_ssr101	J. regia BC1	ga	10	TCGGTGCTAGGTTCCAATGG	CCTAACACACCTAACCCTCACG	59.748	60.353	101
	HWI-ST1234:241:C94GAACXX:5:1308:3727:50868_ssr48	J. regia BC1	ct	11	ACACGTTATTTCATGACAACGC	AGGAACGACTAAACAACAATCAACC	58.194	59.992	147
	HWI-ST1234:240:C8N02ACXX:3:2207:11865:19018_ssr76	J. regia BC1	ga	10	GGTTCCTAGACCGAGCTTCC	ACTTCGTCTTCTTGCTCGCG	59.539	61.004	112
	HWI-ST1234:241:C94GAACXX:5:2209:21294:50299_ssr63	J. regia BC1	ct	20	AGCCATCCTACTAGTCTGGC	AGAGATCATCTTCAACTGTCGG	58.289	57.616	108
	HWI-ST1234:241:C94GAACXX:6:2212:16820:87903_ssr49	J. regia BC1	ag	12	GCCTCCATTCTTCTTCACTGC	CTCTGACTTCCTCAGCACCC	59.258	59.751	156
	HWI-ST1234:241:C94GAACXX:6:1206:21078:20463_ssr103	J. regia BC1	ga	9	TGGATGCAAAGACAACATGC	CAAATGGAAGCAAGCATCAGC	57.271	58.732	148
	HWI-ST1234:241:C94GAACXX:5:2201:3517:79976_ssr37	J. regia BC1	ag	10	TGAAATGGGTTCAGTCTATTGG	GACATTGACGGTGCTCAACC	56.055	59.483	100
	HWI-ST1234:241:C94GAACXX:6:1106:13981:41201_ssr47	J. regia BC1	at	8	ATGGTGCATCTCGGTTGTCC	GGTATATTCTCATGCACTGGTCG	60.393	59.01	140
	HWI-ST1234:240:C8N02ACXX:3:1215:12582:35642_ssr82	J. regia BC1	ga	10	TAGCACGTTACCCACTACCC	CTTAAACCACCTTTGCCCTGC	58.815	59.999	122
	HWI-ST1234:240:C8N02ACXX:3:1212:15791:57597_ssr50	J. regia BC1	ct	10	CTCGTTACCAGCTTACCCGG	GAGAGAGTGATTTCGGGAGGG	60.179	59.589	137
	HWI-ST1234:241:C94GAACXX:5:1204:16494:31652_ssr80	J. regia BC1	ta	9	AGAGACTAGCGTTGGATGCC	TGGGAACTCCACAATTCAAACG	59.538	59.379	124
	HWI-ST1234:241:C94GAACXX:5:1304:4570:57645_ssr32	J. regia BC1	ct	9	ACCAACCATCAAGCTTAGCC	AAACCCAACTTTGCCAGAGC	58.161	59.247	159
	HWI-ST1234:241:C94GAACXX:5:1216:15010:21507_ssr107	J. regia BC1	tc	10	AAGCCTCGATTGCTTTCGG	AGACCACCTTCCTGTTTGGC	58.529	60.179	107
	HWI-ST1234:240:C8N02ACXX:3:2310:13391:13496_ssr22	J. regia BC1	ga	11	CACACGACAACAACAAAGCG	TTGCCTTCACTCCTTCAGCC	58.821	60.251	106
	HWI-ST1234:240:C8N02ACXX:3:1112:16294:64367_ssr80	J. regia BC1	ct	8	TCAGTCGTGTTTCAGACAGC	ACGACCTTCACTAACCATACC	58.147	57.118	101
	HWI-ST1234:241:C94GAACXX:6:2112:12562:35380_ssr71	J. regia BC1	ga	8	TAAGGTGTTAGCACGACGGG	TGTCGCCATCTCTTACTGCC	59.756	59.824	157
	HWI-ST1234:241:C94GAACXX:6:1315:1311:6989_ssr70	J. regia BC1	gt	9	ACCAGAAGCTACGTACAAGGG	GCCACTGCATATGCTTTGACG	59.451	60.533	100
	HWI-ST1234:241:C94GAACXX:6:1203:20470:43082_ssr73	J. regia BC1	ag	17	AGGAGGAAGACCCACGATGG	TCCTTCGCTCCATTCTTCCC	60.978	59.458	165
	HWI-ST1234:241:C94GAACXX:6:1111:2034:60597_ssr81	J. regia BC1	ct	8	AACCCATTGTCCAAACGACG	AGACAGTTCGGCATTGAGGG	59.051	60.036	141
	HWI-ST1234:241:C94GAACXX:5:1210:6741:2996_ssr84	J. regia BC1	ga	18	AGACTTTAGAGAGGGTGTGTTCG	TGAGAAAGAGAGGGACAGCG	59.744	59.109	141
	HWI-ST1234:241:C94GAACXX:6:2104:18827:5850_ssr53	J. regia BC1	at	8	ACAAGTAAGTACCCAACCTAGG	CCCGTGTGTTTGTTTGTTTGG	56.827	59.004	111
	HWI-ST1234:241:C94GAACXX:5:1115:10949:19411_ssr61	J. regia BC1	ga	13	GAAGCACGCGACAAAGCAGG	TGCCGTGATTCTCACTCTCC	62.771	59.467	164
	HWI-ST1234:241:C94GAACXX:6:1209:11748:6070_ssr73	J. regia BC1	at	8	ATGTCATTGATTGCGCGCG	AGTGGAGAGATGAGATTTATTCACC	60.298	58.174	131
	HWI-ST1234:241:C94GAACXX:5:2112:2571:43527_ssr27	J. regia BC1	tc	10	TGAAAGAGAGTCGCGAGTGC	CATTATCACTGCTGCCACTGC	60.387	59.935	129
	HWI-ST1234:241:C94GAACXX:6:2113:16593:65644_ssr102	J. regia BC1	ag	9	CCCATCTCATCTCATCTCACTATCC	AGATGTCTAGCTACCAACTTGC	59.872	57.87	149
	HWI-ST1234:241:C94GAACXX:5:1112:13577:68786_ssr115	J. regia BC1	ga	23	TGTGTTTGAAGCTTTGGAAAGG	TGAGAGCTGATCATGTGTGG	57.878	57.314	135
	HWI-ST1234:241:C94GAACXX:5:2305:18898:99876_ssr80	J. regia BC1	ct	11	TCTCTCCCATCGATCTCTTATTTCC	AGGTCGTAGATTCGGCAATCC	59.521	59.931	131
	HWI-ST1234:241:C94GAACXX:6:2311:16415:60653_ssr70	J. regia BC1	ga	15	TCATCCTCCAAGTTAGCGCG	CCATCAACAACATGACTAGTTGGC	60.179	60.38	167
	HWI-ST1234:240:C8N02ACXX:3:1216:21073:2597_ssr87	J. regia BC1	ag	15	TGCTAGAGAGAGAAACGCGG	ACAACAACAAAGAAACGTGAGGG	59.548	60.12	109
	HWI-ST1234:241:C94GAACXX:5:2310:10694:13706_ssr57	J. regia BC1	ta	10	TCAAAGATGGCATGCACTAGC	CTTGATTAACGAGCAGCCC	58.981	56.401	139
	HWI-ST1234:241:C94GAACXX:6:1114:10213:16245_ssr97	J. regia BC1	ct	8	CAATATCCCTCTGCTTTATCCC	CACAAGGAGGATCGAAGGAGG	56.067	59.862	135
	HWI-ST1234:241:C94GAACXX:6:1209:15184:62663_ssr37	J. regia BC1	ga	9	ACGCAATAACTTCATGAGTGC	GAAACTAGTGGCACGAGG	57.253	55.089	148
	HWI-ST1234:241:C94GAACXX:5:1214:10440:6451_ssr50	J. regia BC1	ct	10	CCCATTGATTAAACCCACCC	GGACTAGGGTTTCTGCTCGG	56.337	59.824	117
	HWI-ST1234:241:C94GAACXX:6:1304:16568:11989_ssr50	J. regia BC1	at	11	ACGCGATGATTATACAATTCACGG	GAAGCATATCTCACTCACGCG	59.85	59.216	131
	HWI-ST1234:241:C94GAACXX:5:1311:10016:49340_ssr56	J. regia BC1	ga	8	GGAGTGCTGAATGAAGGTTGC	GGGTGAAATTGTTCTTGAAAGCG	59.799	59.264	139
	HWI-ST1234:241:C94GAACXX:5:1310:8755:76577_ssr61	J. regia BC1	tc	9	CTCCCTCTATCACTCACGGC	AGCCGTGCGATATCCTTACC	59.329	59.683	159
	HWI-ST1234:241:C94GAACXX:6:1306:11031:48824_ssr70	J. regia BC1	ct	8	CTAGTAGTGAGATTCTCTCTTTCCC	ACACGTGAGATAGATGGTGACC	57.728	59.573	100
	HWI-ST1234:241:C94GAACXX:5:2213:19120:62448_ssr77	J. regia BC1	tc	19	GAGCTCAGGCGGATTAAAGG	ACTGACACCACCATGAAGGC	58.412	60.251	141
	HWI-ST1234:241:C94GAACXX:6:2310:8587:72644_ssr21	J. regia BC1	ga	11	CAAGATCGGGTTTGTGATCCC	ACTTCATTACTGGATGTATAGTGGC	58.983	58.474	105
	HWI-ST1234:241:C94GAACXX:5:2308:12850:51222_ssr99	J. regia BC1	at	8	AGTGGAGAGATGAGATTTATTCACC	ATGTCATTGATTGCGCGCG	58.174	60.298	131
	HWI-ST1234:241:C94GAACXX:5:2304:11279:15619_ssr98	J. regia BC1	ta	8	CCATTTGTGGGCCTTGAACC	AGCTTCCTGTCAAGAAAGTATACC	59.679	58.264	122
	HWI-ST1234:241:C94GAACXX:5:1207:17229:99938_ssr63	J. regia BC1	tc	11	GCAAATTCGGGTACATGTAAATGC	TGAGCACAATCTTGAAGTTGGG	59.497	59.113	171
	HWI-ST1234:241:C94GAACXX:6:2114:2856:57123_ssr42	J. regia BC1	ag	20	ACTGACACCACCATGAAGGC	GAGCTCAGGCGGATTAAAGG	60.251	58.412	143
	HWI-ST1234:240:C8N02ACXX:3:2311:7608:20840_ssr99	J. regia BC1	ta	8	ACACACATATGCTTGATCTCAGC	ACAATATAAGCCTGCATGCAGC	59.124	59.705	102
	HWI-ST1234:240:C8N02ACXX:3:2315:15435:88323_ssr55	J. regia BC1	ag	9	TGTAGGTCATCGTGCTTGGG	TCACCTCACCTCTCCTCTCC	59.751	59.667	146
	HWI-ST1234:241:C94GAACXX:5:2206:14074:41167_ssr41	J. regia BC1	ta	8	GCCCAGAATTTGCTCAAGGC	CATCACATGTATACATACACACACG	60.108	58.134	172
	HWI-ST1234:241:C94GAACXX:5:1216:6718:33941_ssr130	J. regia BC1	tg	18	AATGGGACTTCAATTAAGGAGG	TGGCCTATAACTTGGATCTTCC	55.749	57.293	116
	HWI-ST1234:241:C94GAACXX:6:1303:4663:93223_ssr48	J. regia BC1	ga	27	TAGGCAGACGTCGGTGATCTCG	TGTAAGCCACCGACAGCACC	63.793	62.725	163
	HWI-ST1234:241:C94GAACXX:6:1308:20099:29094_ssr39	J. regia BC1	ga	8	GGAGAATGCATGGTGAATCGG	ATCAAAGTATACCCGGCCGC	59.394	60.25	133
	HWI-ST1234:241:C94GAACXX:5:1114:17951:9827_ssr56	J. regia BC1	ag	10	GTGTGGGTGATGGCAAACG	CCCACACCGATCTCTTTCC	59.714	57.539	117
	HWI-ST1234:241:C94GAACXX:5:2308:10922:7570_ssr91	J. regia BC1	tc	8	ACAGTCAATGTCTGAGACTGC	ATGGTCCGAGTTATCAGTCC	57.963	56.428	108
	HWI-ST1234:240:C8N02ACXX:3:2305:18646:85726_ssr75	J. regia BC1	ac	17	TGGTTTGGTGGTGTGTATCC	GGAATTTGATGCTACAAGTTGAGC	57.72	58.902	100
	HWI-ST1234:240:C8N02ACXX:3:1315:3195:45069_ssr43	J. regia BC1	ga	8	GAGATGACGACCAAGCTAGGG	CCTCAACAATCCAAGCTGTACC	59.932	59.25	113
	HWI-ST1234:241:C94GAACXX:5:1106:15672:41751_ssr147	J. regia BC1	ac	9	TGTTACTGCCAGAATACATGCC	TGCAATGTTACAGGTAAAGGC	58.721	56.791	176
	HWI-ST1234:241:C94GAACXX:6:1105:12946:51490_ssr120	J. regia BC1	ag	11	TCTTTCACCCTCAACAAGAATCG	GTCTTGTACTTAATTCAAGGGTACG	58.935	57.713	110
	HWI-ST1234:241:C94GAACXX:6:1306:19605:55676_ssr42	J. regia BC1	ca	8	CAGTGAGCCGAGATCATGCC	AGCCAGAGATTAGGCCAATGG	60.879	59.855	135
	HWI-ST1234:241:C94GAACXX:6:2216:13675:59157_ssr68	J. regia BC1	gt	17	TGAAACTGACTTAATACCATGCACG	ACTGGAGATGTCAGATATGCACC	59.878	59.929	103
	HWI-ST1234:241:C94GAACXX:5:1212:21184:4573_ssr66	J. regia BC1	ga	16	CTTCATGAGCATCCGCAAGC	TATAGACAGCTACACGCGCG	59.971	60.042	105
	HWI-ST1234:241:C94GAACXX:5:2207:13878:36435_ssr68	J. regia BC1	ac	21	ACCCTTTATGCAAATCTCAGG	GTGCTTGAGAAGAGAGTGATTCC	55.907	59.068	110
	HWI-ST1234:241:C94GAACXX:6:2207:2741:21138_ssr39	J. regia BC1	at	8	GATGTTGCAGAATAGGCGACG	ATGGACCAAGGTGAATGACC	59.741	57.486	116
	HWI-ST1234:241:C94GAACXX:5:1210:4723:77396_ssr85	J. regia BC1	ct	9	ACTCTAGCCCGTCATCCACC	CACCTGGTGATCCACAATGTGG	61.044	61.461	122
	HWI-ST1234:240:C8N02ACXX:3:2112:19945:89522_ssr83	J. regia BC1	at	9	AGTTCTAAGCTGGTTCATGC	CAGTTTGTCCCTCCTACCTAGC	55.742	59.831	146
	HWI-ST1234:241:C94GAACXX:6:1209:19714:5356_ssr96	J. regia BC1	ct	8	AGCTAGGCAATCTACAACTGGG	ACAAGATTCGTATATTGAGCTACCC	59.829	58.543	100
	HWI-ST1234:240:C8N02ACXX:3:1308:11972:41006_ssr59	J. regia BC1	ga	12	CCTGTTGTTGATCAATATGTGC	CTCATTCCCTCTCCCTCACG	56.04	59.25	113
	HWI-ST1234:240:C8N02ACXX:3:2208:10147:34092_ssr61	J. regia BC1	ct	8	CTCGCTCTCCTTGAAGACCC	GAAAGCAAACGAGGGTGAAGG	59.825	59.733	132
	HWI-ST1234:241:C94GAACXX:6:2109:16577:49902_ssr134	J. regia BC1	ct	13	CCTCGAATAGCCGGACTTGC	TGCGTGTTTGCGTTATTGGG	60.876	60.04	153
	HWI-ST1234:241:C94GAACXX:5:1311:7716:46875_ssr71	J. regia BC1	ac	12	CGCTGATTGTTTGGTAGTGTCG	AAAGGGAACTCCGAAGAGCC	60.16	59.675	165
	HWI-ST1234:241:C94GAACXX:5:1104:16916:14430_ssr46	J. regia BC1	ct	8	TTACTTGCACATGTTCCCAATTCC	ATGATGAACCATTAACGACTGTGC	60.022	59.905	100
	HWI-ST1234:240:C8N02ACXX:3:1203:6456:14416_ssr39	J. regia BC1	ct	10	GCACGCAACATTTGAATTCTCG	CTCTAGACGCGAGAGTACAGG	59.661	59.138	132
	HWI-ST1234:241:C94GAACXX:6:1209:8296:3916_ssr70	J. regia BC1	at	9	GATCTCTACATGTGGTGGC	GCTCTCTCTCTTAGACTGCCG	55.078	59.666	124
	HWI-ST1234:241:C94GAACXX:6:1216:9516:11378_ssr37	J. regia BC1	ct	15	GGTCCATTACTTTCCTGCATGG	CATGTGATGGACCTGCAAGG	59.31	58.899	105
	HWI-ST1234:241:C94GAACXX:5:2308:18722:13755_ssr91	J. regia BC1	ag	18	GGTAGTGAACTCGACGGAGC	ATAGCTTGGCCCAGCTATCG	60.179	59.677	131
	HWI-ST1234:241:C94GAACXX:5:1111:6868:27435_ssr57	J. regia BC1	ga	10	TGGAAGTGTAAATACGAACCTTTGG	TTTAGGTCATCGCCGTCTCC	59.529	59.541	125
	HWI-ST1234:241:C94GAACXX:6:1303:11408:61759_ssr137	J. regia BC1	ag	16	CGATGCTCTAGAATTCTTTCGGG	AGAATTTGGACCCTCACACCC	59.262	59.924	126
	HWI-ST1234:241:C94GAACXX:5:1303:16361:96009_ssr79	J. regia BC1	tc	9	GTCCTCTTCCATCTCCTTGAGG	ATGTTGTCAGCGTGGGTTGG	59.566	61.172	103
	HWI-ST1234:240:C8N02ACXX:3:2105:17936:41917_ssr66	J. regia BC1	ac	8	GGCCTTTCACTTCACACACG	TGGAATCAATGAAGGAATCGGC	59.692	59.048	163
	HWI-ST1234:240:C8N02ACXX:3:2207:3249:9823_ssr58	J. regia BC1	ga	17	TGCTTCTGCTGACAAAGTTGG	ACGTTTCAAACAATTGCAGAGC	59.322	58.884	121
	HWI-ST1234:240:C8N02ACXX:3:1210:3698:72258_ssr65	J. regia BC1	gt	14	GGCAGGTGGGAGAATCTACC	CAGCTGTTCACACTTGCTGC	59.53	60.318	119
	HWI-ST1234:241:C94GAACXX:5:1109:10928:38615_ssr85	J. regia BC1	ag	8	TGATAGAGACAGGCACAGCG	TCACTAAATAGAGACCTGGCTCC	59.543	59.039	122
	HWI-ST1234:241:C94GAACXX:6:1208:17871:22968_ssr58	J. regia BC1	ct	14	CTCTGCTTCTTGTTCGTCGG	GCTCAAAGCTTAACACACAGAGC	58.936	60.608	105
	HWI-ST1234:240:C8N02ACXX:3:1107:14786:90449_ssr107	J. regia BC1	ag	16	CCCTGGGTTTGATTTAACGTGG	GTGTTGATCCAATGACCCTAGC	59.77	59.054	110
	HWI-ST1234:241:C94GAACXX:6:2116:5585:5881_ssr51	J. regia BC1	ga	12	CTCCCAACTTTGCGAAACCC	TGCTTTCTAAGGAAGAGGGCG	59.686	60.066	105
	HWI-ST1234:241:C94GAACXX:5:2310:11448:80640_ssr55	J. regia BC1	ag	13	CCCATCTAGAATACCATGTCTACC	AGAAGCAAAGACAGAGGCCC	57.712	59.963	118
	HWI-ST1234:241:C94GAACXX:6:2308:2044:61696_ssr126	J. regia BC1	ga	20	CCTTCTTGCTCAGGCCTAGC	CTTAGGCCATGGCTCTTTGC	60.463	59.257	116
	HWI-ST1234:241:C94GAACXX:6:1308:14250:10756_ssr59	J. regia BC1	ga	11	AGGGCATCACACGCACATGC	GGCAAGAACAGGACAATTGAGG	64.038	59.77	107
	HWI-ST1234:241:C94GAACXX:6:1312:20521:94148_ssr24	J. regia BC1	ct	8	TCATCGCCTCCAAACCTTCG	GCTCGGAGTTAAGGGCAAGG	60.391	60.745	102
	HWI-ST1234:241:C94GAACXX:6:2202:5529:17840_ssr103	J. regia BC1	ag	9	TCTAGCGATGTGGTGAGCC	GACTCACGGCGCATGTAAGG	59.183	61.421	135
	HWI-ST1234:241:C94GAACXX:6:1116:16299:37005_ssr19	J. regia BC1	ga	13	ACAGAGCAAGACGACATGGC	CTCTCACTTACTCTCGATTTGCC	60.672	58.891	159
	HWI-ST1234:241:C94GAACXX:5:2301:9297:24174_ssr73	J. regia BC1	ca	18	TAGAACCAGATGGGCACAGG	CCCACTGGTTATTTCAGGG	59.088	55.137	107
	HWI-ST1234:241:C94GAACXX:6:1305:7423:83308_ssr69	J. regia BC1	ga	17	CTCTGGCAGTTAACGGTTGG	GCTTCTTCTTTCCAGAGTCACG	58.843	59.266	129
	HWI-ST1234:241:C94GAACXX:5:2108:12937:33798_ssr57	J. regia BC1	ct	9	TCACCTCACCTCTCCTCTCC	TGTAGGTCATCGTGCTTGGG	59.667	59.751	146
	HWI-ST1234:240:C8N02ACXX:3:1310:11720:13417_ssr118	J. regia BC1	tc	8	ACTTTACTTGCTCATCTTCCC	CTCACGACATTGCTGTGAGC	55.585	59.558	176
	HWI-ST1234:241:C94GAACXX:5:1108:19877:53648_ssr25	J. regia BC1	tc	8	ATGCAAGATTTACGCCCTCC	TGTTTGGTAGCTTGCGGAGG	58.32	60.605	150
	HWI-ST1234:241:C94GAACXX:5:2312:12622:44388_ssr137	J. regia BC1	ct	9	CGACTTTAACCCATATGCAGAACC	AGGAGTCAGATGTATGTACTAACC	59.965	57.037	112
	HWI-ST1234:241:C94GAACXX:6:2215:5758:49107_ssr71	J. regia BC1	ga	13	ACCATGTAGGGCTGCAATAGG	CAAGCCATATGACTTGTGTCCC	59.856	59.315	153
	HWI-ST1234:241:C94GAACXX:6:1302:10571:25398_ssr95	J. regia BC1	ga	8	GAAGGTGGAAGGTGGAAGGG	TCTTGCTCTCGTGTGCGTGC	59.962	63.616	101
	HWI-ST1234:240:C8N02ACXX:3:2106:1874:97951_ssr109	J. regia BC1	ta	9	CCACGATCATATGATAGTCATACCG	TTAATGTGCTCGAAGTATTCCG	58.798	56.624	100
	HWI-ST1234:241:C94GAACXX:6:1109:15674:80472_ssr116	J. regia BC1	at	8	CTCTCACACACAAATACACAAGC	CACAGTACCATAAATGAAGAATGCC	58.223	58.502	123
	HWI-ST1234:241:C94GAACXX:5:2115:1551:14333_ssr25	J. regia BC1	ga	18	AGGAAAGTAACACTCGACATGC	GCTGAAGCTCGATGTCTCC	58.673	58.029	161
	HWI-ST1234:241:C94GAACXX:6:1316:13232:37360_ssr65	J. regia BC1	ct	9	CGTCTCTCTGTGATTCTAGGGC	GCAGATCTGGACTTCGATATGG	59.966	58.416	176
	HWI-ST1234:240:C8N02ACXX:3:1214:19614:96591_ssr45	J. regia BC1	tc	8	CAGCAGATCTCTAGCCCACC	GAGCTGGTGATTCCTGTCGG	59.608	60.461	124
	HWI-ST1234:241:C94GAACXX:5:1103:7305:27710_ssr65	J. regia BC1	ct	8	TCTCTCGGTCTTCCAATTATCCC	GGGAGTCAGAGAGTTTATAGTTGGG	59.358	60.163	110
	HWI-ST1234:241:C94GAACXX:5:2315:16494:85612_ssr58	J. regia BC1	ag	11	TGAGGCTAGAATTACATGATGGC	AGCTGGCAAACTAATGGAGG	58.354	57.865	155
	HWI-ST1234:241:C94GAACXX:6:1314:8409:95226_ssr78	J. regia BC1	ct	8	GCTTGACGCTTCTCAGAACG	GAGCTATAGCATGCATGGCG	59.563	59.274	137
	HWI-ST1234:241:C94GAACXX:5:2113:18164:77359_ssr82	J. regia BC1	at	8	TCAGGAACACAAAGCTGAAAGC	ACAATTCTTCCATTCCGTACCC	59.641	58.383	131
	HWI-ST1234:241:C94GAACXX:6:1215:19478:11956_ssr61	J. regia BC1	ct	9	AGGCTGCTTTAGTGCAATTGC	AGTTCGACATTCTTCAGCTCC	60.067	58.034	118
	HWI-ST1234:241:C94GAACXX:6:2107:20061:51454_ssr121	J. regia BC1	tc	10	GGGCCTAACCATGTAAATCC	GTGTGCGAATTCGACTACCC	55.847	59.003	125
	HWI-ST1234:241:C94GAACXX:6:2310:6810:31664_ssr35	J. regia BC1	ct	9	CGCATGCCCTAAACAAAGCC	TGAAAGAGAGAAGTGGTGGTGG	60.458	59.895	100
[truncated: 187,211 more rows]
