# Supplementary material for: Microsatellite Borders and Micro-sequence Conservation in Juglans
Source: Sci Rep. 2019 Mar 6;9:3748. doi: 10.1038/s41598-019-39793-z (PMC6403238; doi:10.1038/s41598-019-39793-z)
Supplement: Supplementary file 4 — Dataset 2b [file 41598_2019_39793_MOESM4_ESM.xlsx]

## Sheet: Trinucleotides
Title:	Microsatellite Borders and Micro-sequence Conservation in Juglans
Authors:	Aziz Ebrahimi, Samarth Mathur, Shaneka S. Lawson, Nicholas R. LaBonte, Adam Lorch, Mark V. Coggeshall, Keith E. Woeste.
Supplementary Table S2b. 13,826 nuclear SSR trinucleotide primer pairs from the Persian walnut.
	SSR ID	Sample	Motif	# Repeats	Forward Primer	Reverse Primer	Forward Tm	Reverse Tm	Fragment Size
	HWI-ST1234:241:C94GAACXX:5:2103:17212:83958_ssr104	J. regia BC1	gag	8	TCCCACCTATAGATCTCGACCC	TCCATGCTTGTTTCAGAATCTCC	59.959	58.988	163
	HWI-ST1234:241:C94GAACXX:6:2216:9549:93999_ssr61	J. regia BC1	gaa	8	CACCCTTCAGTCTTTGTAAATCCG	AAGGATTCTGTCAGGGTTCG	59.846	57.23	154
	HWI-ST1234:240:C8N02ACXX:3:2315:18836:56339_ssr49	J. regia BC1	taa	8	TGTGTTGAAATGGGTATCCC	ATTGGAACTTGGCCTAAGGG	55.305	57.468	140
	HWI-ST1234:241:C94GAACXX:6:1108:4021:19340_ssr49	J. regia BC1	ttg	9	TTGGTCTCTTGGTAACCCACG	ATGCAACCCAAATGAGTAAAGATCC	59.929	59.872	100
	HWI-ST1234:241:C94GAACXX:5:1116:18566:5933_ssr27	J. regia BC1	agc	7	TCAGGAACAAACTTCACTGGC	TCCCAATCGTCCAAGCATCC	58.702	60.107	128
	HWI-ST1234:241:C94GAACXX:5:1304:7926:67789_ssr102	J. regia BC1	tga	9	CGACAGTGATATGGAGGATGGC	TCCTCAATTCTCCTCTCCAAATCC	60.611	59.835	165
	HWI-ST1234:241:C94GAACXX:5:2114:12911:2748_ssr78	J. regia BC1	ggt	7	TTTGTGCCATAGAAGGAGCG	ATATCCTCGGTTCCTCCTCC	58.262	57.688	120
	HWI-ST1234:241:C94GAACXX:6:1313:16320:3404_ssr87	J. regia BC1	agg	8	CGGCGATTCACACTTATTTCCC	TCGTAGAACCGGCTTGAGGG	59.968	61.601	145
	HWI-ST1234:241:C94GAACXX:5:1309:15418:43311_ssr63	J. regia BC1	gaa	7	TTGGGATGTCCTTGTTTGCC	TTTGCATACACCAAGACGCC	58.663	59.122	160
	HWI-ST1234:241:C94GAACXX:6:1111:2816:17444_ssr120	J. regia BC1	atg	7	AGTGGGTCACTGTATCATGGG	TGTATATGTCCGCCAACAGC	59.16	58.052	160
	HWI-ST1234:241:C94GAACXX:5:2309:9165:2144_ssr113	J. regia BC1	ata	7	TGTGGTGGAGAGAAGGTTGG	CCTCACATGTAGAATGGCATGC	59.235	59.707	143
	HWI-ST1234:240:C8N02ACXX:3:2116:18104:30080_ssr105	J. regia BC1	ctg	7	TCAGCCGCTAAAGCATCTGC	TCAGGAACAAACTTCACTGGC	61.092	58.702	154
	HWI-ST1234:241:C94GAACXX:5:2215:3814:56456_ssr100	J. regia BC1	cag	8	TCTCTGCACCAAACCAGTGG	TGTAACAAGCCCTCAGGTGG	60.179	59.6	101
	HWI-ST1234:240:C8N02ACXX:3:2312:20903:84153_ssr37	J. regia BC1	gat	9	AGTGGATGAGTTGCAGCTGG	GACTCTCTCAGTTGTGCATCC	60.322	58.384	163
	HWI-ST1234:240:C8N02ACXX:3:1114:8030:31273_ssr69	J. regia BC1	aga	9	TGAGGAGAAGAAATTGTCATAGGG	TCCCACTGTCAATCCTTGGC	58.006	59.962	127
	HWI-ST1234:241:C94GAACXX:5:2110:15045:57465_ssr120	J. regia BC1	caa	7	CGACTGCAGATGGAATTGCG	CCCGGAAGTCCACCAAATCG	59.973	61.025	164
	HWI-ST1234:241:C94GAACXX:5:1216:2386:82668_ssr24	J. regia BC1	aga	7	GTTGCTACCAGAAGACTGTCG	CACTCCCGAACCTGCTATGG	58.671	60.179	171
	HWI-ST1234:241:C94GAACXX:6:1111:6399:64313_ssr60	J. regia BC1	caa	7	TCATAGTATAGGTTGGCAGAGGC	TCACCTCAGCCAACCTAAGG	59.421	59.016	100
	HWI-ST1234:241:C94GAACXX:5:2212:15034:80416_ssr78	J. regia BC1	tta	7	CATGATATATGGTCAGGCAATGCC	TGAGCCAAGATCACCAGTGC	59.903	60.322	138
	HWI-ST1234:241:C94GAACXX:5:1212:20244:84644_ssr64	J. regia BC1	gct	7	AGCTTGTAGACCTTGCTGCG	AGCACCACCAGCTTATAGAGG	60.672	59.235	148
	HWI-ST1234:241:C94GAACXX:6:2210:7857:18899_ssr50	J. regia BC1	cag	7	TGGAGAAAGCAAGCTGGAGG	CCTGTAGGGACAATTCTGTGG	59.963	58.009	106
	HWI-ST1234:240:C8N02ACXX:3:2116:3097:73714_ssr20	J. regia BC1	gag	9	TTGTATTGATCTCGCAGCGC	TCCTTTCTCTACTCTTCATCCAAGC	59.07	60.105	110
	HWI-ST1234:241:C94GAACXX:5:1109:4224:70276_ssr100	J. regia BC1	cag	8	TCTCTGCACCAAACCAGTGG	TGTAACAAGCCCTCAGGTGG	60.179	59.6	101
	HWI-ST1234:241:C94GAACXX:5:2105:4060:25916_ssr120	J. regia BC1	aac	7	ACTGGTCATGTGGCTGTAGC	AGTTGCTTATTGAGGGCAAAGG	60.036	59.172	107
	HWI-ST1234:241:C94GAACXX:6:2212:21281:93002_ssr65	J. regia BC1	aac	10	AGATCGCACCACTGCACTCC	GGGTTCTGTGTCTGTAAACTGG	62.513	58.861	145
	HWI-ST1234:241:C94GAACXX:5:2107:2437:37101_ssr131	J. regia BC1	ttc	10	CCCGTTTCGAAACTGCTGC	TCAGGGTCATGACAAAGAAGC	60.082	58.217	138
	HWI-ST1234:241:C94GAACXX:5:1309:8220:73084_ssr61	J. regia BC1	tcc	7	ATGTGAGGGTTGTTACGGCC	CAGACGTTCCTGTCAACACC	60.322	58.782	115
	HWI-ST1234:241:C94GAACXX:5:1311:8416:83878_ssr117	J. regia BC1	gct	7	CCTGTAGGGACAATTCTGTGG	TGGAGAAAGCAAGCTGGAGG	58.009	59.963	106
	HWI-ST1234:241:C94GAACXX:5:1312:1347:2191_ssr117	J. regia BC1	gct	7	CCTGTAGGGACAATTCTGTGG	TGGAGAAAGCAAGCTGGAGG	58.009	59.963	106
	HWI-ST1234:240:C8N02ACXX:3:2113:7117:67594_ssr102	J. regia BC1	tga	9	CGACAGTGATATGGAGGATGGC	TCCTCAATTCTCCTCTCCAAATCC	60.611	59.835	165
	HWI-ST1234:241:C94GAACXX:5:2111:7404:67101_ssr79	J. regia BC1	ggt	7	CTATGGATGAGGCTGAGACGG	AACACACGCACTGCTTCACC	59.728	61.715	111
	HWI-ST1234:241:C94GAACXX:6:2310:6192:15671_ssr79	J. regia BC1	aac	7	TAAAGCAGGTAGACCCAGCC	AAGATAAACTTCTGAGGCACC	59.09	55.585	102
	HWI-ST1234:241:C94GAACXX:5:2306:8506:8198_ssr63	J. regia BC1	cga	9	ACGTCTCCTTCAACGATCACC	GACAGATCTGGGAGACTGCG	60.068	59.898	148
	HWI-ST1234:241:C94GAACXX:5:2208:15918:55754_ssr65	J. regia BC1	aac	10	AGATCGCACCACTGCACTCC	GGGTTCTGTGTCTGTAAACTGG	62.513	58.861	145
	HWI-ST1234:240:C8N02ACXX:3:2316:13464:72465_ssr87	J. regia BC1	tta	10	AGCATGAATCCCTTTGTATGTGC	ACTGCACATGAAAGGGAGTACC	59.617	60.29	160
	HWI-ST1234:241:C94GAACXX:6:2110:11512:90469_ssr50	J. regia BC1	cac	7	GTGAAGTGGCGCAATCTTGG	TGGTGCACGCCTATAATCCC	60.11	59.892	172
	HWI-ST1234:241:C94GAACXX:5:2204:9720:57698_ssr47	J. regia BC1	cca	7	CTTTCGTTGGCTCTGCTGC	ACTGAGCCTATTGCATCTGG	59.791	57.365	109
	HWI-ST1234:241:C94GAACXX:5:1107:10287:93078_ssr31	J. regia BC1	tca	7	TGTATATGTCCGCCAACAGC	AGTGGGTCACTGTATCATGGG	58.052	59.16	159
	HWI-ST1234:241:C94GAACXX:6:2313:5924:3130_ssr97	J. regia BC1	ttc	8	CGTCAACAGAACAGCATCGC	TTGACGTAGGGCCTTAAGGG	60.179	59.093	148
	HWI-ST1234:241:C94GAACXX:5:2108:6408:25814_ssr97	J. regia BC1	ttc	8	CGTCAACAGAACAGCATCGC	TTGACGTAGGGCCTTAAGGG	60.179	59.093	148
	HWI-ST1234:241:C94GAACXX:5:2301:13936:94638_ssr38	J. regia BC1	gat	7	TCGTCATTCGATCTGGCTCG	TCAAGTTCTTAGATCACGTTCTGG	59.971	58.53	102
	HWI-ST1234:241:C94GAACXX:5:1314:19183:21110_ssr65	J. regia BC1	aga	8	TTGACGTAGGGCCTTAAGGG	CGTCAACAGAACAGCATCGC	59.093	60.179	148
	HWI-ST1234:241:C94GAACXX:6:2205:11965:57503_ssr38	J. regia BC1	gag	7	AAGCTGAGAGTTGGCATGGC	ACCAAATTAGCTAACGAACTCAACC	60.964	59.819	135
	HWI-ST1234:240:C8N02ACXX:3:1212:7540:55627_ssr48	J. regia BC1	agc	7	TATTGGTGATCTGCAGGCCC	ATGACTCTAAATTGGAACGAGTTGC	59.817	59.878	100
	HWI-ST1234:240:C8N02ACXX:3:1203:18838:72417_ssr102	J. regia BC1	tga	9	CGACAGTGATATGGAGGATGGC	TCCTCAATTCTCCTCTCCAAATCC	60.611	59.835	165
	HWI-ST1234:240:C8N02ACXX:3:2114:20016:30520_ssr85	J. regia BC1	agc	10	CAATCCGGCCACAATCATGG	CACAGCTTGCTCTTTCTCCC	59.614	58.836	140
	HWI-ST1234:241:C94GAACXX:6:1315:13151:85395_ssr52	J. regia BC1	att	10	TTGCTAATTGCTTGTGTGGG	AGCACATGACACTTGTTTGC	56.895	57.503	122
	HWI-ST1234:241:C94GAACXX:5:1312:15081:84029_ssr80	J. regia BC1	ata	7	TCATCACCCATCCCATCTGC	GCTTGCGGGACTAAAGAAGG	59.525	58.912	171
	HWI-ST1234:241:C94GAACXX:6:2202:6570:90239_ssr70	J. regia BC1	tta	7	CCAGGCTGTAATACTCGGGC	TTCGGGCTTGGGCTGTTTGG	60.25	63.609	121
	HWI-ST1234:241:C94GAACXX:6:2216:13239:51695_ssr63	J. regia BC1	ttg	7	ATTGGATGGTTGGTCCTGCC	TCACCACAACAAACCTGAACC	60.325	58.904	105
	HWI-ST1234:241:C94GAACXX:6:2315:12114:22871_ssr106	J. regia BC1	ttg	7	AGCTCCGGTTGATTCACAGG	GAGGAGTCAAAGGCATTGGC	60.036	59.186	125
	HWI-ST1234:241:C94GAACXX:6:2201:18960:96254_ssr50	J. regia BC1	cag	7	TGGAGAAAGCAAGCTGGAGG	CCTGTAGGGACAATTCTGTGG	59.963	58.009	106
	HWI-ST1234:241:C94GAACXX:5:1311:5495:28045_ssr110	J. regia BC1	tct	9	ACATCTTGAGCGACATACACC	GATGGCCATTACAACGCTGC	58.106	60.249	135
	HWI-ST1234:240:C8N02ACXX:3:2112:6647:97915_ssr62	J. regia BC1	att	8	CCGGAATAAGCCACATTCGG	ATTGATGGGAGGGAGACTGG	59.056	58.484	113
	HWI-ST1234:241:C94GAACXX:5:2204:3490:74015_ssr63	J. regia BC1	aga	11	CTCACCTTGCACCAAACACC	GCGCAAATATTGTGGCAAGC	59.615	59.353	122
	HWI-ST1234:241:C94GAACXX:5:1209:10506:26984_ssr24	J. regia BC1	aga	7	GTTGCTACCAGAAGACTGTCG	CACTCCCGAACCTGCTATGG	58.671	60.179	171
	HWI-ST1234:241:C94GAACXX:6:2308:17268:66027_ssr61	J. regia BC1	gtg	7	ACTGAGCCTATTGCATCTGG	CTTTCGTTGGCTCTGCTGC	57.365	59.791	109
	HWI-ST1234:240:C8N02ACXX:3:2111:14619:9734_ssr90	J. regia BC1	ttg	7	AGCTTGAGTAGTGGTGCACG	AGGACAAGGGATAGTGGAAGC	60.32	59.159	143
	HWI-ST1234:241:C94GAACXX:6:2211:1506:87993_ssr70	J. regia BC1	tcc	7	GGAATGGTTGTAGCAGCAAGC	AGTAATTTGGGAGCTGCCGC	60.135	61.032	108
	HWI-ST1234:240:C8N02ACXX:3:2316:15854:12881_ssr63	J. regia BC1	cga	9	ACGTCTCCTTCAACGATCACC	CAGGGAGACTGCGATTCTGG	60.068	60.179	141
	HWI-ST1234:241:C94GAACXX:5:1102:18861:31924_ssr47	J. regia BC1	gtt	7	ACTGAGTTGCTTATTGAGGGC	ACTGGTCATGTGGCTGTAGC	58.284	60.036	111
	HWI-ST1234:241:C94GAACXX:6:2203:10304:88369_ssr62	J. regia BC1	aag	8	TTGAGACGTTGTGTTCCTCG	TAGTTGCAGGAAGAGGATCG	58.152	56.743	131
	HWI-ST1234:241:C94GAACXX:6:2306:8616:75017_ssr97	J. regia BC1	ttc	8	CGTCAACAGAACAGCATCGC	TTGACGTAGGGCCTTAAGGG	60.179	59.093	148
	HWI-ST1234:241:C94GAACXX:6:2105:16862:92696_ssr65	J. regia BC1	aga	8	TTGACGTAGGGCCTTAAGGG	CGTCAACAGAACAGCATCGC	59.093	60.179	148
	HWI-ST1234:241:C94GAACXX:5:1213:8256:93127_ssr47	J. regia BC1	ttg	7	AAGATAAACTTCTGAGGCACC	TAAAGCAGGTAGACCCAGCC	55.585	59.09	102
	HWI-ST1234:240:C8N02ACXX:3:1309:7576:26609_ssr65	J. regia BC1	aga	8	TTGACGTAGGGCCTTAAGGG	CGTCAACAGAACAGCATCGC	59.093	60.179	148
	HWI-ST1234:241:C94GAACXX:5:2211:18814:26481_ssr33	J. regia BC1	acc	7	TGCCTCTCTGGTCAGCATCC	AGAGTTGCATTTGGTTGTGCC	61.621	59.931	144
	HWI-ST1234:241:C94GAACXX:6:1214:14652:95657_ssr47	J. regia BC1	ttg	7	AAGATAAACTTCTGAGGCACC	TAAAGCAGGTAGACCCAGCC	55.585	59.09	102
	HWI-ST1234:241:C94GAACXX:6:1113:10464:25925_ssr90	J. regia BC1	atc	7	TCCCTTCTGTTCCTTATAGTAAGC	AGCCAAGATCATGCCACTGC	57.519	61.036	137
	HWI-ST1234:241:C94GAACXX:6:2207:16094:26083_ssr121	J. regia BC1	atg	7	AGTGGGTCACTGTATCATGGG	TGTATATGTCCGCCAACAGC	59.16	58.052	161
	HWI-ST1234:241:C94GAACXX:6:1107:3153:100414_ssr117	J. regia BC1	gct	7	CCTGTAGGGACAATTCTGTGG	TGGAGAAAGCAAGCTGGAGG	58.009	59.963	106
	HWI-ST1234:241:C94GAACXX:6:1207:11171:27462_ssr60	J. regia BC1	tca	7	CCTCCTTCTTCATATCTCTTTCTCC	TCCTGCTGGGACAAATCTTATCC	58.242	60.118	104
	HWI-ST1234:241:C94GAACXX:5:1309:17714:72369_ssr107	J. regia BC1	aac	7	AGGTGGTAGAAGAGAGGACCC	TCGGCTTGAAATATGAGACTGC	59.993	58.802	126
	HWI-ST1234:241:C94GAACXX:6:2305:3604:29394_ssr97	J. regia BC1	ttc	8	CGTCAACAGAACAGCATCGC	TTGACGTAGGGCCTTAAGGG	60.179	59.093	148
	HWI-ST1234:241:C94GAACXX:6:2204:6694:62307_ssr26	J. regia BC1	cgg	10	AGATGAGTGCAGTCATGAGC	CACCGTCATGTCCTGGTACC	57.687	60.108	113
	HWI-ST1234:241:C94GAACXX:5:2110:3708:38433_ssr55	J. regia BC1	gga	7	AAAGAAGCAGCAGTGGTGG	AAGAAGATTGGGATCTGCAAGC	58.275	58.978	100
	HWI-ST1234:241:C94GAACXX:6:2308:4097:100443_ssr73	J. regia BC1	cca	9	TCCCATTGTTACTCGCTCCC	TCTGGGAAATTCTGGGCAGC	59.46	60.324	171
	HWI-ST1234:241:C94GAACXX:5:2209:9483:22982_ssr120	J. regia BC1	aac	7	ACTGGTCATGTGGCTGTAGC	AGTTGCTTATTGAGGGCAAAGG	60.036	59.172	107
	HWI-ST1234:241:C94GAACXX:6:1206:20025:57863_ssr47	J. regia BC1	ttg	7	AAGATAAACTTCTGAGGCACC	TAAAGCAGGTAGACCCAGCC	55.585	59.09	102
	HWI-ST1234:241:C94GAACXX:5:1116:11377:3825_ssr49	J. regia BC1	tgt	7	CCCGGAAGTCCACCAAATCG	CGACTGCAGATGGAATTGCG	61.025	59.973	164
	HWI-ST1234:240:C8N02ACXX:3:1204:5342:39456_ssr107	J. regia BC1	gat	8	AGTGTTGCTTCCTCCAATTCC	GGATCACGTTCTAGATATTTGAGGG	58.481	58.84	128
	HWI-ST1234:241:C94GAACXX:6:2113:1509:22213_ssr114	J. regia BC1	aac	8	ATTGTGCCACTACACTCCGG	CGGTAAGGAAATAAATCCATGGTGC	60.036	60.507	102
	HWI-ST1234:241:C94GAACXX:5:1313:20812:94864_ssr66	J. regia BC1	tta	7	TCTGCAGGGAACTTATAGCCC	TGATGGGTGCAGCAAATTGC	59.231	60.037	142
	HWI-ST1234:241:C94GAACXX:5:1104:17292:48424_ssr85	J. regia BC1	acg	7	GTTGCTCTGGTATTGCCACG	AGGATCTAGTGCGGTTGTTCC	59.552	59.793	119
	HWI-ST1234:240:C8N02ACXX:3:2313:14926:67619_ssr49	J. regia BC1	tta	7	GGAACTATCGTGGATCATAAGC	ACCAAGCTGGAATCTTGTTTCC	56.479	59.107	153
	HWI-ST1234:240:C8N02ACXX:3:2206:8170:97855_ssr63	J. regia BC1	cga	9	ACGTCTCCTTCAACGATCACC	GACAGATCTGGGAGACTGCG	60.068	59.898	148
	HWI-ST1234:241:C94GAACXX:5:1107:16681:77263_ssr102	J. regia BC1	tga	9	CGACAGTGATATGGAGGATGGC	TCCTCAATTCTCCTCTCCAAATCC	60.611	59.835	165
	HWI-ST1234:240:C8N02ACXX:3:2313:12210:90519_ssr60	J. regia BC1	gag	7	GCGGCAGCTTCAAGTACTGG	AACTTCACCTGCCTCATCGG	61.639	60.036	108
	HWI-ST1234:240:C8N02ACXX:3:1110:4782:81723_ssr58	J. regia BC1	ctt	10	TGAGATTCTCGCTCTCTCTGC	GGGTCCAAAGTTCTGACAAGG	59.325	58.769	123
	HWI-ST1234:241:C94GAACXX:6:2316:1277:79632_ssr116	J. regia BC1	gtg	7	GGGAGTCCTCTGAAGAAACCG	ACCAGCTTCGGATGCTTACC	60.067	60.108	110
	HWI-ST1234:240:C8N02ACXX:3:1214:13717:98066_ssr74	J. regia BC1	ctc	10	CAACAATACCTTCATTGCCGC	AAAGTGTGGACTGCTTCGCG	58.471	61.499	129
	HWI-ST1234:241:C94GAACXX:5:2314:14235:94072_ssr93	J. regia BC1	cag	8	TGAAACAACATCAGGAACAGC	GCGGGATTTGTTGTGACTGC	57.012	60.387	165
	HWI-ST1234:241:C94GAACXX:6:1116:9375:94451_ssr33	J. regia BC1	ctt	9	TGCACCCATGGACAAGATGC	CTTGTTGCTGCAATGGCG	60.967	58.149	159
	HWI-ST1234:240:C8N02ACXX:3:1311:15762:52615_ssr79	J. regia BC1	ctt	8	GCTAGGTTCCAAGCTATTAATGGC	TCAAAGGCTAATTGGTGTTGCG	59.784	60.03	152
	HWI-ST1234:241:C94GAACXX:5:1306:9686:43048_ssr141	J. regia BC1	cgg	7	TGTCTGCGGCTTCCATAAGG	TAAACTTGTTCGTCGCAGCC	60.108	59.137	141
	HWI-ST1234:241:C94GAACXX:6:2316:12297:87050_ssr78	J. regia BC1	gaa	9	TGCTGCTTTCTAAGTATTGGCC	TGCCAAATTCCTCACCTACC	58.983	57.493	112
	HWI-ST1234:240:C8N02ACXX:3:1210:9770:87528_ssr83	J. regia BC1	ttg	7	GTTCATGCCATTCTCCTGCC	GAGATCGAGACCATCCTGGC	59.257	59.683	155
	HWI-ST1234:240:C8N02ACXX:3:2207:14409:57640_ssr52	J. regia BC1	tgg	7	ACAAGAGAGGGAAAGAGAAGG	TTGACTCAAAGGAAGCGAGG	56.652	57.83	130
	HWI-ST1234:241:C94GAACXX:5:2315:3041:14659_ssr86	J. regia BC1	ctt	7	CTTGCAAACAGTCAACAACCC	GGCGATGCCTATTTCATTCG	58.461	57.399	144
	HWI-ST1234:241:C94GAACXX:5:2206:19179:82296_ssr27	J. regia BC1	agc	7	TCAGGAACAAACTTCACTGGC	TCCCAATCGTCCAAGCATCC	58.702	60.107	128
	HWI-ST1234:241:C94GAACXX:6:2101:14749:89705_ssr126	J. regia BC1	cag	7	GCCACCACCAGTACTTCTCC	ACGATCTCTGTAACCCTTTGG	60.036	57.388	147
	HWI-ST1234:241:C94GAACXX:5:1107:14287:70508_ssr69	J. regia BC1	aga	9	TGAGGAGAAGAAATTGTCATAGGG	TCCCACTGTCAATCCTTGGC	58.006	59.962	127
	HWI-ST1234:241:C94GAACXX:6:2203:1614:91551_ssr63	J. regia BC1	cga	9	ACGTCTCCTTCAACGATCACC	GACAGATCTGGGAGACTGCG	60.068	59.898	148
	HWI-ST1234:241:C94GAACXX:6:1110:21237:17931_ssr39	J. regia BC1	cac	9	TATCTATGCTGCCGTCACCG	GCCGATATAAGTCATTTGAGATTCG	59.686	58.244	110
	HWI-ST1234:241:C94GAACXX:5:2216:17977:7128_ssr47	J. regia BC1	gtt	7	ACTGAGTTGCTTATTGAGGGC	ACTGGTCATGTGGCTGTAGC	58.284	60.036	111
	HWI-ST1234:240:C8N02ACXX:3:2201:4576:3152_ssr35	J. regia BC1	tct	10	TTCAGCTTGCAAATTCAACC	GTGACCAGGATTCAGACGGG	55.35	60.108	134
	HWI-ST1234:240:C8N02ACXX:3:1207:3297:70748_ssr110	J. regia BC1	tct	9	ACATCTTGAGCGACATACACC	GATGGCCATTACAACGCTGC	58.106	60.249	135
	HWI-ST1234:241:C94GAACXX:5:2212:20978:89878_ssr104	J. regia BC1	gag	8	TCCCACCTATAGATCTCGACCC	TCCATGCTTGTTTCAGAATCTCC	59.959	58.988	163
	HWI-ST1234:241:C94GAACXX:6:1302:19418:11144_ssr61	J. regia BC1	gaa	8	CACCCTTCAGTCTTTGTAAATCCG	AAGGATTCTGTCAGGGTTCG	59.846	57.23	154
	HWI-ST1234:241:C94GAACXX:6:1105:4122:12199_ssr58	J. regia BC1	ctt	7	TTGTCAGTCCCGTTGGATGG	TGCAATGTCAATCGTCACAGC	59.964	59.803	139
	HWI-ST1234:241:C94GAACXX:5:2314:9523:66736_ssr24	J. regia BC1	aga	7	GTTGCTACCAGAAGACTGTCG	CACTCCCGAACCTGCTATGG	58.671	60.179	171
	HWI-ST1234:241:C94GAACXX:5:2215:18939:95065_ssr65	J. regia BC1	aga	8	TTGACGTAGGGCCTTAAGGG	CGTCAACAGAACAGCATCGC	59.093	60.179	148
	HWI-ST1234:241:C94GAACXX:5:2113:10250:75827_ssr87	J. regia BC1	agg	8	CGGCGATTCACACTTATTTCCC	AACTCGTTCGTAGATCCGGC	59.968	59.9	152
	HWI-ST1234:241:C94GAACXX:5:2303:8973:59955_ssr38	J. regia BC1	gag	7	AAGCTGAGAGTTGGCATGGC	ACCAAATTAGCTAACGAACTCAACC	60.964	59.819	135
	HWI-ST1234:241:C94GAACXX:6:1211:13747:31337_ssr110	J. regia BC1	tct	9	ACATCTTGAGCGACATACACC	GATGGCCATTACAACGCTGC	58.106	60.249	135
	HWI-ST1234:241:C94GAACXX:6:2310:5854:7701_ssr47	J. regia BC1	cat	8	GGATCACGTTCTAGATATTTGAGGG	AGTGTTGCTTCCTCCAATTCC	58.84	58.481	128
	HWI-ST1234:240:C8N02ACXX:3:2308:8489:94310_ssr114	J. regia BC1	aac	8	ATTGTGCCACTACACTCCGG	CGGTAAGGAAATAAATCCATGGTGC	60.036	60.507	102
	HWI-ST1234:241:C94GAACXX:6:2208:13394:27033_ssr60	J. regia BC1	tca	7	CCTCCTTCTTCATATCTCTTTCTCC	TCCTGCTGGGACAAATCTTATCC	58.242	60.118	104
	HWI-ST1234:241:C94GAACXX:6:2301:6675:62528_ssr37	J. regia BC1	gat	9	AGTGGATGAGTTGCAGCTGG	GACTCTCTCAGTTGTGCATCC	60.322	58.384	163
	HWI-ST1234:241:C94GAACXX:6:2113:8399:31726_ssr71	J. regia BC1	tta	7	GGAATACTATAACTCTTTACTCGCC	GGGCAAAGTTAAACCATGGG	56.898	57.239	117
	HWI-ST1234:241:C94GAACXX:5:1104:18099:39509_ssr90	J. regia BC1	ata	7	CCCTTTCACGACAATCAGAGC	GTGGAGCAATTCTTTAAACTGAGC	59.266	58.843	146
	HWI-ST1234:241:C94GAACXX:5:1201:16353:44907_ssr88	J. regia BC1	aag	8	CCAGTAGCCACATTGCCAGC	CATGCCGTTCACCAGAAACG	61.661	60.11	172
	HWI-ST1234:241:C94GAACXX:5:2303:17531:5373_ssr135	J. regia BC1	tct	7	CACTCCCGAACCTGCTATGG	GTTGCTACCAGAAGACTGTCG	60.179	58.671	171
	HWI-ST1234:240:C8N02ACXX:3:1304:4387:24673_ssr63	J. regia BC1	gaa	7	TTGGGATGTCCTTGTTTGCC	TTTGCATACACCAAGACGCC	58.663	59.122	160
	HWI-ST1234:241:C94GAACXX:5:1105:20738:100378_ssr114	J. regia BC1	aac	8	ATTGTGCCACTACACTCCGG	CGGTAAGGAAATAAATCCATGGTGC	60.036	60.507	102
	HWI-ST1234:240:C8N02ACXX:3:1107:16097:76126_ssr66	J. regia BC1	tta	7	ATCTCAGCCTCCCAAAGTGC	GAGTCAAGATTGTGCCACTGC	60.035	59.801	139
	HWI-ST1234:241:C94GAACXX:6:1312:16841:93807_ssr44	J. regia BC1	aat	7	CTGGATGACAAGAGTGAAACTCC	ACCATGTCTCTGTCTCTTTCCG	59	59.768	118
	HWI-ST1234:241:C94GAACXX:6:2106:9698:75753_ssr63	J. regia BC1	aat	7	AGCACAAATACAAAGGAACGC	TCTCCCATTACATACCATCATCG	57.717	57.594	108
	HWI-ST1234:241:C94GAACXX:6:1113:10285:68752_ssr27	J. regia BC1	tat	10	ATTATCATCGTCGTCGTCG	ACATGATTTGTGCAAGGAGGC	55.095	59.453	158
	HWI-ST1234:241:C94GAACXX:6:2204:15280:38297_ssr103	J. regia BC1	tct	7	TTTGCATACACCAAGACGCC	TTGGGATGTCCATGTTTGCC	59.122	58.735	160
	HWI-ST1234:240:C8N02ACXX:3:2309:20186:9800_ssr63	J. regia BC1	aga	11	CTCACCTTGCACCAAACACC	GCGCAAATATTGTGGCAAGC	59.615	59.353	122
	HWI-ST1234:241:C94GAACXX:5:1215:14384:22425_ssr24	J. regia BC1	aga	7	GTTGCTACCAGAAGACTGTCG	CACTCCCGAACCTGCTATGG	58.671	60.179	171
	HWI-ST1234:241:C94GAACXX:6:2311:6797:25160_ssr27	J. regia BC1	agc	7	TCAGGAACAAACTTCACTGGC	TCCCAATCGTCCAAGCATCC	58.702	60.107	128
	HWI-ST1234:241:C94GAACXX:6:2103:14935:14889_ssr54	J. regia BC1	ctt	7	TAGCATCCTCACCATCTTCC	CCTGAGAGTGGTGAAGAGGG	56.396	59.099	139
	HWI-ST1234:241:C94GAACXX:5:1216:13981:26583_ssr64	J. regia BC1	tct	7	TGTTCATTATATCTCGCCTTTGCC	CCCTTCACCATGATTCCCTAGG	59.485	59.893	101
	HWI-ST1234:241:C94GAACXX:6:2104:11927:57153_ssr115	J. regia BC1	aag	7	CCCAGTGTATTACAACCCGGG	GCTTGGTAGCCTTCAATTCG	60.408	57.167	150
	HWI-ST1234:241:C94GAACXX:5:2207:8413:55623_ssr52	J. regia BC1	ttc	7	GCTTGGTAGCCTTCAATTCG	CCCAGTGTATTACAACCCGGG	57.167	60.408	150
	HWI-ST1234:241:C94GAACXX:6:1114:10721:54429_ssr37	J. regia BC1	gat	9	AGTGGATGAGTTGCAGCTGG	GACTCTCTCAGTTGTGCATCC	60.322	58.384	163
	HWI-ST1234:241:C94GAACXX:6:1313:4201:63195_ssr88	J. regia BC1	aag	8	CCAGTAGCCACATTGCCAGC	CATGCCGTTCACCAGAAACG	61.661	60.11	172
	HWI-ST1234:241:C94GAACXX:6:1309:9444:3803_ssr78	J. regia BC1	ctt	7	GCAAGAGTGTCTCACTTCTGC	ACCTCAATCTGAGTGACGTGC	59.202	60.337	157
	HWI-ST1234:240:C8N02ACXX:3:1106:15250:7896_ssr126	J. regia BC1	cag	7	GCCACCACCAGTACTTCTCC	ACGATCTCTGTAACCCTTTGG	60.036	57.388	147
	HWI-ST1234:241:C94GAACXX:6:2216:11792:9481_ssr65	J. regia BC1	tta	7	ACCATGTCTCTGTCTCTTTCCG	CTGGATGACAAGAGTGAAACTCC	59.768	59	118
	HWI-ST1234:241:C94GAACXX:5:2115:12690:84384_ssr66	J. regia BC1	tta	7	ATCTCAGCCTCCCAAAGTGC	GAGTCAAGATTGTGCCACTGC	60.035	59.801	139
	HWI-ST1234:241:C94GAACXX:5:2316:18988:39753_ssr115	J. regia BC1	aag	7	CCCAGTGTATTACAACCCGGG	GCTTGGTAGCCTTCAATTCG	60.408	57.167	150
	HWI-ST1234:240:C8N02ACXX:3:2116:5835:78006_ssr44	J. regia BC1	ata	7	CCTCAAAGCTCCAACCACCC	TGTGTAATTCCTTTGTGGATGTAGC	60.896	59.586	110
	HWI-ST1234:241:C94GAACXX:5:2204:17553:81227_ssr31	J. regia BC1	tca	7	TGTATATGTCCGCCAACAGC	AGTGGGTCACTGTATCATGGG	58.052	59.16	160
	HWI-ST1234:241:C94GAACXX:5:2116:5625:59894_ssr63	J. regia BC1	gaa	7	TTGGGATGTCCTTGTTTGCC	TTTGCATACACCAAGACGCC	58.663	59.122	160
	HWI-ST1234:241:C94GAACXX:5:1306:5929:54464_ssr117	J. regia BC1	gct	7	CCTGTAGGGACAATTCTGTGG	TGGAGAAAGCAAGCTGGAGG	58.009	59.963	106
	HWI-ST1234:240:C8N02ACXX:3:1213:10407:35685_ssr120	J. regia BC1	atg	7	AGTGGGTCACTGTATCATGGG	TGTATATGTCCGCCAACAGC	59.16	58.052	160
	HWI-ST1234:241:C94GAACXX:6:1212:19332:67970_ssr107	J. regia BC1	aac	7	AGGTGGTAGAAGAGAGGACCC	TCGGCTTGAAATATGAGACTGC	59.993	58.802	126
	HWI-ST1234:241:C94GAACXX:5:1116:17981:21400_ssr68	J. regia BC1	taa	9	GTAGTAGCAGTCCGACTCACG	ATATAAGTTGTAGCACCCGC	59.938	55.325	118
	HWI-ST1234:241:C94GAACXX:6:2208:5323:17431_ssr88	J. regia BC1	ttg	8	TCTGCAAGAGCCATGTGGG	CATTTCACTCCAGCCTGAGC	60.002	58.907	152
	HWI-ST1234:241:C94GAACXX:5:1312:9619:24128_ssr90	J. regia BC1	ttg	7	AGCTTGAGTAGTGGTGCACG	AGGACAAGGGATAGTGGAAGC	60.32	59.159	143
	HWI-ST1234:241:C94GAACXX:6:2316:13795:52350_ssr47	J. regia BC1	gtt	7	ACTGAGTTGCTTATTGAGGGC	ACTGGTCATGTGGCTGTAGC	58.284	60.036	111
	HWI-ST1234:241:C94GAACXX:6:2114:4734:24996_ssr62	J. regia BC1	aac	8	CATTTCACTCCAGCCTGAGC	TCTGCAAGAGCCATGTGGG	58.907	60.002	152
	HWI-ST1234:240:C8N02ACXX:3:2110:4823:31179_ssr78	J. regia BC1	tta	12	AGATTGTAACGACCCGACCC	ACAAGAGGATTCAAGGGTTGG	59.466	57.839	127
	HWI-ST1234:240:C8N02ACXX:3:1111:2077:57791_ssr85	J. regia BC1	agc	10	CAATCCGGCCACAATCATGG	CACAGCTTGCTCTTTCTCCC	59.614	58.836	140
	HWI-ST1234:241:C94GAACXX:6:2212:6821:82485_ssr78	J. regia BC1	gaa	7	CCTGAGAGTGGTGAAGAGGG	TAGCATCCTCACCATCTTCC	59.099	56.396	139
	HWI-ST1234:241:C94GAACXX:6:2116:5099:89958_ssr135	J. regia BC1	tct	7	CACTCCCGAACCTGCTATGG	GTTGCTACCAGAAGACTGTCG	60.179	58.671	171
	HWI-ST1234:241:C94GAACXX:6:2105:8884:69185_ssr91	J. regia BC1	ttc	7	TCTCATCTCCTCCACCACCG	TTGTGTGGATGGAAGCTGGG	60.684	60.251	104
	HWI-ST1234:240:C8N02ACXX:3:2110:8269:92800_ssr78	J. regia BC1	gaa	7	CCTGAGAGTGGTGAAGAGGG	TAGCATCCTCACCATCTTCC	59.099	56.396	139
	HWI-ST1234:241:C94GAACXX:5:1315:3219:77351_ssr79	J. regia BC1	aac	7	TAAAGCAGGTAGACCCAGCC	AAGATAAACTTCTGAGGCACC	59.09	55.585	102
	HWI-ST1234:241:C94GAACXX:6:2210:15031:70384_ssr110	J. regia BC1	tct	9	ACATCTTGAGCGACATACACC	GATGGCCATTACAACGCTGC	58.106	60.249	135
	HWI-ST1234:241:C94GAACXX:6:1110:18605:73583_ssr107	J. regia BC1	aac	7	AGGTGGTAGAAGAGAGGACCC	TCGGCTTGAAATATGAGACTGC	59.993	58.802	126
	HWI-ST1234:241:C94GAACXX:5:1213:9366:30596_ssr74	J. regia BC1	ctc	10	CAACAATACCTTCATTGCCGC	AAAGTGTGGACTGCTTCGCG	58.471	61.499	129
	HWI-ST1234:241:C94GAACXX:5:1305:5818:16036_ssr39	J. regia BC1	cac	9	TATCTATGCTGCCGTCACCG	GCCGATATAAGTCATTTGAGATTCG	59.686	58.244	110
	HWI-ST1234:241:C94GAACXX:6:2201:8310:70671_ssr58	J. regia BC1	ctt	10	TGAGATTCTCGCTCTCTCTGC	GGGTCCAAAGTTCTGACAAGG	59.325	58.769	123
	HWI-ST1234:241:C94GAACXX:5:2107:17034:11052_ssr60	J. regia BC1	gag	7	AAACTGTAACAACCACCTACC	GAGATCTAGGGTTTGTCACTTGC	55.724	59.064	101
	HWI-ST1234:241:C94GAACXX:6:1114:7999:18488_ssr47	J. regia BC1	ttg	7	AAGATAAACTTCTGAGGCACC	TAAAGCAGGTAGACCCAGCC	55.585	59.09	102
	HWI-ST1234:241:C94GAACXX:6:1106:4113:36447_ssr78	J. regia BC1	cat	7	ACGATGCTCAGATCCTTTCCC	AGTGCTGCTTCATCCAATTCC	59.86	58.902	154
	HWI-ST1234:241:C94GAACXX:5:2308:9851:67899_ssr62	J. regia BC1	aac	8	CATTTCACTCCAGCCTGAGC	TCTGCAAGAGCCATGTGGG	58.907	60.002	152
	HWI-ST1234:241:C94GAACXX:5:1113:7162:43500_ssr120	J. regia BC1	aac	7	ACTGGTCATGTGGCTGTAGC	AGTTGCTTATTGAGGGCAAAGG	60.036	59.172	107
	HWI-ST1234:241:C94GAACXX:5:2215:9606:69161_ssr27	J. regia BC1	gag	9	TGATATTGTATTGATCTCGCAGCG	TCATCCAAGCACTGACACCC	59.377	59.963	100
	HWI-ST1234:241:C94GAACXX:5:1214:1477:85323_ssr103	J. regia BC1	tct	7	TTTGCATACACCAAGACGCC	TTGGGATGTCCTTGTTTGCC	59.122	58.663	160
	HWI-ST1234:241:C94GAACXX:6:2110:20722:12678_ssr61	J. regia BC1	att	7	ACTCTGTCTTGCTCACAAATTGG	GGACCCATGTTGCTAAGTGC	59.433	59.189	139
	HWI-ST1234:241:C94GAACXX:5:2305:2525:94426_ssr84	J. regia BC1	gaa	9	AGAGATACCAACCACCTTTCCC	GCAAGTAAAGCATACCAATAGG	59.423	55.228	135
	HWI-ST1234:241:C94GAACXX:5:2312:9099:10085_ssr120	J. regia BC1	atg	7	AGTGGGTCACTGTATCATGGG	TGTATATGTCCGCCAACAGC	59.16	58.052	160
	HWI-ST1234:241:C94GAACXX:6:1303:9013:54340_ssr47	J. regia BC1	cat	8	GGATCACGTTCTAGATATTTGAGGG	AGTGTTGCTTCCTCCAATTCC	58.84	58.481	128
	HWI-ST1234:241:C94GAACXX:5:2211:7696:10662_ssr69	J. regia BC1	aga	9	TGAGGAGAAGAAATTGTCATAGGG	TCCCACTGTCAATCCTTGGC	58.006	59.962	127
	HWI-ST1234:240:C8N02ACXX:3:1215:11866:78813_ssr90	J. regia BC1	atc	7	TCCCTTCTGTTCCTTATAGTAAGC	AGCCAAGATCATGCCACTGC	57.519	61.036	137
	HWI-ST1234:240:C8N02ACXX:3:1207:8835:84592_ssr97	J. regia BC1	tta	9	ATATAAGTTGTAGCACCCGC	GTAGTAGCAGTCCGACTCACG	55.325	59.938	118
	HWI-ST1234:240:C8N02ACXX:3:2112:6770:43708_ssr81	J. regia BC1	ctt	9	CTTCTCCCTCATCACTCGCC	GAGGGTATGGTGAGTGAGTTCC	59.896	59.831	133
	HWI-ST1234:241:C94GAACXX:6:1107:17289:88090_ssr78	J. regia BC1	caa	7	AGGACAAGGGATAGTGGAAGC	AGCTTGAGTAGTGGTGCACG	59.159	60.32	143
	HWI-ST1234:240:C8N02ACXX:3:1209:18466:94545_ssr100	J. regia BC1	cag	8	TCTCTGCACCAAACCAGTGG	TGTAACAAGCCCTCAGGTGG	60.179	59.6	101
	HWI-ST1234:240:C8N02ACXX:3:1207:17114:98686_ssr49	J. regia BC1	ttg	9	TTGGTCTCTTGGTAACCCACG	ATGCAACCCAAATGAGTAAAGATCC	59.929	59.872	100
	HWI-ST1234:241:C94GAACXX:6:2213:3474:60384_ssr60	J. regia BC1	gag	7	GCGGCAGCTTCAAGTACTGG	AACTTCACCTGCCTCATCGG	61.639	60.036	108
	HWI-ST1234:241:C94GAACXX:6:1315:13100:5219_ssr80	J. regia BC1	ata	7	CGTACAATTGGTCACAAGATTAACC	TAGCTGGCTGGCTATCATGC	58.688	59.964	124
	HWI-ST1234:240:C8N02ACXX:3:2110:7183:25390_ssr126	J. regia BC1	cag	7	GCCACCACCAGTACTTCTCC	ACGATCTCTGTAACCCTTTGG	60.036	57.388	147
	HWI-ST1234:240:C8N02ACXX:3:1202:20395:84947_ssr58	J. regia BC1	ctt	7	TTGTCAGTCCCGTTGGATGG	TGCAATGTCAATCGTCACAGC	59.964	59.803	139
	HWI-ST1234:241:C94GAACXX:5:1314:14143:79551_ssr61	J. regia BC1	att	9	CCTCTTGCCTCAGTCTCAGG	TGGTAACAGAGTGAGATCCC	59.464	55.96	117
	HWI-ST1234:240:C8N02ACXX:3:2301:8840:98348_ssr49	J. regia BC1	taa	8	TGTGTTGAAATGGGTATCCC	ATTGGAACTTGGCCTAAGGG	55.305	57.468	140
	HWI-ST1234:241:C94GAACXX:6:1213:5736:2339_ssr83	J. regia BC1	tta	9	TTCTCCTGAGCCAAGTGTGC	TGTAAACGGTACAGTTCTTCGC	60.25	58.948	160
	HWI-ST1234:240:C8N02ACXX:3:1316:14194:32974_ssr106	J. regia BC1	ctg	7	TCCCAATCGTCCAAGCATCC	TCAGGAACAAACTTCACTGGC	60.107	58.702	128
	HWI-ST1234:240:C8N02ACXX:3:1312:4707:45465_ssr58	J. regia BC1	ctt	10	TGAGATTCTCGCTCTCTCTGC	GGGTCCAAAGTTCTGACAAGG	59.325	58.769	123
	HWI-ST1234:241:C94GAACXX:5:2202:15026:19441_ssr85	J. regia BC1	acg	7	GTTGCTCTGGTATTGCCACG	AGGATCTAGTGCGGTTGTTCC	59.552	59.793	119
	HWI-ST1234:241:C94GAACXX:6:2211:10560:78521_ssr98	J. regia BC1	cct	7	AAGAAGATTGGGATCTGCAAGC	AAAGAAGCAGCAGTGGTGG	58.978	58.275	100
	HWI-ST1234:241:C94GAACXX:6:2313:13673:48082_ssr66	J. regia BC1	tta	7	ATCTCAGCCTCCCAAAGTGC	GAGTCAAGATTGTGCCACTGC	60.035	59.801	139
	HWI-ST1234:240:C8N02ACXX:3:2212:10885:44843_ssr62	J. regia BC1	tat	7	TGAATATGCGGTGCAATGCC	ACTCATGCTTAGTAAGGTGC	59.615	55.162	110
	HWI-ST1234:241:C94GAACXX:5:1113:9689:60031_ssr39	J. regia BC1	cac	9	TATCTATGCTGCCGTCACCG	GCCGATATAAGTCATTTGAGATTCG	59.686	58.244	110
	HWI-ST1234:241:C94GAACXX:6:1114:8662:95378_ssr78	J. regia BC1	gaa	7	CCTGAGAGTGGTGAAGAGGG	TAGCATCCTCACCATCTTCC	59.099	56.396	139
	HWI-ST1234:241:C94GAACXX:6:2316:8913:53382_ssr85	J. regia BC1	agc	10	CAATCCGGCCACAATCATGG	CACAGCTTGCTCTTTCTCCC	59.614	58.836	140
	HWI-ST1234:241:C94GAACXX:5:1114:12716:86384_ssr66	J. regia BC1	gaa	7	AAGGTGGAGGTGGCTCATGG	CATCTCTTTCCCTTTGGCGC	61.857	59.547	132
	HWI-ST1234:241:C94GAACXX:6:1113:20897:8348_ssr63	J. regia BC1	aga	11	CTCACCTTGCACCAAACACC	GCGCAAATATTGTGGCAAGC	59.615	59.353	122
	HWI-ST1234:241:C94GAACXX:5:2108:4120:21398_ssr60	J. regia BC1	gag	7	GCGGCAGCTTCAAGTACTGG	AACTTCACCTGCCTCATCGG	61.639	60.036	108
	HWI-ST1234:241:C94GAACXX:5:1215:6251:81375_ssr79	J. regia BC1	aac	7	TAAAGCAGGTAGACCCAGCC	AAGATAAACTTCTGAGGCACC	59.09	55.585	102
	HWI-ST1234:240:C8N02ACXX:3:2202:6399:11521_ssr65	J. regia BC1	aga	8	TTGACGTAGGGCCTTAAGGG	CGTCAACAGAACAGCATCGC	59.093	60.179	148
	HWI-ST1234:240:C8N02ACXX:3:2206:18181:66716_ssr48	J. regia BC1	agc	7	TATTGGTGATCTGCAGGCCC	ATGACTCTAAATTGGAACGAGTTGC	59.817	59.878	100
	HWI-ST1234:241:C94GAACXX:6:2114:3764:91318_ssr85	J. regia BC1	acg	7	GTTGCTCTGGTATTGCCACG	AGGATCTAGTGCGGTTGTTCC	59.552	59.793	119
	HWI-ST1234:241:C94GAACXX:6:1210:20914:98633_ssr53	J. regia BC1	tca	7	AACTTTCCCACCACCAGACC	AGGCACATTCAAGTTTCACCC	59.815	59.036	127
	HWI-ST1234:240:C8N02ACXX:3:2306:19364:87504_ssr62	J. regia BC1	aac	8	CATTTCACTCCAGCCTGAGC	TCTGCAAGAGCCATGTGGG	58.907	60.002	152
	HWI-ST1234:240:C8N02ACXX:3:2315:1923:37593_ssr79	J. regia BC1	aac	7	TAAAGCAGGTAGACCCAGCC	AAGATAAACTTCTGAGGCACC	59.09	55.585	102
	HWI-ST1234:240:C8N02ACXX:3:1111:13427:68222_ssr113	J. regia BC1	ccg	10	CACCGTCATGTCCTGGTACC	AGATGAGTGCAGTCATGAGC	60.108	57.687	113
	HWI-ST1234:241:C94GAACXX:5:2111:1384:78765_ssr77	J. regia BC1	tta	9	TCCAGAGCTTCTTAAGACCACC	GAGAGGAGTCATCAGAGGCC	59.432	58.96	110
	HWI-ST1234:240:C8N02ACXX:3:1314:21246:75739_ssr39	J. regia BC1	cac	9	TATCTATGCTGCCGTCACCG	GCCGATATAAGTCATTTGAGATTCG	59.686	58.244	110
	HWI-ST1234:240:C8N02ACXX:3:1202:4189:67931_ssr72	J. regia BC1	tgt	10	GGGTTCTGTGTCTGTAAACTGG	AGATCGCACCACTGCACTCC	58.861	62.513	145
	HWI-ST1234:240:C8N02ACXX:3:1314:9485:77058_ssr79	J. regia BC1	aac	7	TAAAGCAGGTAGACCCAGCC	AAGATAAACTTCTGAGGCACC	59.09	55.585	102
	HWI-ST1234:240:C8N02ACXX:3:2108:14899:3078_ssr126	J. regia BC1	aat	10	TGCAGGATCCCTCAAGATGG	TGCTGGTGCTTAGTAATAAGG	59.158	55.388	114
	HWI-ST1234:241:C94GAACXX:6:2102:3596:95789_ssr74	J. regia BC1	ctc	9	CAACAATACCTTCATTGCCGC	AAAGTGTGGACTGCTTCGCG	58.471	61.499	126
	HWI-ST1234:241:C94GAACXX:6:2207:15879:61280_ssr35	J. regia BC1	tct	10	TTCGGCTTGCAAATTCAACC	GTGACCAGGATTCAGACGGG	57.853	60.108	134
	HWI-ST1234:241:C94GAACXX:5:2116:16618:81540_ssr63	J. regia BC1	gaa	7	TTGGGATGTCCTTGTTTGCC	TTTGCATACACCAAGACGCC	58.663	59.122	160
	HWI-ST1234:241:C94GAACXX:6:1210:14774:18711_ssr73	J. regia BC1	cca	9	AACTCACTCCTCTTGACCGC	TCTGGGAAATTCTGGGCAGC	59.681	60.324	150
	HWI-ST1234:241:C94GAACXX:6:1108:21195:58119_ssr48	J. regia BC1	tag	7	GTGTCTACCTAACTCGTCATGC	ATACGTTCATGTCTCCGGCC	58.564	59.896	109
	HWI-ST1234:241:C94GAACXX:5:2305:5895:76486_ssr71	J. regia BC1	tct	8	TCCCACTGTCAATCCTTGGC	ATTGCACTCCTGGGTCATGG	59.962	60.034	162
	HWI-ST1234:241:C94GAACXX:6:2101:21149:28500_ssr60	J. regia BC1	gag	7	GCGGCAGCTTCAAGTACTGG	AACTTCACCTGCCTCATCGG	61.639	60.036	108
	HWI-ST1234:241:C94GAACXX:5:2106:12718:69012_ssr39	J. regia BC1	cac	8	TATCTATGCTGCCGTCACCG	GCCGATATAAGTCATTTGAGATTCG	59.686	58.244	107
	HWI-ST1234:241:C94GAACXX:6:1311:20964:44156_ssr107	J. regia BC1	aac	7	AGGTGGTAGAAGAGAGGACCC	TCGGCTTGAAATATGAGACTGC	59.993	58.802	126
	HWI-ST1234:240:C8N02ACXX:3:1304:21028:51946_ssr61	J. regia BC1	aat	8	TGCATATGAAGCCAAGTCAACC	GGCAACTTGACGTGATGAGG	59.245	59.201	135
	HWI-ST1234:241:C94GAACXX:5:2303:20306:71392_ssr78	J. regia BC1	cat	7	ACGATGCTCAGATCCTTTCCC	AGTGCTGCTTCATCCAATTCC	59.86	58.902	154
	HWI-ST1234:240:C8N02ACXX:3:1116:1573:35883_ssr27	J. regia BC1	tat	10	ATTATCATCGTCGTCGTCG	ACATGATTTGTGCAAGGAGGC	55.095	59.453	158
	HWI-ST1234:241:C94GAACXX:6:2216:3664:62848_ssr25	J. regia BC1	tat	10	TGCTGGTGCTTAGTAATAAGG	TGCAGGATCCCTCAAGATGG	55.388	59.158	114
	HWI-ST1234:241:C94GAACXX:5:2313:12678:55123_ssr97	J. regia BC1	aag	8	ACTAGTAATGGAGTGAACAGCC	TTCAGAACAATATGCACGCC	57.527	56.797	122
	HWI-ST1234:241:C94GAACXX:5:2311:16723:96982_ssr125	J. regia BC1	aga	8	TCCTATTAGATGAGACTCATAACGC	ACCTGAGGTAAGAGACTCTATGC	57.853	58.788	166
	HWI-ST1234:241:C94GAACXX:6:2306:17483:91289_ssr90	J. regia BC1	atc	7	TCCCTTCTGTTCCTTATAGTAAGC	AGCCAAGATCATGCCACTGC	57.519	61.036	137
	HWI-ST1234:240:C8N02ACXX:3:2213:10330:96920_ssr114	J. regia BC1	aac	8	ATTGTGCCACTACACTCCGG	CGGTAAGGAAATAAATCCATGGTGC	60.036	60.507	102
	HWI-ST1234:241:C94GAACXX:6:1215:6766:79235_ssr104	J. regia BC1	acc	9	CCCTCCTACCTCCTATCAATGG	GGAAATGCAATAGTGGTGAAGGG	58.823	59.869	104
	HWI-ST1234:241:C94GAACXX:5:1214:1916:17967_ssr49	J. regia BC1	tgc	7	ACGGCCATCTCGTTCAGACC	GCCACCACCAGTACTTCTCC	62.227	60.036	169
	HWI-ST1234:241:C94GAACXX:5:2114:20561:87911_ssr47	J. regia BC1	cat	8	GGATCACGTTCTAGATATTTGAGGG	AGTGTTGCTTCCTCCAATTCC	58.84	58.481	128
	HWI-ST1234:240:C8N02ACXX:3:2114:6136:5331_ssr53	J. regia BC1	tca	7	AACTTTCCCACCACCAGACC	AGGCACATTCAAGTTTCACCC	59.815	59.036	127
	HWI-ST1234:241:C94GAACXX:6:2115:3597:55785_ssr25	J. regia BC1	tat	10	TGCTGGTGCTTAGTAATAAGG	TGCAGGATCCCTCAAGATGG	55.388	59.158	114
	HWI-ST1234:241:C94GAACXX:6:2110:11820:74007_ssr65	J. regia BC1	aac	10	AGATCGCACCACTGCACTCC	GGGTTCTGTGTCTGTAAACTGG	62.513	58.861	145
	HWI-ST1234:241:C94GAACXX:5:1310:16574:70560_ssr65	J. regia BC1	att	14	GGAAGTCTGACTCGTGAGCC	GCCAAGATCGTGCCATTGC	60.109	60.227	147
	HWI-ST1234:241:C94GAACXX:6:2111:12305:74121_ssr55	J. regia BC1	tca	7	ATCTCTCTGTCAGCAGTTGC	ACAATACAACATGCATACAGGC	57.617	57.363	102
	HWI-ST1234:241:C94GAACXX:5:1307:12328:90248_ssr58	J. regia BC1	ctt	7	TTGTCAGTCCCGTTGGATGG	TGCAATGTCAATCGTCACAGC	59.964	59.803	139
	HWI-ST1234:240:C8N02ACXX:3:1215:11909:5599_ssr115	J. regia BC1	aag	7	CCCAGTGTATTACAACCCGGG	GCTTGGTAGCCTTCAATTCG	60.408	57.167	150
	HWI-ST1234:241:C94GAACXX:6:2306:14456:92468_ssr37	J. regia BC1	gat	9	AGTGGATGAGTTGCAGCTGG	GACTCTCTCAGTTGTGCATCC	60.322	58.384	163
	HWI-ST1234:241:C94GAACXX:5:2113:1341:76929_ssr123	J. regia BC1	tct	10	TGAGAGGGAAAGGGTGAGGG	AACCCTAAACCCTCTGATGG	60.548	56.499	173
	HWI-ST1234:241:C94GAACXX:5:1105:12864:91933_ssr61	J. regia BC1	gtg	7	ACTGAGCCTATTGCATCTGG	CTTTCGTTGGCTCTGCTGC	57.365	59.791	109
	HWI-ST1234:241:C94GAACXX:6:1210:10773:77638_ssr120	J. regia BC1	aac	7	ACTGGTCATGTGGCTGTAGC	AGTTGCTTATTGAGGGCAAAGG	60.036	59.172	107
	HWI-ST1234:240:C8N02ACXX:3:1316:7904:42804_ssr79	J. regia BC1	aac	7	TAAAGCAGGTAGACCCAGCC	AAGATAAACTTCTGAGGCACC	59.09	55.585	102
	HWI-ST1234:240:C8N02ACXX:3:2215:5811:72096_ssr120	J. regia BC1	aat	11	GCAGAACCCACTTGTGAAGC	ACATAAGAGAGGCAACCTGGG	59.688	59.438	102
	HWI-ST1234:241:C94GAACXX:6:2301:18679:22467_ssr59	J. regia BC1	tgg	7	GTCGGGACATGTTATAGATGTGG	TGAACCATCCTATAGTCGAGC	58.693	56.713	102
	HWI-ST1234:240:C8N02ACXX:3:2305:14270:30291_ssr88	J. regia BC1	aag	8	CCAGTAGCCACATTGCCAGC	CATGCCGTTCACCAGAAACG	61.661	60.11	172
	HWI-ST1234:241:C94GAACXX:6:1202:10342:19292_ssr58	J. regia BC1	gaa	9	TTGAGACGTTGTCTTCCTCG	TAGTTGCAGGAAGAGGATCG	57.583	56.743	131
	HWI-ST1234:240:C8N02ACXX:3:1209:9712:65569_ssr78	J. regia BC1	gaa	7	CCTGAGAGTGGTGAAGAGGG	TAGCATCCTCACCATCTTCC	59.099	56.396	139
	HWI-ST1234:241:C94GAACXX:5:1203:5547:40959_ssr116	J. ailantifolia	gac	7	TCGAAGGCCAACAGATGACG	TCTCCAGTAATCCCGTTCCC	60.39	58.507	161
	HWI-ST1234:241:C94GAACXX:6:1110:18512:40454_ssr92	J. ailantifolia	gaa	7	ACTGCATCGTCTCCTGAACG	ATCTGTGCTTCCAGTCACCG	60.109	60.037	123
	HWI-ST1234:241:C94GAACXX:6:2308:11866:22996_ssr96	J. ailantifolia	agg	8	CTGGCTTGAGACACCTGAGG	TCAGTCGTCTTCTTCCCATGC	60.037	60.067	121
	HWI-ST1234:240:C8N02ACXX:3:1211:5411:66116_ssr132	J. ailantifolia	ctt	9	TGATCTTTCTCACCTTCTGCCC	ACATCATACTCCCATCGGTGG	60.027	59.306	148
	HWI-ST1234:241:C94GAACXX:6:2312:11889:22961_ssr39	J. ailantifolia	aat	7	AGGGTGCGTAGGTTATAGGG	GCCCTTGGGAGTCCATAACG	58.287	60.464	102
	HWI-ST1234:240:C8N02ACXX:3:2206:6027:61736_ssr41	J. ailantifolia	ttg	7	TCTATCCAATCGTTCACTGACC	CCGATTGATTCAAGTGTCGTCG	57.613	59.972	109
	HWI-ST1234:241:C94GAACXX:6:1102:19849:82151_ssr42	J. ailantifolia	tct	17	CACTCGCGTTCTTGGATGC	AGCGTTACATCAAGAGGCCC	59.579	60.108	124
	HWI-ST1234:240:C8N02ACXX:3:2202:3208:42400_ssr27	J. ailantifolia	aag	7	GCTGTAAATATAAGTACGTGGTGGC	ATATCGCGGTTGTCCCTAGC	60.051	59.683	139
	HWI-ST1234:241:C94GAACXX:5:1301:8412:84117_ssr34	J. ailantifolia	cga	8	ATGACACCACTACCACGCC	ATTGCCAGTGTTGTTGGTGC	59.705	59.895	137
	HWI-ST1234:241:C94GAACXX:6:2306:16135:43277_ssr75	J. ailantifolia	aag	10	GAGTCCAGCCCTTCTTGTGC	ACTCTAAGATGCAACGGGAGG	60.958	59.517	156
	HWI-ST1234:240:C8N02ACXX:3:1205:17061:51399_ssr85	J. ailantifolia	aga	11	CTCTTCGCATCCATGGTTGC	CCTCCTGTGTTAAGCCCTGG	59.62	60.035	161
	HWI-ST1234:241:C94GAACXX:5:2114:17874:23983_ssr36	J. ailantifolia	tct	7	AAATTCCCTCGGCTCTGGC	AAACATAAGTGCCGCCGG	60.077	58.414	108
	HWI-ST1234:241:C94GAACXX:6:1215:5188:17370_ssr111	J. ailantifolia	cat	7	TCGGAAGTCGTCGTTCTTGG	TGGCGAGACCGAGAAGATGG	60.04	61.667	151
	HWI-ST1234:241:C94GAACXX:5:1205:2679:69372_ssr101	J. ailantifolia	cag	12	GATTGGGAGGGTCTGCAAGG	AGGGTGCTGTGACCTTAACG	60.395	59.965	147
	HWI-ST1234:241:C94GAACXX:5:1102:11112:76170_ssr23	J. ailantifolia	ctg	7	GGACCAGCATCTCATCGTCG	TCTGTGCTCCCATGCTTAGC	60.596	60.108	130
	HWI-ST1234:241:C94GAACXX:6:2312:3999:40652_ssr45	J. ailantifolia	tct	7	CTTGCTTTCACTTGCCATCG	GTCCCATAAGAGCCAAACGC	58.027	59.267	116
	HWI-ST1234:241:C94GAACXX:6:1314:10580:19432_ssr108	J. ailantifolia	tcg	7	TTCCCTCGTCTCTCTGGAGC	ACTTCCGTCGCGTTCCATCG	60.682	63.134	106
	HWI-ST1234:241:C94GAACXX:6:2216:20393:33458_ssr31	J. ailantifolia	gaa	8	TTTCGACCACAAACCCATCG	GTCCCTGCTCGAGAAATTGC	58.769	59.27	113
	HWI-ST1234:241:C94GAACXX:6:2110:11865:29064_ssr64	J. ailantifolia	gtg	7	AGCAGTGAAACTCTTGGAGG	TGAACCTCTAACCTCCTCACC	57.442	58.463	104
	HWI-ST1234:241:C94GAACXX:6:2303:6332:90089_ssr48	J. ailantifolia	tca	7	TTCTGAGATGACCTTCGGCC	TGGCTGGAACCTCACAATAGC	59.463	60.34	116
	HWI-ST1234:241:C94GAACXX:6:1108:1742:33560_ssr91	J. ailantifolia	cat	7	AGACATGCATGAGTACGTACC	TCCCGCTTCAAATGTATGCC	57.562	58.611	116
	HWI-ST1234:241:C94GAACXX:6:1315:18454:48952_ssr66	J. ailantifolia	gga	7	CCAATCAGGCTCAACTATTTACG	AGTGACGGATAGGCTCTCCC	57.59	60.468	133
	HWI-ST1234:240:C8N02ACXX:3:1116:16219:7685_ssr23	J. ailantifolia	ctg	7	GGACCAGCATCTCATCGTCG	TCTGTGCTCCCATGCTTAGC	60.596	60.108	130
	HWI-ST1234:241:C94GAACXX:6:2108:5026:40716_ssr84	J. ailantifolia	acc	7	CACCACTCTCACCATGTGCC	TTTGAAAGCGACAAGGCTGC	60.957	59.969	135
	HWI-ST1234:241:C94GAACXX:6:1112:8469:12898_ssr123	J. ailantifolia	tgg	7	AACCATCCTTAGGTGCAGGC	ACCTTCTCCTGCACCTCTGC	60.034	61.836	182
	HWI-ST1234:241:C94GAACXX:5:1206:12744:9856_ssr112	J. ailantifolia	agc	8	AGGCGCTTTCCAATCTCTCG	CCGTTCCTAACAGTGTTATATGCC	60.461	59.49	169
	HWI-ST1234:241:C94GAACXX:6:1204:19649:96267_ssr92	J. ailantifolia	tgc	7	GATAAGGCGTGTGCTCTCGG	CATCAACAACAACATCTACAGTAGG	60.872	57.935	137
	HWI-ST1234:241:C94GAACXX:5:1208:3689:51982_ssr77	J. ailantifolia	cag	8	GTTTCTAGAACCATCAGTACATTCC	TCTAGCATTCCTCTAACCCGC	57.459	59.313	134
	HWI-ST1234:241:C94GAACXX:6:1213:1243:52627_ssr114	J. ailantifolia	ttc	9	AGGCATCTCATTTGTATGTCAACC	CCAGAATTGGGATAAAGGAGG	59.358	55.694	146
	HWI-ST1234:241:C94GAACXX:6:1305:6629:16333_ssr28	J. ailantifolia	gca	7	CGTCTAGTTCACGATAAGCGC	TTTCCAAGAAGCCCACCTCC	59.226	59.888	146
	HWI-ST1234:240:C8N02ACXX:3:2205:6809:83904_ssr24	J. ailantifolia	gag	7	GTCGAGTACCAACGGCATCC	TTCTGTTCGTGGCAGATCCC	60.805	60.036	117
	HWI-ST1234:241:C94GAACXX:5:2114:4176:21721_ssr79	J. ailantifolia	cgg	7	TGGAGAAGAGGGTGAGGAGG	GTTAAGGGCCAAGGCAGTCC	59.958	60.966	122
	HWI-ST1234:241:C94GAACXX:5:1207:1900:15768_ssr102	J. ailantifolia	ttc	8	CCCAAGCTCCTTTACAGTGC	TCTGAGTGTGTCGAACTCGC	58.831	60.04	112
	HWI-ST1234:241:C94GAACXX:5:1207:14074:77138_ssr50	J. ailantifolia	gaa	11	GAATCGGAGACAGGGTGAGG	CTTCTTCTTCTTCGTGCGGC	59.538	59.56	141
	HWI-ST1234:241:C94GAACXX:5:1315:17651:91250_ssr38	J. ailantifolia	gtg	7	CAAGCAACGTAGCAGATGGG	TTCTCTACGATCAAGGCCGC	59.271	59.898	165
	HWI-ST1234:240:C8N02ACXX:3:1315:5087:52558_ssr92	J. ailantifolia	tgc	7	GATAAGGCGTGTGCTCTCGG	CATCAACAACAACATCTACAGTAGG	60.872	57.935	137
	HWI-ST1234:241:C94GAACXX:6:2109:5405:90170_ssr42	J. ailantifolia	tcg	8	ATCAGTCCTGTGCAGTAGCG	TGCCTGATGAAGAGTCTTCGG	59.826	59.794	102
	HWI-ST1234:240:C8N02ACXX:3:1316:13243:65792_ssr73	J. ailantifolia	ctt	8	TGCACTTCCCTGCTAAAGGC	ACATTTCATCAGAAGGTGCC	60.609	56.006	169
	HWI-ST1234:240:C8N02ACXX:3:2106:18342:47095_ssr133	J. ailantifolia	tta	7	TTTGAGTTCCTCCCATTTGG	TTGAGGACTGTAACTAGCATTGC	55.517	58.746	100
	HWI-ST1234:240:C8N02ACXX:3:1202:19161:60157_ssr26	J. ailantifolia	aag	7	CAGAGATAGAAGAATCGCTGC	GGCAAGGCAAGCAACAATGG	56.328	60.952	116
	HWI-ST1234:240:C8N02ACXX:3:1112:10099:32205_ssr66	J. ailantifolia	gga	8	ACAAATTGCAATCTCTCATCCTCC	GCAGACTGGCTTCTTTATTTGGG	59.356	60.119	111
	HWI-ST1234:241:C94GAACXX:6:2213:15368:97369_ssr68	J. ailantifolia	cac	10	CATCGGACACCAAATCCAAGC	ACGACAAACTGCTCATCACC	59.867	58.487	134
	HWI-ST1234:241:C94GAACXX:6:2303:2031:56168_ssr33	J. ailantifolia	ttc	10	CATGGTTACTCAGACTTAATTGAGC	GGTTGCCTAGAAATTGAGCTACG	57.99	59.69	118
	HWI-ST1234:240:C8N02ACXX:3:2215:7888:27515_ssr113	J. ailantifolia	gtc	10	TGCACAGAAACAACAGCTTCC	CGCAACCTCCAACAATACCC	59.595	59.191	139
	HWI-ST1234:240:C8N02ACXX:3:1216:1893:80197_ssr52	J. ailantifolia	tgt	20	ATGGCCTTTGAGGGTTACGG	CCCACAAGGCTCACATAGTACC	60.034	60.42	124
	HWI-ST1234:241:C94GAACXX:6:1103:20293:89312_ssr111	J. ailantifolia	gaa	8	GTTGGTGGGCATCATGATCC	AGAGAGATGGATGCAAACATGG	58.965	58.447	165
	HWI-ST1234:241:C94GAACXX:6:1110:20431:75547_ssr56	J. ailantifolia	ctc	9	GTCTGCGCTTGTGTCTTGC	GTCCAGGAGCTCATACGATCG	60.082	60.069	103
	HWI-ST1234:241:C94GAACXX:6:2316:10904:83067_ssr31	J. ailantifolia	tat	7	GGTTTGCTTCAGATAATAAAGGTGC	CCAAGCCCACGTCAATTTGC	58.964	60.667	100
	HWI-ST1234:240:C8N02ACXX:3:2307:10855:37066_ssr43	J. ailantifolia	acg	7	CTCGCCGTAACCCTAACACC	ATTTCTGGGAGGGCAATCGG	60.459	60.107	123
	HWI-ST1234:241:C94GAACXX:6:1112:15934:44349_ssr115	J. ailantifolia	tct	11	CAGTTTCGTCATTCTCTTCGCC	AGAAGAAATGGTTGAGGACG	59.907	55.383	149
	HWI-ST1234:241:C94GAACXX:6:1303:19994:19183_ssr80	J. ailantifolia	aag	8	ACGGTTGAATTTCGATTGACCG	TTGAAGGTCTTCGAGAGCCG	59.841	59.756	136
	HWI-ST1234:241:C94GAACXX:6:2113:17751:19219_ssr54	J. ailantifolia	tgc	7	GGCATTGCTTGTTGTTGC	ATGCCACAGTTGCAGAGAGC	56.062	60.959	119
	HWI-ST1234:241:C94GAACXX:6:1312:9697:77515_ssr52	J. ailantifolia	gct	8	GGAGACAGCGAACAAAGAGC	GCACAACTACGACTACATCCG	59.207	58.817	100
	HWI-ST1234:241:C94GAACXX:5:1205:14276:69439_ssr131	J. ailantifolia	gca	7	GCAACGATCATGGGAAATTGC	TGCTCTTTCTCCCTCATATCC	58.804	56.586	111
	HWI-ST1234:240:C8N02ACXX:3:2204:8721:92888_ssr71	J. ailantifolia	tga	7	CCCTTCAACGCTACCTCTCC	TTCCTCCTCGTGCTTGTTCC	59.824	59.965	113
	HWI-ST1234:241:C94GAACXX:6:2107:2760:9712_ssr56	J. ailantifolia	tgt	7	TTTGGCTCTGACTATGCCGG	GATGCAAGCATTGTGTTTGGC	60.108	59.538	173
	HWI-ST1234:241:C94GAACXX:5:1309:10069:48211_ssr50	J. ailantifolia	gaa	11	GAATCGGAGACAGGGTGAGG	CTTCTTCTTCTTCGTGCGGC	59.538	59.56	141
	HWI-ST1234:241:C94GAACXX:5:1207:3026:64852_ssr34	J. ailantifolia	ctt	8	GCCGTATTCAATATATAGTGATGCC	GTCCACCTCACAGTAGAATAAAGC	57.821	59.129	120
	HWI-ST1234:240:C8N02ACXX:3:2204:2370:59626_ssr66	J. ailantifolia	aag	8	TGTGTTTGAGAGAGAGATGATTACC	CACCAACTTTCAGGCCATGG	58.365	59.395	113
	HWI-ST1234:241:C94GAACXX:6:1309:3055:36799_ssr23	J. ailantifolia	tgc	9	GTATCTGCATCAGTTTCTGCC	GCATCTCCGCTGCAATATGC	57.04	60.11	136
	HWI-ST1234:241:C94GAACXX:5:1203:15526:80822_ssr66	J. ailantifolia	aga	7	TTTCCAACAGCTTCTTGGG	GAGGACACTGCTCCAGATGG	55.606	59.822	156
	HWI-ST1234:241:C94GAACXX:5:1115:19858:7747_ssr127	J. ailantifolia	ctg	9	TGACTGGGAGAAGACAATGATCC	ACAGCTCCAGATTCACTCGC	59.801	60.108	171
	HWI-ST1234:241:C94GAACXX:6:1212:13928:73217_ssr96	J. ailantifolia	agt	7	ATAATGACGTCTTGGCCCGG	AGCCTCCCAAATAGAGTACG	60.179	56.428	136
	HWI-ST1234:241:C94GAACXX:6:2109:3991:41346_ssr135	J. ailantifolia	gtc	8	CGAACGCTGTTGTTCTCTGG	TCTTTCTACCACTTGCCTGGG	59.491	59.649	152
	HWI-ST1234:241:C94GAACXX:6:2308:7859:74918_ssr34	J. ailantifolia	gac	9	TGGAGATGGAGGATGAGAGGG	AGACCACAATCACTCCATAGCC	60.133	59.829	104
	HWI-ST1234:241:C94GAACXX:6:1214:10100:32395_ssr134	J. ailantifolia	aat	7	CCAAGCCCACGTCAATTTGC	GGTTTGCTTCAGATAATAAAGGTGC	60.667	58.964	100
	HWI-ST1234:241:C94GAACXX:5:2112:1536:69803_ssr36	J. ailantifolia	att	7	GCATCTCTCAATCCAAACTGAGG	TGCAAGGGATTATAGCTCTAGGC	59.373	59.738	137
	HWI-ST1234:241:C94GAACXX:6:1216:15864:5362_ssr55	J. ailantifolia	agg	8	CTTTAATCAGAAGTGGGAAAGC	TTGAACAGCTCCCACATCCC	55.353	59.962	107
	HWI-ST1234:240:C8N02ACXX:3:1312:3844:2767_ssr106	J. ailantifolia	cag	8	GGTCCCGCAACAACAGTACG	AATCGGAACCACCCAACTGG	61.563	60.251	161
	HWI-ST1234:241:C94GAACXX:5:2205:3110:72641_ssr75	J. ailantifolia	tct	7	ACATCATGAGCGACATACACC	ACGCTGCTTGACTCAAATCC	58.174	58.84	125
	HWI-ST1234:241:C94GAACXX:5:2313:7551:18508_ssr26	J. ailantifolia	aag	7	ACTAGGTCCCATATCAGATAGG	AACCGATGGGAGATTGTGGC	55.371	60.394	155
	HWI-ST1234:241:C94GAACXX:6:2110:16364:25708_ssr49	J. ailantifolia	ttc	7	ACCGCATTAGTCCTCTCATCC	GGGAGAAACAGGGAGACACG	59.311	60.037	106
	HWI-ST1234:241:C94GAACXX:5:2301:8163:98633_ssr42	J. ailantifolia	ttc	9	CACAAGTTGCTGCGAGTACC	TGTACTACTCCAGTCTTCACC	59.487	56.135	116
	HWI-ST1234:241:C94GAACXX:5:1309:9780:99488_ssr52	J. ailantifolia	tat	7	CGATTGATACGGGTTAGAATCGG	GTTTGGTGGTGGTTGATTGGG	59.081	59.93	113
	HWI-ST1234:241:C94GAACXX:5:1213:19760:54812_ssr105	J. ailantifolia	ctc	8	CGACTTCGATCTGGGTCTCG	GGGTTGGGAGGAAGCATAGG	59.972	59.816	115
	HWI-ST1234:241:C94GAACXX:6:1211:1625:51530_ssr65	J. ailantifolia	ctt	7	GCCCATCTTTCCAGTGTTGC	TCCCGAACATGGTTACAAGC	59.755	58.184	153
	HWI-M00657:86:000000000-AP42N:1:2112:15554:20469_ssr57	J. ailantifolia	cca	8	CACGGAGGCTTTGTTTGTCG	GAGGTTCATGGTAGGAGGCG	60.041	59.895	123
	HWI-ST1234:240:C8N02ACXX:3:2103:19985:6833_ssr114	J. ailantifolia	ttc	9	AGGCATCTCATTTGTATGTCAACC	CCAGAATTGGGATAAAGGAGG	59.358	55.694	146
	HWI-ST1234:240:C8N02ACXX:3:2205:21143:89792_ssr114	J. ailantifolia	tgg	8	ATTGCATCACCTGAAAGCCC	AATCACAGACCACTGCCGC	58.811	60.672	154
	HWI-ST1234:240:C8N02ACXX:3:2210:14921:5627_ssr23	J. ailantifolia	ctg	7	GGACCAGCATCTCATCGTCG	TCTGTGCTCCCATGCTTAGC	60.596	60.108	130
	HWI-ST1234:241:C94GAACXX:6:2306:12720:82266_ssr26	J. ailantifolia	gaa	8	AAACCAAAGAAATGGCGGC	AGAGAGCGAGAAAGTAGAGCC	57.395	58.979	127
	HWI-ST1234:241:C94GAACXX:6:2106:12130:97468_ssr72	J. ailantifolia	tta	9	GGGACAACCTAACTTCCACCC	AATCTATCAATGCGTAGGTCC	60.272	55.27	127
	HWI-ST1234:241:C94GAACXX:5:1116:8209:87514_ssr72	J. ailantifolia	ctt	7	TCCATTCAGAGAAGAGAAAGGGC	AAGGCCTTCCTGTTAAATAGG	60.055	55.246	100
	HWI-ST1234:240:C8N02ACXX:3:1201:14394:69886_ssr74	J. ailantifolia	caa	7	ATCTCTTGCTCCCACACACG	AAATCGGAGCGGAGTATCGG	60.037	59.686	106
	HWI-ST1234:241:C94GAACXX:5:2215:13583:41722_ssr67	J. ailantifolia	aat	7	CACAATTTACCAAAGGCAGAAGC	AGTGGTGGTTCTAACTTCTAACC	59.01	57.775	114
	HWI-ST1234:241:C94GAACXX:5:2312:6485:82955_ssr93	J. ailantifolia	agg	7	CGGCGATTCACACTTATTTCTCC	GTTCATAGATCTGGTTTGAGGG	59.999	56.228	144
	HWI-ST1234:241:C94GAACXX:5:1106:3339:78371_ssr66	J. ailantifolia	tgg	8	AGAGTGAAGACTAGTCAGCC	TGCTGCCTCTAATGACAGCC	56.001	60.108	101
	HWI-ST1234:240:C8N02ACXX:3:2109:3873:45667_ssr88	J. ailantifolia	ctc	8	TGGAACGAAGTGGAAGAGGC	AACTACGCGCCTTCCATTCC	59.965	60.743	112
	HWI-ST1234:240:C8N02ACXX:3:1112:3639:58033_ssr94	J. ailantifolia	aag	7	AAACGAAGCTCCCTCCTCC	TCATCAGATAGCGGTGATGGC	59.016	59.999	143
	HWI-ST1234:241:C94GAACXX:5:2305:16441:73748_ssr73	J. ailantifolia	gaa	8	GCGGCCATTCATGTTATGGG	CTCCATACTATAAATGACCTCCTCC	59.685	57.823	148
	HWI-ST1234:241:C94GAACXX:6:1102:5282:31645_ssr120	J. ailantifolia	cat	8	TGCTAAGACCACACTGACTGC	GCTCCTCCCTCTGATCTTGC	60.27	59.893	166
	HWI-ST1234:240:C8N02ACXX:3:1203:20823:27436_ssr34	J. ailantifolia	gac	9	TGGAGATGGAGGATGAGAGGG	AGACCACAATCACTCCATAGCC	60.133	59.829	104
	HWI-ST1234:241:C94GAACXX:6:1302:18456:62147_ssr25	J. ailantifolia	gat	8	AGTCAATCGCTGTAACTTTGC	TGTTCGCTTGCTATACCCGG	57.186	60.179	116
	HWI-ST1234:241:C94GAACXX:5:2315:16374:9571_ssr78	J. ailantifolia	ttc	9	TCACTGTAGCTCATTGGCCC	TCGGATCAGGAGTTTGTAGAGG	59.747	58.975	100
	HWI-ST1234:240:C8N02ACXX:3:2316:2643:14259_ssr74	J. ailantifolia	cag	8	AGATCAACGCAGCCAGACC	GGATGCTGCTGTTGAATCAAGG	60.079	60.159	137
	HWI-ST1234:241:C94GAACXX:6:1114:6151:12864_ssr97	J. ailantifolia	aga	8	AGCAGCAGTGGCATCAAGG	GCGAGTGCATATTGTTACGTACG	60.678	60.36	150
	HWI-ST1234:241:C94GAACXX:6:2110:7024:29626_ssr64	J. ailantifolia	aga	10	ACTAAGGATCATGGTCTGCCC	ATCTCGGGAAGGGCAACTCG	59.229	61.961	146
	HWI-ST1234:240:C8N02ACXX:3:1213:10615:78968_ssr38	J. ailantifolia	tct	7	CTTATCCACCTCCTGACCGG	AGATGATGTCCCACCCGTCC	59.247	61.338	130
	HWI-ST1234:241:C94GAACXX:5:1312:11568:53057_ssr91	J. ailantifolia	gtg	7	GGTTGAGATGGAAGATGCTTGC	CACAGATTCCTGAACCTCCC	59.901	57.59	167
	HWI-ST1234:241:C94GAACXX:6:1115:17335:58330_ssr39	J. ailantifolia	aat	7	AGGGTGCGTAGGTTATAGGG	GCCCTTGGGAGTCCATAACG	58.287	60.464	102
	HWI-ST1234:240:C8N02ACXX:3:1116:16730:36355_ssr57	J. ailantifolia	gtt	7	TGAAGTAGCAGCATTTGTGACG	TCTGGACAAGCACTTGGTGG	59.52	60.179	108
	HWI-ST1234:241:C94GAACXX:5:2314:9215:51460_ssr39	J. ailantifolia	aag	8	TCTCTCCCGATTCGGTGTGG	TTTCTCGTTGGACTGGGCC	61.32	59.927	128
	HWI-ST1234:240:C8N02ACXX:3:2309:14627:31535_ssr84	J. ailantifolia	aat	7	GCCTACACTGATTCTCAACAGC	TGTTGAGTTGTGTAGCTAACG	59.325	56.245	131
	HWI-ST1234:240:C8N02ACXX:3:2113:7619:54330_ssr47	J. ailantifolia	tgc	12	AGGGTGCTGTGACCTTAACG	GATTGGGAGGGTCTGCAAGG	59.965	60.395	147
	HWI-ST1234:241:C94GAACXX:5:1111:5409:47282_ssr101	J. ailantifolia	cag	11	GATTGGGAGGGTCTGCAAGG	AGGGTGCTGTGACCTTAACG	60.395	59.965	144
	HWI-ST1234:241:C94GAACXX:6:1207:20964:77125_ssr93	J. ailantifolia	agg	7	CGGCGATTCACACTTATTTCTCC	GTTCATAGATCTGGTTTGAGGG	59.999	56.228	144
	HWI-ST1234:241:C94GAACXX:6:2308:18800:93053_ssr59	J. ailantifolia	aag	7	AAGGCCTTCCTGTTAAATAGG	TCCATTCAGAGAAGAGAAAGGGC	55.246	60.055	100
	HWI-ST1234:241:C94GAACXX:6:1204:9289:68573_ssr84	J. ailantifolia	cat	7	CCTTGGGCTTTGGTAACTGC	GTCCAAAGCACCAATCTCCC	59.397	58.823	107
	HWI-ST1234:240:C8N02ACXX:3:1308:9450:68617_ssr40	J. ailantifolia	cga	7	CCGTTTGACTCTGATGATGACG	GCGGAAGTAAGCTCACATTGG	59.4	59.602	106
	HWI-ST1234:240:C8N02ACXX:3:1311:8343:46747_ssr108	J. ailantifolia	tcg	7	TTCCCTCGTCTCTCTGGAGC	ACTTCCGTCGCGTTCCATCG	60.682	63.134	106
	HWI-ST1234:241:C94GAACXX:5:1213:12694:39284_ssr105	J. ailantifolia	caa	9	AATCCTTCACGATCCGGTGG	GCCAATCAAATCTATGGATGTGGG	59.822	60.022	137
	HWI-ST1234:241:C94GAACXX:6:1115:12988:67021_ssr92	J. ailantifolia	tta	7	CACCGACAAGGAGACGATGG	ATGACGTCTATGTAGCGGCG	60.459	60.04	149
	HWI-ST1234:241:C94GAACXX:6:1314:19598:2419_ssr89	J. ailantifolia	aac	7	GCGAGCTATAGTGCGAATCG	AAGTAGAAATTCGCTGCGGC	59.022	59.273	151
	HWI-ST1234:241:C94GAACXX:6:1104:10544:99312_ssr102	J. ailantifolia	cat	7	ACTGACCGTTTCCTTCAATATGG	CAGCGCTTGTGTCATCTGC	58.738	59.866	138
	HWI-ST1234:240:C8N02ACXX:3:2307:15596:69982_ssr61	J. ailantifolia	aag	9	CGTCTCGCATGTAGACCTGG	CACTGAGACAGTCTACGCGG	60.249	60.179	154
	HWI-ST1234:240:C8N02ACXX:3:1311:17136:96720_ssr63	J. ailantifolia	ttc	9	TGTTGTGTGCCAAACTGAGC	TGGTATACTTGGCTGACGTGG	59.545	59.794	111
	HWI-ST1234:241:C94GAACXX:6:2110:13197:85000_ssr54	J. ailantifolia	gtc	7	ACTCAACAGGATCTTCAAGCCC	TCCAAAGCCTCCGTATCTCG	60.291	59.255	154
	HWI-ST1234:241:C94GAACXX:6:2316:17277:17194_ssr65	J. ailantifolia	aac	7	AGCCTAACATTCGTAATGGC	TTGATGATGTCGTGAATGGC	55.903	56.504	104
	HWI-ST1234:241:C94GAACXX:5:2208:4708:13490_ssr92	J. ailantifolia	aga	8	TCAACCACAGAATCAAAGACATCC	CCAACACTGGTTTGCAGAGC	59.238	59.969	147
	HWI-ST1234:241:C94GAACXX:6:2108:11537:5955_ssr106	J. ailantifolia	cca	7	TACTCAACCTCCCGATTCGC	CTAGGGTTTCGTTTCTGTGGC	59.541	59.195	168
	HWI-ST1234:241:C94GAACXX:5:1309:15453:20906_ssr112	J. ailantifolia	gat	9	AAGCTTGGTACGTACGTGGC	GCAACCACTGAGAAATTAAACC	60.668	56.158	121
	HWI-ST1234:240:C8N02ACXX:3:2102:8380:92035_ssr40	J. ailantifolia	agg	9	AGAGGAAGAGAATAGAACGCAGG	TCCCTCATTATCCGTCGTCG	59.617	59.051	173
	HWI-ST1234:241:C94GAACXX:5:2314:12961:77655_ssr33	J. ailantifolia	gaa	7	GGTGAAATATAAAGCGGGCTAGG	CAGATTTGAAGCCAAGCCCG	59.248	59.828	108
	HWI-ST1234:241:C94GAACXX:5:1209:14618:28231_ssr106	J. ailantifolia	ctt	7	TCACAATTAAGAAGAACTGCTGGC	GCTTAGTGTGTACAAGGATGCC	59.784	59.322	132
	HWI-ST1234:241:C94GAACXX:5:2212:10834:64265_ssr45	J. ailantifolia	aga	7	CCAAAGTGATGGCCATGC	TGTTTGGCTCCACTAGTCGG	56.759	59.68	107
	HWI-ST1234:241:C94GAACXX:5:1113:13496:40720_ssr56	J. ailantifolia	ctc	9	GTCTGCGCTTGTGTCTTGC	GTCCAGGAGCTCATACGATCG	60.082	60.069	103
	HWI-ST1234:240:C8N02ACXX:3:1114:17730:29142_ssr40	J. ailantifolia	cca	7	ACGCCTCATCGTCTTTCTCC	TCTAGGCCCGAGAACTGTCG	59.826	61.03	141
	HWI-ST1234:241:C94GAACXX:5:1311:19322:72293_ssr81	J. ailantifolia	ctt	7	CCTTTCTCTCTAAACGGTGTCG	CAGCGAACGGAATTGCTAGC	58.757	59.973	131
	HWI-ST1234:241:C94GAACXX:6:2107:20063:14580_ssr72	J. ailantifolia	tct	7	ACACCACTCCCAACTTTCCG	TTCCCGCATCTGTTTAGCCC	60.179	60.394	149
	HWI-ST1234:241:C94GAACXX:6:1214:17832:24440_ssr39	J. ailantifolia	aat	7	TTGGAGCTCAGACAACGAGC	TGCTTATCTGCAAGTTCACCC	60.32	58.564	107
	HWI-ST1234:240:C8N02ACXX:3:1214:21289:2127_ssr27	J. ailantifolia	gct	11	TCAGAAGTTCTTCCAACGAGG	GCAGGAAGGAGGTAAACAAGC	57.613	59.187	143
	HWI-ST1234:240:C8N02ACXX:3:1114:9423:3576_ssr72	J. ailantifolia	gat	8	GCTTAGCTGTAATCAATTAACCTGC	TGCAGGGCAATAGCTAGAGC	58.798	59.893	146
	HWI-ST1234:241:C94GAACXX:6:2210:7228:38243_ssr101	J. ailantifolia	aag	9	ACGGACACCCAACTTATATTACC	GGGCAATTGATGGAGATAGC	57.973	56.321	114
	HWI-ST1234:240:C8N02ACXX:3:2310:15119:57350_ssr26	J. ailantifolia	gaa	8	AAACCAAAGAAATGGCGGC	AGAGAGCGAGAAAGTAGAGCC	57.395	58.979	127
	HWI-ST1234:240:C8N02ACXX:3:1210:13674:15159_ssr77	J. ailantifolia	ctt	9	CACACTGAATTTGCACTATTCC	TGGATCTTGGCAACTTTGAGC	55.977	59.111	126
	HWI-ST1234:241:C94GAACXX:5:2216:6598:96082_ssr70	J. ailantifolia	caa	7	CCGATTGATTCAAGTGTCGTCG	TCTATCCAATCGTTCACTGACC	59.972	57.613	109
	HWI-ST1234:241:C94GAACXX:5:2203:8097:68756_ssr71	J. ailantifolia	tct	7	CTTCTTCTTCTTCTCTGTGAATTGC	AGAGCTGCAGATTTCGAGGG	58.399	59.822	151
	HWI-ST1234:241:C94GAACXX:5:2114:17635:62099_ssr54	J. ailantifolia	ata	10	CGGTTGATCAGGTTGAGAAACC	TGATCGAAATCTCTCGTGGCC	59.516	60.202	122
	HWI-ST1234:241:C94GAACXX:6:1313:12023:76610_ssr54	J. ailantifolia	atg	9	CGGACAAATACGAAGATTTACC	ACCATGTGTCATCTTGGACCG	55.305	60.339	163
	HWI-ST1234:241:C94GAACXX:5:2202:9295:21451_ssr73	J. ailantifolia	aag	22	TGGTCACATGAAGGAGTGGG	AAGTACATGGACCATACAAGC	59.308	55.665	162
	HWI-ST1234:241:C94GAACXX:6:1213:16675:32307_ssr47	J. ailantifolia	tgc	12	AGGGTGCTGTGACCTTAACG	GATTGGGAGGGTCTGCAAGG	59.965	60.395	147
	HWI-ST1234:241:C94GAACXX:6:1305:17856:53962_ssr39	J. ailantifolia	ggt	8	TCTTGCTTCCAATATTGCTACC	CGAACCGTGCCAATTCAGC	56.481	60.154	114
	HWI-ST1234:241:C94GAACXX:5:1104:8193:33008_ssr45	J. ailantifolia	ctt	8	AGAGAGATGGATGCAAACATGG	GTTGGTGGGCATCATGATCC	58.447	58.965	165
	HWI-ST1234:241:C94GAACXX:5:1305:11651:14894_ssr106	J. ailantifolia	cca	7	TACTCAACCTCCCGATTCGC	CTAGGGTTTCGTTTCTGTGGC	59.541	59.195	168
	HWI-ST1234:241:C94GAACXX:5:2112:12956:12831_ssr96	J. ailantifolia	aca	7	GATGCAAGCATTGTGTTTGGC	TTTGGCTCTGACTATGCCGG	59.538	60.108	173
	HWI-ST1234:241:C94GAACXX:5:1310:4767:22618_ssr77	J. ailantifolia	cga	7	GGCGAGGGAAGATTCAGAGG	GATCTGTCCTGACCACCAGC	59.894	60.108	128
	HWI-ST1234:241:C94GAACXX:6:1213:11599:34729_ssr127	J. ailantifolia	gaa	7	ACTGGAGAAGAGGTATTGTTCCC	CTCTTCTTCGTCGAGGGTGC	59.48	60.457	106
	HWI-ST1234:241:C94GAACXX:6:2303:14032:78267_ssr54	J. ailantifolia	ctt	7	AAATCGGCTGCTCACTTCC	TGCTAATGGAGATTTGTCTCTGC	58.14	58.805	113
	HWI-ST1234:241:C94GAACXX:6:2304:5487:18753_ssr107	J. ailantifolia	atc	9	ACCATGTGTCATCTTGGACCG	CGGACAAATACGAAGATTTACC	60.339	55.305	163
	HWI-ST1234:241:C94GAACXX:5:1306:8978:77095_ssr57	J. ailantifolia	atc	8	TGGACAAGTCATTAGTTTCTGGG	TCTTGCTGCCATCACTCTCC	58.348	59.749	136
	HWI-ST1234:241:C94GAACXX:5:2215:18401:21318_ssr102	J. ailantifolia	cat	7	ACTGACCGTTTCCTTCAATATGG	CAGCGCTTGTGTCATCTGC	58.738	59.866	138
	HWI-ST1234:241:C94GAACXX:6:1309:6405:60986_ssr112	J. ailantifolia	ttc	8	AGAGAGCGAGAAAGTAGAGCC	AAACCAAAGAAATGGCGGC	58.979	57.395	127
	HWI-ST1234:241:C94GAACXX:5:2213:3515:46532_ssr38	J. ailantifolia	gtg	7	CAAGCAACGTAGCAGATGGG	TTCTCTACGATCAAGGCCGC	59.271	59.898	165
	HWI-ST1234:241:C94GAACXX:5:2212:3385:27765_ssr51	J. ailantifolia	aag	11	AGCCAGTCTCTCATTTCGACC	GAGCTCCTCCAAAGATCATGC	59.794	58.78	107
	HWI-ST1234:241:C94GAACXX:5:2203:13680:24182_ssr80	J. ailantifolia	ttc	7	TCGTCTCAGATACAGTGGGC	AATGCTTGAATAGGATCAGAGG	58.896	55.653	177
	HWI-ST1234:240:C8N02ACXX:3:1302:9075:15304_ssr24	J. ailantifolia	tcc	8	CATGAATCTTTGGAGGCCC	GCCTTTAAATGATTAGAGGAAGAGG	55.928	57.496	138
	HWI-ST1234:241:C94GAACXX:6:1303:2771:19369_ssr96	J. ailantifolia	agt	7	ATAATGACGTCTTGGCCCGG	AGCCTCCCAAATAGAGTACG	60.179	56.428	136
	HWI-ST1234:241:C94GAACXX:5:2114:18132:46099_ssr119	J. ailantifolia	tct	7	ATATCGCGGTTGTCCCTAGC	GCTGTAAATATAAGTACGTGGTGGC	59.683	60.051	139
	HWI-ST1234:241:C94GAACXX:6:2111:8048:73268_ssr69	J. ailantifolia	acc	8	TGGTTGTGCTACCAGTACGC	ATTCCATCTCCCAGCAACGC	60.32	60.749	128
	HWI-ST1234:241:C94GAACXX:5:1214:7637:21599_ssr87	J. ailantifolia	aag	7	AACAAATGCAACACCAGTGG	AAGCGGCTTCCTCTTAGTGG	57.4	59.749	108
	HWI-ST1234:241:C94GAACXX:6:2102:10007:38434_ssr60	J. ailantifolia	tct	8	ATCCCTCCCTAACCCGTACC	AGGCTAGGAGAATCAGAGGG	60.105	57.603	119
	HWI-ST1234:240:C8N02ACXX:3:1215:4817:77181_ssr94	J. ailantifolia	aat	8	TGCTGCGCATATATCAAGACC	TGTCCACGACTTTAGTGTTCCC	58.583	60.224	143
	HWI-ST1234:241:C94GAACXX:6:1104:21146:13957_ssr37	J. ailantifolia	aag	7	GCTTAGTGTGTACAAGGATGCC	TCACAATTAAGAAGAACTGCTGGC	59.322	59.784	132
	HWI-ST1234:240:C8N02ACXX:3:1102:15586:11701_ssr54	J. ailantifolia	tgc	7	GGCATTGCTTGTTGTTGC	ATGCCACAGTTGCAGAGAGC	56.062	60.959	119
	HWI-ST1234:241:C94GAACXX:5:2107:7471:5295_ssr77	J. ailantifolia	cga	7	GGCGAGGGAAGATTCAGAGG	GATCTGTCCTGACCACCAGC	59.894	60.108	128
	HWI-ST1234:241:C94GAACXX:5:2315:18647:42327_ssr64	J. ailantifolia	ctg	9	CCTGATATTGGCGGCATTGC	TGCCACAGTTACAGAGAGCC	60.039	59.678	109
	HWI-ST1234:241:C94GAACXX:5:2211:11681:29963_ssr38	J. ailantifolia	gtg	7	CAAGCAACGTAGCAGATGGG	TTCTCTACGATCAAGGCCGC	59.271	59.898	165
	HWI-ST1234:241:C94GAACXX:6:1306:10796:91616_ssr34	J. ailantifolia	gac	9	TGGAGATGGAGGATGAGAGGG	AGACCACAATCACTCCATAGCC	60.133	59.829	104
	HWI-ST1234:240:C8N02ACXX:3:1309:20520:69371_ssr109	J. ailantifolia	ctg	7	GTCTGACCCAGCAGATCACC	AAGCCACGATCGTCATGAGG	60.108	60.179	105
	HWI-ST1234:241:C94GAACXX:6:1315:12947:38176_ssr83	J. ailantifolia	cac	7	CTCTCTTACTCTCTCACGGGC	CTAAGGAAGGCTGCTGGTGG	59.326	60.394	134
	HWI-ST1234:241:C94GAACXX:6:1305:9459:81892_ssr119	J. ailantifolia	ggt	7	GGAGTTGAGGAAGCGTAGGG	TCCAAGATCCATCATGGCCG	59.824	59.891	159
	HWI-ST1234:241:C94GAACXX:5:1308:7773:17338_ssr66	J. ailantifolia	aga	7	CGTTCAAACAGCGGACTTTCC	GCGGGAAATCTCTGGTCTCG	60.334	60.529	108
	HWI-ST1234:241:C94GAACXX:6:2201:4371:29475_ssr24	J. ailantifolia	gaa	7	CTCATCTCCTTAGTGCATACCC	ACTCGAGATTCTTGGTTCCTTCC	57.736	60.056	115
	HWI-ST1234:241:C94GAACXX:6:1203:11620:35963_ssr53	J. ailantifolia	gaa	9	TGGTATACTTGGCTGACGTGG	TGTTGTGTGCCAAACTGAGC	59.794	59.545	111
	HWI-ST1234:241:C94GAACXX:6:2311:9519:72742_ssr75	J. ailantifolia	ctc	8	GTACGTGCTAGACCCTTCCC	GTGCCGCCATAAGACAAAGG	59.541	59.548	115
	HWI-ST1234:240:C8N02ACXX:3:1115:7355:13247_ssr30	J. ailantifolia	gaa	7	GACCACAACCGTCGAAGAGG	CCGCTACTGCCTCTCTTTCTCC	60.667	62.416	100
	HWI-ST1234:240:C8N02ACXX:3:2110:18449:29375_ssr43	J. ailantifolia	aga	9	CGATAACGAGTCAGAGAGGAACC	GCTCGCTCTCTATTATTCTTCTACG	60.243	58.981	116
	HWI-ST1234:241:C94GAACXX:6:2101:6508:31505_ssr82	J. ailantifolia	gcc	7	TCACGGTAGCCATTACTGCG	CTTGTGCAATGTAGCTGGGC	60.179	59.828	108
	HWI-ST1234:240:C8N02ACXX:3:2310:16469:29556_ssr66	J. ailantifolia	ctt	8	CGAGAAATTGCACATGGGTGG	CTCCTCCATAACCACCGTCG	60.135	59.898	151
	HWI-ST1234:241:C94GAACXX:6:2102:15064:63262_ssr72	J. ailantifolia	tct	7	ACACCACTCCCAACTTTCCG	TTCCCGCATCTGTTTAGCCC	60.179	60.394	149
	HWI-ST1234:240:C8N02ACXX:3:2206:12115:42492_ssr56	J. ailantifolia	ttc	8	TTCCGGTCGTAGGAGAAGGG	GAGCATCCCAACTTCTTCTTCC	60.682	58.987	103
	HWI-ST1234:240:C8N02ACXX:3:2101:11042:98958_ssr111	J. ailantifolia	cat	7	TCGGAAGTCGTCGTTCTTGG	TGGCGAGACCGAGAAGATGG	60.04	61.667	151
	HWI-ST1234:241:C94GAACXX:6:1309:19186:13000_ssr71	J. ailantifolia	tga	7	GTCCAAAGCACCAATCTCCC	CCTTGGGCTTTGGTAACTGC	58.823	59.397	107
	HWI-ST1234:241:C94GAACXX:5:2115:15844:44798_ssr40	J. ailantifolia	cga	7	CCGTTTGACTCTGATGATGACG	GCGGAAGTAAGCTCACATTGG	59.4	59.602	106
	HWI-ST1234:241:C94GAACXX:6:1115:14513:87756_ssr56	J. ailantifolia	ctc	9	GTCTGCGCTTGTGTCTTGC	GTCCAGGAGCTCATACGATCG	60.082	60.069	103
	HWI-ST1234:240:C8N02ACXX:3:2309:18853:37195_ssr93	J. ailantifolia	tcg	9	AGACCACAATCACTCCATAGCC	TGGAGATGGAGGATGAGAGGG	59.829	60.133	104
	HWI-ST1234:241:C94GAACXX:5:2109:8544:3952_ssr119	J. ailantifolia	cgc	8	GTTTCGGCGTCGTAGTTTCG	TCTTCTTTGCAAGCTTCGTCG	59.91	59.473	121
	HWI-ST1234:241:C94GAACXX:5:1315:14772:63374_ssr96	J. ailantifolia	tat	7	AGTGTACGTACGATTGATACGGG	GTTTGGTGGTGGTTGATTGGG	59.997	59.93	123
	HWI-ST1234:241:C94GAACXX:6:2202:12698:5758_ssr74	J. ailantifolia	gaa	7	AGCTGAGAAAGTTGTTCAACC	GCTGAATATCACTTGTTTCAGC	56.661	56.062	107
	HWI-ST1234:241:C94GAACXX:6:1201:17414:62199_ssr90	J. ailantifolia	tct	10	CCCTCCGTTTGACACATCTCC	TGCAGACCTGAAATCGAGCG	60.676	60.737	153
	HWI-ST1234:240:C8N02ACXX:3:1315:18498:93798_ssr69	J. ailantifolia	tct	9	GTGTGATGGAGGAGCTGAGG	ACAATGAATCGCCATACCAGG	59.822	58.424	101
	HWI-ST1234:241:C94GAACXX:5:2210:20900:51790_ssr97	J. ailantifolia	aat	9	CCAATTCCAAGAGCATCGTGC	TGATAGAGTGACTTAGGCCCG	60.202	58.692	129
	HWI-ST1234:240:C8N02ACXX:3:2111:5301:32393_ssr128	J. ailantifolia	aat	7	TTTAGGACCAGTTTCCAAGC	GGGCTGACTTAAGACCTAGTCC	55.556	59.569	143
	HWI-ST1234:241:C94GAACXX:6:2208:14071:67609_ssr127	J. ailantifolia	gaa	7	ACTGGAGAAGAGGTATTGTTCCC	CTCTTCTTCGTCGAGGGTGC	59.48	60.457	106
	HWI-ST1234:241:C94GAACXX:5:1315:18493:76206_ssr91	J. ailantifolia	gtg	7	GGTTGAGATGGAAGATGCTTGC	CACAGATTCCTGAACCTCCC	59.901	57.59	167
	HWI-ST1234:241:C94GAACXX:6:1313:3188:38711_ssr66	J. ailantifolia	gga	7	CCAATCAGGCTCAACTATTTACG	AGTGACGGATAGGCTCTCCC	57.59	60.468	133
	HWI-ST1234:241:C94GAACXX:6:2210:16661:10490_ssr57	J. ailantifolia	cgc	7	GCTGTTTATCATCAGCGCCG	TCCCATGCCCGTGATATTGG	60.042	59.89	134
	HWI-ST1234:241:C94GAACXX:6:1101:2557:45384_ssr72	J. ailantifolia	ccg	7	GAACGAAGAAGAAGCACCGG	CCCTTAAAGCCATCTTCAAACCC	59.209	59.804	107
	HWI-ST1234:241:C94GAACXX:6:1304:5802:76132_ssr91	J. ailantifolia	tga	13	GACGTTCACAGCCAAAGACG	CGCATCGAGTTCATGTTCACC	59.768	59.939	173
	HWI-ST1234:241:C94GAACXX:5:2103:2032:6392_ssr127	J. ailantifolia	agc	7	AATTCACCTTGTGGGCTGGC	TTGGCTACCCTTTCGCTTCC	61.188	60.322	138
	HWI-ST1234:240:C8N02ACXX:3:1113:16398:11745_ssr56	J. ailantifolia	gaa	9	AGCTTCTTACATAGCCAATTAGCC	AGCTGTTGTAACCCTTCTGC	58.933	58.102	128
	HWI-ST1234:240:C8N02ACXX:3:2312:20180:23369_ssr54	J. ailantifolia	tcg	7	CGATAAATCGCTTTCACCATTCG	AGGGATGACAAGGGCAAAGG	58.796	59.96	102
	HWI-ST1234:241:C94GAACXX:6:2309:7319:95822_ssr68	J. ailantifolia	tgc	9	TTGATGGGTCGGATCGGACG	ATTCCTGCTTTACCAACAGC	62.012	56.306	135
	HWI-ST1234:241:C94GAACXX:5:2216:10314:50213_ssr33	J. ailantifolia	tta	7	AACATTTCTCCTTTCTCCTCC	ACACCCTGTGATGGTAGTGC	55.196	59.675	160
	HWI-ST1234:240:C8N02ACXX:3:1314:11293:98057_ssr72	J. ailantifolia	gat	8	GCTTAGCTGTAATCAATTAACCTGC	TGCAGGGCAATAGCTAGAGC	58.798	59.893	146
	HWI-ST1234:240:C8N02ACXX:3:1215:13594:14389_ssr50	J. ailantifolia	tca	7	ATCCATTTATCAAACGAGCGAGC	GCTGCATTAGTGTTGCCTCC	59.751	59.547	100
	HWI-ST1234:240:C8N02ACXX:3:2216:16869:93879_ssr101	J. ailantifolia	ctt	7	GAATCCCAACTTCAAGGCCC	GAAATCGAGGACTTACCGGG	58.814	57.78	100
	HWI-ST1234:241:C94GAACXX:5:1305:6059:33339_ssr92	J. ailantifolia	agg	10	TGGCTAAGTACAGGATGTAGGC	GGAGGGAACTGGGATTTCC	59.301	57.095	117
	HWI-ST1234:241:C94GAACXX:6:2115:15085:99493_ssr54	J. ailantifolia	ctt	7	AAATCGGCTGCTCACTTCC	TGCTAATGGAGATTTGTCTCTGC	58.14	58.805	113
	HWI-ST1234:241:C94GAACXX:5:1307:9303:85983_ssr75	J. ailantifolia	agg	7	GCAATCGGAGAAGAAACAAGAGG	ATCGCCGCTACAATCATCCC	59.874	60.321	120
	HWI-ST1234:241:C94GAACXX:5:2204:8016:77312_ssr91	J. ailantifolia	aag	7	CGACTTGGAATGAGTCTTTCGG	TGTTATTATCGCTAGGGCTTGGG	59.332	60.244	124
	HWI-ST1234:241:C94GAACXX:5:1312:20394:54618_ssr77	J. ailantifolia	aag	7	TTGTTACAGATCACGAGCCC	CTGCTCAGTTTCAAGTCGGG	57.62	58.848	108
	HWI-ST1234:241:C94GAACXX:6:2309:1544:33826_ssr71	J. ailantifolia	tct	7	CTTCTTCTTCTTCTCTGTGAATTGC	AGAGCTGCAGATTTCGAGGG	58.399	59.822	151
	HWI-ST1234:241:C94GAACXX:6:1201:3960:62912_ssr73	J. ailantifolia	aag	22	TGGTCACATGAAGGAGTGGG	AAGTACATGGACCATACAAGC	59.308	55.665	162
	HWI-ST1234:241:C94GAACXX:5:1312:18797:35402_ssr89	J. ailantifolia	aga	11	CTCACCATGCAGAGTGTCCC	ACTCCGAGTCAAGTAGCTCG	60.392	58.912	146
	HWI-ST1234:241:C94GAACXX:6:2201:2888:11676_ssr50	J. ailantifolia	tgt	7	TTCCGAGATCGTGCAATTGC	GATGCAGAATCGACATCACCC	59.273	59.13	114
	HWI-ST1234:241:C94GAACXX:6:1313:10272:72814_ssr34	J. ailantifolia	ctt	8	GCCGTATTCAATATATAGTGATGCC	GTCCACCTCACAGTAGAATAAAGC	57.821	59.129	120
	HWI-ST1234:241:C94GAACXX:6:2108:8235:21008_ssr91	J. ailantifolia	tta	9	GCGTTAGTATCCCTATCAGGCC	GCAAACAACAAATCCAAGTCGC	60.094	59.781	142
	HWI-ST1234:241:C94GAACXX:5:1215:10845:54001_ssr23	J. ailantifolia	tgc	9	GTATCTGCATCAGTTTCTGCC	GCATCTCCGCTGCAATATGC	57.04	60.11	136
	HWI-ST1234:241:C94GAACXX:5:2114:20965:72297_ssr26	J. ailantifolia	gtg	7	CATTGTTGCTGCTGCTGACG	TGGCGGAGAATGTGATAGCG	60.728	60.249	131
	HWI-ST1234:241:C94GAACXX:6:1305:13873:84786_ssr62	J. ailantifolia	aag	7	GTTTGTGGTGTTCTACGGTGC	ACGTCGAACACTCTTCCACC	60.003	59.968	144
	HWI-ST1234:241:C94GAACXX:5:1313:13946:56647_ssr20	J. ailantifolia	tgg	8	AGGGACAGGTATGACAGGG	TGTTCAATCCTAGCTCGCCG	57.676	60.179	137
	HWI-ST1234:241:C94GAACXX:6:2207:4963:11468_ssr89	J. ailantifolia	aca	8	CCTCCAATGGTCAGAGGATAAGG	GGCATCACCTAACTTCTTGCC	59.928	59.254	121
	HWI-ST1234:240:C8N02ACXX:3:2212:7931:7517_ssr111	J. ailantifolia	gaa	8	GTTGGTGGGCATCATGATCC	AGAGAGATGGATGCAAACATGG	58.965	58.447	165
	HWI-ST1234:241:C94GAACXX:5:2108:15116:71997_ssr91	J. ailantifolia	gtg	7	GGTTGAGATGGAAGATGCTTGC	CACAGATTCCTGAACCTCCC	59.901	57.59	167
	HWI-ST1234:241:C94GAACXX:6:2306:7926:74937_ssr121	J. ailantifolia	aga	8	AAACACCGTCAGAAGCAGCG	AGAAGGTCTCCTACTTCTGC	61.499	55.973	169
	HWI-ST1234:241:C94GAACXX:5:2108:1609:62508_ssr85	J. ailantifolia	gat	9	GTACATCGTTGTGCTACCGC	GGGATAGCACAGAAGTTGATTTAGC	59.356	59.992	159
	HWI-ST1234:241:C94GAACXX:6:1307:5460:22036_ssr50	J. ailantifolia	tgc	7	AGGTGTGTGAGTGTGTCTGC	AATCACAGCGAACATGAGCG	60.179	59.277	115
	HWI-ST1234:241:C94GAACXX:6:2304:4912:36028_ssr83	J. ailantifolia	gct	15	GGCGCCTCATCATCCATAGG	AAAGACGCCTTTGCCTGACC	60.392	61.173	147
	HWI-ST1234:241:C94GAACXX:6:1311:8527:32014_ssr41	J. ailantifolia	ata	9	CCTGAGTAGCTTCTGAAACTTGC	TGATAAGGTCAGGTTCTCTGGC	59.565	59.498	163
	HWI-ST1234:241:C94GAACXX:6:2101:5601:34467_ssr90	J. ailantifolia	tct	8	TGTGGCTGGTGGTTATGTCC	CTTGTCGAGTTGTGCTTGTGG	59.962	60.004	140
	HWI-ST1234:240:C8N02ACXX:3:2214:8993:85859_ssr52	J. ailantifolia	ttc	12	TGCACTCTGGATCCATTAGG	TGAATGAACTACCAGGCATACCC	56.691	60.118	114
	HWI-ST1234:241:C94GAACXX:5:2201:17991:82507_ssr104	J. ailantifolia	ctc	9	CGATAAGTCTTTGTCTTCAAGGCC	ACTTGGAGAAGAAGGAGATGC	59.906	57.374	103
	HWI-ST1234:240:C8N02ACXX:3:1109:3781:60920_ssr87	J. ailantifolia	aag	7	AACAAATGCAACACCAGTGG	AAGCGGCTTCCTCTTAGTGG	57.4	59.749	108
	HWI-ST1234:240:C8N02ACXX:3:2301:11248:52374_ssr119	J. ailantifolia	ggt	7	GGAGTTGAGGAAGCGTAGGG	TCCAAGATCCATCATGGCCG	59.824	59.891	159
	HWI-ST1234:240:C8N02ACXX:3:2316:15239:64615_ssr89	J. ailantifolia	tgt	7	GTCGAGCTCCGTTGTAATCG	TCGCTCAAGTTCATTCAAGCC	58.811	59.193	121
	HWI-ST1234:241:C94GAACXX:5:1206:13278:49102_ssr93	J. ailantifolia	cct	7	TCCTAGCCAAAGCAAGCTGC	TGGATGGCAAGTTCTCCAGC	60.962	60.323	153
	HWI-ST1234:241:C94GAACXX:6:1205:6168:46937_ssr106	J. ailantifolia	ctt	7	TCACAATTAAGAAGAACTGCTGGC	GCTTAGTGTGTACAAGGATGCC	59.784	59.322	132
	HWI-ST1234:241:C94GAACXX:5:1202:1311:95723_ssr88	J. ailantifolia	aag	7	GAGGAAAGAGCGAGAGAGGG	GGAAGTTGTCATTGATCACGTCC	59.256	59.875	127
	HWI-ST1234:241:C94GAACXX:5:2314:2833:83683_ssr84	J. ailantifolia	aag	8	ACATTTCATCAGAAGGTGCC	TGCACTTCCCTGCTAAAGGC	56.006	60.609	169
	HWI-ST1234:241:C94GAACXX:5:2116:17112:18770_ssr61	J. ailantifolia	aag	9	CGTCTCGCATGTAGACCTGG	CACTGAGACAGTCTACGCGG	60.249	60.179	154
	HWI-ST1234:241:C94GAACXX:6:2209:12573:72445_ssr117	J. ailantifolia	aga	7	CAGTAGCGCTTACATTACTACAGG	AACTGAAAGTCCTCCGTGCC	59.023	60.25	164
	HWI-ST1234:241:C94GAACXX:6:1209:15682:82911_ssr67	J. ailantifolia	tct	9	GCTCGCATGTTCTTCTTTAATGC	AGACTACTACAACTTGCTACTACC	59.212	57.244	110
	HWI-ST1234:241:C94GAACXX:6:1202:17536:79750_ssr47	J. ailantifolia	tgc	12	AGGGTGCTGTGACCTTAACG	GATTGGGAGGGTCTGCAAGG	59.965	60.395	147
	HWI-ST1234:241:C94GAACXX:5:2115:8457:38641_ssr62	J. ailantifolia	tcc	8	CCATAGATCCGGCTTGAGGG	CGGCGATTCACACTTATTTCCC	59.677	59.968	145
	HWI-ST1234:241:C94GAACXX:5:1204:20361:94901_ssr66	J. ailantifolia	tgg	8	AGAGTGAAGACTAGTCAGCC	TGCTGCCTCTAATGACAGCC	56.001	60.108	101
	HWI-ST1234:241:C94GAACXX:6:2105:2115:54680_ssr18	J. ailantifolia	cgt	8	CTGACAGATCCGACAAGC	TGAGGCATTTGCGCGCATCG	55.186	64.961	146
	HWI-ST1234:241:C94GAACXX:5:2201:11163:97633_ssr55	J. ailantifolia	cgt	7	AGTCCAAGCTGAGGAATCTCC	GCCGATGACGATGACTTGGG	59.163	61.154	108
	HWI-ST1234:240:C8N02ACXX:3:1303:18847:58613_ssr77	J. ailantifolia	aga	8	CCAAGAACATAGCACTCTGTCC	AAGGGAAGAACCAGTGAGGC	58.734	59.598	109
	HWI-ST1234:241:C94GAACXX:6:1212:12299:37740_ssr57	J. ailantifolia	atc	8	TGGACAAGTCATTAGTTTCTGGG	TCTTGCTGCCATCACTCTCC	58.348	59.749	136
	HWI-ST1234:241:C94GAACXX:6:2101:14613:97326_ssr57	J. ailantifolia	atc	8	TGGACAAGTCATTAGTTTCTGGG	TCTTGCTGCCATCACTCTCC	58.348	59.749	136
	HWI-ST1234:241:C94GAACXX:5:1316:3917:76857_ssr52	J. ailantifolia	gag	9	CGCCATCAGGACTAGACAGC	ATTCCAGGCCAGCAGAAGC	60.249	60.38	103
	HWI-ST1234:240:C8N02ACXX:3:2114:18922:52823_ssr78	J. ailantifolia	att	7	TCATACGGCTGGTTGATGGC	CCCTAAGACTCTATACACCGGG	60.464	58.844	108
	HWI-ST1234:240:C8N02ACXX:3:1314:17971:28270_ssr107	J. ailantifolia	atc	9	ACCATGTGTCATCTTGGACCG	CGGACAAATACGAAGATTTACC	60.339	55.305	163
	HWI-ST1234:241:C94GAACXX:5:2309:5008:30839_ssr63	J. ailantifolia	ttg	9	TATTCGAAACGGTGTGCTGC	ATAGGATCGTGCCTCTCACC	59.206	58.667	101
	HWI-ST1234:241:C94GAACXX:5:1101:6450:25199_ssr57	J. ailantifolia	ctc	7	TCGCTGTCTTCGACTACGG	AAGACTAGAGGCGTTCGTCG	59.208	59.553	134
	HWI-ST1234:241:C94GAACXX:6:1106:19321:34660_ssr39	J. ailantifolia	aag	8	TCTCTCCCGATTCGGTGTGG	TTTCTCGTTGGACTGGGCC	61.32	59.927	128
	HWI-ST1234:241:C94GAACXX:5:1110:11353:30901_ssr127	J. ailantifolia	ctg	9	TGACTGGGAGAAGACAATGATCC	ACAGCTCCAGATTCACTCGC	59.801	60.108	171
	HWI-ST1234:241:C94GAACXX:6:2109:5941:95336_ssr88	J. ailantifolia	aag	7	GAGGAAAGAGCGAGAGAGGG	GGAAGTTGTCATTGATCACGTCC	59.256	59.875	127
	HWI-ST1234:241:C94GAACXX:6:1213:12308:61276_ssr83	J. ailantifolia	tta	9	AGATTTGAGAGGGTCATGGG	TGTGTACAAGATTACCACCAGG	56.586	57.72	100
	HWI-ST1234:241:C94GAACXX:5:1202:8105:66081_ssr125	J. ailantifolia	cca	7	TTCTCTACGATCAAGGCCGC	CAAGCAACGTAGCAGATGGG	59.898	59.271	165
	HWI-ST1234:241:C94GAACXX:5:1213:10787:38701_ssr97	J. ailantifolia	tga	7	CTCATGCACAATGTCCATGGG	CCCACAACCGTGAATTCTCC	59.592	58.835	144
	HWI-ST1234:241:C94GAACXX:5:2106:14213:84150_ssr101	J. ailantifolia	cag	12	GATTGGGAGGGTCTGCAAGG	AGGGTGCTGTGACCTTAACG	60.395	59.965	147
	HWI-ST1234:241:C94GAACXX:5:1214:15566:29548_ssr52	J. ailantifolia	gac	7	GTAGTCTGAGAAGTGGAGCCG	CCAGGAATGGTACCATCCAGG	59.867	59.856	103
	HWI-ST1234:241:C94GAACXX:5:2108:17968:15776_ssr37	J. ailantifolia	aag	8	GAGCATCCCAACTTCTTCTTCC	TTCCGGTCGTAGGAGTAGGG	58.987	60.107	103
	HWI-ST1234:241:C94GAACXX:5:2116:15400:89791_ssr107	J. ailantifolia	atc	9	ACCATGTGTCATCTTGGACCG	CGGACAAATACGAAGATTTACC	60.339	55.305	163
	HWI-ST1234:241:C94GAACXX:5:1215:9054:3691_ssr56	J. ailantifolia	aga	11	TCAACTACTCTACAACTTTGCCG	TCATGCATTGGACAACCTAGC	58.696	58.632	162
	HWI-ST1234:241:C94GAACXX:6:1116:16356:88468_ssr29	J. ailantifolia	gtc	7	AGACACAAGTTCAGAACCTCG	TCCAAAGCCTCCGTATCTCG	57.901	59.255	128
	HWI-ST1234:241:C94GAACXX:6:2205:15287:39341_ssr56	J. ailantifolia	cag	7	ACACACAATCCGGACACTCC	CTGCCAAAGCTGCCGAATCC	59.965	62.276	145
	HWI-ST1234:241:C94GAACXX:5:2112:13899:5548_ssr75	J. ailantifolia	gca	7	CCAGAGCTGGGTATCATCGG	AGGATATTGCCCGTCGTCG	59.68	59.637	121
	HWI-ST1234:240:C8N02ACXX:3:2105:12894:6072_ssr102	J. ailantifolia	gaa	8	CAAGTGTTGGGAAAGCAGTGG	GGTCTCGGCTACAACCTTGG	59.932	60.391	116
	HWI-ST1234:241:C94GAACXX:5:2315:5227:67536_ssr109	J. ailantifolia	ctg	7	GTCTGACCCAGCAGATCACC	AAGCCACGATCGTCATGAGG	60.108	60.179	105
	HWI-ST1234:240:C8N02ACXX:3:2302:19463:60950_ssr130	J. ailantifolia	gag	7	TCGATCCATACATCCATCTCCG	ACAGATTGTGTGTTCTTCCAGC	59.245	59.119	147
	HWI-ST1234:240:C8N02ACXX:3:1314:17598:6263_ssr68	J. ailantifolia	gaa	10	TCTACTGCCACAACGTTCCG	AGATCCGACATCATTAACATTTGCC	60.319	59.991	101
	HWI-ST1234:241:C94GAACXX:6:2312:7538:99193_ssr87	J. ailantifolia	ttc	11	TCATGCATTGGACAACCTAGC	TCAACTACTCTACAACTTTGCCG	58.632	58.696	162
	HWI-ST1234:241:C94GAACXX:5:2109:7938:70810_ssr39	J. ailantifolia	aga	7	ATTGCAGAAGGAATATGGGAGACC	GTCCCAAGGAATCGACCACC	60.447	60.393	147
	HWI-ST1234:241:C94GAACXX:6:2210:17874:52325_ssr96	J. ailantifolia	gaa	10	AGCTGAGAAAGTTGTTCAACC	GCTGAATATCACTTGTTTCAGC	56.661	56.062	116
	HWI-ST1234:240:C8N02ACXX:3:2205:4273:13539_ssr75	J. ailantifolia	ctt	7	TGCATGACCTTAGTGATGAAGC	TACGGGCCTATGGTAGAGCG	58.727	60.892	106
	HWI-ST1234:241:C94GAACXX:6:2302:20780:23949_ssr45	J. ailantifolia	aga	7	CCAAAGTGATGGCCATGC	TGTTTGGCTCCACTAGTCGG	56.759	59.68	107
	HWI-ST1234:241:C94GAACXX:5:1216:17149:45561_ssr57	J. ailantifolia	atc	8	TGGACAAGTCATTAGTTTCTGGG	TCTTGCTGCCATCACTCTCC	58.348	59.749	136
	HWI-ST1234:241:C94GAACXX:5:1109:18770:21179_ssr64	J. ailantifolia	gaa	8	AAACCTATAGCTCCAAGCCC	GCCGAATTGGAAGCTGAAACG	56.968	60.729	104
	HWI-ST1234:241:C94GAACXX:5:1310:5681:39984_ssr93	J. ailantifolia	gac	7	ACTTGCCGTATCTCTGCACC	TATACAACAGAGCGGTGGCG	60.108	60.179	121
	HWI-ST1234:241:C94GAACXX:6:1308:16896:51277_ssr94	J. ailantifolia	aag	7	AAACGAAGCTCCCTCCTCC	TCATCAGATAGCGGTGATGGC	59.016	59.999	143
	HWI-ST1234:241:C94GAACXX:6:1309:5211:25616_ssr92	J. ailantifolia	agg	10	TGGCTAAGTACAGGATGTAGGC	GGAGGGAACTGGGATTTCC	59.301	57.095	117
	HWI-ST1234:241:C94GAACXX:5:1312:4203:68935_ssr84	J. ailantifolia	aag	7	GTGTGTGTTTGTCCATCCTAGC	TGCCAACGTTATTTGTTGTCG	59.516	58.012	163
	HWI-ST1234:241:C94GAACXX:5:2114:4888:99623_ssr69	J. ailantifolia	ttc	10	CCATCTCTTGAGGCAGTCGC	AGCCATAAAGCATTACGCAGC	60.809	59.665	136
	HWI-ST1234:241:C94GAACXX:6:2316:7691:22307_ssr60	J. ailantifolia	ctg	7	TTTGCCTTCCTCGCCTAGC	TGCTCTTCCTCCATATATATTGGG	60.078	57.434	104
	HWI-ST1234:241:C94GAACXX:5:1116:15999:2447_ssr81	J. ailantifolia	gct	7	CAGGCTATCCATGCGCTTGG	TATCACCATCGTCTCCGTCC	61.513	58.684	100
	HWI-ST1234:241:C94GAACXX:5:2307:18214:56238_ssr58	J. ailantifolia	gct	8	GGGAGACAGCGAACAAAGAGC	CACAACTACGACTACATCCGC	61.534	58.817	100
	HWI-ST1234:241:C94GAACXX:6:1112:20356:26401_ssr121	J. ailantifolia	agc	7	AATTCACCTTGTGGGCTGGC	TTGGCTACCCTTTCGCTTCC	61.188	60.322	138
	HWI-ST1234:241:C94GAACXX:6:1116:2313:88556_ssr102	J. ailantifolia	ttc	7	GAGATGAACTGACCCGACCC	AGTTCCTGGGCAAGCGAACG	59.824	63.34	115
	HWI-ST1234:241:C94GAACXX:5:2107:9868:39522_ssr56	J. ailantifolia	ctc	9	GTCTGCGCTTGTGTCTTGC	GTCCAGGAGCTCATACGATCG	60.082	60.069	103
	HWI-ST1234:240:C8N02ACXX:3:1209:14801:83864_ssr34	J. ailantifolia	cga	8	ATGACACCACTACCACGCC	ATTGCCAGTGTTGTTGGTGC	59.705	59.895	137
	HWI-ST1234:241:C94GAACXX:6:1313:11081:32125_ssr91	J. ailantifolia	aga	8	AAACCACGTGACCCATTTCC	TCAACCAATCTGGCAAAGGC	58.676	59.032	147
	HWI-ST1234:241:C94GAACXX:5:2113:7807:27779_ssr80	J. ailantifolia	aag	8	ACGGTTGAATTTCGATTGACCG	TTGAAGGTCTTCGAGAGCCG	59.841	59.756	136
	HWI-ST1234:241:C94GAACXX:5:2103:11271:19106_ssr56	J. ailantifolia	tgt	7	TTTGGCTCTGACTATGCCGG	GATGCAAGCATTGTGTTTGGC	60.108	59.538	173
	HWI-ST1234:240:C8N02ACXX:3:2316:18196:59100_ssr94	J. ailantifolia	gag	9	GTCCAGGAGCTCATACGATCG	GTCTGCGCTTGTGTCTTGC	60.069	60.082	103
	HWI-ST1234:241:C94GAACXX:5:2311:9139:56065_ssr69	J. ailantifolia	ctg	11	GAAGTGGGAAGAGGACGTCG	ATGAATGGTCTCGGCTCGG	60.109	59.557	146
	HWI-ST1234:240:C8N02ACXX:3:2209:16881:41911_ssr56	J. ailantifolia	ttg	8	CCAGAGTCATCAAATGATTGGGC	CATGGAGCAGCACTAACGC	59.932	59.282	144
	HWI-ST1234:241:C94GAACXX:5:2315:13682:93015_ssr104	J. ailantifolia	tat	8	TGTGCACTACCACTTTATCG	TGTGCCTCGCTTAAATTGGC	55.508	59.474	106
	HWI-ST1234:241:C94GAACXX:5:2115:3276:87058_ssr37	J. ailantifolia	aag	8	GAGCATCCCAACTTCTTCTTCC	TTCCGGTCGTAGGAGAAGGG	58.987	60.682	103
	HWI-ST1234:241:C94GAACXX:5:1205:6479:80358_ssr57	J. ailantifolia	cag	7	AAGCCACGATCGTCATGAGG	GTCTGACCCAGCAGATCACC	60.179	60.108	105
	HWI-ST1234:241:C94GAACXX:5:1201:13100:16440_ssr34	J. ailantifolia	gac	9	TGGAGATGGAGGATGAGAGGG	AGACCACAATCACTCCATAGCC	60.133	59.829	104
	HWI-ST1234:240:C8N02ACXX:3:2102:9763:29890_ssr20	J. ailantifolia	tgg	8	AGGGACAGGTATGACAGGG	TGTTCAATCCTAGCTCGCCG	57.676	60.179	137
	HWI-ST1234:241:C94GAACXX:5:1313:8113:59957_ssr57	J. ailantifolia	agc	7	CCTCCTCTTCCAGGTCATGC	GGGCCACTACCTTCTTCTGG	59.82	59.747	109
	HWI-ST1234:241:C94GAACXX:6:2102:9339:74745_ssr28	J. ailantifolia	acc	7	CGACTAAATCAAAGCGCTCCC	TGCGGAGGGAATGCTATTCG	59.672	60.25	110
	HWI-ST1234:241:C94GAACXX:5:1104:12311:36692_ssr45	J. ailantifolia	aga	9	AAGTGTGGATGGAGATGGGC	ATCTAATCCCAAGCGCACCG	59.743	60.533	121
	HWI-ST1234:240:C8N02ACXX:3:1208:2935:31948_ssr97	J. ailantifolia	aga	8	AGCAGCAGTGGCATCAAGG	GCGAGTGCATATTGTTACGTACG	60.678	60.36	150
	HWI-ST1234:241:C94GAACXX:6:1116:12369:40896_ssr115	J. ailantifolia	tct	11	CAGTTTCGTCATTCTCTTCGCC	AGAAGAAATGGTTGAGGACG	59.907	55.383	149
	HWI-ST1234:241:C94GAACXX:6:1211:9696:43278_ssr24	J. ailantifolia	gag	7	GTCGAGTACCAACGGCATCC	TTCTGTTCGTGGCAGATCCC	60.805	60.036	117
	HWI-ST1234:241:C94GAACXX:6:1115:8782:45608_ssr69	J. ailantifolia	tat	10	TGCAAGACTTATACACTCTAGCCG	ACATATTCCACACTATCATCCC	60.202	55.097	166
	HWI-ST1234:241:C94GAACXX:5:2108:9544:98356_ssr79	J. ailantifolia	ttg	7	AAATCGGAGCGGAGTATCGG	ATCTCTTGCTCCCACACACG	59.686	60.037	106
	HWI-ST1234:241:C94GAACXX:6:2306:17067:62501_ssr50	J. ailantifolia	gca	9	ATGCCTGGCAACCCATACC	AACCTTTCGTTCGCCATTGC	60.076	60.04	101
	HWI-ST1234:241:C94GAACXX:6:1214:16086:31739_ssr26	J. ailantifolia	gaa	7	AAACCAAAGAAATGGCGGC	AGAGAGCGAGAAAGTAGAGCC	57.395	58.979	124
	HWI-ST1234:241:C94GAACXX:5:1216:9876:99264_ssr87	J. ailantifolia	gca	7	TGCTCTTCCTCCATATATATTGGG	TTTGCCTTCCTCGCCTAGC	57.434	60.078	104
	HWI-ST1234:240:C8N02ACXX:3:1209:5062:65418_ssr103	J. ailantifolia	cag	9	CCATGTTGATGAGAATGAGGGC	AGTCTCAGTGGAAGGACCGG	59.378	60.901	100
	HWI-ST1234:241:C94GAACXX:6:1309:11335:80375_ssr69	J. ailantifolia	gaa	8	GTCAGGGTCATGACAAAGAAGC	AACTGCTGCATTTCTTCAGG	59.514	56.61	123
	HWI-ST1234:241:C94GAACXX:5:2307:13136:96184_ssr49	J. ailantifolia	gct	7	GACATGGGAGGAATGAAGTAGC	GACGTGTGGAAGCTACGAGG	58.528	60.456	100
	HWI-ST1234:241:C94GAACXX:5:1108:4477:85591_ssr97	J. ailantifolia	aga	8	AGCAGCAGTGGCATCAAGG	GCGAGTGCATATTGTTACGTACG	60.678	60.36	150
	HWI-ST1234:241:C94GAACXX:5:2115:5071:63209_ssr106	J. ailantifolia	ctt	7	TCACAATTAAGAAGAACTGCTGGC	GCTTAGTGTGTACAAGGATGCC	59.784	59.322	132
	HWI-ST1234:241:C94GAACXX:6:1307:2952:94777_ssr50	J. ailantifolia	ttg	9	GCCAATCAAATCTATGGATGTGGG	AATCCTTCACGATCCGGTGG	60.022	59.822	137
	HWI-ST1234:241:C94GAACXX:5:1312:10126:61978_ssr93	J. ailantifolia	atc	7	TTCCTCCTCGTGCTTGTTCC	CCCTTCAACGCTACCTCTCC	59.965	59.824	113
	HWI-ST1234:241:C94GAACXX:5:1303:4508:99987_ssr71	J. ailantifolia	tga	7	GTCCAAAGCACCAATCTCCC	CCTTGGGCTTTGGTAACTGC	58.823	59.397	107
	HWI-ST1234:241:C94GAACXX:6:2201:18072:16100_ssr90	J. ailantifolia	gaa	7	CAGTGTGGAATCGAAGCTCC	GTAAGTGGCAATGGAAGGGC	58.636	59.182	139
	HWI-ST1234:240:C8N02ACXX:3:2312:19511:15245_ssr78	J. ailantifolia	ttc	8	TCACTGTAGCTCATTGGCCC	TCGGATCAGGAGTTTGTAGAGG	59.747	58.975	100
	HWI-ST1234:241:C94GAACXX:5:2216:6348:61238_ssr91	J. ailantifolia	gtg	7	GGTTGAGATGGAAGATGCTTGC	CACAGATTCCTGAACCTCCC	59.901	57.59	167
	HWI-ST1234:240:C8N02ACXX:3:2101:15709:71894_ssr56	J. ailantifolia	ttc	7	CCTTGGCTCTGTAATGCGCC	AAATTGGATGGTTCGTGCGG	61.719	59.474	111
	HWI-ST1234:241:C94GAACXX:6:1305:15141:76460_ssr59	J. ailantifolia	ctt	7	AGAGGCCATGAATCAACAGC	TAGTCTCAAACGCTGGCTGG	58.24	60.037	168
	HWI-ST1234:241:C94GAACXX:5:1209:3105:27399_ssr48	J. ailantifolia	tca	7	GCACATTCTGAGATGACCTTCG	TGGCTGGAACCTCACAATAGC	59.393	60.34	121
	HWI-ST1234:240:C8N02ACXX:3:2216:20044:74715_ssr56	J. ailantifolia	ctc	9	GTCTGCGCTTGTGTCTTGC	GTCCAGGAGCTCATACGATCG	60.082	60.069	103
	HWI-ST1234:241:C94GAACXX:6:1311:15940:56757_ssr77	J. ailantifolia	cga	7	GGCGAGGGAAGATTCAGAGG	GATCTGTCCTGACCACCAGC	59.894	60.108	128
	HWI-ST1234:241:C94GAACXX:6:1115:16595:24803_ssr62	J. ailantifolia	tag	7	CTCGATGTTACGAAGAATTTCTTGG	CTTCTTCGCCAGGTAGGTCC	58.53	59.824	110
	HWI-ST1234:241:C94GAACXX:5:1303:3953:46385_ssr73	J. ailantifolia	ttc	7	GGAAGTTGTCATTGATCACGTCC	GAGGAAAGAGCGAGAGAGGG	59.875	59.256	127
	HWI-ST1234:241:C94GAACXX:5:1313:6549:29135_ssr91	J. ailantifolia	ttc	8	CTCCATACTATAAATGACCTCCTCC	GCGGCCATTCATGTTATGGG	57.823	59.685	148
	HWI-ST1234:240:C8N02ACXX:3:2209:3700:84955_ssr44	J. ailantifolia	ctc	7	ATCGCCGCTACAATCATCCC	GGCGAAGAAATGGCAATCGG	60.321	60.249	132
	HWI-ST1234:240:C8N02ACXX:3:1112:6942:62685_ssr61	J. ailantifolia	aag	9	CGTCTCGCATGTAGACCTGG	CACTGAGACAGTCTACGCGG	60.249	60.179	154
	HWI-ST1234:240:C8N02ACXX:3:1208:2722:89653_ssr114	J. ailantifolia	ttc	9	AGGCATCTCATTTGTATGTCAACC	CCAGAATTGGGATAAAGGAGG	59.358	55.694	146
	HWI-ST1234:241:C94GAACXX:6:2210:8863:36607_ssr73	J. ailantifolia	aag	22	TGGTCACATGAAGGAGTGGG	AAGTACATGGACCATACAAGC	59.308	55.665	162
	HWI-ST1234:241:C94GAACXX:6:1103:20056:99908_ssr78	J. ailantifolia	gac	7	TCAAGGCCAGATGATTCGGC	TGATGTCCCAATTTACAGCCC	60.464	58.266	154
	HWI-ST1234:241:C94GAACXX:6:2103:8529:89576_ssr91	J. ailantifolia	tct	7	TTGAAGGTCTTCGAGAGCCG	ACGGTTGAATTTCGATTGACCG	59.756	59.841	130
	HWI-ST1234:241:C94GAACXX:6:2202:9597:63366_ssr57	J. ailantifolia	aag	9	AGACTACTACAACTTGCTACTACC	GCTCGCATGTTCTTCTTTAATGC	57.244	59.212	110
	HWI-ST1234:241:C94GAACXX:5:1306:14464:36997_ssr71	J. ailantifolia	ttc	8	GCTCAACTGGTTGACTTTCGG	GCCAGCTCAAATTAGTGATCGC	59.736	60.287	157
	HWI-ST1234:241:C94GAACXX:5:1216:17411:87357_ssr104	J. ailantifolia	gct	8	GCAAATGGTAAAGTTTAAGGCAGC	ACTACGACTACATCCGCTGC	59.611	59.619	143
	HWI-ST1234:240:C8N02ACXX:3:1116:11265:2028_ssr94	J. ailantifolia	agg	9	CTGGCTTGAGACACCTGAGG	TCAGTCGTCTTCTTCCCATGC	60.037	60.067	124
	HWI-ST1234:241:C94GAACXX:5:2315:10637:41164_ssr97	J. ailantifolia	tga	7	CTCATGCACAATGTCCATGGG	CCCACAACCGTGAATTCTCC	59.592	58.835	144
	HWI-ST1234:241:C94GAACXX:5:1113:10074:60488_ssr50	J. ailantifolia	tcg	8	ACATAACCATCCGAACCACC	CCTTCCTTTGAACGAAGGCC	57.587	59.118	126
	HWI-ST1234:241:C94GAACXX:6:2213:15086:11938_ssr114	J. ailantifolia	gtg	9	GGTTGCAGATGGAAGGATGC	ACTGTTGAACCCAGATGTAGTGG	59.257	60.245	100
	HWI-ST1234:241:C94GAACXX:5:2111:13782:53206_ssr70	J. ailantifolia	aag	8	AACATCTTTCAACAAGCCGC	AGGATTCAGTCTGAGAGCAGC	57.578	59.518	132
	HWI-ST1234:241:C94GAACXX:5:1216:3247:86781_ssr42	J. ailantifolia	tcg	8	ATCAGTCCTGTGCAGTAGCG	TGCCTGATGAAGAGTCTTCGG	59.826	59.794	102
	HWI-ST1234:241:C94GAACXX:6:2314:14793:19265_ssr68	J. ailantifolia	tgc	9	TTGATGGGTCGGATCGGACG	ATTCCTGCTTTACCAACAGC	62.012	56.306	135
	HWI-ST1234:241:C94GAACXX:5:1116:13774:45536_ssr60	J. ailantifolia	tct	8	ATCCCTCCCTAACCCGTACC	AGGCTAGGAGAATCAGAGGG	60.105	57.603	119
	HWI-ST1234:241:C94GAACXX:5:2108:6341:90281_ssr102	J. ailantifolia	cat	7	ACTGACCGTTTCCTTCAATATGG	CAGCGCTTGTGTCATCTGC	58.738	59.866	138
	HWI-ST1234:240:C8N02ACXX:3:2114:17510:72571_ssr42	J. ailantifolia	tct	19	CACTCGCGTTCTTGGATGC	AGCGTTACATCAAGAGGCCC	59.579	60.108	130
	HWI-ST1234:241:C94GAACXX:6:1213:20927:61449_ssr28	J. ailantifolia	att	7	GGGCTGACTTAAGACCTAGTCC	TTTAGGACCAGTTTCCAAGC	59.569	55.556	143
	HWI-ST1234:241:C94GAACXX:5:1314:4133:84177_ssr129	J. ailantifolia	tta	8	CACTCTCTGCTGCCTGTTCC	TGCACCCATGTAATTAATCCACC	60.673	59.043	115
	HWI-ST1234:241:C94GAACXX:5:1109:13380:35963_ssr81	J. ailantifolia	gct	8	TTGCATAGGCCACCGTAACC	TGTGAATGGTGTCCGATCGG	60.393	60.108	107
	HWI-ST1234:241:C94GAACXX:5:2113:14463:56694_ssr64	J. ailantifolia	gaa	8	AAACCTATAGCTCCAAGCCC	GCCGAATTGGAAGCTGAAACG	56.968	60.729	104
	HWI-ST1234:241:C94GAACXX:6:1305:12107:23111_ssr31	J. ailantifolia	tat	7	GGTTTGCTTCAGATAATAAAGGTGC	CCAAGCCCACGTCAATTTGC	58.964	60.667	100
	HWI-ST1234:241:C94GAACXX:6:2209:14306:55021_ssr66	J. ailantifolia	ctt	8	CGAGAAATTGCACATGGGTGG	CTCCTCCATAACCACCGTCG	60.135	59.898	151
	HWI-ST1234:241:C94GAACXX:6:1215:15288:65997_ssr56	J. ailantifolia	aat	7	GCCTTATATCTGGTCTAGTGGGC	ACTTCATGACACCAATTGGG	60.056	55.91	106
	HWI-ST1234:241:C94GAACXX:5:1310:16101:27305_ssr99	J. ailantifolia	ccg	9	GACAGTCCCTAGCCATGTGC	GCCAGGGATTGTTACAAAGGG	60.463	59.175	103
	HWI-ST1234:241:C94GAACXX:6:2115:14743:17101_ssr57	J. ailantifolia	cgc	7	GCTGTTTATCATCAGCGCCG	TCCCATGCCCGTGATATTGG	60.042	59.89	134
	HWI-ST1234:241:C94GAACXX:5:2208:1213:27089_ssr24	J. ailantifolia	gtc	7	AGAGCAGGTAGTTAGCTCCG	GCTCTTGTCGGACATGTCCC	58.605	60.741	144
	HWI-ST1234:241:C94GAACXX:5:1301:18347:8929_ssr40	J. ailantifolia	gat	8	ATGAGAATGAGACGCGATCC	TTGCACTCCAAAGGTAGCGG	57.569	60.605	105
	HWI-ST1234:240:C8N02ACXX:3:2209:18433:63453_ssr72	J. ailantifolia	aag	7	TACGGGCCTATGGTAGAGCG	TGCATGACCTTAGTGATGAAGC	60.892	58.727	106
	HWI-ST1234:241:C94GAACXX:5:2213:7296:30138_ssr53	J. ailantifolia	tct	8	TATGCACGATCACTACACGC	TGTATAGCGAGCTTGGCTGC	58.165	60.531	166
	HWI-ST1234:241:C94GAACXX:6:1312:10796:26160_ssr59	J. ailantifolia	tcc	8	CTCGACTCGTACTCCACAGC	TCGACTTCGACAAAGGGTGC	59.903	60.599	104
	HWI-ST1234:240:C8N02ACXX:3:2302:8557:10097_ssr69	J. ailantifolia	ctg	11	GAAGTGGGAAGAGGACGTCG	ATGAATGGTCTCGGCTCGG	60.109	59.557	146
	HWI-ST1234:241:C94GAACXX:6:1108:6733:88665_ssr64	J. ailantifolia	ctg	9	CCTGATATTGGCGGCATTGC	TGCCACAGTTACAGAGAGCC	60.039	59.678	109
	HWI-ST1234:241:C94GAACXX:6:1104:5176:97020_ssr44	J. ailantifolia	ctc	7	ATCGCCGCTACAATCATCCC	GGCGAAGAAATGGCAATCGG	60.321	60.249	132
	HWI-ST1234:241:C94GAACXX:6:1312:19487:70546_ssr106	J. ailantifolia	cag	8	GGTCCCGCAACAACAGTACG	AATCGGAACCACCCAACTGG	61.563	60.251	161
	HWI-ST1234:241:C94GAACXX:6:2111:3832:73645_ssr66	J. ailantifolia	aga	7	TTTCCAACAGCTTCTTGGG	GAGGACACTGCTCCAGATGG	55.606	59.822	156
	HWI-ST1234:241:C94GAACXX:6:2205:5124:66044_ssr52	J. ailantifolia	aag	7	TTCAGAGCCAACAAATGACTCTTGG	CGCAACTAATGTCAATTGTTGC	61.722	57.449	100
	HWI-ST1234:241:C94GAACXX:6:1109:14652:94856_ssr80	J. ailantifolia	aag	8	ACGGTTGAATTTCGATTGACCG	TTGAAGGTCTTCGAGAGCCG	59.841	59.756	136
	HWI-ST1234:241:C94GAACXX:5:2102:19490:4184_ssr103	J. ailantifolia	atc	8	TGTTCGCTTGCTATACCCGG	AGTCAATCGCTGTAACTTTGC	60.179	57.186	116
	HWI-ST1234:241:C94GAACXX:6:1314:18371:53931_ssr100	J. ailantifolia	agg	7	GAGAAGAGACGGTGGAGAGC	ATCTGATGATGCTGACTCGC	59.546	57.848	103
	HWI-ST1234:241:C94GAACXX:5:2306:1621:61298_ssr57	J. ailantifolia	aag	9	AGACTACTACAACTTGCTACTACC	GCTCGCATGTTCTTCTTTAATGC	57.244	59.212	110
	HWI-ST1234:240:C8N02ACXX:3:1316:7466:28901_ssr71	J. ailantifolia	ttc	8	GCTCAACTGGTTGACTTTCGG	GCCAGCTCAAATTAGTGATCGC	59.736	60.287	157
	HWI-ST1234:240:C8N02ACXX:3:1102:2748:87935_ssr45	J. ailantifolia	ctt	8	AGAGAGATGGATGCAAACATGG	GTTGGTGGGCATCATGATCC	58.447	58.965	165
	HWI-ST1234:241:C94GAACXX:6:1314:11515:20768_ssr116	J. ailantifolia	att	7	TGTGGACGAAGACGAAGACG	GGAACCTCCCGAGAAATCG	60.041	57.636	146
	HWI-ST1234:241:C94GAACXX:5:2109:9083:42089_ssr123	J. ailantifolia	tgg	7	AACCATCCTTAGGTGCAGGC	ACCTTCTCCTGCACCTCTGC	60.034	61.836	182
	HWI-ST1234:241:C94GAACXX:6:1216:4773:19100_ssr84	J. ailantifolia	aag	8	ACATTTCATCAGAAGGTGCC	TGCACTTCCCTGCTAAAGGC	56.006	60.609	169
	HWI-ST1234:241:C94GAACXX:6:1207:19565:61382_ssr83	J. ailantifolia	aga	7	CGACTGAGATTGAATGTGAGGC	TGGGTTAGGGTTAAGGATCGC	59.393	59.512	146
	HWI-ST1234:240:C8N02ACXX:3:2306:14464:53828_ssr99	J. ailantifolia	aag	7	AGCCAGTCTCTCATTTCGACC	GCAGAATCAAGTGGTCGAGC	59.794	59.276	108
	HWI-ST1234:241:C94GAACXX:5:1215:9011:23680_ssr98	J. ailantifolia	atg	8	CATGGGCATGAAGACGTACG	TCGATCTTGCACCCACATGC	59.07	61.026	102
	HWI-ST1234:241:C94GAACXX:5:1104:5749:16919_ssr93	J. ailantifolia	agg	7	GGCGAAGAAATGGCAATCGG	ATCGCCGCTACAATCATCCC	60.249	60.321	132
	HWI-ST1234:241:C94GAACXX:5:1313:9768:37044_ssr54	J. ailantifolia	ctg	7	GCTGAAGAAGAGCTTGCTGC	ACCTCACTTTCTCGGACATCG	59.831	59.797	117
	HWI-ST1234:241:C94GAACXX:6:1212:3492:26442_ssr114	J. ailantifolia	tgg	8	ATTGCATCACCTGAAAGCCC	AATCACAGACCACTGCCGC	58.811	60.672	154
	HWI-ST1234:241:C94GAACXX:6:2103:16728:94156_ssr39	J. ailantifolia	aag	8	TCTCTCCCGATTCGGTGTGG	TTTCTCGTTGGACTGGGCC	61.32	59.927	128
	HWI-ST1234:241:C94GAACXX:6:1204:17494:98439_ssr114	J. ailantifolia	ctc	7	ATTGGCCTGATATTGCACGC	AAGAAGAAGCAGAAGCAGC	59.33	55.827	103
	HWI-ST1234:241:C94GAACXX:6:2214:9251:57724_ssr36	J. ailantifolia	ata	20	TGACCATAGATGTTGAATCAGGC	TCTGTATAACCAAACGAGACC	58.545	55.084	189
	HWI-ST1234:241:C94GAACXX:5:1216:11998:99177_ssr67	J. ailantifolia	gaa	7	TGCAAGTCTTTGGTATCATTGCC	AAGATCTAATCAGATGCAGTGG	59.807	55.68	145
	HWI-ST1234:241:C94GAACXX:6:1216:15148:100354_ssr56	J. ailantifolia	tgt	7	TTTGGCTCTGACTATGCCGG	GATGCAAGCATTGTGTTTGGC	60.108	59.538	173
	HWI-ST1234:241:C94GAACXX:5:1215:16071:62635_ssr77	J. ailantifolia	cag	8	GTTTCTAGAACCATCAGTACATTCC	TCTAGCATTCCTCTAACCCGC	57.459	59.313	134
	HWI-ST1234:241:C94GAACXX:6:2214:2385:20876_ssr80	J. ailantifolia	att	12	AGTGACAAATTTGTTGAGAGCCC	CACGCAGAGTAAACAATAGCTCG	59.681	60.001	120
	HWI-ST1234:241:C94GAACXX:6:2310:14178:84105_ssr119	J. ailantifolia	cga	7	GCTCTTGTCGGACATGTCCC	AGAGCAGGTAGTTAGCTCCG	60.741	58.605	144
	HWI-ST1234:241:C94GAACXX:5:1207:16494:49607_ssr94	J. ailantifolia	gag	9	GTCCAGGAGCTCATACGATCG	GTCTGCGCTTGTGTCTTGC	60.069	60.082	103
	HWI-ST1234:241:C94GAACXX:5:1114:7398:34103_ssr54	J. ailantifolia	ctg	7	GCTGAAGAAGAGCTTGCTGC	ACCTCACTTTCTCGGACATCG	59.831	59.797	117
	HWI-ST1234:241:C94GAACXX:6:1110:8685:11651_ssr89	J. ailantifolia	tgt	7	GTCGAGCTCCGTTGTAATCG	TCGCTCAAGTTCATTCAAGCC	58.811	59.193	121
	HWI-ST1234:241:C94GAACXX:5:2202:3772:54232_ssr92	J. ailantifolia	aga	8	TCAACCACAGAATCAAAGACATCC	CCAACACTGGTTTGCAGAGC	59.238	59.969	147
	HWI-ST1234:240:C8N02ACXX:3:1205:12333:64055_ssr65	J. ailantifolia	tat	10	TTCTCGCACTTCAGGTCTCC	TCCTTTCTTCTCTCCTCTCC	59.396	55.273	117
	HWI-ST1234:240:C8N02ACXX:3:2110:3898:65257_ssr74	J. ailantifolia	atc	9	GGGATAGCACAGAAGTTGATTTAGC	GTACATCGTTGTGCTACCGC	59.992	59.356	159
	HWI-ST1234:240:C8N02ACXX:3:1108:10963:17439_ssr78	J. ailantifolia	gct	7	ACATCGACATGCGCTGGTCC	CGACATCATTCCGCATGAGC	63.185	59.766	143
	HWI-ST1234:240:C8N02ACXX:3:1308:18499:96587_ssr92	J. ailantifolia	aga	8	TCAACCACAGAATCAAAGACATCC	CCAACACTGGTTTGCAGAGC	59.238	59.969	147
	HWI-ST1234:241:C94GAACXX:6:1202:2813:47793_ssr35	J. ailantifolia	gaa	7	TTTCGACCACAAACCCATCG	CGAGAAATTGCACATGGGTGG	58.769	60.135	101
	HWI-ST1234:241:C94GAACXX:6:2307:4617:14246_ssr75	J. ailantifolia	cag	7	ACACGACAAGAAGTAATTCCAGC	GCTAGATCAATGAATGAAGCG	59.254	55.203	102
	HWI-ST1234:241:C94GAACXX:5:1110:1829:82193_ssr61	J. ailantifolia	gaa	13	CAGGAGGTGGGAGATGTTGG	ATGCTCATCCTCCTCTTCGC	59.746	59.608	159
	HWI-ST1234:241:C94GAACXX:6:2115:19656:87191_ssr37	J. ailantifolia	gac	8	GGCCGATGACGATGACTTGG	GGAATCTCCTACGAGCTCCC	61.154	59.037	100
	HWI-ST1234:241:C94GAACXX:5:1216:6064:48444_ssr63	J. ailantifolia	ttg	9	TATTCGAAACGGTGTGCTGC	ATAGGATCGTGCCTCTCACC	59.206	58.667	101
	HWI-ST1234:241:C94GAACXX:5:2111:2771:8844_ssr26	J. ailantifolia	gaa	8	AAACCAAAGAAATGGCGGC	AGAGAGCGAGAAAGTAGAGCC	57.395	58.979	127
	HWI-ST1234:241:C94GAACXX:5:1111:3403:47196_ssr29	J. ailantifolia	gtg	8	CCTAGGGATGTCGGTGAAGC	CAAGCCCATTTCTGATTTGTGC	59.895	59.002	113
	HWI-ST1234:241:C94GAACXX:5:1116:20163:92261_ssr78	J. ailantifolia	att	7	TCATACGGCTGGTTGATGGC	CCCTAAGACTCTATACACCGGG	60.464	58.844	108
	HWI-ST1234:241:C94GAACXX:6:2104:16332:59580_ssr77	J. ailantifolia	ctt	9	CACACTGAATTTGCACTATTCC	TGGATCTTGGCAACTTTGAGC	55.977	59.111	126
	HWI-ST1234:240:C8N02ACXX:3:1111:4173:78123_ssr78	J. ailantifolia	ttc	8	TCACTGTAGCTCATTGGCCC	TCGGATCAGGAGTTTGTAGAGG	59.747	58.975	100
	HWI-ST1234:241:C94GAACXX:5:2305:1790:54651_ssr79	J. ailantifolia	ttc	7	TGCTCCAGATGGATCAGATTCC	TTTCCAACAGCTTCTTGGG	59.629	55.606	145
	HWI-ST1234:240:C8N02ACXX:3:2307:17598:5066_ssr127	J. ailantifolia	gaa	7	ACTGGAGAAGAGGTATTGTTCCC	CTCTTCTTCGTCGAGGGTGC	59.48	60.457	106
	HWI-ST1234:241:C94GAACXX:5:2205:19778:54923_ssr73	J. ailantifolia	gag	8	AGAACGATTTGACAGTGATGCC	TCCCTTTCTCCTTCGTCATCC	59.256	59.168	126
	HWI-ST1234:241:C94GAACXX:6:1114:10354:3843_ssr56	J. ailantifolia	ata	7	CACATTGTGCACATGTACCC	TGTACTGCACGTGACTGTGC	57.365	60.874	158
	HWI-ST1234:241:C94GAACXX:6:2313:17908:93325_ssr111	J. ailantifolia	aga	8	AGATGAAGGTTTGCAGATGGG	TCACTCACACGAATGGCTGC	58.268	60.951	120
	HWI-ST1234:241:C94GAACXX:6:1302:18155:92188_ssr45	J. ailantifolia	tct	7	CTTGCTTTCACTTGCCATCG	GTCCCATAAGAGCCAAACGC	58.027	59.267	116
	HWI-ST1234:241:C94GAACXX:5:1216:2638:95534_ssr54	J. ailantifolia	atg	9	CGGACAAATACGAAGATTTACC	ACCATGTGTCATCTTGGACCG	55.305	60.339	163
	HWI-ST1234:240:C8N02ACXX:3:1312:20986:50194_ssr71	J. ailantifolia	tga	7	GTCCAAAGCACCAATCTCCC	CCTTGGGCTTTGGTAACTGC	58.823	59.397	107
	HWI-ST1234:241:C94GAACXX:5:2115:12256:16669_ssr77	J. ailantifolia	ctt	9	CACACTGAATTTGCACTATTCC	TGGATCTTGGCAACTTTGAGC	55.977	59.111	126
	HWI-ST1234:240:C8N02ACXX:3:2315:13500:63604_ssr38	J. ailantifolia	tct	7	CTTATCCACCTCCTGACCGG	AGATGATGTCCCACCCGTCC	59.247	61.338	130
	HWI-ST1234:241:C94GAACXX:6:1214:3473:75254_ssr62	J. ailantifolia	ttg	9	TATTCGAAACGGTGTGCTGC	ATAGGATCGTGCCTCTCACC	59.206	58.667	101
	HWI-ST1234:241:C94GAACXX:5:2104:4539:23280_ssr107	J. ailantifolia	cga	7	TCCAAAGCCTCCGTATCTCG	AGACACAAGTTCAGAACCTCG	59.255	57.901	128
	HWI-ST1234:241:C94GAACXX:6:2314:18720:80443_ssr28	J. ailantifolia	aga	7	TGTTTGGTGCAGAGGAAGAGG	TTTGCAGAGGGAACACACCG	60.203	60.818	147
	HWI-ST1234:241:C94GAACXX:6:1311:13626:75312_ssr31	J. ailantifolia	gaa	8	GGGAAGTCATCAATGGAGGG	ATCAAGGACAGAAACCGGGC	57.645	60.323	128
	HWI-ST1234:241:C94GAACXX:5:2206:8615:99229_ssr69	J. ailantifolia	acc	8	TGGTTGTGCTACCAGTACGC	ATTCCATCTCCCAGCAACGC	60.32	60.749	128
	HWI-ST1234:240:C8N02ACXX:3:1114:6206:12869_ssr44	J. ailantifolia	ctc	7	ATCGCCGCTACAATCATCCC	GGCGAAGAAATGGCAATCGG	60.321	60.249	132
	HWI-ST1234:240:C8N02ACXX:3:2101:14721:97032_ssr40	J. ailantifolia	aat	7	CCTTAGTGAGGTTCTACGTTATCC	ACATTGGTGGGTATGAATGAGG	58.17	58.098	122
	HWI-ST1234:240:C8N02ACXX:3:2112:21150:74802_ssr56	J. ailantifolia	ttc	7	CCTTGGCTCTGTAATGCGCC	AAATTGGATGGTTCGTGCGG	61.719	59.474	111
	HWI-ST1234:241:C94GAACXX:6:2211:7865:25087_ssr112	J. ailantifolia	tct	8	ATCTCGTCTCGAAAGCCTGC	GTTTACGCAGATCGCTGG	60.179	56.329	156
	HWI-ST1234:240:C8N02ACXX:3:1102:1786:62292_ssr77	J. ailantifolia	aag	7	TGATTGTTACAGATCATGAGCCC	CTGCTCAGTTTCAAGTCGGG	58.545	58.848	111
	HWI-ST1234:240:C8N02ACXX:3:1303:19070:23160_ssr68	J. ailantifolia	gaa	10	TCTACTGCCACAACGTTCCG	AGATCCGACATCATTAACATTTGCC	60.319	59.991	101
	HWI-ST1234:241:C94GAACXX:5:2207:12904:71431_ssr24	J. ailantifolia	ttc	7	ACAACTTCTTAAGGCTGGC	TCTGTACTTGCTGTCTTCCG	55.401	57.275	146
	HWI-ST1234:240:C8N02ACXX:3:1213:15227:94225_ssr29	J. ailantifolia	gtg	8	CCTAGGGATGTCGGTGAAGC	CAAGCCCATTTCTGATTTGTGC	59.895	59.002	113
	HWI-ST1234:241:C94GAACXX:5:2103:1867:91803_ssr59	J. ailantifolia	aag	7	AAGGCCTTCCTGTTAAATAGG	TCCATTCAGAGAAGAGAAAGGGC	55.246	60.055	100
	HWI-ST1234:241:C94GAACXX:5:2209:17507:58787_ssr24	J. ailantifolia	gag	7	GTCGAGTACCAACGGCATCC	TTCTGTTCGTGGCAGATCCC	60.805	60.036	117
	HWI-ST1234:241:C94GAACXX:5:2105:5880:76928_ssr54	J. ailantifolia	ctg	7	GCTGAAGAAGAGCTTGCTGC	ACCTCACTTTCTCGGACATCG	59.831	59.797	117
	HWI-ST1234:241:C94GAACXX:6:1308:20243:50424_ssr34	J. ailantifolia	gac	9	TGGAGATGGAGGATGAGAGGG	AGACCACAATCACTCCATAGCC	60.133	59.829	104
	HWI-ST1234:241:C94GAACXX:5:1208:17576:17286_ssr77	J. ailantifolia	cga	7	GGCGAGGGAAGATTCAGAGG	GATCTGTCCTGACCACCAGC	59.894	60.108	128
	HWI-ST1234:241:C94GAACXX:5:1104:4131:16559_ssr90	J. ailantifolia	gag	7	AAACGTCGACTTGGGTAGCG	CTCAATGCACACACCATCCC	60.665	59.187	109
	HWI-ST1234:241:C94GAACXX:5:1216:10226:90829_ssr77	J. ailantifolia	cga	7	GGCGAGGGAAGATTCAGAGG	GATCTGTCCTGACCACCAGC	59.894	60.108	128
	HWI-ST1234:241:C94GAACXX:6:1301:3174:26642_ssr84	J. ailantifolia	acc	7	GGCGGAGAATGTGATAGCGC	ATGTTGGCCATTGTTGCTGC	61.561	60.321	138
	HWI-ST1234:240:C8N02ACXX:3:1111:7824:88480_ssr93	J. ailantifolia	cct	8	TCCTAGCCAAAGCAAGCTGC	TGGATGGCAAGTTCTCCAGC	60.962	60.323	156
	HWI-ST1234:241:C94GAACXX:6:1209:8988:7300_ssr31	J. ailantifolia	gaa	8	TTTCGACCACAAACCCATCG	GTCCCTGCTCGAGAAATTGC	58.769	59.27	113
	HWI-ST1234:240:C8N02ACXX:3:2110:7394:87072_ssr61	J. ailantifolia	tct	7	TTTCTTGGTCGTCTTGTCC	TCGCATGTAGGCTTCGATGG	55.071	60.249	113
	HWI-ST1234:240:C8N02ACXX:3:2304:12829:58524_ssr77	J. ailantifolia	aag	7	TTGTTACAGATCACGAGCCC	CTGCTCAGTTTCAAGTCGGG	57.62	58.848	108
	HWI-ST1234:241:C94GAACXX:6:1216:12547:71577_ssr79	J. ailantifolia	aat	7	AAAGGACTCATGAGCTGGG	AGGTGAAACTGTAACATCCCG	56.719	57.946	123
	HWI-ST1234:240:C8N02ACXX:3:2109:1552:98968_ssr119	J. ailantifolia	ggt	7	GGAGTTGAGGAAGCGTAGGG	TCCAAGATCCATCATGGCCG	59.824	59.891	159
	HWI-ST1234:241:C94GAACXX:5:2312:16450:76439_ssr89	J. ailantifolia	gaa	7	CAAGTGTTGGGAAAGCAGTGG	GGTCTCGGCTACAACCTTGG	59.932	60.391	113
	HWI-ST1234:240:C8N02ACXX:3:2214:11408:62701_ssr64	J. ailantifolia	att	8	GGCAGTTCCAAGCAACACG	TGAGACAGGTTCCCAAATTGG	60.009	58.125	124
	HWI-ST1234:241:C94GAACXX:5:1115:9270:27965_ssr62	J. ailantifolia	aag	8	GTCGTCTTCAGTGAGGGAGG	GAAACGGCGGCAATGTATCC	59.472	59.971	116
	HWI-ST1234:240:C8N02ACXX:3:1307:3049:16468_ssr30	J. ailantifolia	ggc	7	GGGTTGGTGTTGATGTTGGC	TGGAACCGAAGATCCAGAACC	59.967	59.722	119
	HWI-ST1234:241:C94GAACXX:6:1201:14934:32190_ssr81	J. ailantifolia	gct	7	CAGGCTATCCATGCGCTTGG	TATCACCATCGTCTCCGTCC	61.513	58.684	100
	HWI-ST1234:241:C94GAACXX:5:2114:20957:36770_ssr56	J. ailantifolia	cag	7	ACACACAATCCGGACACTCC	CTGCCAAAGCTGCCGAATCC	59.965	62.276	145
	HWI-ST1234:240:C8N02ACXX:3:2204:6335:45268_ssr114	J. ailantifolia	gtg	9	AATCGGTTGCAGGTGGAAGG	ACTGTTGAACCCAGATGTAGTGG	60.609	60.245	104
	HWI-ST1234:241:C94GAACXX:5:1307:6564:40827_ssr104	J. ailantifolia	aga	7	TGAGGGCTTCAATCTGAGCG	TTCGAGTTCGCAGGTGATCC	60.108	60.109	146
	HWI-ST1234:240:C8N02ACXX:3:1110:6385:16396_ssr70	J. ailantifolia	caa	9	ATAGGATCGTGCCTCTCACC	TATTCGAAACGGTGTGCTGC	58.667	59.206	101
	HWI-ST1234:241:C94GAACXX:6:1309:12370:97793_ssr36	J. ailantifolia	tct	7	AAATTCCCTCGGCTCTGGC	AAACATAAGTGCCGCCGG	60.077	58.414	108
	HWI-ST1234:241:C94GAACXX:6:2302:5717:37879_ssr80	J. ailantifolia	aag	8	ACGGTTGAATTTGGATTGACCG	TTGAAGGTCTTCGAGAGCCG	59.772	59.756	136
	HWI-ST1234:241:C94GAACXX:6:1309:12765:85623_ssr34	J. ailantifolia	ttc	8	CTTCCGCTTACCTTTCTCAGC	AAGGTTGGGATGAGTGTCGG	58.997	59.675	149
	HWI-ST1234:241:C94GAACXX:6:2205:15034:15535_ssr55	J. ailantifolia	ctc	7	TCGCTGTCTTCGACTACGG	AAGACTAGAGGCGTTCGTCG	59.208	59.553	134
	HWI-ST1234:241:C94GAACXX:6:2304:15786:58261_ssr37	J. ailantifolia	ttc	7	AACTGAAAGTCCTCCGTGCC	CAGTAGCGCTTACATTACTACAGG	60.25	59.023	164
	HWI-ST1234:241:C94GAACXX:6:1307:3271:57412_ssr33	J. ailantifolia	tcc	7	AAATGCAAGTGTGAATCCGC	GAAGAAGGCTGGGAAGAGGG	57.647	59.746	120
	HWI-ST1234:241:C94GAACXX:6:1304:10525:18028_ssr112	J. ailantifolia	tcc	9	TCCCTCATTATTCGTCGTCG	AGAGAATAGAACGAAGGATGTTGG	57.231	58.335	131
	HWI-ST1234:241:C94GAACXX:5:1309:3037:94031_ssr34	J. ailantifolia	agc	8	GGACCAAGAAGATGCTTTCTCC	TCCTGCCCAGTTCCCATTCC	58.987	61.863	180
	HWI-ST1234:240:C8N02ACXX:3:1206:14928:36813_ssr115	J. ailantifolia	tct	11	CAGTTTCGTCATTCTCTTCGCC	AGAAGAAATGGTTGAGGACG	59.907	55.383	149
	HWI-ST1234:241:C94GAACXX:6:2212:12117:69311_ssr28	J. ailantifolia	aat	8	AGGATTCAAGGGCTTAGACGG	TGTGTGGATGTAACGACCCG	59.513	60.038	129
	HWI-ST1234:241:C94GAACXX:6:1309:17124:7074_ssr50	J. ailantifolia	tgg	7	CTAGGGTTTCGTTTCTGTGGC	TACTCAACCTCCCGATTCGC	59.195	59.541	168
	HWI-ST1234:241:C94GAACXX:5:2204:4829:36796_ssr90	J. ailantifolia	cca	8	ATTTGGAGGTTGCAGATGGG	CAATCCTCTCGATGTTCGCG	58.143	59.151	129
	HWI-ST1234:241:C94GAACXX:5:1214:18409:38610_ssr25	J. ailantifolia	gat	8	AGTCAATCGCTGTAACTTTGC	TGTTCGCTTGCTATACCCGG	57.186	60.179	116
	HWI-ST1234:241:C94GAACXX:5:1304:19943:79321_ssr85	J. ailantifolia	ctg	8	ACACCATTACAACGTGCATGG	CAACCCTGCTGGAACATGC	59.461	59.412	130
	HWI-ST1234:241:C94GAACXX:5:2102:20038:72586_ssr84	J. ailantifolia	aag	7	GTGTGTGTTTGTCCATCCTAGC	TGCCAACGTTATTTGTTGTCG	59.516	58.012	163
	HWI-ST1234:241:C94GAACXX:6:2113:5304:83468_ssr56	J. ailantifolia	ttc	8	TTCCGGTCGTAGGAGAAGGG	GAGCATCCCAACTTCTTCTTCC	60.682	58.987	103
	HWI-ST1234:241:C94GAACXX:6:1312:18850:46568_ssr111	J. ailantifolia	cat	7	TCGGAAGTCGTCGTTCTTGG	TGGCGAGACCGAGAAGATGG	60.04	61.667	151
	HWI-ST1234:240:C8N02ACXX:3:2112:4028:89269_ssr62	J. ailantifolia	aag	8	GTCGTCTTCAGTGAGGGAGG	GAAACGGCGGCAATGTATCC	59.472	59.971	116
	HWI-ST1234:241:C94GAACXX:6:1114:11822:92304_ssr77	J. ailantifolia	cag	8	GTTTCTAGAACCATCAGTACATTCC	TCTAGCATTCCTCTAACCCGC	57.459	59.313	134
	HWI-ST1234:241:C94GAACXX:6:1103:9515:7055_ssr68	J. ailantifolia	tgc	8	TTGATGGGTCGGATCGGACG	ATTCCTGCTTTACCAACAGC	62.012	56.306	132
	HWI-ST1234:241:C94GAACXX:6:2307:4677:62495_ssr39	J. ailantifolia	agc	7	TAGCACCATCGTCTCCGTCC	CAGGCTATCCATGCGCTTGG	61.382	61.513	100
	HWI-ST1234:241:C94GAACXX:5:2314:3294:99559_ssr74	J. ailantifolia	ggt	8	AGTGGTGAGGGAATGCATGG	CACGTGTCACATGATGGAGC	60.034	59.277	126
	HWI-ST1234:241:C94GAACXX:6:2104:19508:76940_ssr67	J. ailantifolia	ttg	9	AGAGCAGCTGATACGAGAGC	TGGACTTTCCAGTTCAATTAGC	59.332	56.617	117
	HWI-ST1234:241:C94GAACXX:5:1313:14227:98611_ssr105	J. ailantifolia	ctc	8	CGACTTCGATCTGGGTCTCG	GGGTTGGGAGGAAGCATAGG	59.972	59.816	115
	HWI-ST1234:241:C94GAACXX:5:1311:17068:2824_ssr40	J. ailantifolia	agg	9	AGAGGAAGAGAATAGAACGCAGG	TCCCTCATTATCCGTCGTCG	59.617	59.051	173
	HWI-ST1234:240:C8N02ACXX:3:1207:14295:76613_ssr90	J. ailantifolia	gca	7	CAAGCTATGTTGGCTGCTGG	CCTGGGTTTGTACCTGCAGG	59.545	60.609	172
	HWI-ST1234:241:C94GAACXX:6:1302:16058:86333_ssr25	J. ailantifolia	gat	8	AGTCAATCGCTGTAACTTTGC	TGTTCGCTTGCTATACCCGG	57.186	60.179	116
	HWI-ST1234:240:C8N02ACXX:3:1212:9444:36442_ssr51	J. ailantifolia	ttc	11	TTCGAGTTCGCAGGTGATCC	ATCTGAGGGCTTCATGTCGG	60.109	59.533	133
	HWI-ST1234:240:C8N02ACXX:3:2210:6291:81378_ssr58	J. ailantifolia	gag	8	ATCTGCAAGAAGGAAGTAATGG	AGTGCAGACCAATCTATTCCAGC	56.133	60.684	100
	HWI-ST1234:240:C8N02ACXX:3:1112:6127:50645_ssr77	J. ailantifolia	cga	7	GGCGAGGGAAGATTCAGAGG	GATCTGTCCTGACCACCAGC	59.894	60.108	128
	HWI-ST1234:241:C94GAACXX:6:2303:4696:80081_ssr73	J. ailantifolia	aag	22	TGGTCACATGAAGGAGTGGG	AAGTACATGGACCATACAAGC	59.308	55.665	162
	HWI-ST1234:241:C94GAACXX:5:1316:1942:13004_ssr101	J. ailantifolia	aag	9	ACGGACACCCAACTTATATTACC	GGGCAATTGATGGAGATAGC	57.973	56.321	114
	HWI-ST1234:241:C94GAACXX:6:1103:9502:17241_ssr40	J. ailantifolia	cca	7	ACGCCTCATCGTCTTTCTCC	TCTAGGCCCGAGAACTGTCG	59.826	61.03	141
	HWI-ST1234:240:C8N02ACXX:3:2116:19742:82300_ssr24	J. ailantifolia	aat	8	AAGGACTCATGAGCTGGG	AGGTGAAACTGTAACATCCCG	55.856	57.946	125
	HWI-ST1234:241:C94GAACXX:6:1215:3989:46758_ssr81	J. ailantifolia	tta	7	ACTTCATGACACCAATTGGG	GCCTTATATCTGGTCTAGTGGGC	55.91	60.056	106
	HWI-ST1234:240:C8N02ACXX:3:1311:3139:26628_ssr88	J. ailantifolia	aag	7	GAGGAAAGAGCGAGAGAGGG	GGAAGTTGTCATTGATCACGTCC	59.256	59.875	127
	HWI-ST1234:241:C94GAACXX:5:1104:14063:87402_ssr123	J. ailantifolia	tgg	7	AACCATCCTTAGGTGCAGGC	ACCTTCTCCTGCACCTCTGC	60.034	61.836	182
	HWI-ST1234:241:C94GAACXX:5:2315:9556:29613_ssr81	J. ailantifolia	ctg	8	TCTAGCATTCCTCTAACCCGC	GTTTCTAGAACCATCAGTACATTCC	59.313	57.459	134
	HWI-ST1234:241:C94GAACXX:5:2210:17983:68610_ssr44	J. ailantifolia	ctt	10	CTTTGCCATTGAACACCAACG	AGCAAACAAAGGCTTAAGGC	58.874	57.18	115
	HWI-ST1234:241:C94GAACXX:5:1314:8102:39391_ssr79	J. ailantifolia	cgg	7	TGGAGAAGAGGGTGAGGAGG	GTTAAGGGCCAAGGCAGTCC	59.958	60.966	122
	HWI-ST1234:241:C94GAACXX:5:2207:5004:91416_ssr57	J. ailantifolia	gtt	7	TGAAGTAGCAGCATTTGTGACG	TCTGGACAAGCACTTGGTGG	59.52	60.179	108
	HWI-ST1234:240:C8N02ACXX:3:2315:18246:29018_ssr52	J. ailantifolia	tgt	20	ATGGCCTTTGAGGGTTACGG	CCCACAAGGCTCACATAGTACC	60.034	60.42	124
	HWI-ST1234:241:C94GAACXX:6:1208:19372:70407_ssr78	J. ailantifolia	agt	7	TGGGATGAATCATGCAATCTTGG	TCTCTGATATGTTGCCGGCG	59.36	60.249	112
	HWI-ST1234:241:C94GAACXX:6:1306:8246:33988_ssr73	J. ailantifolia	cga	8	ACGCCAATGACACCACTACC	CTTTCAACTTCACCGTCACCG	60.321	59.739	100
	HWI-ST1234:240:C8N02ACXX:3:1303:4948:46861_ssr84	J. ailantifolia	aag	7	GTGTGTGTTTGTCCATCCTAGC	TGCCAACGTTATTTGTTGTCG	59.516	58.012	163
	HWI-ST1234:241:C94GAACXX:6:2213:3301:28957_ssr27	J. ailantifolia	atc	7	CGTCTTCTTCCCTCATCTCCG	ACAAGCATCATTGGTAAGAAACAGG	59.934	60.048	148
	HWI-ST1234:241:C94GAACXX:6:1106:9740:54640_ssr59	J. ailantifolia	aag	7	AAGGCCTTCCTGTTAAATAGG	TCCATTCAGAGAAGAGAAAGGGC	55.246	60.055	100
	HWI-ST1234:240:C8N02ACXX:3:2304:16987:48043_ssr30	J. ailantifolia	ttc	8	AGAAGGTCTCCTACTTCTGC	AAACACCGTCAGAAGCAGCG	55.973	61.499	170
	HWI-ST1234:241:C94GAACXX:5:2307:8156:20367_ssr56	J. ailantifolia	ttg	8	CCAGAGTCATCAAATGATTGGGC	CATGGAGCAGCACTAACGC	59.932	59.282	144
	HWI-ST1234:241:C94GAACXX:6:1313:17181:5472_ssr38	J. ailantifolia	tct	7	CTTATCCACCTCCTGACCGG	AGATGATGTCCCACCCGTCC	59.247	61.338	130
	HWI-ST1234:241:C94GAACXX:5:1116:6786:88548_ssr39	J. ailantifolia	aat	19	TCTCCCTTGCAATTGTTATGAAGC	GGATTCGAAAGATCCTTCTTCACC	59.842	59.427	114
	HWI-ST1234:241:C94GAACXX:6:2216:9364:29160_ssr56	J. ailantifolia	tgt	7	TTTGGCTCTGACTATGCCGG	GATGCAAGCATTGTGTTTGGC	60.108	59.538	173
	HWI-ST1234:240:C8N02ACXX:3:1110:19509:10294_ssr72	J. ailantifolia	gat	8	GCTTAGCTGTAATCAATTAACCTGC	TGCAGGGCAATAGCTAGAGC	58.798	59.893	146
	HWI-ST1234:241:C94GAACXX:6:1307:1990:84607_ssr70	J. ailantifolia	caa	7	CCGATTGATTCAAGTGTCGTCG	TCTATCCAATCGTTCACTGACC	59.972	57.613	109
	HWI-ST1234:241:C94GAACXX:6:1216:7764:43157_ssr37	J. ailantifolia	cct	8	TCCCTTTCTCCTTCGTCATCC	AGAACGATTTGACAGTGATGCC	59.168	59.256	126
	HWI-ST1234:241:C94GAACXX:5:2212:10761:37867_ssr116	J. ailantifolia	att	7	TGTGGACGAAGACGAAGACG	GGAACCTCCCGAGAAATCG	60.041	57.636	146
	HWI-ST1234:241:C94GAACXX:6:1202:15322:70141_ssr114	J. ailantifolia	ttc	9	AGGCATCTCATTTGTATGTCAACC	CCAGAATTGGGATAAAGGAGG	59.358	55.694	146
	HWI-ST1234:240:C8N02ACXX:3:1110:14775:100429_ssr76	J. ailantifolia	cag	7	TTACGTGCAGAGGAGCTTGG	CAACTGGCCTCTCCTAAGCC	60.037	60.107	103
	HWI-ST1234:241:C94GAACXX:6:1206:20801:31235_ssr78	J. ailantifolia	tca	9	CATCCGGGAGAACTCTTGTCC	CGATTTGGAGGTGGCAGTCG	60.135	61.362	104
	HWI-ST1234:241:C94GAACXX:6:2303:13444:33284_ssr55	J. ailantifolia	tca	8	AGAAACCATACCCACTTCACC	GCTCATAACCCTAAGAAGTAAGACG	57.565	59.022	103
	HWI-ST1234:241:C94GAACXX:5:2314:9959:73904_ssr43	J. ailantifolia	caa	9	TGGACTTTCCAGTTCAATTAGC	AGAGCAGCTGATACGAGAGC	56.617	59.332	117
	HWI-ST1234:241:C94GAACXX:6:2309:9116:89200_ssr50	J. ailantifolia	tgt	7	TTCCGAGATCGTGCAATTGC	GATGCAGAATCGACATCACCC	59.273	59.13	114
	HWI-ST1234:241:C94GAACXX:5:1315:16953:31203_ssr91	J. ailantifolia	aga	8	AAACCACGTGACCCATTTCC	TCAACCAATCTGGCAAAGGC	58.676	59.032	147
	HWI-ST1234:241:C94GAACXX:5:2316:11638:86689_ssr75	J. ailantifolia	cag	7	ACACGACAAGAAGTAATTCCAGC	GCTAGATCAATGAATGAAGCG	59.254	55.203	102
	HWI-ST1234:241:C94GAACXX:5:2309:15754:24115_ssr44	J. ailantifolia	tgg	11	TTGGTCTTCGAGATCAGCGG	CCTCAAATCCTCTCTCGCCC	59.827	59.894	103
	HWI-ST1234:240:C8N02ACXX:3:2304:11441:42036_ssr58	J. ailantifolia	aga	7	GGGAGAAACAGGGAGACACG	ACCGCATTAGTCCTCTCATCC	60.037	59.311	106
	HWI-ST1234:241:C94GAACXX:6:2206:3000:93862_ssr110	J. ailantifolia	gtt	10	TCCACTGGCACGAAGATTGC	GCTGACGATTTCGACATCTTTGG	60.955	60.484	107
	HWI-ST1234:241:C94GAACXX:5:2113:9388:31008_ssr61	J. ailantifolia	ctg	8	CATCCAGTGGTGCAAATCGC	GCATCACTACGTTCCGTACC	60.179	58.447	157
	HWI-ST1234:241:C94GAACXX:6:1316:14722:32908_ssr94	J. ailantifolia	aat	7	ATCTGCAAGGAGAAGACAGC	CCAAGCTCAAGGCCTTTACC	57.6	58.823	100
	HWI-ST1234:241:C94GAACXX:5:2215:9536:73112_ssr59	J. ailantifolia	aag	7	ACTAAGGCCTTCCTGTTAAATAGG	CCATTCACAGAAGAGAAAGGGC	57.997	59.248	102
	HWI-ST1234:240:C8N02ACXX:3:2206:5647:16547_ssr38	J. ailantifolia	ggt	10	CTTAGGGATGTCGGTGAGGC	TTTAGCCTTCGACTGCCC	59.895	56.967	100
	HWI-ST1234:241:C94GAACXX:5:1112:9010:39789_ssr56	J. ailantifolia	ctc	9	GTCTGCGCTTGTGTCTTGC	GTCCAGGAGCTCATACGATCG	60.082	60.069	103
	HWI-ST1234:241:C94GAACXX:6:2114:11590:88816_ssr84	J. ailantifolia	aat	7	GCCTACACTGATTCTCAACAGC	TGTTGAGTTGTGTAGCTAACG	59.325	56.245	131
	HWI-ST1234:240:C8N02ACXX:3:2209:18700:59922_ssr84	J. ailantifolia	aat	7	GCCTACACTGATTCTCAACAGC	TGTTGAGTTGTGTAGCTAACG	59.325	56.245	131
	HWI-ST1234:241:C94GAACXX:6:2106:2217:6838_ssr86	J. ailantifolia	gat	8	GCTCATAACCCTAAGAAGTAAGACG	AGAAACCATACCCACTTCACC	59.022	57.565	103
	HWI-ST1234:241:C94GAACXX:6:2204:3899:83173_ssr41	J. ailantifolia	agg	7	TTTCGCTCTCCGTTACAAGG	GCAATAAAGGCTAGCAAGAGGG	57.925	59.379	138
	HWI-ST1234:241:C94GAACXX:5:1102:7509:63938_ssr57	J. ailantifolia	cag	7	AAGCCACGATCGTCATGAGG	GTCTGACCCAGCAGATCACC	60.179	60.108	105
	HWI-ST1234:241:C94GAACXX:5:2313:3138:59213_ssr93	J. ailantifolia	gac	7	ACTTGCCGTATCTCTGCACC	TATACAACAGAGCGGTGGCG	60.108	60.179	121
	HWI-ST1234:241:C94GAACXX:6:1212:7183:52578_ssr28	J. ailantifolia	gaa	7	GAGCGGCAACAACAACAGG	TGTTCTTGAAGGGCACGAGC	60.009	60.885	158
	HWI-ST1234:241:C94GAACXX:5:1302:16681:96047_ssr59	J. ailantifolia	aag	7	AAGGCCTTCCTGTTAAATAGG	TCCATTCAGAGAAGAGAAAGGGC	55.246	60.055	100
	HWI-ST1234:240:C8N02ACXX:3:2302:10262:96010_ssr89	J. ailantifolia	aca	8	CCTCCAATGGTCAGAGGATAAGG	GGCATCACCTAACTTCTTGCC	59.928	59.254	121
	HWI-ST1234:241:C94GAACXX:5:1315:16102:84212_ssr54	J. ailantifolia	atg	9	CGGACAAATACGAAGATTTACC	ACCATGTGTCATCTTGGACCG	55.305	60.339	163
	HWI-ST1234:241:C94GAACXX:5:2202:1770:40674_ssr91	J. ailantifolia	aga	8	AAACCACGTGACCCATTTCC	TCAACCAATCTGGCAAAGGC	58.676	59.032	147
	HWI-ST1234:241:C94GAACXX:5:2211:15738:79458_ssr111	J. ailantifolia	ttc	7	TCCTTCCCTGTCTCTTCAACC	ACCAAATAGGAGAACAAGGAGG	59.021	57.424	103
	HWI-ST1234:241:C94GAACXX:5:1301:14188:72885_ssr72	J. ailantifolia	agc	7	GACGTGTGGAAGCTACGAGG	GACATGGGAGGAATGAAGTAGC	60.456	58.528	100
	HWI-ST1234:241:C94GAACXX:5:1310:15955:2943_ssr54	J. ailantifolia	cct	8	AGTTAGCCCTACGCGTCTCC	TGGATGGCAAGTTCTCCAGC	61.383	60.323	105
	HWI-ST1234:241:C94GAACXX:6:1316:12171:11264_ssr65	J. ailantifolia	aac	7	AGCCTAACATTCGTAATGGC	TTGATGATGTCGTGAATGGC	55.903	56.504	104
	HWI-ST1234:241:C94GAACXX:6:2309:2336:16815_ssr79	J. ailantifolia	ttg	7	AAATCGGAGCGGAGTATCGG	ATCTCTTGCTCCCACACACG	59.686	60.037	106
	HWI-ST1234:241:C94GAACXX:5:2306:15316:74953_ssr89	J. ailantifolia	aca	8	CCTCCAATGGTCAGAGGATAAGG	GGCATCACCTAACTTCTTGCC	59.928	59.254	121
	HWI-ST1234:241:C94GAACXX:6:1203:11021:26346_ssr45	J. ailantifolia	aga	7	CCAAAGTGATGGCCATGC	TGTTTGGCTCCACTAGTCGG	56.759	59.68	107
	HWI-ST1234:241:C94GAACXX:5:1316:17408:39660_ssr69	J. ailantifolia	ctg	11	GAAGTGGGAAGAGGACGTCG	ATGAATGGTCTCGGCTCGG	60.109	59.557	146
	HWI-ST1234:241:C94GAACXX:6:1114:19804:37553_ssr55	J. ailantifolia	aat	15	AGAGATGTACGACAAGTCTTGC	AAACGCACATGCAGCCAGG	58.161	61.923	107
	HWI-ST1234:241:C94GAACXX:6:1116:2881:58671_ssr60	J. ailantifolia	tct	8	ATCCCTCCCTAACCCGTACC	AGGCTAGGAGAATCAGAGGG	60.105	57.603	119
	HWI-ST1234:241:C94GAACXX:6:2309:15227:76889_ssr37	J. ailantifolia	gac	8	GGCCGATGACGATGACTTGG	GGAATCTCCTACGAGCTCCC	61.154	59.037	100
	HWI-ST1234:241:C94GAACXX:5:2204:6828:59232_ssr49	J. ailantifolia	tct	7	AAACATCTAACCCAGCAGCG	CCCTATCCGTCACACACTGC	58.547	60.46	107
	HWI-ST1234:241:C94GAACXX:5:2105:9204:83348_ssr34	J. ailantifolia	cag	15	AAAGACGCCTTTGCCTGACC	GGCGCCTCATCATCCATAGG	61.173	60.392	147
	HWI-ST1234:241:C94GAACXX:6:2112:4710:80688_ssr29	J. ailantifolia	ctg	8	GTTTCCCTTTGGCGTGTGC	AGGCGGAGATGAGATGTTCG	60.3	59.613	117
	HWI-ST1234:240:C8N02ACXX:3:1301:7133:81388_ssr70	J. ailantifolia	aag	8	AACATCTTTCAACAAGCCGC	AGGATTCAGTCTGAGAGCAGC	57.578	59.518	132
	HWI-ST1234:240:C8N02ACXX:3:1307:11838:89348_ssr39	J. ailantifolia	ttc	8	CCAACACTGGTTTGCAGAGC	TCAACCACAGAATCAAAGACATCC	59.969	59.238	147
	HWI-ST1234:241:C94GAACXX:5:1108:8481:94433_ssr68	J. ailantifolia	tct	7	ACGTCGAACACTCTTCCACC	ATCCTACGGTGGGTTTGTGG	59.968	59.673	156
	HWI-ST1234:240:C8N02ACXX:3:1116:1659:90482_ssr38	J. ailantifolia	tct	7	CTTATCCACCTCCTGACCGG	AGATGATGTCCCACCCGTCC	59.247	61.338	130
	HWI-ST1234:240:C8N02ACXX:3:1312:4109:39412_ssr42	J. ailantifolia	tcg	8	ATCAGTCCTGTGCAGTAGCG	TGCCTGATGAAGAGTCTTCGG	59.826	59.794	102
	HWI-ST1234:241:C94GAACXX:5:2306:9613:95763_ssr88	J. ailantifolia	aca	8	CATGGAGCAGCACTAACGC	CCAGAGTCATCAAATGATTGGGC	59.282	59.932	144
	HWI-ST1234:241:C94GAACXX:5:1308:9144:78039_ssr77	J. ailantifolia	ttc	7	GAGTTCCTCTCCCAAAGCCC	AGCAAATTTGAGGGCTTCGC	60.035	59.755	127
	HWI-ST1234:241:C94GAACXX:5:2106:7175:48131_ssr33	J. ailantifolia	tcg	10	TGCTGATGGTTATCCTCTTCC	AGAAGTTGATTCGGTGGGCC	57.154	60.323	115
	HWI-ST1234:240:C8N02ACXX:3:1108:3658:43503_ssr60	J. ailantifolia	ctc	7	GCCCATCAATAATGAGAGATCTTCC	AGTGGTGGTACTGGTGTTGG	59.353	59.528	129
	HWI-ST1234:241:C94GAACXX:5:1315:18515:58218_ssr36	J. ailantifolia	tct	9	GAAGCAGCAGGGAGAATTGG	AGCTAGCGCTAGGTCTCTCG	58.899	60.883	123
	HWI-ST1234:241:C94GAACXX:6:2207:9310:36774_ssr63	J. ailantifolia	gaa	7	GAAACTGAAAGTGACGGTGG	TGTCCTTATTGCGGTGGAGG	56.961	59.748	168
	HWI-ST1234:241:C94GAACXX:5:2215:4855:38250_ssr53	J. ailantifolia	ttc	7	TCAAATCCAGCCTAGCTAGGG	GGATCTTCTCCGATGATGGATGG	58.95	60.369	131
	HWI-ST1234:240:C8N02ACXX:3:2207:10099:67296_ssr71	J. ailantifolia	gaa	8	CTCCTCCATAACCACCGTCG	TCCACCAAAGATCACGCTCC	59.898	60.036	120
	HWI-ST1234:241:C94GAACXX:5:2305:14494:56080_ssr92	J. ailantifolia	tgc	7	GATAAGGCGTGTGCTCTCGG	CATCAACAACAACATCTACAGTAGG	60.872	57.935	137
	HWI-ST1234:241:C94GAACXX:5:2102:19418:88274_ssr98	J. ailantifolia	ttc	7	ACAACCCAATTCTCATGCCC	GGATCTTCTCCGATGATGGATGG	58.439	60.369	154
	HWI-ST1234:241:C94GAACXX:6:1113:4317:70039_ssr64	J. ailantifolia	aga	10	ACTAAGGATCATGGTCTGCCC	ATCTCGGGAAGGGCAACTCG	59.229	61.961	146
	HWI-ST1234:241:C94GAACXX:6:2113:19208:43970_ssr111	J. ailantifolia	ttc	7	TCCTTCCCTGTCTCTTCAACC	ACCAAATAGGAGAACAAGGAGG	59.021	57.424	103
	HWI-ST1234:241:C94GAACXX:6:2114:3925:74691_ssr49	J. ailantifolia	ctg	7	GTGGGACCAGCATCTCATCG	TTCTAGCCACAGATCCGAGC	60.532	59.253	104
	HWI-ST1234:241:C94GAACXX:6:1204:14485:51417_ssr62	J. ailantifolia	aag	8	GTCGTCTTCAGTGAGGGAGG	GAAACGGCGGCAATGTATCC	59.472	59.971	116
	HWI-ST1234:240:C8N02ACXX:3:1302:6921:29246_ssr31	J. ailantifolia	gaa	8	GGGAAGTCATCAATGGAGGG	ATCAAGGACAGAAACCGGGC	57.645	60.323	128
	HWI-ST1234:240:C8N02ACXX:3:1316:3812:47334_ssr101	J. ailantifolia	ctt	7	GAATCCCAACTTCAAGGCCC	GAAATCGAGGACTTACCGGG	58.814	57.78	100
	HWI-ST1234:241:C94GAACXX:6:1310:4760:6631_ssr107	J. ailantifolia	atc	9	ACCATGTGTCATCTTGGACCG	CGGACAAATACGAAGATTTACC	60.339	55.305	163
	HWI-ST1234:240:C8N02ACXX:3:1302:19785:28751_ssr109	J. ailantifolia	ttc	7	TCCTAGGCTCTGTAATGCGC	AGAAATGGGAGAAGGGAGGG	59.611	58.399	127
	HWI-ST1234:241:C94GAACXX:5:1104:20149:7338_ssr81	J. ailantifolia	gct	9	TTGCATAGGCCACCGTAACC	TGTGAATGGTGTCCGATCGG	60.393	60.108	110
	HWI-ST1234:241:C94GAACXX:5:2216:15242:67719_ssr105	J. ailantifolia	aga	7	TAGTCTCAAACGCTGGCTGG	AGAGGCCATGAATCAACAGC	60.037	58.24	168
	HWI-ST1234:241:C94GAACXX:6:1208:17696:30285_ssr79	J. ailantifolia	ttg	7	AAATCGGAGCGGAGTATCGG	ATCTCTTGCTCCCACACACG	59.686	60.037	106
	HWI-ST1234:241:C94GAACXX:5:1205:20336:33796_ssr55	J. ailantifolia	cgt	8	GGAATCTCCTACGAGCTCCC	GGCCGATGACGATGACTTGG	59.037	61.154	100
	HWI-ST1234:241:C94GAACXX:6:2202:4370:44936_ssr37	J. ailantifolia	aag	8	GAGCATCCCAACTTCTTCTTCC	TTCCGGTCGTAGGAGAAGGG	58.987	60.682	103
	HWI-ST1234:241:C94GAACXX:5:2309:16743:72360_ssr119	J. ailantifolia	cga	7	GCTCTTGTCGGACATGTCCC	AGAGCAGGTAGTTAGCTCCG	60.741	58.605	144
	HWI-ST1234:240:C8N02ACXX:3:1312:10073:19123_ssr49	J. ailantifolia	gct	7	GACATGGGAGGAATGAAGTAGC	GACGTGTGGAAGCTACGAGG	58.528	60.456	100
	HWI-ST1234:241:C94GAACXX:6:1302:19353:28996_ssr61	J. ailantifolia	caa	8	TTATAGGATCGTGCCTCTCACC	TATTCGAAACGGTGCGCTGC	59.108	61.962	100
	HWI-ST1234:241:C94GAACXX:6:1105:4028:93546_ssr87	J. ailantifolia	cgc	8	GGGTTTGAGGTAGAGAACGGG	TCTTCCGCTCCAGCATTCG	60.066	60.154	104
	HWI-ST1234:241:C94GAACXX:5:2107:15877:91967_ssr37	J. ailantifolia	aag	8	GAGCATCCCAACTTCTTCTTCC	TTCCGGTCGTAGGAGAAGGG	58.987	60.682	103
	HWI-ST1234:240:C8N02ACXX:3:1216:17158:55998_ssr78	J. ailantifolia	ttc	7	TGTTATTATCGCTAGGGCTTGGG	CGACTTGGAATGAGTCTTTCGG	60.244	59.332	124
	HWI-ST1234:241:C94GAACXX:5:1212:11338:15838_ssr39	J. ailantifolia	gga	8	TTTCGCTCTCCGTTACAAGG	GCAATAAAGGCTAGCAAGAGGG	57.925	59.379	138
	HWI-ST1234:241:C94GAACXX:6:2113:7421:78719_ssr56	J. ailantifolia	cat	8	TGGGATCACACACGAATGACC	GCGACGTTGAGACTGTTGC	60.339	59.798	103
	HWI-ST1234:241:C94GAACXX:5:2214:5315:27893_ssr88	J. ailantifolia	cag	8	CCCAACAATCCTAACGTCCC	GTACGCCATTTGGAACTCCG	58.254	59.275	156
	HWI-ST1234:240:C8N02ACXX:3:1210:14019:96442_ssr100	J. ailantifolia	gtc	7	CCCGGTAAGTGATGATGTCCC	ACAAGAATAACAGCAACACCACC	60.203	59.682	130
	HWI-ST1234:240:C8N02ACXX:3:2314:14070:36041_ssr38	J. ailantifolia	cag	7	AAGCCACGATCGTCATGAGG	GTCTGACCCAGCAGATCACC	60.179	60.108	105
	HWI-ST1234:240:C8N02ACXX:3:1308:8698:62928_ssr45	J. ailantifolia	acc	7	TCCAAGATCCATCATGGCCG	GGAGTTGAGGAAGCGTAGGG	59.891	59.824	159
	HWI-ST1234:241:C94GAACXX:5:1314:17585:86862_ssr36	J. ailantifolia	ttc	7	TCCATACGCACTGACACTTCC	GTTGTGGCTCCGTTGTTATCG	60.067	59.872	102
	HWI-ST1234:240:C8N02ACXX:3:1207:9741:26444_ssr84	J. ailantifolia	aag	8	ACATTTCATCAGAAGGTGCC	TGCACTTCCCTGCTAAAGGC	56.006	60.609	169
	HWI-ST1234:241:C94GAACXX:6:1205:12624:9849_ssr50	J. ailantifolia	ttg	9	GCCAATCAAATCTATGGATGTGGG	AATCCTTCACGATCCGGTGG	60.022	59.822	137
	HWI-ST1234:241:C94GAACXX:6:2115:5159:90062_ssr26	J. ailantifolia	ttg	7	CAATTGGTTGTACAGTGTGC	GTGCACCAATTATAGGGCTGC	55.489	59.662	101
	HWI-ST1234:241:C94GAACXX:5:1208:12513:6402_ssr113	J. ailantifolia	ata	7	AAACTGTAAAGCCAACGCCC	TGATCTGATACCATCCATCCACC	59.328	59.416	145
	HWI-ST1234:240:C8N02ACXX:3:2115:9544:10705_ssr65	J. ailantifolia	att	8	CGTGCATGTCAAACAATATTGG	GAGTCTTCACTTTCCTGCGC	56.916	59.207	148
	HWI-ST1234:240:C8N02ACXX:3:2306:6996:29267_ssr102	J. ailantifolia	ttc	7	GAGGACACTGCTCCAGATGG	TTTCCAACAGCTTCTTGGG	59.822	55.606	156
	HWI-ST1234:241:C94GAACXX:6:2216:5802:29279_ssr93	J. ailantifolia	atc	7	TTCCTCCTCGTGCTTGTTCC	ACGCTACCTCTCCGAAGAGC	59.965	61.378	106
	HWI-ST1234:241:C94GAACXX:5:2302:5579:24148_ssr60	J. ailantifolia	gaa	8	AAACCTATAGCTCCAAGCCC	GAATTGGAAGCTGAAACGACG	56.968	58.161	101
	HWI-ST1234:240:C8N02ACXX:3:2309:3655:90293_ssr120	J. ailantifolia	gac	7	TCGAAGGCCAACAGATGACG	CCCTTCCAGCATGAAATCTCC	60.39	58.695	148
	HWI-ST1234:240:C8N02ACXX:3:2315:11749:24586_ssr69	J. ailantifolia	gaa	8	GTCAGGGTCATGACAAAGAAGC	AACTGCTGCATTTCTTCAGG	59.514	56.61	123
	HWI-ST1234:241:C94GAACXX:5:2102:9541:45727_ssr47	J. ailantifolia	tct	7	CCTGGTCAGATTCCGGTTCG	TTTCACACCCGTCCATCTCG	60.46	60.038	125
	HWI-ST1234:240:C8N02ACXX:3:2314:5974:55125_ssr112	J. ailantifolia	tcc	9	TCCCTCATTATTCGTCGTCG	AGAGAATAGAACGAAGGATGTTGG	57.231	58.335	131
	HWI-ST1234:241:C94GAACXX:5:2210:3104:59803_ssr67	J. ailantifolia	ttc	10	CGTGACATCCCTAACCCTAGG	GCAAGCTGGCTCAAACACC	59.313	60.007	175
	HWI-ST1234:241:C94GAACXX:6:2309:20562:71806_ssr41	J. ailantifolia	cac	7	ACCTTCTCCTGCACCTCTGC	AACCATCCTTAGGTGCAGGC	61.836	60.034	182
	HWI-ST1234:241:C94GAACXX:5:1216:5966:71129_ssr105	J. ailantifolia	aga	7	TAGTCTCAAACGCTGGCTGG	AGAGGCCATGAATCAACAGC	60.037	58.24	168
	HWI-ST1234:241:C94GAACXX:5:2304:21106:77261_ssr33	J. ailantifolia	ggt	7	AAGAGGTCAGGGAGGCTTGG	AAATCCTTGACATGTCTCCGC	61.204	58.64	100
	HWI-ST1234:241:C94GAACXX:6:2103:8997:12493_ssr96	J. ailantifolia	aca	7	GATGCAAGCATTGTGTTTGGC	TTTGGCTCTGACTATGCCGG	59.538	60.108	173
	HWI-ST1234:241:C94GAACXX:5:2315:12033:80799_ssr37	J. ailantifolia	cct	8	TCCCTTTCTCCTTCGTCATCC	AGAACGATTTGACAGTGATGCC	59.168	59.256	126
	HWI-ST1234:241:C94GAACXX:5:1211:19179:69162_ssr32	J. ailantifolia	gaa	13	AAATCAGAAAGCCCACATGG	GGGCTTTGTGAATTCGAAAGG	56.273	58.053	128
	HWI-ST1234:241:C94GAACXX:5:2115:17694:12930_ssr110	J. ailantifolia	ctt	9	GCTATAGCTAGCCATATCACGG	GCTGCTGCTATGTACTTGC	58.029	56.792	154
	HWI-ST1234:241:C94GAACXX:6:2103:1826:81137_ssr39	J. ailantifolia	aga	7	ATTGCAGAAGGAATATGGGAGACC	GTCCCAAGGAATCGACCACC	60.447	60.393	147
	HWI-ST1234:241:C94GAACXX:5:2112:18299:67515_ssr111	J. ailantifolia	tcc	8	TATCGATCGATCCCTCATGG	TGGGAGGAGCTTTGACTTGG	56.085	59.598	158
	HWI-ST1234:240:C8N02ACXX:3:2303:2651:49716_ssr38	J. ailantifolia	tct	7	CTTATCCACCTCCTGACCGG	AGATGATGTCCCACCCGTCC	59.247	61.338	130
	HWI-ST1234:241:C94GAACXX:5:2313:10836:69453_ssr34	J. ailantifolia	cga	8	ATGACACCACTACCACGCC	ATTGCCAGTGTTGTTGGTGC	59.705	59.895	137
	HWI-ST1234:241:C94GAACXX:5:2306:15498:7304_ssr44	J. ailantifolia	ttc	9	TGTTGTGTGCCAAACTGAGC	TGGTATACTTGGCTGACGTGG	59.545	59.794	111
	HWI-ST1234:241:C94GAACXX:5:1210:7594:5496_ssr79	J. ailantifolia	cgg	7	TGGAGAAGAGGGTGAGGAGG	GTTAAGGGCCAAGGCAGTCC	59.958	60.966	122
	HWI-ST1234:240:C8N02ACXX:3:2207:4690:19226_ssr58	J. ailantifolia	aga	7	TCTGAGTGTGTCGAACTCGC	CCCAAGCTCCTTTACAGTGC	60.04	58.831	112
	HWI-ST1234:241:C94GAACXX:5:2302:19191:72664_ssr108	J. ailantifolia	aga	7	TGCTAATGGAGATTTGTCTCTGC	AAATCGGCTGCTCACTTCC	58.805	58.14	113
	HWI-ST1234:241:C94GAACXX:5:1111:2404:42170_ssr30	J. ailantifolia	ggc	7	ACGACGAGACGGGTTTGAGC	TCATCGGAATCATCGCCAGG	62.744	59.966	121
	HWI-ST1234:241:C94GAACXX:5:1102:19797:41389_ssr39	J. ailantifolia	agc	7	TATCACCATCGTCTCCGTCC	CAGGCTATCCATGCGCTTGG	58.684	61.513	100
	HWI-ST1234:240:C8N02ACXX:3:2308:13257:93150_ssr131	J. ailantifolia	gca	7	GCAACGATCATGGGAAATTGC	TGCTCTTTCTCCCTCATATCC	58.804	56.586	111
	HWI-ST1234:240:C8N02ACXX:3:2113:19382:23891_ssr57	J. ailantifolia	aag	9	AGACTACTACAACTTGCTACTACC	GCTCGCATGTTCTTCTTTAATGC	57.244	59.212	110
	HWI-ST1234:241:C94GAACXX:5:1215:18879:73258_ssr48	J. ailantifolia	aat	9	ACGGACAAACTAAAGGCTTCG	TGCATCGTAAATATTCGGCCC	58.859	58.852	100
	HWI-ST1234:241:C94GAACXX:5:1112:19303:90511_ssr81	J. ailantifolia	aga	8	GTTGACCTCAGTTTCTCGGC	TGCCAACGTCTATTAATCTGCC	58.851	58.797	140
	HWI-ST1234:241:C94GAACXX:5:1103:20341:4624_ssr27	J. ailantifolia	aag	7	GCTGTAAATATAAGTACGTGGTGGC	ATATCGCGGTTGTCCCTAGC	60.051	59.683	139
	HWI-ST1234:240:C8N02ACXX:3:2210:3885:35364_ssr120	J. ailantifolia	cat	8	TGCTAAGACCACACTGACTGC	GCTCCTCCCTCTGATCTTGC	60.27	59.893	166
	HWI-ST1234:241:C94GAACXX:6:1204:5769:4576_ssr93	J. ailantifolia	gtc	7	CTCAAGGCCATTCACATCGC	GTAGAGGCCGATCTTGGTCG	59.62	59.969	141
	HWI-ST1234:241:C94GAACXX:5:1116:19695:92245_ssr127	J. ailantifolia	agc	7	AATTCACCTTGTGGGCTGGC	TTGGCTACCCTTTCGCTTCC	61.188	60.322	138
	HWI-ST1234:241:C94GAACXX:5:1311:5129:39567_ssr24	J. ailantifolia	aat	8	AAGGACTCATGAGCTGGG	AGGTGAAACTGTAACATCCCG	55.856	57.946	125
	HWI-ST1234:241:C94GAACXX:5:2313:15925:23491_ssr54	J. ailantifolia	tcg	7	CGATAAATCGCTTTCACCATTCG	AGGGATGACAAGGGCAAAGG	58.796	59.96	102
	HWI-ST1234:241:C94GAACXX:5:2106:2660:54982_ssr71	J. ailantifolia	ttc	9	CAGATTTGAAGCCAAGCCCG	GGTGAAATATAAAGCGGGCTAGG	59.828	59.248	114
	HWI-ST1234:240:C8N02ACXX:3:1208:7726:90931_ssr128	J. ailantifolia	cga	8	GCTCACCGGCTTTATTGACG	CTTCACCGTCACCGTCTTCG	59.626	61.002	167
	HWI-ST1234:241:C94GAACXX:5:2307:21275:44801_ssr90	J. ailantifolia	gct	10	TGTGCTGATTGATTCAATTGGC	GCATACAAAGGCCAGTTACG	58.148	57.175	154
	HWI-ST1234:241:C94GAACXX:5:2207:16835:8865_ssr64	J. ailantifolia	aga	10	ACTAAGGATCATGGTCTGCCC	ATCTCGGGAAGGGCAACTCG	59.229	61.961	146
	HWI-ST1234:240:C8N02ACXX:3:2113:2089:36138_ssr52	J. ailantifolia	ttc	12	TGCACTCTGGATCCATTAGG	TGAATGAACTACCAGGCATACCC	56.691	60.118	114
	HWI-ST1234:241:C94GAACXX:5:2206:13175:42067_ssr108	J. ailantifolia	tcg	7	TTCCCTCGTCTCTCTGGAGC	ACTTCCGTCGCGTTCCATCG	60.682	63.134	106
	HWI-ST1234:241:C94GAACXX:5:2204:1618:9507_ssr61	J. ailantifolia	tct	7	TTTCTTGGTCGTCTTGTCC	TCGCATGTAGGCTTCGATGG	55.071	60.249	113
	HWI-ST1234:241:C94GAACXX:6:2201:10130:67070_ssr98	J. ailantifolia	acg	7	TCCCGACATTTAGGCTGTGG	AGGATCTAGTGCGGTTGTTCC	59.748	59.793	141
	HWI-ST1234:241:C94GAACXX:6:1312:7803:53654_ssr58	J. ailantifolia	gag	8	ATCTGCAAGAAGGAAGTAATGG	AGTGCAGACCAATCTATTCCAGC	56.133	60.684	100
	HWI-ST1234:241:C94GAACXX:6:1114:16851:89983_ssr88	J. ailantifolia	aca	8	CATGGAGCAGCACTAACGC	CCAGAGTCATCAAATGATTGGGC	59.282	59.932	144
	HWI-ST1234:241:C94GAACXX:6:2301:12699:6154_ssr40	J. ailantifolia	cga	7	CCGTTTGACTCTGATGATGACG	GCGGAAGTAAGCTCACATTGG	59.4	59.602	106
	HWI-ST1234:241:C94GAACXX:5:2316:14603:22509_ssr111	J. ailantifolia	ttc	7	TCCTTCCCTGTCTCTTCAACC	ACCAAATAGGAGAACAAGGAGG	59.021	57.424	103
	HWI-ST1234:240:C8N02ACXX:3:2306:1751:9121_ssr111	J. ailantifolia	cat	7	TCGGAAGTCGTCGTTCTTGG	TGGCGAGACCGAGAAGATGG	60.04	61.667	151
	HWI-ST1234:241:C94GAACXX:6:2301:12230:36211_ssr75	J. ailantifolia	aag	8	CTTGTCGAGTTGTGCTTGTGG	TGTGGCTGGTGGTTATGTCC	60.004	59.962	140
	HWI-ST1234:240:C8N02ACXX:3:2212:15176:100394_ssr56	J. ailantifolia	ttc	7	CCTTGGCTCTGTAATGCGCC	AAATTGGATGGTTCGTGCGG	61.719	59.474	111
	HWI-ST1234:241:C94GAACXX:5:1201:18916:67213_ssr87	J. ailantifolia	gca	7	TGCTCTTCCTCCATATATATTGGG	TTTGCCTTCCTCGCCTAGC	57.434	60.078	104
	HWI-ST1234:241:C94GAACXX:5:1203:2653:88230_ssr109	J. ailantifolia	gac	12	AGGGCAAGAATCGAGACAGC	AGGATTGCGATCTCGATGGC	60.108	60.32	134
	HWI-ST1234:240:C8N02ACXX:3:1102:8402:32093_ssr72	J. ailantifolia	ctt	7	TCCATTCAGAGAAGAGAAAGGGC	AAGGCCTTCCTGTTAAATAGG	60.055	55.246	100
	HWI-ST1234:241:C94GAACXX:5:2309:6032:33213_ssr91	J. ailantifolia	ttc	8	CTCCATACTATAAATGACCTCCTCC	GCGGCCATTCATGTTATGGG	57.823	59.685	148
	HWI-ST1234:241:C94GAACXX:6:1207:3109:90275_ssr52	J. ailantifolia	tat	7	CGATTGATACGGGTTAGAATCGG	GTTTGGTGGTGGTTGATTGGG	59.081	59.93	113
	HWI-ST1234:240:C8N02ACXX:3:2116:4372:12299_ssr34	J. ailantifolia	ttc	8	CTTCCGCTTACCTTTCTCAGC	AAGGTTGGGATGAGTGTCGG	58.997	59.675	149
	HWI-ST1234:241:C94GAACXX:5:1210:1672:98995_ssr39	J. ailantifolia	agc	7	TATCACCATCGTCTCCGTCC	CAGGCTATCCATGCGCTTGG	58.684	61.513	100
	HWI-ST1234:241:C94GAACXX:6:2107:11861:43460_ssr106	J. ailantifolia	gcg	8	TTGCGAGAAGAGGGTGAAGG	CGCCACTATTGGTCCAATACG	59.678	59.135	134
	HWI-ST1234:241:C94GAACXX:6:2108:9734:96205_ssr81	J. ailantifolia	gct	9	TTGCATAGGCCACCGTAACC	TGTGAATGGTGTCCGATCGG	60.393	60.108	110
	HWI-ST1234:241:C94GAACXX:5:1309:1456:8185_ssr91	J. ailantifolia	tga	13	GACGTTCACAGCCAAAGACG	CGCATCGAGTTCATGTTCACC	59.768	59.939	173
	HWI-ST1234:240:C8N02ACXX:3:2110:17689:80358_ssr119	J. ailantifolia	ggt	7	GGAGTTGAGGAAGCGTAGGG	TCCAAGATCCATCATGGCCG	59.824	59.891	159
	HWI-ST1234:241:C94GAACXX:5:2216:12737:8083_ssr42	J. ailantifolia	tct	19	CACTCGCGTTCTTGGATGC	AGCGTTACATCAAGAGGCCC	59.579	60.108	130
	HWI-ST1234:241:C94GAACXX:6:2116:16523:48285_ssr70	J. ailantifolia	ccg	7	ACCACCACCATTACTGCTGC	GAGCGTGGCAATAAGCTTGG	60.609	59.901	109
	HWI-ST1234:241:C94GAACXX:6:1310:12110:95525_ssr92	J. ailantifolia	aga	8	TCAACCACAGAATCAAAGACATCC	CCAACACTGGTTTGCAGAGC	59.238	59.969	147
	HWI-ST1234:240:C8N02ACXX:3:2304:7159:59288_ssr107	J. ailantifolia	ttc	7	TATTGCGCCGCTTATCAACC	TGGTGTGCGGGAAGAGTAGG	59.058	61.541	112
	HWI-ST1234:240:C8N02ACXX:3:1212:17241:66893_ssr88	J. ailantifolia	aag	7	GAGGAAAGAGCGAGAGAGGG	GGAAGTTGTCATTGATCACGTCC	59.256	59.875	127
	HWI-ST1234:240:C8N02ACXX:3:1110:16714:89528_ssr64	J. ailantifolia	aga	10	ACTAAGGATCATGGTCTGCCC	ATCTCGGGAAGGGCAACTCG	59.229	61.961	146
	HWI-ST1234:241:C94GAACXX:6:2216:15331:60371_ssr74	J. ailantifolia	aat	9	AGGGACTGAGAGAGAGTGTCG	TCATCTCATTCTCTAAACAAGACCG	60.34	58.667	100
	HWI-ST1234:241:C94GAACXX:5:2216:12894:3199_ssr77	J. ailantifolia	cag	8	GTTTCTAGAACCATCAGTACATTCC	TCTAGCATTCCTCTAACCCGC	57.459	59.313	134
	HWI-ST1234:241:C94GAACXX:5:1216:17231:35713_ssr67	J. ailantifolia	aat	7	CACAATTTACCAAAGGCAGAAGC	AGTGGTGGTTCTAACTTCTAACC	59.01	57.775	114
	HWI-ST1234:241:C94GAACXX:6:1115:10402:27113_ssr79	J. ailantifolia	tat	10	TAGTTGTAACGACCCGACCC	TGAAGAGGATTCAAGGGCTTGG	59.112	60.291	132
	HWI-ST1234:241:C94GAACXX:5:1215:21070:50536_ssr60	J. ailantifolia	tct	8	ATCCCTCCCTAACCCGTACC	AGGCTAGGAGAATCAGAGGG	60.105	57.603	119
	HWI-ST1234:240:C8N02ACXX:3:1313:10766:86798_ssr84	J. ailantifolia	tat	12	ACGGTGTTTGAGCATTTCACG	CAAGATTGACCAAACTAAGTAACCC	60.003	58.09	118
	HWI-ST1234:241:C94GAACXX:6:2313:13003:95998_ssr81	J. ailantifolia	ctg	8	TCTAGCATTCCTCTAACCCGC	GTTTCTAGAACCATCAGTACATTCC	59.313	57.459	134
	HWI-ST1234:241:C94GAACXX:5:1211:20811:87375_ssr54	J. ailantifolia	cag	10	GAGATGGAGGAGGCAAAGGC	CTGCTGCTGCTGTTGTTGC	60.465	60.661	165
	HWI-ST1234:241:C94GAACXX:5:2114:20084:85799_ssr80	J. ailantifolia	ttc	7	TCGTCTCAGATACAGTGGGC	AATGCTTGAATAGGATCAGAGG	58.896	55.653	177
	HWI-ST1234:241:C94GAACXX:5:1310:14686:33589_ssr87	J. ailantifolia	aag	7	AACAAATGCAACACCAGTGG	AAGCGGCTTCCTCTTAGTGG	57.4	59.749	108
	HWI-ST1234:241:C94GAACXX:6:2101:6335:28387_ssr135	J. ailantifolia	gtc	8	CGAACGCTGTTGTTCTCTGG	TCTTTCTACCACTTGCCTGGG	59.491	59.649	152
	HWI-ST1234:241:C94GAACXX:6:1313:11340:82822_ssr71	J. ailantifolia	tct	7	CTTCTTCTTCTTCTCTGTGAATTGC	AGAGCTGCAGATTTCGAGGG	58.399	59.822	151
	HWI-ST1234:241:C94GAACXX:5:1206:16607:20994_ssr83	J. ailantifolia	gct	15	GGCGCCTCATCATCCATAGG	AAAGACGCCTTTGCCTGACC	60.392	61.173	147
	HWI-ST1234:240:C8N02ACXX:3:1106:5923:73133_ssr48	J. ailantifolia	tca	7	GCACATTCTGAGATGACCTTCG	TGGCTGGAACCTCACAATAGC	59.393	60.34	121
	HWI-ST1234:240:C8N02ACXX:3:2307:10955:78964_ssr118	J. ailantifolia	cca	8	TGTTCAATCCTAGCTCGCCG	AGGGACAGGTATGACAGGG	60.179	57.676	137
	HWI-ST1234:241:C94GAACXX:6:1212:9095:15825_ssr57	J. ailantifolia	aag	9	AGACTACTACAACTTGCTACTACC	GCTCGCATGTTCTTCTTTAATGC	57.244	59.212	110
	HWI-ST1234:241:C94GAACXX:6:1215:13900:18070_ssr59	J. ailantifolia	aag	7	AAGGCCTTCCTGTTAAATAGG	TCCATTCAGAGAAGAGAAAGGGC	55.246	60.055	100
	HWI-ST1234:241:C94GAACXX:6:2111:9196:48833_ssr83	J. ailantifolia	aga	7	AATGCTTGAATAGGATCAGAGG	TCGTCTCAGATACAGTGGGC	55.653	58.896	177
	HWI-ST1234:241:C94GAACXX:5:2114:1895:95307_ssr36	J. ailantifolia	att	7	GCATCTCTCAATCCAAACTGAGG	TGCAAGGGATTATAGCTCTAGGC	59.373	59.738	137
	HWI-ST1234:241:C94GAACXX:6:2107:19916:55635_ssr55	J. ailantifolia	tca	8	CCATACCCACTTCACCACAGG	AAATACATACCCACGTTCTCC	60.34	55.396	123
	HWI-ST1234:241:C94GAACXX:5:1207:11441:92813_ssr95	J. ailantifolia	tat	8	TGGATGTGAAGAGACTAGTGTATGG	GAAATGGCTTGTCAATGACCC	59.639	57.763	182
	HWI-ST1234:241:C94GAACXX:6:2310:5405:63600_ssr28	J. ailantifolia	gaa	7	GAGCGGCAACAACAACAGG	TGTTCTTGAAGGGCACGAGC	60.009	60.885	158
	HWI-ST1234:241:C94GAACXX:5:1210:14350:39986_ssr89	J. ailantifolia	aca	8	CCTCCAATGGTCAGAGGATAAGG	GGCATCACCTAACTTCTTGCC	59.928	59.254	121
	HWI-ST1234:241:C94GAACXX:6:1315:20842:74409_ssr77	J. ailantifolia	ctc	8	CGCTTCGCAACTTCTACTGC	GGAGGTAGCTGTTGCGATGG	59.906	60.812	114
	HWI-ST1234:241:C94GAACXX:5:2211:15075:42039_ssr29	J. ailantifolia	cat	8	CTACCACACCACTACCACACC	ATGACACTGAGTGACGCTGC	59.998	60.669	115
	HWI-ST1234:241:C94GAACXX:6:1210:5150:69331_ssr28	J. ailantifolia	acc	7	CGACTAAATCAAAGCGCTCCC	TGCGGAGGGAATGCTATTCG	59.672	60.25	110
	HWI-ST1234:241:C94GAACXX:6:2314:5676:72806_ssr48	J. ailantifolia	taa	7	TTCCAACAACAAGAAGCGCC	GACGCTCTACAAGAAAGTGCC	59.616	59.273	139
	HWI-ST1234:241:C94GAACXX:6:1315:12121:65260_ssr61	J. ailantifolia	ctg	8	CATCCAGTGGTGCAAATCGC	GCATCACTACGTTCCGTACC	60.179	58.447	157
	HWI-ST1234:241:C94GAACXX:5:1308:8662:66300_ssr84	J. ailantifolia	aag	7	GTGTGTGTTTGTCCATCCTAGC	TGCCAACGTTATTTGTTGTCG	59.516	58.012	163
	HWI-M00657:86:000000000-AP42N:1:2102:17050:7241_ssr93	J. ailantifolia	aat	7	AGCCACTAAAGGAGTCTGATCC	GCTAAAGCACAATCGACCAGG	59.231	59.602	172
	HWI-ST1234:241:C94GAACXX:6:1112:13688:44526_ssr23	J. ailantifolia	ctg	7	GGACCAGCATCTCATCGTCG	TCTGTGCTCCCATGCTTAGC	60.596	60.108	130
	HWI-ST1234:241:C94GAACXX:6:1311:4663:40033_ssr63	J. ailantifolia	gaa	9	ACACCGTAATTCAGGACACCC	GGCTTAGAAATGGCAAGCTCC	59.997	59.593	108
	HWI-ST1234:241:C94GAACXX:6:1104:6795:55293_ssr38	J. ailantifolia	cct	7	TCCAACTCAATGAATCCATCC	TGATGCTGATGATGGATATTCC	55.628	55.794	102
	HWI-ST1234:241:C94GAACXX:6:2311:4841:83527_ssr68	J. ailantifolia	tct	7	ACGTCGAACACTCTTCCACC	ATCCTACGGTGGGTTTGTGG	59.968	59.673	156
	HWI-ST1234:241:C94GAACXX:5:2112:17014:96386_ssr33	J. ailantifolia	aat	7	GGGCAACAAGAGTGAAACTCC	TTTGATCCCAGTCCTCTTCC	59.391	56.523	140
	HWI-ST1234:240:C8N02ACXX:3:2309:5777:50430_ssr72	J. ailantifolia	gat	8	GCTTAGCTGTAATCAATTAACCTGC	TGCAGGGCAATAGCTAGAGC	58.798	59.893	146
	HWI-ST1234:241:C94GAACXX:6:2213:15225:67328_ssr102	J. ailantifolia	ttc	8	CCCAAGCTCCTTTACAGTGC	TCTGAGTGTGTCGAACTCGC	58.831	60.04	112
	HWI-ST1234:241:C94GAACXX:6:1312:6915:89944_ssr72	J. ailantifolia	ttc	7	TGCCAACGTTATTTGTTGTCG	GTGTGTGTTTGTCCATCCTAGC	58.012	59.516	163
	HWI-ST1234:241:C94GAACXX:6:2301:9672:48608_ssr91	J. ailantifolia	aag	7	CGACTTGGAATGAGTCTTTCGG	TGTTATTATCGCTAGGGCTTGGG	59.332	60.244	124
	HWI-ST1234:240:C8N02ACXX:3:2211:11382:41751_ssr99	J. ailantifolia	cag	12	GATTGGGAGGGTCTGCAAGG	GTGCAGTGACCTTAACGTACC	60.395	58.936	144
	HWI-ST1234:241:C94GAACXX:5:2114:10079:78278_ssr52	J. ailantifolia	aat	7	AGCCTACTGTTTCAACACACC	GAGCACGGTTACGCATCAGC	58.428	62.025	101
	HWI-ST1234:241:C94GAACXX:6:1311:14725:84700_ssr80	J. ailantifolia	ttc	7	TCGTCTCAGATACAGTGGGC	AATGCTTGAATAGGATCAGAGG	58.896	55.653	177
	HWI-ST1234:241:C94GAACXX:5:2212:5637:78496_ssr41	J. ailantifolia	ttg	7	TCTATCCAATCGTTCACTGACC	CCGATTGATTCAAGTGTCGTCG	57.613	59.972	109
	HWI-ST1234:240:C8N02ACXX:3:2216:13257:15288_ssr41	J. ailantifolia	caa	7	TCAAGCCCAACAGAAACAGC	GTCGAGCTCCGTTGTAATCG	58.968	58.811	107
	HWI-ST1234:241:C94GAACXX:6:2203:11044:8434_ssr87	J. ailantifolia	ttc	11	TCATGCATTGGACAACCTAGC	TCAACTACTCTACAACTTTGCCG	58.632	58.696	162
	HWI-ST1234:241:C94GAACXX:6:2315:19925:67898_ssr24	J. ailantifolia	gag	7	GTCGAGTACCAACGGCATCC	TTCTGTTCGTGGCAGATCCC	60.805	60.036	117
	HWI-ST1234:241:C94GAACXX:5:2206:10915:88651_ssr97	J. ailantifolia	aga	8	AGCAGCAGTGGCATCAAGG	GCGAGTGCATATTGTTACGTACG	60.678	60.36	150
	HWI-ST1234:241:C94GAACXX:6:1305:11534:96815_ssr114	J. ailantifolia	ggc	8	CACTAGCTCGAGTCTTCAAATGC	CGACCAACTGTTACTGTTTCTCG	59.694	59.818	117
	HWI-ST1234:241:C94GAACXX:5:2204:3979:24413_ssr102	J. ailantifolia	gaa	8	CAAGTGTTGGGAAAGCAGTGG	GGTCTCGGCTACAACCTTGG	59.932	60.391	116
	HWI-ST1234:241:C94GAACXX:6:1215:12240:39023_ssr39	J. ailantifolia	agc	7	TATCACCATCGTCTCCGTCC	CAGGCTATCCATGCGCTTGG	58.684	61.513	100
	HWI-ST1234:241:C94GAACXX:6:2214:1789:31974_ssr114	J. ailantifolia	gtg	9	GGTTGCAGATGGAAGGATGC	ACTGTTGAACCCAGATGTAGTGG	59.257	60.245	100
	HWI-ST1234:241:C94GAACXX:5:1110:17790:84173_ssr67	J. ailantifolia	ctg	9	CCTGATATTGGCGGCATTGC	TGCCACAGTTACAGAGAGCC	60.039	59.678	109
	HWI-ST1234:240:C8N02ACXX:3:1207:6858:62746_ssr119	J. ailantifolia	cgc	8	GTTTCGGCGTCGTAGTTTCG	TCTTCTTTGCAAGCTTCGTCG	59.91	59.473	121
	HWI-ST1234:241:C94GAACXX:5:2302:15894:85824_ssr112	J. ailantifolia	agc	8	AGGCGCTTTCCAATCTCTCG	CCGTTCCTAACAGTGTTATATGCC	60.461	59.49	169
	HWI-ST1234:240:C8N02ACXX:3:1305:8139:12248_ssr102	J. ailantifolia	ttc	8	CCCAAGCTCCTTTACAGTGC	TCTGAGTGTGTCGAACTCGC	58.831	60.04	112
	HWI-ST1234:241:C94GAACXX:6:2113:3614:51556_ssr34	J. ailantifolia	caa	7	ACAAATAGCAACAGCAATGC	CCAGTGCCATCTTGATTCTCG	55.517	59.061	104
	HWI-ST1234:241:C94GAACXX:5:2202:5504:99379_ssr43	J. ailantifolia	caa	9	TGGACTTTCCAGTTCAATTAGC	AGAGCAGCTGATACGAGAGC	56.617	59.332	117
	HWI-ST1234:241:C94GAACXX:6:2311:12671:100625_ssr80	J. ailantifolia	aag	8	CGGTTGAATTTCGACTGACCG	TTGAAGGTCTTCGAGAGCCG	59.874	59.756	135
	HWI-ST1234:241:C94GAACXX:6:1109:5255:67412_ssr101	J. ailantifolia	ctt	7	GAATCCCAACTTCAAGGCCC	GAAATCGAGGACTTACCGGG	58.814	57.78	100
	HWI-ST1234:240:C8N02ACXX:3:2103:5117:13059_ssr76	J. ailantifolia	tct	11	TAAGGGAGGCTCTGCACTGC	GTGTAAATCTTAGAGGAGGAGGAGG	61.904	59.697	123
	HWI-ST1234:241:C94GAACXX:5:1302:2282:80535_ssr81	J. ailantifolia	ctt	7	CCTTTCTCTCTAAACGGTGTCG	CAGCGAACGGAATTGCTAGC	58.757	59.973	131
	HWI-ST1234:241:C94GAACXX:6:2202:11233:38530_ssr123	J. ailantifolia	taa	11	GTGATAACCGACTGAAAGAGATCC	TGCACCCTACGTGGCAATCC	58.955	62.813	160
	HWI-ST1234:241:C94GAACXX:6:1304:19616:91553_ssr80	J. ailantifolia	ttc	7	TCGTCTCAGATACAGTGGGC	AATGCTTGAATAGGATCAGAGG	58.896	55.653	177
	HWI-ST1234:241:C94GAACXX:6:2301:1380:64224_ssr58	J. ailantifolia	att	7	GTGCTTGCTTCTGTGGTTGG	ATAAGTGCGTCAAGAGGAGG	59.969	57.03	111
	HWI-ST1234:241:C94GAACXX:5:2212:14954:11635_ssr55	J. ailantifolia	cca	7	AGTAACTCAAGCTTGCCTAGGG	ACGAAATCCTTTCTCCCTGGG	59.763	59.718	108
	HWI-ST1234:241:C94GAACXX:6:2108:5833:15903_ssr88	J. ailantifolia	aag	7	GAGGAAAGAGCGAGAGAGGG	GGAAGTTGTCATTGATCACGTCC	59.256	59.875	127
	HWI-ST1234:241:C94GAACXX:5:1212:6795:40622_ssr105	J. ailantifolia	gaa	7	AGATGATGTCCCACCCGTCC	CTTATCCACCTCCTGACCGG	61.338	59.247	130
	HWI-ST1234:241:C94GAACXX:6:2212:19754:21733_ssr32	J. ailantifolia	tga	8	GCTCCTCCCTCTGATCTTGC	TGCTAAGACCACACTGACTGC	59.893	60.27	166
	HWI-ST1234:241:C94GAACXX:5:1106:17181:42630_ssr75	J. ailantifolia	ctt	7	TGCATGACCTTAGTGATGAAGC	TACGGGCCTATGGTAGAGCG	58.727	60.892	106
	HWI-ST1234:241:C94GAACXX:5:1114:2290:78578_ssr56	J. ailantifolia	aga	11	TCAACTACTCTACAACTTTGCCG	TCATGCATTGGACAACCTAGC	58.696	58.632	162
	HWI-ST1234:241:C94GAACXX:6:1113:18581:3030_ssr81	J. ailantifolia	ctt	8	GTCCCTGCTCGAGAAATTGC	TTTCGACCACAAACCCATCG	59.27	58.769	113
	HWI-ST1234:241:C94GAACXX:6:2315:11971:17191_ssr127	J. ailantifolia	aac	7	GTCTGGTGATCGAGATTACAGC	TGTCTCTGAGGTTTCATGTCC	58.623	57.315	160
	HWI-ST1234:241:C94GAACXX:6:2116:14670:97815_ssr56	J. ailantifolia	gaa	9	AGCTTCTTACATAGCCAATTAGCC	ACCCTTCTGCTTCTTGATTGC	58.933	58.834	118
	HWI-ST1234:241:C94GAACXX:6:1208:9183:30892_ssr45	J. ailantifolia	aag	10	AGGCTTTACGAACGGAATGC	AAACTCGTCCTCTTACGCC	58.916	57.191	114
	HWI-ST1234:241:C94GAACXX:5:1112:1691:32155_ssr83	J. ailantifolia	gct	15	GGCGCCTCATCATCCATAGG	AAAGACGCCTTTGCCTGACC	60.392	61.173	147
	HWI-ST1234:241:C94GAACXX:6:1304:17571:71973_ssr127	J. ailantifolia	aac	7	GTCTGGTGATCGAGATTACAGC	TGTCTCTGAGGTTTCATGTCC	58.623	57.315	160
	HWI-ST1234:241:C94GAACXX:6:2116:21232:76193_ssr64	J. ailantifolia	att	8	GGCAGTTCCAAGCAACACG	TGAGACAGGTTCCCATATTGG	60.009	57.068	124
	HWI-ST1234:241:C94GAACXX:6:1214:3294:63226_ssr66	J. ailantifolia	taa	7	GCATTGCAGTTTCCATTTGAGG	TTTGAGTTCCTCCCATTTGG	59.002	55.517	116
	HWI-ST1234:241:C94GAACXX:6:1206:7765:76977_ssr87	J. ailantifolia	cgc	7	TCATCGGAATCATCGCCAGG	ACGACGAGACGGGTTTGAGC	59.966	62.744	121
	HWI-ST1234:241:C94GAACXX:5:1115:4132:67952_ssr86	J. ailantifolia	aac	7	AAAGTGATCGAGGTGTAATGG	CCTAGATGCTAGGTGGCAGC	55.692	59.965	132
	HWI-ST1234:241:C94GAACXX:6:2316:16206:90215_ssr60	J. ailantifolia	taa	8	AGGCAACATTAAACTGGAATCCG	TCTTACTCCTCAAACGAGCC	59.556	56.968	125
	HWI-ST1234:240:C8N02ACXX:3:1209:13724:81986_ssr89	J. ailantifolia	aag	15	ATCTGAGGGCTTCATGTCGG	TTCGAGTTCGCAGGTGATCC	59.533	60.109	133
	HWI-ST1234:241:C94GAACXX:5:1101:11293:54996_ssr93	J. ailantifolia	gca	7	CCCAACAATCCTAACGTCCC	GTACGCCATTTGGAACTCCG	58.254	59.275	156
	HWI-ST1234:241:C94GAACXX:6:1202:11517:63668_ssr101	J. ailantifolia	cag	12	GATTGGGAGGGTCTGCAAGG	AGGGTGCTGTGACCTTAACG	60.395	59.965	147
	HWI-ST1234:241:C94GAACXX:6:1103:10635:75366_ssr114	J. ailantifolia	gca	7	GAAGACCGGAGACTGAAGCC	TGGTGTTGAGAGACTCACAGC	60.109	59.931	103
	HWI-ST1234:241:C94GAACXX:6:1109:2241:15322_ssr74	J. ailantifolia	atc	7	ACTGTCCCTTGCCTCAAAGG	ACTTGATATTCACGAGCTGAAAGG	59.889	59.127	124
	HWI-ST1234:241:C94GAACXX:5:1312:14067:42254_ssr89	J. ailantifolia	tgt	7	GTCGAGCTCCGTTGTAATCG	TCGCTCAAGTTCATTCAAGCC	58.811	59.193	121
	HWI-ST1234:240:C8N02ACXX:3:2306:16129:80609_ssr85	J. ailantifolia	tcg	7	ATTTCTGGGAGGGCAATCGG	CTCGCCGTAACCCTAACACC	60.107	60.459	123
	HWI-ST1234:241:C94GAACXX:5:1302:20568:98415_ssr73	J. ailantifolia	gaa	10	TCTACTGCCACAACGTTCCG	TCGTCGTCGTCGAAGATCC	60.319	59.288	114
	HWI-ST1234:241:C94GAACXX:5:1311:3909:49921_ssr87	J. ailantifolia	gca	7	TGCTCTTCCTCCATATATATTGGG	TTTGCCTTCCTCGCCTAGC	57.434	60.078	104
	HWI-ST1234:241:C94GAACXX:6:1103:2945:88724_ssr38	J. ailantifolia	cct	7	TCCAACTCAATGAATCCATCC	TGATGCTGATGATGGATATTCC	55.628	55.794	102
	HWI-ST1234:240:C8N02ACXX:3:2205:4424:2016_ssr61	J. ailantifolia	ttg	9	TATTCGAAACGGTGTGCTGC	ATAGGATCGTGCCTCTCACC	59.206	58.667	101
	HWI-ST1234:241:C94GAACXX:5:1306:6094:59596_ssr52	J. ailantifolia	aga	9	GCTCGGGTTGGACGTAATAAGC	TCCACTCCCATGCACATTCG	61.621	60.393	100
	HWI-ST1234:241:C94GAACXX:6:2213:10219:19917_ssr36	J. ailantifolia	tct	7	AAATTCCCTCGGCTCTGGC	AAACATAAGTGCCGCCGG	60.077	58.414	108
	HWI-ST1234:241:C94GAACXX:6:2307:17452:74774_ssr118	J. ailantifolia	cgg	8	TCATAGGGCGGAGGATGAGG	TCACAATTATACGTGCAGGG	60.543	55.548	166
	HWI-ST1234:241:C94GAACXX:5:2115:2489:28677_ssr34	J. ailantifolia	cag	15	AAAGACGCCTTTGCCTGACC	GGCGCCTCATCATCCATAGG	61.173	60.392	147
	HWI-ST1234:241:C94GAACXX:5:2103:14661:23187_ssr110	J. ailantifolia	ctt	9	GCTATAGCTAGCCATATCACGG	GCTGCTGCTATGTACTTGC	58.029	56.792	154
	HWI-ST1234:240:C8N02ACXX:3:1216:7765:96396_ssr89	J. ailantifolia	aga	11	CTCACCATGCAGAGTGTCCC	ACTCCGAGTCAAGTAGCTCG	60.392	58.912	146
	HWI-ST1234:241:C94GAACXX:6:1115:17627:71926_ssr109	J. ailantifolia	ttc	7	TCCTAGGCTCTGTAATGCGC	AGAAATGGGAGAAGGGAGGG	59.611	58.399	127
	HWI-ST1234:241:C94GAACXX:5:2305:16077:8840_ssr100	J. ailantifolia	agg	7	GAGAAGAGACGGTGGAGAGC	ATCTGATGATGCTGACTCGC	59.546	57.848	103
	HWI-ST1234:241:C94GAACXX:6:2112:19627:70361_ssr102	J. ailantifolia	ctt	7	TCAACCTCTTCTTCGTCCTCC	CGTCCCACTCATCCATCTCG	59.106	59.969	162
	HWI-ST1234:241:C94GAACXX:5:2101:11057:89580_ssr59	J. ailantifolia	aag	7	AAGGCCTTCCTGTTAAATAGG	TCCATTCAGAGAAGAGAAAGGGC	55.246	60.055	100
	HWI-ST1234:241:C94GAACXX:6:1115:12825:24143_ssr119	J. ailantifolia	tgg	7	TCTAGGCCCGAGAACTGTCG	ACGCCTCATCGTCTTTCTCC	61.03	59.826	141
	HWI-ST1234:241:C94GAACXX:6:1107:3365:77686_ssr117	J. ailantifolia	aga	7	CAGTAGCGCTTACATTACTACAGG	AACTGAAAGTCCTCCGTGCC	59.023	60.25	164
	HWI-ST1234:241:C94GAACXX:6:2208:2759:50791_ssr30	J. ailantifolia	ggc	7	ACGACGAGACGGGTTTGAGC	TCATCGGAATCATCGCCAGG	62.744	59.966	121
	HWI-ST1234:240:C8N02ACXX:3:2314:15018:52108_ssr97	J. ailantifolia	aga	8	AGCAGCAGTGGCATCAAGG	GCGAGTGCATATTGTTACGTACG	60.678	60.36	150
	HWI-ST1234:241:C94GAACXX:6:1206:15710:11719_ssr47	J. ailantifolia	tct	7	CCTGGTCAGATTCCGGTTCG	TTTCACACCCGTCCATCTCG	60.46	60.038	125
	HWI-ST1234:241:C94GAACXX:5:1113:5674:63255_ssr74	J. ailantifolia	ctt	9	GGTAGAAACCAACTGCCC	TTTGAATGCGAGCTTTATGC	55.224	55.342	135
	HWI-ST1234:241:C94GAACXX:5:2315:11446:27862_ssr77	J. ailantifolia	cag	8	GTTTCTAGAACCATCAGTACATTCC	TCTAGCATTCCTCTAACCCGC	57.459	59.313	134
	HWI-ST1234:241:C94GAACXX:5:1316:3737:11629_ssr55	J. ailantifolia	tcg	7	GCTATTTCCGTCGTTGTGCC	ACGTTATTTCTGTGGGTCCC	59.904	57.515	123
	HWI-ST1234:241:C94GAACXX:6:1302:8637:30087_ssr120	J. ailantifolia	cat	8	TGCTAAGACCACACTGACTGC	GCTCCTCCCTCTGATCTTGC	60.27	59.893	166
	HWI-ST1234:241:C94GAACXX:6:1112:19533:56121_ssr83	J. ailantifolia	att	7	GTGGAGTCATAGAACTCTTGTGC	ACATTTATTCATCCACTACGGG	59.07	55.95	141
	HWI-ST1234:241:C94GAACXX:5:1114:12951:46437_ssr88	J. ailantifolia	cag	8	CCCAACAATCCTAACGTCCC	GTACGCCATTTGGAACTCCG	58.254	59.275	156
	HWI-ST1234:241:C94GAACXX:5:2102:20318:86112_ssr111	J. ailantifolia	ctt	7	TTTGCAGAGGGAACACACCG	TGTTTGGTGCAGAGGAAGAGG	60.818	60.203	147
	HWI-ST1234:241:C94GAACXX:5:1310:14246:100284_ssr64	J. ailantifolia	gtg	7	AGCAGTGAAACTCTTGGAGG	TGAACCTCTAACCTCCTCACC	57.442	58.463	104
	HWI-ST1234:241:C94GAACXX:6:2113:18577:19583_ssr59	J. ailantifolia	ctt	7	AGAGGCCATGAATCAACAGC	TAGTCTCAAACGCTGGCTGG	58.24	60.037	168
	HWI-ST1234:241:C94GAACXX:5:2107:4354:9193_ssr69	J. ailantifolia	acc	8	CGAACGCAGCTACGACTAGC	ATCATCAGGATGCCAGTGGG	61.195	59.523	136
	HWI-ST1234:241:C94GAACXX:5:2116:11625:5460_ssr131	J. ailantifolia	gca	7	GCAACGATCATGGGAAATTGC	TGCTCTTTCTCCCTCATATCC	58.804	56.586	111
	HWI-ST1234:241:C94GAACXX:6:2114:12091:35258_ssr83	J. ailantifolia	aga	7	AATGCTTGAATAGGATCAGAGG	TCGTCTCAGATACAGTGGGC	55.653	58.896	177
	HWI-ST1234:240:C8N02ACXX:3:1212:15076:13876_ssr95	J. ailantifolia	caa	7	TCATTTGTCCTTCTAATGGTCCC	GAGAAGGTCTTGATCATGCATCC	58.145	59.186	158
	HWI-ST1234:240:C8N02ACXX:3:2210:1917:88824_ssr91	J. ailantifolia	ttc	8	CTCCATACTATAAATGACCTCCTCC	GCGGCCATTCATGTTATGGG	57.823	59.685	148
	HWI-ST1234:241:C94GAACXX:6:2113:4040:21660_ssr99	J. ailantifolia	ttc	7	CAGATTTGAAGCCAAGCCCG	GGTGAAATATAAAGCGGGCTAGG	59.828	59.248	108
	HWI-ST1234:241:C94GAACXX:5:2208:14337:60040_ssr135	J. ailantifolia	gtc	8	CGAACGCTGTTGTTCTCTGG	TCTTTCTACCACTTGCCTGGG	59.491	59.649	152
	HWI-ST1234:240:C8N02ACXX:3:2111:1962:72100_ssr77	J. ailantifolia	gag	7	GAATTCGGATCGGAGGTGGG	CGTCTCCCTTGGGTTTCTCC	60.25	60.036	127
	HWI-ST1234:241:C94GAACXX:5:2315:6880:18412_ssr42	J. ailantifolia	aag	7	CGCTGCTTGGCTCAAATCC	ACATCATGAGCGACATACACC	59.862	58.174	124
	HWI-ST1234:241:C94GAACXX:5:2114:17262:61571_ssr58	J. ailantifolia	att	7	GTGCTTGCTTCTGTGGTTGG	ATAAGTGCGTCAAGAGGAGG	59.969	57.03	111
	HWI-ST1234:241:C94GAACXX:6:2303:8475:9806_ssr37	J. ailantifolia	gat	7	TGGCGAGACCGAGAAGATGG	TCGGAAGTCGTCGTTCTTGG	61.667	60.04	151
	HWI-ST1234:241:C94GAACXX:6:2112:13872:77439_ssr65	J. ailantifolia	gtc	7	GGCTGTCGTCTTCTTCCTCC	CTTCGGATTCGTGGCAAAGC	60.109	60.179	119
	HWI-ST1234:241:C94GAACXX:6:2213:9386:76686_ssr23	J. ailantifolia	agc	8	TTTATCGCCCAAGATGCTGG	CATCCTGCTCTCACTCCAGG	58.321	59.535	140
	HWI-ST1234:241:C94GAACXX:5:2315:6524:40024_ssr107	J. ailantifolia	aga	7	AATCTCATGAAGCAAGCGGC	TGTGTTGCATGCATGTGACC	59.263	59.685	164
	HWI-ST1234:241:C94GAACXX:5:2207:1984:61969_ssr41	J. ailantifolia	ttg	7	TCTATCCAATCGTTCACTGACC	CCGATTGATTCAAGTGTCGTCG	57.613	59.972	109
	HWI-ST1234:241:C94GAACXX:6:1316:13383:49295_ssr64	J. ailantifolia	cag	7	AGATGGCGGATGGGTACTGG	ACGAATATGAGGGCGAACCG	61.411	60.249	132
	HWI-ST1234:241:C94GAACXX:6:2307:5401:84013_ssr113	J. ailantifolia	gtc	10	TGCACAGAAACAACAGCTTCC	CGCAACCTCCAACAATACCC	59.595	59.191	139
	HWI-ST1234:240:C8N02ACXX:3:2114:19024:9754_ssr39	J. ailantifolia	aga	7	ATTGCAGAAGGAATATGGGAGACC	GTCCCAAGGAATCGACCACC	60.447	60.393	147
	HWI-ST1234:240:C8N02ACXX:3:2111:10361:38768_ssr89	J. ailantifolia	tgt	7	GTCGAGCTCCGTTGTAATCG	TCGCTCAAGTTCATTCAAGCC	58.811	59.193	121
	HWI-ST1234:240:C8N02ACXX:3:2314:17139:47142_ssr86	J. ailantifolia	agg	8	CAATTTGACACTCGCTGGTCC	GGGCCAATTTAGATTTGCACG	59.802	58.461	120
	HWI-ST1234:240:C8N02ACXX:3:1313:16494:32632_ssr49	J. ailantifolia	tcg	7	TCTCCAGTAATCCCGTTCCC	GAAATTGGACGTCGAAGGCC	58.507	59.553	172
	HWI-ST1234:240:C8N02ACXX:3:2306:16048:56599_ssr99	J. ailantifolia	acc	7	CGGGAATCGTCAACAAGTCG	AAAGCGTTGGAGGAGAAGCC	59.286	60.607	112
	HWI-ST1234:241:C94GAACXX:6:1212:12727:79499_ssr75	J. ailantifolia	gca	7	CCAGAGCTGGGTATCATCGG	AGGATATTGCCCGTCGTCG	59.68	59.637	121
	HWI-ST1234:241:C94GAACXX:6:2213:8581:40401_ssr92	J. ailantifolia	aga	8	TCAACCACAGAATCAAAGACATCC	CCAACACTGGTTTGCAGAGC	59.238	59.969	147
	HWI-ST1234:240:C8N02ACXX:3:2311:7229:45647_ssr72	J. ailantifolia	aat	8	CCGGAAATACTCTTGCGACG	TCACACATGTGCAAGTCTTATTTCC	59.079	60.049	166
	HWI-ST1234:241:C94GAACXX:6:2316:4414:61365_ssr59	J. ailantifolia	gaa	8	AGCTTCTTACATAGCCAATTAGCC	AGCTGTTGTAACCCTTCTGC	58.933	58.102	128
	HWI-ST1234:241:C94GAACXX:6:1303:14104:4657_ssr125	J. ailantifolia	aag	8	AAGGTTGGGATGAGTGTCGG	CTTCCGCTTACCTTTCTCAGC	59.675	58.997	149
	HWI-ST1234:240:C8N02ACXX:3:2204:16241:93817_ssr86	J. ailantifolia	gat	8	GCTCATAACCCTAAGAAGTAAGACG	AGAAACCATACCCACTTCACC	59.022	57.565	103
	HWI-ST1234:241:C94GAACXX:6:2213:9328:8285_ssr75	J. ailantifolia	tct	7	ACATCATGAGCGACATACACC	CGCTGCTTGGCTCAAATCC	58.174	59.862	124
	HWI-ST1234:241:C94GAACXX:5:1101:8502:46398_ssr50	J. ailantifolia	gtg	8	CCTAGGGATGTCGGTGAAGC	CTAGTCTTCGTTTGCACCCG	59.895	58.932	106
	HWI-ST1234:241:C94GAACXX:5:2203:9005:88540_ssr127	J. ailantifolia	aac	7	GTCTGGTGATCGAGATTACAGC	TGTCTCTGAGGTTTCATGTCC	58.623	57.315	160
	HWI-ST1234:241:C94GAACXX:6:1310:2939:97861_ssr104	J. ailantifolia	tat	8	TGTGCACTACCACTTTATCG	TGTGCCTCGCTTAAATTGGC	55.508	59.474	106
	HWI-ST1234:241:C94GAACXX:6:1310:7598:9980_ssr89	J. ailantifolia	tgt	7	GTCGAGCTCCGTTGTAATCG	TCGCTCAAGTTCATTCAAGCC	58.811	59.193	121
	HWI-ST1234:241:C94GAACXX:5:2113:17666:64028_ssr55	J. ailantifolia	cct	8	CTGCAAGCTGTTGTCAGAGG	AGCCTGCCTACATCTTCACC	59.127	59.456	149
	HWI-ST1234:241:C94GAACXX:5:2312:19996:70190_ssr96	J. ailantifolia	agt	7	ATAATGACGTCTTGGCCCGG	AGCCTCCCAAATAGAGTACG	60.179	56.428	136
	HWI-ST1234:240:C8N02ACXX:3:2213:9137:88715_ssr23	J. ailantifolia	tat	7	TCCATCCATCCACATCCACG	ATCATGTTGGAGAATCTTACCC	59.531	55.571	118
	HWI-ST1234:241:C94GAACXX:6:2304:13075:20937_ssr119	J. ailantifolia	tgg	7	TCTAGGCCCGAGAAGTGTCG	ACGCCTCATCGTCTTTCTCC	61.03	59.826	141
	HWI-ST1234:241:C94GAACXX:6:1212:12453:6950_ssr94	J. ailantifolia	gag	9	GTCCAGGAGCTCATACGATCG	GTCTGCGCTTGTGTCTTGC	60.069	60.082	103
	HWI-ST1234:241:C94GAACXX:6:1115:12887:99695_ssr62	J. ailantifolia	tcc	8	CCATAGATCCGGCTTGAGGG	CGGCGATTCACACTTATTTCCC	59.677	59.968	145
	HWI-ST1234:241:C94GAACXX:6:2308:19982:15589_ssr63	J. ailantifolia	aat	7	GGCATAACACCCAAACCTCC	GTGACAACAACGTCTAGTTAGAGG	58.817	59.084	112
	HWI-ST1234:240:C8N02ACXX:3:1108:10414:53499_ssr119	J. ailantifolia	ggt	7	GGAGTTGAGGAAGCGTAGGG	TCCAAGATCCATCATGGCCG	59.824	59.891	159
	HWI-ST1234:241:C94GAACXX:6:1115:4034:43330_ssr34	J. ailantifolia	gac	9	TGGAGATGGAGGATGAGAGGG	AGACCACAATCACTCCATAGCC	60.133	59.829	104
	HWI-ST1234:241:C94GAACXX:6:1114:20477:15942_ssr57	J. ailantifolia	cca	8	TGGGACTTCAACTCATGACCC	TCATGGTTGCTGCAATGGC	59.649	59.407	153
	HWI-ST1234:241:C94GAACXX:5:1115:3280:74735_ssr42	J. ailantifolia	tct	18	CACTCGCGTTCTTGGATGC	AGCGTTACATCAAGAGGCCC	59.579	60.108	127
	HWI-ST1234:240:C8N02ACXX:3:2108:5946:90668_ssr107	J. ailantifolia	aga	7	AATCTCATGAAGCAAGCGGC	TGTGTTGCATGCATGTGACC	59.263	59.685	164
	HWI-ST1234:241:C94GAACXX:6:1205:3563:13555_ssr39	J. ailantifolia	agc	7	TATCACCATCGTCTCCGTCC	CAGGCTATCCATGCGCTTGG	58.684	61.513	100
	HWI-ST1234:240:C8N02ACXX:3:1112:20337:14752_ssr84	J. ailantifolia	aag	7	ACATTTCATCAGAAGGTGCC	TGCACTTCCCTGCTAAAGGC	56.006	60.609	166
	HWI-ST1234:241:C94GAACXX:5:2302:16407:99485_ssr67	J. ailantifolia	ttg	9	AGAGCAGCTGATACGAGAGC	TGGACTTTCCAGTTCAATTAGC	59.332	56.617	117
	HWI-ST1234:241:C94GAACXX:6:1306:12837:78554_ssr41	J. cinerea	ctt	9	TGCATTCTCTCATCCTCCTCC	ACAAACGAATAAACGGGCGG	58.954	59.482	137
	HWI-ST1234:241:C94GAACXX:6:2313:18745:97329_ssr73	J. cinerea	tta	7	AGTTGAGGTTGGTTGTCAATGG	CAGAAACAAGACCCACAGAAACC	59.042	59.933	137
	HWI-ST1234:240:C8N02ACXX:3:1211:5298:86267_ssr64	J. cinerea	tat	7	CCTGCTGGATTGATAAGGCG	TTGTCAATGAGGTCGTGTCG	58.767	58.222	153
	HWI-ST1234:241:C94GAACXX:5:2111:16443:99020_ssr77	J. cinerea	gca	7	ACTGACGAGTATGGCAACCC	TGAGAGGAGTACTTACGGAAAGG	59.751	58.985	106
	HWI-ST1234:241:C94GAACXX:6:2113:18434:31733_ssr104	J. cinerea	cag	7	GTGCAGCCAAGAAATCAGCC	TTCACCTGACCTTTAGCGCC	60.109	60.321	124
	HWI-ST1234:241:C94GAACXX:5:2314:5880:13750_ssr53	J. cinerea	tgg	7	GAGGTGCAGCTAAACATGCG	ACTTGAATCCAGACCGTCGG	59.902	59.753	127
	HWI-ST1234:240:C8N02ACXX:3:1309:17491:22859_ssr105	J. cinerea	gtc	7	CCCTGCTTCTCTCTCTTCCC	CCCAGTCCAGGTTCATTGGG	59.17	60.324	105
	HWI-ST1234:241:C94GAACXX:6:2307:15511:94924_ssr43	J. cinerea	ctc	7	AGAAATTTGATGCGCCCG	GCGTATGTGAAGTGTTGGGC	56.478	59.832	143
	HWI-ST1234:241:C94GAACXX:6:2203:12949:4995_ssr121	J. cinerea	gac	10	AACGAGGCAGGAAATGAAGG	TCGATCCTCATGCCTATGACC	58.174	59.104	177
	HWI-ST1234:241:C94GAACXX:5:1313:13255:51731_ssr87	J. cinerea	tgc	10	CGTTGAGGGTTGTTGGGTGG	TGGCATCCTCATCCTCATCC	61.452	58.938	153
	HWI-ST1234:241:C94GAACXX:5:1302:4748:10863_ssr51	J. cinerea	gtc	12	GTCGTGGTGGTGATCAGTGG	CCTTGTCATTGCGACTCTCG	60.671	59.005	133
	HWI-ST1234:241:C94GAACXX:5:2310:15381:47932_ssr110	J. cinerea	gca	8	CGACCTCCCATCGATCTTGG	GGATACGATGGCGGTTAGGG	59.967	60.038	103
	HWI-ST1234:240:C8N02ACXX:3:2210:1679:71395_ssr91	J. cinerea	agc	8	TTTGAGGAGGACTAGCCAGC	CTATGTGGGCTGGACGAAGG	59.095	60.179	138
	HWI-M00657:86:000000000-AP42N:1:2107:9233:14460_ssr95	J. cinerea	gtg	7	TCACACAGCTGTAGCACTCG	TTTGTCTTCTTTGGTTTCGC	60.039	55.037	155
	HWI-ST1234:240:C8N02ACXX:3:2101:11054:57128_ssr61	J. cinerea	agg	7	AGGCTTTAGAACATCTGTTGTAAGC	CCAAAGGTGGTAGATGATGC	59.587	56.182	139
	HWI-ST1234:241:C94GAACXX:5:2203:19179:69369_ssr132	J. cinerea	ggt	9	ATAGAGAGGGAGGTGGCAGC	CTCAGCCTCTGCACAACTCC	60.762	60.673	101
	HWI-ST1234:241:C94GAACXX:5:1202:1607:66544_ssr89	J. cinerea	ttc	9	CTCTGTATGTGCGCTTTGGG	GTCCCTAAGCTCTGAGGAAGG	59.271	59.24	157
	HWI-ST1234:241:C94GAACXX:6:1304:5134:34279_ssr114	J. cinerea	aag	7	CCCTGTACAGATCGTAGTGGC	AAGAGAAGGAGGGAAAGCCG	59.933	59.384	103
	HWI-ST1234:241:C94GAACXX:5:1203:9420:97056_ssr103	J. cinerea	tcg	7	ATCAGCTGCTGTTGTTGACC	ACGGTTGAAGGAAGAAGATTCG	58.758	58.673	111
	HWI-ST1234:241:C94GAACXX:5:1105:20859:56895_ssr60	J. cinerea	atg	7	GCATAAATTGCGGTTCTTTCG	GCAATGCGCTACAACCAACG	56.847	61.065	139
	HWI-ST1234:240:C8N02ACXX:3:1209:17231:33638_ssr107	J. cinerea	tcc	7	AAGATGCGTGCAATTTGGCC	AGGGCAGTACTCTGTGCTGG	60.39	61.548	175
	HWI-ST1234:241:C94GAACXX:6:2104:10363:54372_ssr84	J. cinerea	cgt	7	ACTCATCGTTCTCGTCGACG	ATATCACCTCGCAAGGACCC	59.905	59.241	132
	HWI-ST1234:240:C8N02ACXX:3:1313:9227:91699_ssr90	J. cinerea	tgc	15	GAAACGAGAAATAGCCGCCG	GAGATGGAGGAGGCAAAGGC	59.699	60.465	108
	HWI-ST1234:241:C94GAACXX:6:2306:15059:72734_ssr58	J. cinerea	ctg	7	TGAATTTGCTGTTGCGGTGG	ACCAAATCCACCTCGTCACC	59.968	59.964	172
	HWI-ST1234:240:C8N02ACXX:3:2208:16656:12568_ssr84	J. cinerea	tgc	7	GATTCCTCTTCGTCGGTGCG	CATCCGCTTCGACACAGTCC	61.14	61.079	147
	HWI-ST1234:241:C94GAACXX:5:1305:14555:73910_ssr90	J. cinerea	tct	7	TGAAATCTTCCCACAACATGTCC	TTGTGGCATCTCTCTCCTGC	59.174	59.749	106
	HWI-ST1234:241:C94GAACXX:6:1111:9781:41711_ssr115	J. cinerea	gag	7	GCTCTTGGTGGGAGTTTGGG	GCTGTTCGTTTCTCACTTCACC	60.896	60.033	111
	HWI-ST1234:240:C8N02ACXX:3:2110:20915:41122_ssr124	J. cinerea	tct	8	GATAGACTCCTCGCCATTGGG	AGTTCTCGATTCCAGCAGCG	59.999	60.459	145
	HWI-ST1234:240:C8N02ACXX:3:2308:13546:60450_ssr38	J. cinerea	aga	10	AGGTGGTGTTCTATGATAAGGTGG	TCAAACATCTTCCACCTTTACTGG	59.836	58.93	141
	HWI-ST1234:240:C8N02ACXX:3:2203:10172:57686_ssr53	J. cinerea	ttc	7	CTTCTCCATTCTACCTGGGCC	ACCCAATTACGTAGAAACTCAAGG	59.858	58.757	104
	HWI-ST1234:241:C94GAACXX:5:1301:11919:14288_ssr72	J. cinerea	tgt	13	ACACTGATGTTGAGGGCGG	CAATCGTGTCGAGAGCAAGC	60.003	59.632	128
	HWI-ST1234:240:C8N02ACXX:3:2105:4056:49762_ssr78	J. cinerea	cag	8	CCTGCCCATAGTTCTCTGATACC	GTTGTGCTGATGCCAATGGG	59.993	60.109	149
	HWI-ST1234:241:C94GAACXX:5:2310:3763:85610_ssr80	J. cinerea	ttc	7	TCTTCCGCTCTCTGATGTGC	ATGGATATGGCGGCGCAAGG	59.826	63.366	133
	HWI-ST1234:241:C94GAACXX:6:1204:8004:98291_ssr83	J. cinerea	ttc	8	ATGAAACCCTACACGAGCCC	AGAAGGGACTGGGTGGTTCG	59.748	61.481	114
	HWI-ST1234:240:C8N02ACXX:3:2301:21036:14750_ssr60	J. cinerea	gga	9	AGGATGATGATGAGGCAAGGG	TCACACTCCTTCTTGGCTTGG	59.576	60.203	101
	HWI-ST1234:241:C94GAACXX:5:1205:4733:89119_ssr110	J. cinerea	ttc	8	ACCACATGGAGAGGTTCTGC	ACAATTGCGAGTCATGAAAGG	59.674	57.163	108
	HWI-ST1234:241:C94GAACXX:5:2213:8740:90598_ssr112	J. cinerea	atc	7	GCATAGTCCTGTTTCATGCTGC	CTTGCTCGTTGCTCTTATTAATTGG	60.223	59.032	149
	HWI-ST1234:240:C8N02ACXX:3:2315:20380:93937_ssr21	J. cinerea	gag	7	TGGAAGCTAGTTTGGGCGC	CATTCGCCTGCTTAATGGGC	60.674	59.969	162
	HWI-ST1234:241:C94GAACXX:5:1212:2370:37003_ssr28	J. cinerea	tgg	7	GTCATCCATCGAACGTAGCG	GCGGGCAAGAATCATTGTCG	58.879	60.248	146
	HWI-ST1234:240:C8N02ACXX:3:2314:10417:65603_ssr87	J. cinerea	tcc	12	TCTCGGCAGATTCAATAGCG	GCAAGAAGGAAGTAATGGAGATTCC	57.86	59.702	145
	HWI-ST1234:240:C8N02ACXX:3:1212:21183:56445_ssr59	J. cinerea	ctt	8	ATTGACATCGAACGGCCACC	GGGCATTTCTTCCTCAATTAGAACC	61.025	60.164	105
	HWI-ST1234:240:C8N02ACXX:3:2109:11380:12020_ssr71	J. cinerea	ttg	9	AATTGGTATTGCAGTGCCCG	ATTTCAAAGCGTTTCGGCCG	59.183	60.387	171
	HWI-ST1234:241:C94GAACXX:6:1115:2318:94436_ssr30	J. cinerea	aag	8	ACAATTGCGAGTCATGAAAGG	ACCACATGGAGAGGTTCTGC	57.163	59.674	108
	HWI-ST1234:241:C94GAACXX:5:2312:12241:39069_ssr61	J. cinerea	ctc	9	AAATGGCAGCCTCAAATCCG	AGCGTTGCCAGTTGATATTGC	59.18	59.867	157
	HWI-ST1234:241:C94GAACXX:6:1314:10031:14055_ssr80	J. cinerea	cga	22	TCTACACGTCTCTTGTCGATGC	TGATGATGGTGTGATAGTTGTGG	60.16	58.484	143
	HWI-ST1234:241:C94GAACXX:5:1116:14942:54935_ssr90	J. cinerea	gga	10	TGGCTGATGTGGAAGATCCG	CCTGTGAGTGTCAGTGACGG	59.821	60.319	176
	HWI-ST1234:241:C94GAACXX:5:1103:13615:37850_ssr40	J. cinerea	acc	7	CATCACCTACTCCCTACTACC	CGGACCATTTCTTCCACACC	56.057	58.835	119
	HWI-ST1234:241:C94GAACXX:5:1214:4297:44488_ssr84	J. cinerea	tgc	13	GCTGATTTGGCTGCTGTTGC	ACAGCAGGGCATTTCAGAGC	61.012	60.964	161
	HWI-ST1234:241:C94GAACXX:5:2211:7057:29260_ssr55	J. cinerea	aga	13	AGGAATCAGAGAACTGGCGG	GTGGCGTTAGACCTTCAACC	59.461	58.846	112
	HWI-ST1234:240:C8N02ACXX:3:2203:17115:6006_ssr82	J. cinerea	agg	7	ACGTAGAAGAGTGAGAAAGGG	TCTTCTCCCATTCTCCGTCG	56.779	58.896	136
	HWI-ST1234:241:C94GAACXX:6:1215:3880:82151_ssr76	J. cinerea	tgg	7	TGATCTCCTCTTCGGTTTGGG	CACCGCTTCCAGTCTACTCG	59.445	60.179	109
	HWI-ST1234:241:C94GAACXX:5:2212:7923:44495_ssr59	J. cinerea	gaa	11	AGATGGGAGAAGGGACTGGG	ATGAAACCCTACACGAGCCC	60.327	59.748	127
	HWI-ST1234:241:C94GAACXX:6:2111:17362:81020_ssr85	J. cinerea	aga	7	GGGCACAAGTGTAGATCGGG	TCGGATTCATCACTACATGTTTCC	60.462	58.884	110
	HWI-ST1234:241:C94GAACXX:6:1112:2481:11611_ssr30	J. cinerea	aga	7	TGCAGAAGGTCAGAAACACG	CCTTTGCCCTAGATTTGTAATAGCC	58.418	59.758	106
	HWI-ST1234:241:C94GAACXX:5:2106:7417:52675_ssr64	J. cinerea	tcg	8	CGGAAGCGATATTACCTCATCG	CGTAGCACACTCCACCATCG	58.828	60.802	127
	HWI-ST1234:241:C94GAACXX:5:1113:6655:55466_ssr60	J. cinerea	tct	7	ACGAGATATGTCAAGCGGCG	GCAAACCTACTATTTATTGGCCCG	60.595	60.261	157
	HWI-ST1234:241:C94GAACXX:5:2110:20638:15490_ssr65	J. cinerea	cct	10	GTTCGTCCCGATCACTCTGC	CGTGGTGAGGAGAATGGTGG	60.803	60.392	152
	HWI-ST1234:241:C94GAACXX:6:1210:11883:21495_ssr58	J. cinerea	ttc	7	CTTCTCCATTCTACCTGGGCC	TCAAGTAGTTTCCAGCATCAGC	59.858	58.662	116
	HWI-ST1234:241:C94GAACXX:5:2201:9541:58548_ssr84	J. cinerea	ggc	8	CCCTTCGATGGAGATGATGGG	TGGGAATATTTGCAGGCCC	59.997	57.778	117
	HWI-ST1234:240:C8N02ACXX:3:1312:7168:37552_ssr72	J. cinerea	tgt	13	ACACTGATGTTGAGGGCGG	CAATCGTGTCGAGAGCAAGC	60.003	59.632	128
	HWI-ST1234:241:C94GAACXX:5:2202:11480:82063_ssr97	J. cinerea	agc	9	CCTGATGAACCTTTGACGACG	TGTTTCGAGAGTACCAGCTCG	59.273	59.801	100
	HWI-ST1234:240:C8N02ACXX:3:1302:1767:41896_ssr106	J. cinerea	atc	9	TTTCGATCTGTCCTGCACGG	GGTTGTGGAGATGTTGCTGG	60.39	59.116	136
	HWI-ST1234:240:C8N02ACXX:3:2202:13964:56306_ssr79	J. cinerea	gag	9	AAGAACTCACCGATCAGTGG	GTGGGTTCATTTGCGATCGG	57.249	59.901	100
	HWI-ST1234:241:C94GAACXX:5:2216:12695:95096_ssr59	J. cinerea	ctt	8	ATTGACATCGAACGGCCACC	GGGCATTTCTTCCTCAATTAGAACC	61.025	60.164	105
	HWI-ST1234:241:C94GAACXX:5:1212:14524:48296_ssr43	J. cinerea	gct	7	TGAGAGGAGTACTTACGGAAAGG	ACTGACGAGTATGGCAACCC	58.985	59.751	106
	HWI-ST1234:240:C8N02ACXX:3:1207:9681:61334_ssr62	J. cinerea	cac	8	TTCTTTCACCTTCACCACCC	TTATTGTCTGTATGTGAGCCG	57.642	55.798	138
	HWI-ST1234:240:C8N02ACXX:3:2310:13650:45052_ssr111	J. cinerea	aag	8	ACAATGGGAGCTTGAGGTGG	CCCTAGGGTTCCTTCATGCG	59.961	60.179	170
	HWI-ST1234:241:C94GAACXX:5:1305:16321:53646_ssr27	J. cinerea	tga	9	CAGGTATGATACATGGGTTGG	GGATATGTGACTTCTTGCAAGCC	55.8	59.934	154
	HWI-ST1234:241:C94GAACXX:5:2215:3481:53923_ssr50	J. cinerea	atc	11	GACGCAGGTGAAATGAATGGG	GGATGAGGCAGACAAAGAAGC	59.867	59.258	165
	HWI-ST1234:240:C8N02ACXX:3:1316:1529:95660_ssr93	J. cinerea	cgt	8	GTTCGTGAGCTGATGGTCGG	ACGTCGTACATTGAAGAGATAGC	61.079	58.401	112
	HWI-ST1234:241:C94GAACXX:6:1209:15529:88759_ssr53	J. cinerea	ggt	9	AGTGGTGAGGGAATGCATGG	CACGTGTCACATGATGGAGC	60.034	59.277	129
	HWI-ST1234:241:C94GAACXX:5:2213:14283:9341_ssr84	J. cinerea	ctg	10	TAGACTGTCTGATGGCCCGG	ATCGATCACCACCTCAACCG	61.043	59.824	142
	HWI-ST1234:241:C94GAACXX:5:2207:8599:21843_ssr20	J. cinerea	aca	10	GTAACATCTCCTCAACGTCC	TCGTCTTGATGAAGAAACAACGG	55.601	59.507	102
	HWI-ST1234:241:C94GAACXX:5:1210:13052:98506_ssr36	J. cinerea	ctc	7	CTCTCAGCCACTTCACGAGG	GTTGCGGTGGATGTTCTTCG	60.109	59.834	109
	HWI-ST1234:241:C94GAACXX:6:1208:15239:71114_ssr93	J. cinerea	tct	7	CCTCGGTCTCAAACTCCACG	GGAGGAGGAGAAGCTTGACC	60.389	59.46	116
	HWI-ST1234:240:C8N02ACXX:3:1313:12644:36608_ssr29	J. cinerea	gtg	10	GGTAGTGAGGAACAAGGTGTCG	ACATGTTCCAACCATGTGCC	60.61	59.032	153
	HWI-ST1234:241:C94GAACXX:5:1310:7732:10780_ssr91	J. cinerea	ttc	7	AAGTTTGCCTAGCCTCGTGG	GGAATGCAGACCAAGTTAGTGG	60.322	59.25	112
	HWI-ST1234:241:C94GAACXX:5:2304:19394:89019_ssr43	J. cinerea	cag	7	GTCCTAAGTGTGAAACGCTTCC	CGGCGGCTGAAGTAATTGC	59.521	59.937	128
	HWI-ST1234:241:C94GAACXX:6:2211:19255:54048_ssr67	J. cinerea	aga	7	TTCTGGCTTCATGGCTCTGG	TCTTCAGCGTCCTTCAAGCC	60.035	60.321	115
	HWI-ST1234:241:C94GAACXX:5:1309:9191:73245_ssr86	J. cinerea	gaa	7	AAGAGTCAGTATGGCCTCGC	ACCCTTCATCTTACTTTGAGGTCC	59.538	60.019	161
	HWI-ST1234:241:C94GAACXX:5:1110:20791:24801_ssr58	J. cinerea	tgc	9	TCAGCATGTTAGGGCAGAGC	GTCACCCAACCTACCGTACC	60.108	59.753	111
	HWI-ST1234:241:C94GAACXX:5:1202:20475:89491_ssr111	J. cinerea	gag	9	AAGAACTCACCGATCAGTGG	GTGGGTTCATTTGCGATCGG	57.249	59.901	100
	HWI-ST1234:240:C8N02ACXX:3:1312:12050:28471_ssr51	J. cinerea	gca	7	CGAAGGAGGTATTCAAGCGG	GTGTAGTACACCTGCCTCCC	58.428	59.464	102
	HWI-ST1234:241:C94GAACXX:5:1203:17554:53698_ssr80	J. cinerea	gtg	8	GCAGGTGTCAAGGTCTCACC	AGCAGCATCACCGCCAATCC	60.604	63.511	120
	HWI-ST1234:241:C94GAACXX:6:1205:5977:18022_ssr65	J. cinerea	gaa	7	ACCCGTCATGGCTCACTTCG	TCATGGCCTCTACTGCTTGC	62.507	60.108	122
	HWI-ST1234:240:C8N02ACXX:3:1216:12476:42942_ssr53	J. cinerea	tgc	8	GGATACGATGGCGGTTAGGG	CGACCTCCCATCGATCTTGG	60.038	59.967	103
	HWI-ST1234:241:C94GAACXX:5:2111:20587:75542_ssr40	J. cinerea	tta	12	CTTCTGCTGCTGTGCTTCC	TGCCATGCAGAAAGAAAGCG	59.125	59.758	100
	HWI-ST1234:241:C94GAACXX:5:1109:6152:41821_ssr29	J. cinerea	aag	8	AGTAGAAGTGGTACTAGTAGCAGG	TCCAACACCACACTATGTGTCC	58.561	60.224	100
	HWI-ST1234:241:C94GAACXX:5:1313:4321:30042_ssr73	J. cinerea	gag	8	GCTGTTAGAGTCCAGAGGGC	AGAGAAACGACGTCACCACC	59.823	59.968	136
	HWI-ST1234:240:C8N02ACXX:3:1112:10533:23855_ssr47	J. cinerea	aag	8	CGGAATACCTGAGAAATTAACAAGC	CAAGGAAGGTACCGTGCTCC	58.513	60.391	142
	HWI-ST1234:240:C8N02ACXX:3:1309:2797:12727_ssr89	J. cinerea	tgt	9	CGCTTGCTGGTTATAGTACACG	CCAGCCTCAGTACCAACAGC	59.466	60.675	127
	HWI-ST1234:241:C94GAACXX:5:1305:3071:21008_ssr38	J. cinerea	agg	12	GCAAGAAGGAAGTAATGGAGATTCC	TCTCGGCAGATTCAATAGCG	59.702	57.86	145
	HWI-ST1234:241:C94GAACXX:5:1215:19243:31907_ssr52	J. cinerea	gag	7	CACATGCGTCCTGTTCTTCG	GTGGCTCTGCTACTTCTCGC	59.56	60.804	155
	HWI-ST1234:240:C8N02ACXX:3:2201:3561:94400_ssr73	J. cinerea	gga	7	AAAGAAGCCAGCGAAGAGGG	TTTCTCGAGGTCAGCATCCC	60.322	59.463	127
	HWI-ST1234:240:C8N02ACXX:3:1308:16481:40093_ssr75	J. cinerea	cct	7	TCCCTCTTCTCCCTCAAGCC	GGAAACCTGAGAGAGAAGAAGC	60.619	58.405	125
	HWI-ST1234:241:C94GAACXX:6:1202:1194:81396_ssr71	J. cinerea	acc	9	CTCTGTGCTGTTGAGATCGC	TTACGATGCCTGGCGAAAGG	59.002	60.743	163
	HWI-ST1234:241:C94GAACXX:5:2206:20468:9380_ssr67	J. cinerea	tct	8	CCAAACAGTGCCATTTCGACC	GGCTAGGAGTGGGATTCAAAGG	60.336	60.422	151
	HWI-ST1234:240:C8N02ACXX:3:2308:4581:3740_ssr22	J. cinerea	gaa	7	TGGGCAAATCAAAGCGTGC	GAACCTCAGCCTAACCCAGC	60.006	60.393	104
	HWI-ST1234:241:C94GAACXX:5:2106:3674:40942_ssr71	J. cinerea	gaa	7	GAGGTGGGCAAATCAAAGCG	AATGCAGCTCCCAAGGAACC	60.109	60.613	102
	HWI-ST1234:240:C8N02ACXX:3:2108:17883:95047_ssr22	J. cinerea	tct	8	AGGCTGCGTAAATCATGATGC	CCAAGCCATCACAAACGAGC	59.394	60.11	114
	HWI-ST1234:240:C8N02ACXX:3:2206:14779:94294_ssr53	J. cinerea	ttc	7	CTTCTCCATTCTACCTGGGCC	ACCCAATTACGTAGAAACTCAAGG	59.858	58.757	104
	HWI-ST1234:241:C94GAACXX:5:2203:20051:78210_ssr46	J. cinerea	aag	7	GATGATATGGGTGCGGACGG	TCTTCTGCGACGGAAATTGC	60.671	59.204	104
	HWI-ST1234:240:C8N02ACXX:3:2207:15913:40624_ssr145	J. cinerea	tgc	7	GTGGGTCCTAGCAGCAAAGG	CAGAACCCTCAGCATCAGG	60.678	57.527	108
	HWI-ST1234:241:C94GAACXX:6:2116:10830:72636_ssr60	J. cinerea	cag	9	CAACCGTCGGACTCAAAGGG	GTGATGTGCAGTCGTCTCCC	60.949	60.738	111
	HWI-ST1234:240:C8N02ACXX:3:1309:8219:59794_ssr96	J. cinerea	tgc	8	GCAATGAACCTTGACCAGCG	AACAGATCTCCGGACTTGCG	60.11	60.109	165
	HWI-ST1234:241:C94GAACXX:6:1301:19099:40453_ssr123	J. cinerea	aga	7	GTGGGTTGGGTAAGTGAGGG	ATGTCGGCAATGAGTGTTGG	59.962	58.832	172
	HWI-ST1234:240:C8N02ACXX:3:1202:17260:90654_ssr58	J. cinerea	cag	13	ACAGCAGGGCATTTCAGAGC	GCTGATTTGGCTGCTGTTGC	60.964	61.012	161
	HWI-ST1234:241:C94GAACXX:5:1111:18811:20314_ssr92	J. cinerea	aca	7	TCTTCCGCGAATAACAAAGCC	TGATAGCCTTCTGTCGGAGC	59.264	59.253	137
	HWI-ST1234:240:C8N02ACXX:3:1316:18052:29111_ssr85	J. cinerea	aag	12	CGACCACATTTCACGCAAGG	TTTGATCTGTGATGGTGCC	60.11	55.479	138
	HWI-ST1234:241:C94GAACXX:5:1214:4262:33799_ssr57	J. cinerea	aag	8	GGTTGCCTAGAAATTGAGCTACG	CATGGTTACTCAGACTTAATTGAGC	59.69	57.99	112
	HWI-ST1234:241:C94GAACXX:5:1109:3975:73168_ssr87	J. cinerea	gta	11	CCAGACGTGTGTGTACCTGG	TCCAGGAGAAGAAACCTCAAGG	60.32	59.36	104
	HWI-ST1234:240:C8N02ACXX:3:1112:5238:29985_ssr92	J. cinerea	gaa	7	ACTCCCATGTGTTCTACCTCG	GCACACTGATCTAGACGGCC	59.175	60.529	122
	HWI-ST1234:240:C8N02ACXX:3:1109:18197:77725_ssr81	J. cinerea	acg	8	CGTAGCACACTCCACCATCG	CGGAAGCGATATTACCTCATCG	60.802	58.828	127
	HWI-ST1234:241:C94GAACXX:5:2112:7892:44763_ssr94	J. cinerea	tgc	7	GTGTAGTACACCTGCCTCCC	CGAAGGAGGTATTCAAGCGG	59.464	58.428	102
	HWI-ST1234:241:C94GAACXX:5:1110:4147:47149_ssr79	J. cinerea	gat	7	ATTAGACGATGACGAGGCCG	TTGGTAGACGTCAGCGAAGG	59.689	59.757	117
	HWI-ST1234:241:C94GAACXX:6:1212:2337:35357_ssr85	J. cinerea	aga	7	GGGCACAAGTGTAGATCGGG	TCGGATTCATCACTACATGTTTCC	60.462	58.884	110
	HWI-ST1234:240:C8N02ACXX:3:1313:8292:39350_ssr61	J. cinerea	acc	7	CACTGATCCTTGCCACAACC	GATGGCTGGGTTGTTGTTGG	59.116	59.682	113
	HWI-ST1234:241:C94GAACXX:5:2202:2715:9627_ssr68	J. cinerea	cag	7	TCCAGCAGACGTAAAGCACC	GAGTGAGTCTGAGTGGTGCC	60.32	60.038	170
	HWI-ST1234:241:C94GAACXX:5:2209:17531:71599_ssr62	J. cinerea	ctt	8	CCAATGGCTCCAACACTAGC	CCCACAGTTACGTTGTGAATAGC	58.902	59.875	128
	HWI-ST1234:241:C94GAACXX:6:2203:9802:78694_ssr59	J. cinerea	cca	9	GAATGAATACACGCCTCCGC	TACTGAGGAATGCTGGCTCG	59.418	59.538	122
	HWI-ST1234:241:C94GAACXX:6:2302:6528:82889_ssr49	J. cinerea	tct	8	ACCTACCAAACTACACACCTCC	GCAGCTTTCTATGTACTGGCC	59.364	59.057	107
	HWI-ST1234:241:C94GAACXX:5:1212:13303:56926_ssr82	J. cinerea	gaa	7	GCATCATAGAATCGAAGACAAGCC	GCGGATTGTGGAGCTAGAAGG	60.084	60.808	137
	HWI-ST1234:240:C8N02ACXX:3:1110:16296:89480_ssr35	J. cinerea	acg	7	CTCGCCGTAACCCTAACACC	ATTTCTGGGAGGGCAATCGG	60.459	60.107	123
	HWI-ST1234:241:C94GAACXX:6:2312:6828:58052_ssr22	J. cinerea	aag	7	AAGGCTAAGAATGTACAGATCC	ACTGTCGTAGTCCTTCGTCC	55.329	58.836	107
	HWI-ST1234:241:C94GAACXX:5:1304:6230:88525_ssr132	J. cinerea	gcc	9	TGAAGCCGAAGACGAAGACG	TTCCGCTCCAGCATTCGGATCC	60.387	64.947	181
	HWI-ST1234:241:C94GAACXX:5:1102:5519:45277_ssr73	J. cinerea	ttc	10	TCCGCCTCTCTTGAAATATGGG	CCGTTATTGATGATTTGGGTTTGG	59.895	58.891	100
	HWI-ST1234:241:C94GAACXX:6:2311:14649:31406_ssr109	J. cinerea	tct	7	ATGTGCAGATCAGAGCTGGC	TGGGTGGTTTGCATCATGGG	60.464	60.904	161
	HWI-ST1234:241:C94GAACXX:5:2101:2439:57591_ssr77	J. cinerea	ggt	8	GCCTCAGGTCTAGACGTTGC	TCTACCGACTGTCCCTCTACC	60.459	59.789	141
	HWI-ST1234:241:C94GAACXX:5:2212:6854:71823_ssr66	J. cinerea	cag	9	TTCGTTGGCACACTACCACC	AGAGAAATCGCCTGGACTCG	60.533	59.542	174
	HWI-ST1234:240:C8N02ACXX:3:1314:5606:76617_ssr121	J. cinerea	aat	7	TCAAGGAAGTGAAGCATAGC	CAGGAGGTAGTCACGTTGGC	55.454	60.39	168
	HWI-ST1234:240:C8N02ACXX:3:1310:7003:29376_ssr88	J. cinerea	aga	7	CCATCTACCGTCTTCACTTGC	GTCCATGTTAGGGCTGATGC	58.728	58.687	128
	HWI-ST1234:240:C8N02ACXX:3:2116:8269:94147_ssr63	J. cinerea	tgg	7	AGAAGGCTGTTGTTGTCGCC	AATGAACGGCTCGAGAATGG	61.167	58.343	114
	HWI-ST1234:241:C94GAACXX:5:1214:19901:70724_ssr79	J. cinerea	aag	7	ATTCGTGCGGCGTCGTTTCC	TCTCCTTGGCCCTGTAATGC	64.274	59.744	102
	HWI-ST1234:240:C8N02ACXX:3:1108:15738:37323_ssr70	J. cinerea	ctt	8	AGCTCCTCCAAAGATCACGC	TAAACCGACATGACCCGACC	60.108	59.753	116
	HWI-ST1234:240:C8N02ACXX:3:2115:19507:92545_ssr120	J. cinerea	aag	8	AGCTGAATCATCGTTTCCTGC	ATGAATTACGGGCAAGCTCC	58.987	58.32	139
	HWI-ST1234:240:C8N02ACXX:3:2215:11505:88864_ssr46	J. cinerea	ttc	7	TGCTCTTGCGGAAATGGC	GCTCATCTAGATGCAATGGAAACG	58.723	60.319	136
	HWI-ST1234:241:C94GAACXX:6:1203:3356:77440_ssr44	J. cinerea	ttc	9	TCTTCGGCTCAACAACATAGG	ACACGGCAACTCTCTCTTCC	58.027	59.681	131
	HWI-ST1234:241:C94GAACXX:5:1104:17532:73527_ssr60	J. cinerea	ctt	7	CACCAAATCACGCACCTGC	TGAGGAGAAATATAAATGCGTAGGC	60.081	59.068	137
	HWI-ST1234:241:C94GAACXX:5:2216:17457:87448_ssr50	J. cinerea	cat	7	AAACACCTTGGCTACCCACC	TTTGAGGGAGGAGGAGGAGG	60.179	59.957	148
	HWI-ST1234:241:C94GAACXX:6:1111:10042:50081_ssr68	J. cinerea	tgc	11	GCTGATTTGGCTGCTGTTGC	GCAACAGTTGTCACAGCAGG	61.012	59.97	167
	HWI-ST1234:240:C8N02ACXX:3:2109:2816:86914_ssr48	J. cinerea	ctg	9	GCTTGTGTCAATGGAGCACC	GCAAACCAAACCTCGAACCC	59.758	59.968	128
	HWI-ST1234:240:C8N02ACXX:3:2308:6824:81846_ssr103	J. cinerea	acc	7	ATTGGCCGACTCAACTGACC	GATCGTCTGCCAAACATGCC	60.322	59.901	161
	HWI-ST1234:241:C94GAACXX:5:2316:1961:66242_ssr89	J. cinerea	gca	10	ACCACCTATCCCTCAAACGC	TTCTTGGATTGCTGTTGGCG	59.748	59.402	149
	HWI-ST1234:240:C8N02ACXX:3:2105:20596:74558_ssr71	J. cinerea	ttg	8	AATTGGTATTGCAGTGCCCG	ATTTCAAAGCGTTTCGGCCG	59.183	60.387	168
	HWI-ST1234:241:C94GAACXX:6:1114:3983:13860_ssr73	J. cinerea	gaa	10	GAGAAGATGTCCCACTCGTCC	CCTCCTTATCCACTTCCTCCC	59.865	58.949	150
	HWI-ST1234:241:C94GAACXX:5:1112:18532:75060_ssr87	J. cinerea	aag	7	CGAACGAAGCAAACCAGTGG	GCTCTGTTCCCTCTCTCAGC	60.041	59.824	120
	HWI-ST1234:241:C94GAACXX:6:2205:7285:61703_ssr46	J. cinerea	agc	8	CGTATTGTTGCTGTGGTGTCG	GGATCATCAGGGCTGACAGC	60.136	60.535	141
	HWI-ST1234:241:C94GAACXX:5:2107:14360:48820_ssr90	J. cinerea	tat	8	TGGCAGTTTGGAATGATAATGC	TTGCCGTGAAAGTCGTAGGG	57.61	60.32	180
	HWI-ST1234:241:C94GAACXX:6:2114:9940:42952_ssr76	J. cinerea	ctt	10	ATTTCAGTGCTGCAACATGG	GAGAAATGTGGGAGGGAGGG	57.264	59.451	128
	HWI-ST1234:241:C94GAACXX:5:1107:10508:48333_ssr19	J. cinerea	cct	7	CTTGGAGAAGGTGGACTCG	ACGTTGGACTTCTTCGGAGC	57.177	60.32	162
	HWI-ST1234:241:C94GAACXX:5:2311:12510:61308_ssr43	J. cinerea	tgc	11	CTCCATACCACCAGAGCTACC	TGATTGTCCTCGTGTTCGTCG	59.311	60.665	100
	HWI-ST1234:241:C94GAACXX:6:1315:18098:2319_ssr95	J. cinerea	aat	8	TCCTATCAATTGGTGAAGTTCTCG	ACCCAAAGCATTTCTCTCTTAGC	58.58	58.987	148
	HWI-ST1234:241:C94GAACXX:6:2216:6423:4333_ssr77	J. cinerea	agc	7	ACAAGTGAAAGGGAGCCAGG	AGGAAGCTGGAAAGAACGCG	59.889	60.951	116
	HWI-ST1234:241:C94GAACXX:5:1215:13078:5274_ssr66	J. cinerea	gaa	7	AGCTTCTTACATAGCCAATTAGCC	CTCGGAGAAGGACCTGTAGC	58.933	59.258	139
	HWI-ST1234:241:C94GAACXX:6:2307:6070:52657_ssr39	J. cinerea	gtc	14	ACGGTGCACCTTGCTTCTGC	TTTCGAACTCCGCCCTTTCC	63.896	60.605	150
	HWI-ST1234:241:C94GAACXX:6:2104:10198:46838_ssr43	J. cinerea	aga	14	GTATCTGCCATAGAAGAACCC	CAGCAACGCAAAGCAAAGC	55.546	59.439	181
	HWI-ST1234:241:C94GAACXX:5:1205:19294:94159_ssr109	J. cinerea	ctg	8	CGCTCTGCTGTGATTGTTGC	GGCTCTCAAAGTAATGTTTCTGGG	60.454	59.843	157
	HWI-ST1234:241:C94GAACXX:5:1311:21187:18249_ssr46	J. cinerea	cca	7	AGTCTCAACCGGTCTCGAGC	TGAAGTTTCGGGCTATTGGG	61.588	57.877	109
	HWI-ST1234:241:C94GAACXX:5:1114:1972:45107_ssr93	J. cinerea	aga	11	AATGATGGACAAGGCAAAGG	ACTCTTCATTAGATCATCTACCAGG	56.273	57.462	152
	HWI-ST1234:240:C8N02ACXX:3:2304:15633:78097_ssr97	J. cinerea	gaa	7	AGATGATGTCCCACCCGTCC	GTCCTTATCCACCTCCTGGC	61.338	59.53	142
	HWI-ST1234:241:C94GAACXX:5:2204:17072:79011_ssr111	J. cinerea	att	8	ACTAATTACAAACAACAGCGCC	AGGTCAGTGTAAGATCAGTTGGG	57.845	59.738	129
	HWI-ST1234:241:C94GAACXX:6:1216:8632:40456_ssr93	J. cinerea	taa	8	GTTGAGTTGTTGGAGCTCTACC	AGTTGATGAGTACCTGCGCG	58.932	60.459	114
	HWI-ST1234:240:C8N02ACXX:3:1112:5117:43225_ssr77	J. cinerea	tcc	7	TGTCCACACTGATCCATGGC	AGCTGAGGTTTGAACTTTCC	60.035	55.864	125
	HWI-ST1234:241:C94GAACXX:5:1214:5286:4102_ssr95	J. cinerea	aat	7	ACCTTCAATTTCGTTGCCGG	ATGCTCTGTTTGGTTGCC	59.404	55.855	131
	HWI-ST1234:241:C94GAACXX:5:2308:18844:11605_ssr88	J. cinerea	aag	7	TCCATTCTGGAGTTGATGAAGG	AGAGAAATGCATCTACCCTATTGC	57.774	58.688	141
	HWI-ST1234:240:C8N02ACXX:3:1105:6740:36738_ssr82	J. cinerea	cac	7	ACGGTAACATTGTCGGTCGG	GCTCCCTCGCTAGATTGTGG	60.389	60.25	100
	HWI-ST1234:240:C8N02ACXX:3:1108:14943:41540_ssr79	J. cinerea	agg	7	ACGTAGAAGAGTGAGAAAGGG	TCTTCTCCCATTCTCCGTCG	56.779	58.896	133
	HWI-ST1234:241:C94GAACXX:5:2214:13756:74362_ssr87	J. cinerea	tgc	10	CGTTGAGGGTTGTTGGGTGG	TGGCATCCTCATCCTCATCC	61.452	58.938	153
	HWI-ST1234:240:C8N02ACXX:3:2104:11294:42890_ssr118	J. cinerea	cag	7	CCAAGACGCCCAAGAAGTCC	TCTACGAAGGTCTTGTCGCC	60.956	59.475	157
	HWI-ST1234:241:C94GAACXX:6:1314:15471:2194_ssr129	J. cinerea	caa	7	CGACATCAAGATCGTGCTCG	GTTGTTCCTGTTGCTCTGGC	59.157	59.688	175
	HWI-ST1234:241:C94GAACXX:5:1313:16993:70959_ssr94	J. cinerea	cct	7	ACTCGAAACCCACAGCCACC	CTCGTGTTTGCGCTTGTGG	62.676	60.369	103
	HWI-ST1234:240:C8N02ACXX:3:2116:3823:7068_ssr87	J. cinerea	ctt	12	GCAGGACTTCTAATTCCATGGC	TTACGTGAACGGATGGGAGG	59.379	59.467	106
	HWI-ST1234:241:C94GAACXX:5:1214:3041:28854_ssr98	J. cinerea	ttc	10	TGCCATTTACGTTTGATCCC	TGCTAGTAGAGACTGAGAGGTAGG	56.396	59.898	169
	HWI-ST1234:241:C94GAACXX:6:2205:7173:89064_ssr78	J. cinerea	gct	8	TCGTTCCTCGGACGAATGC	ACGACACCACACAAGCTACC	60.154	60.25	137
	HWI-ST1234:241:C94GAACXX:6:2111:9316:74352_ssr54	J. cinerea	gaa	8	CCGTACATCTCGACCTATCCG	TCCATGCTTGTTTCAGAATCG	59.536	56.891	142
	HWI-ST1234:241:C94GAACXX:5:2316:4048:66032_ssr29	J. cinerea	tcg	10	GGTGAAGTGATGCCTGTGC	ATGGACTTTGTTGCCCAAGG	59.121	58.659	128
	HWI-ST1234:241:C94GAACXX:6:1113:14653:16526_ssr44	J. cinerea	aga	8	TGCTGCTACATACCACCAGG	AATGAATTCCCTCCCTCCCG	59.459	59.153	122
	HWI-ST1234:240:C8N02ACXX:3:1214:21027:54607_ssr105	J. cinerea	atg	7	TGCTGAACCTCATCCGATGG	CGCACGTGTGTATACAACCG	59.821	59.636	120
	HWI-ST1234:241:C94GAACXX:6:2107:21084:90135_ssr120	J. cinerea	cca	8	ACCACCACCAGTTTACCATCC	AGGAGGAGACTTATAATAGTATGGG	59.925	56.475	184
	HWI-ST1234:241:C94GAACXX:5:2107:3946:82516_ssr121	J. cinerea	tgc	7	CACCTCACTATCCAAATGCAACC	GAGGGCACATTTACCTGC	59.871	55.73	142
	HWI-ST1234:240:C8N02ACXX:3:2314:10244:99459_ssr85	J. cinerea	aga	7	GGGCACAAGTGTAGATCGGG	TCGGATTCATCACTACATGTTTCC	60.462	58.884	110
	HWI-ST1234:241:C94GAACXX:6:2214:12602:2095_ssr59	J. cinerea	cca	9	GAATGAATACACGCCTCCGC	TACTGAGGAATGCTGGCTCG	59.418	59.538	122
	HWI-ST1234:240:C8N02ACXX:3:2209:15405:49042_ssr108	J. cinerea	cag	8	CAGTACAACATGCAGCTGGG	TGCTGTTGTTGGTGATGATGG	59.193	59.112	146
	HWI-ST1234:241:C94GAACXX:5:2215:17270:94781_ssr48	J. cinerea	tcc	7	GTCATGCAATCATCACGCCG	GATACCAGAGGACTCGCTGC	60.316	59.969	130
	HWI-ST1234:241:C94GAACXX:5:1111:9088:74386_ssr89	J. cinerea	aag	7	GCCTTTCCTCGATAATAGCTTCC	AGGGTCAAGCAGAGCAGAGG	59.002	61.552	150
	HWI-ST1234:240:C8N02ACXX:3:2111:12557:66635_ssr48	J. cinerea	aac	7	CCGCAACTTTCGCTTTCTCG	AGTGGTGAAGGTCGCTTTCG	60.451	60.6	111
	HWI-ST1234:241:C94GAACXX:6:1107:14671:4183_ssr61	J. cinerea	gga	7	TCAGGTAGATGAAGACGACGG	ATTCTGACTGGCGTCGTTGG	58.985	60.671	136
	HWI-ST1234:241:C94GAACXX:5:1116:11074:66703_ssr83	J. cinerea	gtg	7	CGAGGCAAGGAGTAGTAGCG	TCTTGGTCGTCAGACTTGCC	59.97	59.966	121
	HWI-ST1234:241:C94GAACXX:5:1106:17410:84127_ssr35	J. cinerea	gag	7	TCCGAAGCCACTGATTAATGC	TCAACCAATGCTCTGGGACC	58.711	59.962	107
	HWI-ST1234:241:C94GAACXX:6:1115:3404:24396_ssr93	J. cinerea	gat	13	GAAAGGACAAGGAGGAGGTGG	ACATGCGAGATTAGCTCCGC	59.996	60.599	121
	HWI-ST1234:241:C94GAACXX:6:2111:16713:6622_ssr70	J. cinerea	agg	9	CCGGTCGTTATTGTTGTCGC	AACTCACAGCGCTATTAGCC	59.906	58.059	153
	HWI-ST1234:241:C94GAACXX:6:1106:4835:61795_ssr111	J. cinerea	aag	8	ACAATGGGAGCTTGAGGTGG	CCCTAGGGTTCCTTCATGCG	59.961	60.179	170
	HWI-ST1234:241:C94GAACXX:5:2301:11935:92120_ssr65	J. cinerea	agg	8	AGCATCGAAGTCTTCCACGC	TCTCACCTGCGTCTTCCACC	60.738	61.817	110
	HWI-ST1234:240:C8N02ACXX:3:1207:20713:41241_ssr79	J. cinerea	gac	8	CGCCCGAAAGTGAATGAGC	GCTTTGTATCGGTGTGTGGC	59.575	59.832	114
	HWI-ST1234:241:C94GAACXX:5:2307:3958:42488_ssr85	J. cinerea	tga	7	ACAGTTCAACTTGAAGGAGC	GCCTTTCTTTGCCTTTGCCC	55.892	60.604	111
	HWI-ST1234:241:C94GAACXX:5:1112:14916:35539_ssr41	J. cinerea	ata	8	TAGGAAACTGAGTTCCGGCC	TCCACATCACCATCAGAGGC	59.388	59.457	133
	HWI-ST1234:240:C8N02ACXX:3:2315:14964:26808_ssr58	J. cinerea	gaa	7	TCACGACTCTCCAACAACCC	TCATTCATGGTCTGGTCCGC	59.608	60.108	112
	HWI-ST1234:241:C94GAACXX:5:2301:3945:28305_ssr118	J. cinerea	ggt	7	AGACTTTGACGTAGCCAGCC	ATTGGTCGCCCTTCTCCTCC	60.037	61.627	133
	HWI-ST1234:241:C94GAACXX:5:2303:16988:65505_ssr99	J. cinerea	aca	7	GGCACCTGATTCGTCTTCGG	GGTGTGGTGGTAGTGGTAGC	61.084	60.037	156
	HWI-ST1234:240:C8N02ACXX:3:2113:6634:79786_ssr63	J. cinerea	ggt	7	GCACTGTAGGGAAGGGTTTGG	CGTGGAGAATCTTAATTTCCTCC	60.887	57.007	113
	HWI-ST1234:241:C94GAACXX:5:1110:8630:38028_ssr56	J. cinerea	cga	8	GTCACTCGAAGTTCAGAGTCG	CAGTGGGATGGTTGGTCTGC	58.424	60.962	112
	HWI-ST1234:241:C94GAACXX:6:2101:6410:93449_ssr112	J. cinerea	aag	7	TCTTGACAGTGGAAAGGACCC	AGGAGCATGGGAGTGTTTAAGG	59.58	60.026	143
	HWI-ST1234:240:C8N02ACXX:3:1108:15968:78657_ssr93	J. cinerea	acg	8	CGAATGCTGTTGCGTGTTGG	AGTTACGTAAACGGCATGCG	60.998	59.283	126
	HWI-ST1234:241:C94GAACXX:6:1205:10540:6589_ssr101	J. cinerea	ttc	7	ATTGGAAGGTGGTAGGTGGG	TTGAACGCGTGGATTGCACC	59	62.124	118
	HWI-ST1234:241:C94GAACXX:5:2315:7892:29295_ssr76	J. cinerea	agg	7	CCACTTCGACGTCCACATCC	CGAATCAAGACCGAACATCATCG	60.736	60.061	116
	HWI-ST1234:240:C8N02ACXX:3:1116:4738:96636_ssr124	J. cinerea	tcg	7	CTTGTTTGAGCTGCCCATCG	AGTGCGAGATGATAGTGAGG	59.83	56.537	110
	HWI-ST1234:241:C94GAACXX:5:1312:9912:41212_ssr64	J. cinerea	ctc	8	TCCATCTTATCTTCCAGCTAAGG	TGCCAAATGGAATCCAGGGC	57.185	60.977	132
	HWI-ST1234:241:C94GAACXX:6:2314:14076:96035_ssr30	J. cinerea	atc	7	CAAGGGCCTGAGTCTAGATCG	GTGTTCTGGGTGGAGTTTGG	59.66	58.681	119
	HWI-ST1234:241:C94GAACXX:5:1113:7574:50654_ssr56	J. cinerea	gca	7	GTTAGGGATCCCAGCTGTCG	AAGCGATGAGATCCTACCGG	59.895	59.038	103
	HWI-ST1234:241:C94GAACXX:5:2107:4201:52814_ssr34	J. cinerea	tct	7	GTCTTGCTTGATTGGACAGAGG	TGAAACCAACTTTGACTGCAGC	59.254	60.159	100
	HWI-ST1234:240:C8N02ACXX:3:2309:3625:81645_ssr74	J. cinerea	ccg	8	GTGGTCCTGGGCTATGTTGG	GCAGGTTATTCCATGGCAGG	60.394	58.965	108
	HWI-ST1234:240:C8N02ACXX:3:1112:14884:81123_ssr29	J. cinerea	aga	8	AGGAACGATGAACGATGAACG	CTCTTCCTCTCGACGTGTCC	58.74	59.551	129
	HWI-ST1234:240:C8N02ACXX:3:2314:13528:27498_ssr102	J. cinerea	ctg	8	GCTCAATGTCATCGTGTTGGC	GGCCAACCTAGCGAACTTGG	60.466	61.306	137
	HWI-ST1234:241:C94GAACXX:6:1215:12952:15715_ssr83	J. cinerea	gga	8	CGGCGTCGTTTAATTCCG	CACCGTCACCTCACTTCTCG	57.062	60.387	149
	HWI-ST1234:241:C94GAACXX:5:2114:16081:41361_ssr32	J. cinerea	ctg	9	GGTACATCCTCTGAGCCTGG	AAGTAGGACAGAGCATGGCG	59.244	59.823	177
	HWI-ST1234:241:C94GAACXX:6:1112:1460:55450_ssr60	J. cinerea	cag	9	CAACCGTCGGACTCAAAGGG	GTGATGTGCAGTCGTCTCCC	60.949	60.738	111
	HWI-ST1234:241:C94GAACXX:5:1208:7412:25314_ssr44	J. cinerea	gaa	13	AGAAGGGACTGGGTGGTTCG	ATGAAACCCTACACGAGCCC	61.481	59.748	129
	HWI-ST1234:240:C8N02ACXX:3:2110:9149:99247_ssr48	J. cinerea	gaa	7	TTGTGGACCGATTGATCCGG	ACATATATACTCTACGTGAGGGC	60.108	56.846	135
	HWI-ST1234:241:C94GAACXX:5:2301:5429:99343_ssr52	J. cinerea	gaa	15	AGATGGGAGAAGGGACTGGG	TGAATCATTAATGGGAAGCCC	60.327	55.96	179
	HWI-ST1234:241:C94GAACXX:5:2216:20414:26394_ssr80	J. cinerea	tgc	7	GCAACCTTGAATTTACTTGCAGC	AAGAGGGCACATTTACCTGC	59.57	58.161	127
	HWI-M00657:86:000000000-AP42N:1:2104:25224:13426_ssr182	J. cinerea	gaa	7	TCAGCCTCAACGAATAGGACC	GCTGATGAATTTCCCTGCAGG	59.519	59.592	100
	HWI-ST1234:241:C94GAACXX:5:1301:20467:38842_ssr58	J. cinerea	tgt	7	GTGAAGTTGTTCCAGCGTCC	GAGTATCGTAACACGCCACC	59.413	58.447	108
	HWI-ST1234:240:C8N02ACXX:3:1213:17763:73478_ssr88	J. cinerea	tgc	8	GAATCCAAGATTCAACAGCG	AACGACACGCCAGAAGATCC	55.076	60.39	129
	HWI-ST1234:241:C94GAACXX:6:2109:14004:84082_ssr96	J. cinerea	acg	9	GTCGTTGTTGTGGGTGAACG	GCTAGCTCTCGTTCACTTTGC	59.973	59.608	131
	HWI-ST1234:240:C8N02ACXX:3:2105:8201:46914_ssr33	J. cinerea	ctg	7	TGCGCAGTGCTAAATATTGC	TACCTCTAACGAGCTGCTGC	57.526	59.544	148
	HWI-ST1234:241:C94GAACXX:6:1213:9446:25422_ssr93	J. cinerea	tat	7	TGCTTTCATGCATATGGCTGG	TCGCATATGGCTCTGATACC	59.316	56.962	103
	HWI-ST1234:240:C8N02ACXX:3:1311:13725:95925_ssr69	J. cinerea	gga	9	CCAGCAGAAATGGTGTTTGGG	TACGACACACGAATCTGGCG	59.999	60.455	160
	HWI-ST1234:241:C94GAACXX:5:2307:4573:12632_ssr111	J. cinerea	ctg	11	GGAGGGATGGAGTTGTGTGG	TCGACAGCACCAGGATCACC	60.035	61.888	100
	HWI-ST1234:241:C94GAACXX:6:1316:14823:65644_ssr43	J. cinerea	gaa	11	GACTGGCTAAGGCATCAACC	ATCAGATTAGGTTACGAAATGGCC	58.616	58.936	100
	HWI-ST1234:241:C94GAACXX:5:1309:20160:58046_ssr79	J. cinerea	cac	7	CTCTCTGCCCTCTTGATCGC	AGAGGAGGAGGATGACGAGC	60.249	60.467	154
	HWI-ST1234:241:C94GAACXX:6:1307:8249:94878_ssr78	J. cinerea	ctt	11	TCGCAGAAACAAGAAACATGC	GTAGGGAAGGGTGGTTGTCG	58.001	60.037	174
	HWI-ST1234:240:C8N02ACXX:3:2102:12741:4501_ssr90	J. cinerea	ctt	8	CTTCCTTCGGCGTGAGAAGC	ATCGTCTGTCGTCTGAATGG	61.355	57.431	155
	HWI-ST1234:241:C94GAACXX:5:1204:3523:28377_ssr75	J. cinerea	cac	7	AAACAAGCAAAGCCCATGCC	CTTTGTGTGTGGCGGTTTGG	60.25	60.527	136
	HWI-ST1234:240:C8N02ACXX:3:2113:15996:12332_ssr82	J. cinerea	gca	7	ATCGAAAGTGCAACTGAGCG	CTGGTGCTCTCGTTCTCTCC	59.207	59.828	131
	HWI-ST1234:240:C8N02ACXX:3:1210:21083:51778_ssr52	J. cinerea	gat	7	AGAAGCAAACAAGGCTGAGG	TCTGTCGGCTTCAACTACTGG	58.386	59.728	115
	HWI-ST1234:240:C8N02ACXX:3:2308:6540:70722_ssr92	J. cinerea	gac	9	TAAGTGAGGGAGTGCATGGC	TGGGTGCTGCTATTGTTGGG	59.747	60.612	125
	HWI-ST1234:241:C94GAACXX:6:1214:13530:45160_ssr37	J. cinerea	cta	21	CTCTGCAGTTGTACCCTCGG	TGCCAGCTATCAGTACCC	60.109	55.634	140
	HWI-ST1234:241:C94GAACXX:6:2310:10292:63405_ssr81	J. cinerea	ctt	7	ACAGCATGCATTCACACTGC	ACTCAACATTCAAACCGGACC	59.757	58.773	146
	HWI-ST1234:241:C94GAACXX:5:2115:11679:94302_ssr73	J. cinerea	ggt	7	GTGGAAGTGGAAGTCGAGGG	ATCGCCAGTAGACTTCGACC	60.037	59.26	122
	HWI-ST1234:241:C94GAACXX:6:2201:13463:93776_ssr73	J. cinerea	gcg	8	GTTGGCGTTGGATGATGTGG	CACCGAAACCCTAGATCTCCC	59.829	59.587	121
	HWI-ST1234:240:C8N02ACXX:3:2212:8368:59751_ssr114	J. cinerea	aag	9	AACCGAAGAAGCAGTGGACC	CCCAGCTAGCAATTCCGTCC	60.25	60.816	154
	HWI-ST1234:241:C94GAACXX:6:1111:3564:60989_ssr87	J. cinerea	tgc	10	CGTTGAGGGTTGTTGGGTGG	TGGCATCCTCATCCTCATCC	61.452	58.938	153
	HWI-ST1234:241:C94GAACXX:6:1316:11168:11232_ssr56	J. cinerea	ttc	7	GTTTCATCCCGTCGACATCC	GGGCTTGGCTTTCTCAATTGC	58.713	60.674	119
	HWI-ST1234:240:C8N02ACXX:3:2113:19497:24784_ssr101	J. cinerea	aac	7	GCTAGGAATCACATGTTGGTTGG	CCACGCATCCAAGGTCAACC	59.871	61.586	146
	HWI-ST1234:241:C94GAACXX:5:2111:12405:8514_ssr89	J. cinerea	gca	10	ATCGAGATGAGCGTGGATGC	TCTTCGCGTTCATCCAGTCG	60.319	60.456	129
	HWI-ST1234:241:C94GAACXX:6:2115:3608:60822_ssr109	J. cinerea	gag	7	CAGCTGAAGAGGACCAAGGG	CGATGATGATGGATTGGCTGC	60.036	59.801	101
	HWI-ST1234:241:C94GAACXX:5:2209:1964:67536_ssr121	J. cinerea	acc	7	GAGGCTGGAGAGACAAAGGG	CGGCGAATTAGACTTTGCTGG	59.748	59.937	163
	HWI-ST1234:240:C8N02ACXX:3:2112:18616:19442_ssr61	J. cinerea	tgg	7	ACCCTTCTTCCTTTGGCAGG	GCTGAATGAGTGTGGTTGGC	59.887	59.758	129
	HWI-ST1234:241:C94GAACXX:6:2202:2810:85648_ssr51	J. cinerea	gca	7	CGAAGGAGGTATTCAAGCGG	GTGTAGTACACCTGCCTCCC	58.428	59.464	102
	HWI-ST1234:241:C94GAACXX:6:1306:16716:36905_ssr77	J. cinerea	tcc	8	AAACCGTTTGTTGATTTGGG	AAATCCCGCCTGCATGATGC	55.261	61.741	122
	HWI-ST1234:241:C94GAACXX:6:1311:12137:78763_ssr71	J. cinerea	ttc	7	ACTTAAGTGAAACGACGTCG	TGTGGTTTGTCGATTTGCCG	56.172	59.691	157
	HWI-ST1234:241:C94GAACXX:5:2107:10539:66201_ssr130	J. cinerea	cag	9	AAGTAGGACAGAGCATGGCG	GGTACATCCTCTGAGCCTGG	59.823	59.244	177
	HWI-M00657:86:000000000-AP42N:1:2101:10220:28190_ssr83	J. cinerea	ttg	10	CTGGACTACAGGTGCATGCC	AACCACAATGTCCAGCCTGG	60.746	60.54	128
	HWI-ST1234:241:C94GAACXX:5:1311:13121:50660_ssr86	J. cinerea	gct	9	TGCACATGACAAACCAAGCC	GGAGCTCCAACACCAACACC	59.611	61.173	164
	HWI-ST1234:241:C94GAACXX:5:2315:11072:41196_ssr45	J. cinerea	ctt	8	CGTGACCCTTGTCCAAACCG	AAAGTCCACATCACTTGGC	61.504	55.708	112
	HWI-ST1234:241:C94GAACXX:5:2302:20522:31295_ssr34	J. cinerea	aag	7	ACAGAGGACTATGGTTTACCGG	CACCTTACGAAGCAATGCTGG	59.235	59.869	103
	HWI-ST1234:240:C8N02ACXX:3:1316:3318:73228_ssr87	J. cinerea	gat	10	TTAAGAGACTGGAGGCGTCG	TTCCAATACTCGCGCTCTGG	59.191	60.179	117
	HWI-ST1234:240:C8N02ACXX:3:1313:4010:54168_ssr70	J. cinerea	aga	10	AGTTGGGTTGGTCTGATGGC	TATTAGGCCGACGTGTGTGG	60.251	59.826	171
	HWI-ST1234:241:C94GAACXX:6:2314:15840:45453_ssr101	J. cinerea	gcg	7	TTTCGGCGGTGTTCATCC	GAAAGTCGTAGCGCACCAGC	58.025	61.957	177
	HWI-ST1234:241:C94GAACXX:6:1115:1516:100611_ssr29	J. cinerea	gcg	12	GATTCGAACTCTCCTCGGCC	GTAGTTCTGCCAACGCAAGC	60.249	60.11	156
	HWI-ST1234:240:C8N02ACXX:3:1215:4787:69011_ssr93	J. cinerea	ctg	8	TTGACGAGAACCCACCGAGG	CGCCATTCTATCTCAAGCTGC	61.813	59.47	159
	HWI-ST1234:241:C94GAACXX:5:1212:14306:48265_ssr123	J. cinerea	aga	7	GTAGGACTAGGTGGAGCACG	CGTTGTCGTCATCCTCCACC	59.26	60.736	128
	HWI-ST1234:241:C94GAACXX:5:2315:5040:99493_ssr89	J. cinerea	tcc	7	CCGATCAAAGAAGGAAACCTCC	TCGAAATCGGATTCTGTTCTAATGG	58.99	59.247	149
	HWI-ST1234:241:C94GAACXX:6:1114:4654:43413_ssr59	J. cinerea	aat	8	TGCATGGATTCAGCACTATTCC	TGCTTTCCAATCATCTAGAGACC	58.783	57.971	126
	HWI-ST1234:241:C94GAACXX:6:1107:7646:99417_ssr43	J. cinerea	tgg	7	CGTCCATACCACTAGGAGACC	TTCGTATGGTTGGTGGCTCC	59.045	60.036	139
	HWI-ST1234:240:C8N02ACXX:3:2305:18628:70212_ssr115	J. cinerea	gag	7	GCTCTTGGTGGGAGTTTGGG	GCTGTTCGTTTCTCACTTCACC	60.896	60.033	111
	HWI-ST1234:241:C94GAACXX:5:1115:4375:12620_ssr51	J. cinerea	cgc	7	CCAGGACAAGCAAGACGAGC	GATCGACGGCCTTGTTCACG	61.295	61.684	125
	HWI-ST1234:241:C94GAACXX:5:1108:13747:32698_ssr59	J. cinerea	cca	9	GAATGAATACACGCCTCCGC	TACTGAGGAATGCTGGCTCG	59.418	59.538	122
	HWI-ST1234:241:C94GAACXX:5:1116:19440:15751_ssr84	J. cinerea	tta	7	TTATGCCGAGCGATGAGTGG	AGATCTTGAGATTAGTGGGACG	60.249	57.072	148
	HWI-ST1234:241:C94GAACXX:5:1201:9960:26069_ssr84	J. cinerea	tga	12	CATTGTCAATGTCGGTGCCG	CTAGGTGTGCAGTTTCGATGC	60.179	59.605	144
	HWI-ST1234:241:C94GAACXX:6:1116:4136:73346_ssr98	J. cinerea	gaa	8	TCAATGACTGAGGTGGTGGC	TGAGAAATTGACCAAACCAAATCCC	59.963	60.222	144
	HWI-ST1234:241:C94GAACXX:6:1114:8529:99500_ssr75	J. cinerea	gca	7	ACTGCTAATTCTCCCGTCGC	TGGTGGTAGGTAGCTAATGACC	60.179	58.964	164
	HWI-ST1234:241:C94GAACXX:5:2210:17533:68585_ssr115	J. cinerea	tgc	7	TAGCGCTGAGAATGAACCGG	CCTCAAGAAGTTCAGCAAGAAGC	60.179	60.058	126
	HWI-ST1234:240:C8N02ACXX:3:2102:20509:75271_ssr50	J. cinerea	cga	9	AGACTTCCTCCACTTCGTCG	AAGACAGAACCAGATCGCCG	59.118	60.109	104
	HWI-ST1234:241:C94GAACXX:6:2215:16352:35948_ssr86	J. cinerea	tca	7	TTCCCTTCTACGCTCGTTGC	TCTAAATGTGGTACTGCTGGG	60.389	57.373	131
	HWI-ST1234:241:C94GAACXX:6:2206:14116:83686_ssr132	J. cinerea	ttc	7	GATCGAACGAAACAGTGGGC	GCAAACAGTGCGTTAAGGG	59.557	57.528	111
	HWI-ST1234:241:C94GAACXX:6:2310:9734:83652_ssr43	J. cinerea	ctt	13	TTTGTTCTCCTCCTCCTCC	GGTTCATTGGAAGTTATTTGAAGGC	55.612	59.131	135
	HWI-ST1234:240:C8N02ACXX:3:1202:17710:25330_ssr28	J. cinerea	aag	9	CAAGATGATTGTGGGTGCGG	AACTCTACAGTAGCAAGGCC	59.547	56.939	128
	HWI-ST1234:241:C94GAACXX:5:1308:14386:90766_ssr73	J. cinerea	acg	9	ATTGCCACGTAGCACACTCC	AGGATCTAGTGTGGCTGTTCC	60.674	59.166	105
	HWI-ST1234:240:C8N02ACXX:3:1202:14679:80394_ssr69	J. cinerea	agc	8	TCACGAGAAGAACAGGCACG	TTGTCGTCGGTGAGTTGTCC	60.319	60.249	105
	HWI-ST1234:240:C8N02ACXX:3:1209:17855:57299_ssr61	J. cinerea	cag	7	CCTCAAGAAGTTCAGCAAGAAGC	TAGCGCTGAGAATGAACCGG	60.058	60.179	126
	HWI-ST1234:241:C94GAACXX:5:1316:5084:7310_ssr85	J. cinerea	aag	9	AAAGTCCACATCACTTGGC	CGTGACCCTTGTCCAAACCG	55.708	61.504	112
	HWI-ST1234:241:C94GAACXX:6:2116:17378:87798_ssr53	J. cinerea	tta	9	ACGTTTGTTGTGATCATAGTGTTCC	TTCCTGGGCCGATAAATGGG	60.05	59.815	122
	HWI-ST1234:241:C94GAACXX:5:1115:9852:84902_ssr112	J. cinerea	aga	8	GCATCTTGGGATTGGGAAGC	GCTGAATATGACTTGTTTCTGC	59.251	56.062	121
	HWI-ST1234:240:C8N02ACXX:3:2115:15891:17921_ssr50	J. cinerea	ctc	7	TGGGCCCATACAAACACC	CCAGATGAGAGAAGGTGGTGG	57.145	59.791	100
	HWI-ST1234:241:C94GAACXX:6:2203:13858:41104_ssr61	J. cinerea	gaa	7	TGGGTAAAGAAATAGTGGTGGAGG	GCAAGACCTCATGTAATATTCAAGG	60.019	58.036	146
	HWI-ST1234:240:C8N02ACXX:3:2105:8903:23801_ssr115	J. cinerea	ctg	7	GAGACAGTGGCCTCTACAGC	AGACGAGACCTACCTCTGCG	59.825	60.745	144
	HWI-ST1234:240:C8N02ACXX:3:1209:2325:13528_ssr80	J. cinerea	gaa	7	CTTTATGAGAAGGCGGCTGC	CGTGGCATAAGCGAGATAGC	59.34	58.936	159
	HWI-ST1234:241:C94GAACXX:6:1310:3932:78462_ssr57	J. cinerea	gaa	9	CAGAGATTGGTTGGAATGAGCG	ACTTCTGCTCCTCCAATGGC	59.646	60.035	135
	HWI-ST1234:241:C94GAACXX:5:2207:6598:27434_ssr70	J. cinerea	ctt	8	AGCTCCTCCAAAGATCACGC	TAAACCGACATGACCCGACC	60.108	59.753	116
	HWI-ST1234:241:C94GAACXX:5:1309:4444:51445_ssr77	J. cinerea	tcg	11	GACCACAATCTCTCAATCCTGC	TGGAGATGGAGGATGAGAGGG	59.058	60.133	124
	HWI-ST1234:240:C8N02ACXX:3:2102:12388:13377_ssr34	J. cinerea	aag	15	GTGGTCGTTGTGTAGACAGC	CAGAAGTTGCTGTTGTCACTCG	58.862	60.033	104
	HWI-ST1234:241:C94GAACXX:5:2107:9155:89159_ssr101	J. cinerea	gtt	7	AAGAAGTGTAGGCGCTTGGG	AACGAGGTATCTAGTCGCGC	60.322	59.693	116
	HWI-ST1234:240:C8N02ACXX:3:1307:7873:75979_ssr53	J. cinerea	ctt	7	ATAGAGGGCTGCCACAATCC	TCTGTCTTTCTGTCTGATCACTCG	59.524	60.083	176
	HWI-ST1234:241:C94GAACXX:5:1101:19859:47761_ssr125	J. cinerea	gaa	7	AGAGAAAGTCGGAAGAAGAGGG	TCTCCATGATCATCATCTTCGTCC	59.171	60.022	163
	HWI-ST1234:241:C94GAACXX:5:2116:20459:35816_ssr115	J. cinerea	tct	8	ACCATTGGGAATGCTCTTAGC	TCTTACTTCGAAGGTGAGGACC	58.341	59.176	130
	HWI-ST1234:240:C8N02ACXX:3:2312:13423:91970_ssr51	J. cinerea	tgg	7	AGGAGGAGACTTATAATAGTATGGG	GAGACTTCTCCACCACCACC	56.475	59.678	117
	HWI-ST1234:241:C94GAACXX:5:1204:17613:19887_ssr60	J. cinerea	tct	12	GGTCTAAACCTTTGCCATCTCC	GTACTCCTGGTGCCAGTACC	58.983	59.464	102
	HWI-ST1234:241:C94GAACXX:5:2303:19962:39522_ssr65	J. cinerea	ctc	8	TCACTTTAAGCACAGCATCAGC	ACGTAATAAGACACCGATTAAGTGG	59.515	58.962	117
	HWI-ST1234:241:C94GAACXX:6:2305:20021:67406_ssr111	J. cinerea	agg	10	AAATCCCGCCCGCATGATGC	AATGGAAATATGGGCATTTGCG	64.198	58.269	100
	HWI-ST1234:240:C8N02ACXX:3:1314:1851:91969_ssr71	J. cinerea	cct	7	ACTCCCTCTATGATCATCACACC	GAAGAAGAAGCGACGGGAGG	59.099	60.459	161
	HWI-ST1234:241:C94GAACXX:5:2312:5056:11695_ssr89	J. cinerea	ttg	10	TACATTGGGTACAGCCTCGG	AAAGTCGCAGCGTGACAGC	59.172	61.599	171
	HWI-ST1234:241:C94GAACXX:5:1201:15691:92624_ssr39	J. cinerea	cca	9	GCATCCGGATCTTGTTTCCC	AAGTTTGATGATGGCGCTGC	58.975	59.828	130
	HWI-ST1234:241:C94GAACXX:6:2301:18519:20109_ssr79	J. cinerea	tgc	8	CTCGGCCTTTGTGTTGATGG	GCAACAGCCAAGATGATCGC	59.477	60.248	141
	HWI-ST1234:241:C94GAACXX:6:1315:9893:49365_ssr42	J. cinerea	gtg	7	TGAAGTTTCGGGCTATTGGG	AGCAACGTCGTCCAAAGTCC	57.877	60.879	182
	HWI-ST1234:241:C94GAACXX:5:2207:20614:22384_ssr40	J. cinerea	atg	7	AGGCCTATGTCCAGCAGTGG	CAGTAGTGCGTTGGTACAGC	61.63	58.932	157
	HWI-ST1234:241:C94GAACXX:6:1107:21320:42694_ssr40	J. cinerea	gaa	7	AGTTCTCGATTCCAGCAGCG	GATAGACTCCTCGCCATTGGG	60.459	59.999	142
	HWI-ST1234:241:C94GAACXX:5:2109:12234:72822_ssr85	J. cinerea	cat	7	TTGGTAGACGTCAGCGAAGG	ATTAGACGATGACGAGGCCG	59.757	59.689	117
	HWI-ST1234:241:C94GAACXX:5:1216:12228:84765_ssr92	J. cinerea	gaa	7	TCTTCGCCCAATGCAAATGG	ACAGCCACTCACTCATTCCG	59.468	60.037	180
	HWI-ST1234:241:C94GAACXX:5:1205:11613:84992_ssr76	J. cinerea	tcc	7	CAATCTCTGATGCGTCGTGC	AGGAAGACCAGAAACAGCCG	59.7	59.965	100
	HWI-ST1234:241:C94GAACXX:5:1314:11219:98340_ssr83	J. cinerea	agc	7	TCTTTCTTGTTTGCTTGGCTGG	GCAAAGAAACCTGCGTCTCG	59.899	60.111	105
	HWI-ST1234:241:C94GAACXX:5:1203:17259:14225_ssr111	J. cinerea	aga	7	GAAGCCTACACACCACCTCC	GAGTCAGACGAGACGACTGG	60.036	59.555	111
	HWI-ST1234:241:C94GAACXX:6:2214:13938:83581_ssr129	J. cinerea	cat	9	GGATATGTGACTTCTTGCAAGCC	CAGGTATGATACATGGGTTGG	59.934	55.8	163
	HWI-ST1234:241:C94GAACXX:6:2314:19480:91164_ssr72	J. cinerea	tat	9	GATTGCGGTACTAGCGTTCG	TCAACTCATCCAAATCTCTTCG	59.155	56.19	112
	HWI-ST1234:241:C94GAACXX:5:1103:20351:48498_ssr81	J. cinerea	tcg	9	GCTCCCGAATCTTCCCATCC	ATTGGAGCGCCAGGATAGC	60.251	59.928	177
	HWI-ST1234:241:C94GAACXX:6:1104:8502:100452_ssr79	J. cinerea	cac	7	TTCGAAGCAGTGACACCAGG	GAACGGGTAACAGCATCAGC	60.25	59.273	121
	HWI-ST1234:241:C94GAACXX:6:1112:19426:45702_ssr92	J. cinerea	acc	7	ACCAAGTACTTCCACTTTGAATCC	GGACTCTCCTCTTCTGCAGC	58.929	59.824	117
	HWI-ST1234:241:C94GAACXX:6:1115:9024:15400_ssr22	J. cinerea	aag	7	AAGGCTAAGAATGTACAGATCC	ACTGTCGTAGTCCTTCGTCC	55.329	58.836	107
	HWI-ST1234:241:C94GAACXX:5:1215:8204:64318_ssr100	J. cinerea	agc	7	TGGGTACAAAGATAAAGGTAAGAGG	TAAGGAACCTGCAGCATACC	58.046	57.29	147
	HWI-ST1234:241:C94GAACXX:5:2103:5542:73087_ssr104	J. cinerea	ctt	8	TCCGTGATTGTACCATCCGG	GGCACACGGAAATGTTGACG	59.538	60.385	145
	HWI-ST1234:240:C8N02ACXX:3:1216:18480:93693_ssr116	J. cinerea	ttg	7	CTGTCCTTGTGCCATTGTGC	GCCTATGTAGTATGTCCAGCGC	60.039	60.927	160
	HWI-ST1234:241:C94GAACXX:5:1206:12579:90670_ssr77	J. cinerea	gca	7	CTTTCCTGTGAGGTTTGCGG	TCCTACGTTGACAGTTGTTGC	59.407	58.793	148
	HWI-ST1234:241:C94GAACXX:6:1209:9156:56270_ssr61	J. cinerea	caa	7	TCTGGACAAGCACTTGGTGG	AGATCTATGGCACTTGTCTCCG	60.179	59.636	143
	HWI-ST1234:240:C8N02ACXX:3:1315:10337:22135_ssr46	J. cinerea	cca	7	AGTCTCAACCGGTCTCGAGC	TGAAGTTTCGGGCTATTGGG	61.588	57.877	109
	HWI-ST1234:241:C94GAACXX:5:2302:6955:34336_ssr63	J. cinerea	cag	7	CGTCCATTTCTGCTCAAACTTGC	GTGGGACCAGCATCTCATCG	61.153	60.532	100
	HWI-ST1234:241:C94GAACXX:6:1116:16915:68482_ssr101	J. cinerea	ttc	7	ATTGGAAGGTGGTAGGTGGG	TTGAACGCGTGGATTGCACC	59	62.124	118
	HWI-ST1234:241:C94GAACXX:5:1106:12624:84688_ssr72	J. cinerea	ctt	7	TCTCCTTGGCCCTGTAATGC	AGGGATTGGATGGTTCGTGC	59.744	60.394	132
	HWI-ST1234:241:C94GAACXX:6:2309:18650:99850_ssr114	J. cinerea	aag	9	AACCGAAGAAGCAGTGGACC	CCCAGCTAGCAATTCCGTCC	60.25	60.816	154
	HWI-ST1234:241:C94GAACXX:6:1208:14570:91719_ssr132	J. cinerea	aga	7	GGGTATGATTCCGACGACCC	TGTTCATCATCCTCCTCCTCC	59.967	58.597	168
	HWI-ST1234:241:C94GAACXX:6:2216:4193:85657_ssr82	J. cinerea	gaa	7	GTAGAGATGACGTCCCACCC	CCAACTTATCCACCTCCTCCC	59.255	59.509	126
	HWI-ST1234:240:C8N02ACXX:3:1216:14478:33450_ssr81	J. cinerea	gtt	7	GATCGGAGGAGATGATGCCG	ATAAGCAGCTTCCTATTCGC	60.109	55.701	108
	HWI-ST1234:240:C8N02ACXX:3:1209:14504:76654_ssr27	J. cinerea	tga	9	CAGGTATGATACATGGGTTGG	GGATATGTGACTTCTTGCAAGCC	55.8	59.934	154
	HWI-ST1234:241:C94GAACXX:6:2213:10731:68965_ssr85	J. cinerea	aag	9	AAAGTCCACATCACTTGGC	CGTGACCCTTGTCCAAACCG	55.708	61.504	112
	HWI-ST1234:241:C94GAACXX:6:1204:20795:47223_ssr108	J. cinerea	cac	7	CTTGAACACACCAAGCAGCC	AGAGGAGGAAGAGGACTGGG	59.969	59.662	103
	HWI-ST1234:241:C94GAACXX:6:1202:21202:18698_ssr56	J. cinerea	cga	8	GTCACTCGAAGTTCAGAGTCG	CAGTGGGATGGTTGGTCTGC	58.424	60.962	112
	HWI-ST1234:241:C94GAACXX:5:1306:16560:95463_ssr92	J. cinerea	tgc	7	TGAGCATTTATTGTCCCTGGG	TGGACACATATTATCAACAAGACCG	57.983	59.185	118
	HWI-ST1234:241:C94GAACXX:6:2303:10214:86108_ssr57	J. cinerea	ctt	12	CCAGGCTGCTTGTCTTTGC	CCTTGCCTAATGCCAAACTCG	59.712	59.867	147
	HWI-ST1234:240:C8N02ACXX:3:2108:7734:94232_ssr31	J. cinerea	aat	7	GAGGAAGTCAATCCCTCAATGC	GGGCCAATTGTCCCTAGTATAGG	59.052	59.991	101
	HWI-ST1234:241:C94GAACXX:6:2202:17241:96591_ssr35	J. cinerea	cga	7	CGACAGGTAGATGAAGGATCGG	TCGAGTGACGGGTGAAATGG	60.031	60.038	110
	HWI-ST1234:240:C8N02ACXX:3:1312:1771:69118_ssr123	J. cinerea	aga	7	GTGGGTTGGGTAAGTGAGGG	ATGTCGGCAATGAGTGTTGG	59.962	58.832	172
	HWI-ST1234:241:C94GAACXX:6:1308:6855:29962_ssr63	J. cinerea	aag	7	GGCTGAAACCTGAATCAACGC	GGCCCATATGTTGATTCAGACC	60.402	59.113	105
	HWI-ST1234:241:C94GAACXX:6:1202:17327:85387_ssr47	J. cinerea	tca	8	CATCACTCTCCACCCAATCCC	CGAGCTCGAGGATGAGATGG	60.134	59.759	143
	HWI-ST1234:240:C8N02ACXX:3:1315:3084:15894_ssr54	J. cinerea	tgc	14	ACTATCAACCGGCAAGGATGG	CGAAGAGCTTGCCAGAATGC	60.134	59.902	123
	HWI-ST1234:240:C8N02ACXX:3:1105:12617:41225_ssr110	J. cinerea	gca	8	CGACCTCCCATCGATCTTGG	GGATACGATGGCGGTTAGGG	59.967	60.038	103
	HWI-ST1234:241:C94GAACXX:5:2115:18568:31771_ssr40	J. cinerea	gaa	8	CACTCAAGCATTCTCAACCTGC	CTCTGCTCTTCGGAGTTCGG	60.095	60.179	100
	HWI-ST1234:240:C8N02ACXX:3:2302:12792:13637_ssr58	J. cinerea	cac	7	TTGCACTTCTCACAGCAACG	GGACAATGGAGGGAGTGTGG	59.343	60.035	109
	HWI-ST1234:241:C94GAACXX:6:1105:9625:15179_ssr95	J. cinerea	ttc	7	ATAGCCCTTACGTTCGTGCC	CGCACATCGCAAATCAGTAGC	60.179	60.593	131
	HWI-ST1234:240:C8N02ACXX:3:2109:16061:31689_ssr56	J. cinerea	tag	13	TCGCTATGTGACGGCCAAGC	GAGACAAACGAGCCTGAAGC	63.177	59.207	125
	HWI-ST1234:241:C94GAACXX:6:2312:12857:49982_ssr120	J. cinerea	tgg	8	GGAGAATGCACTGGAGGTGG	TCCACCTCCATACTATTACAAGTCC	60.394	59.399	156
	HWI-ST1234:241:C94GAACXX:6:1112:6326:32496_ssr83	J. cinerea	cga	10	ATTCCCATTCTCTCGCTGGC	AGTGTTGTTCGTTCGATTGCG	60.179	60.071	114
	HWI-ST1234:241:C94GAACXX:6:2212:16188:64528_ssr75	J. cinerea	tca	7	TCTTCCTCATTCTCGCCACC	GGATAGTGACTGAAGTTGCAGG	59.463	58.734	124
	HWI-ST1234:241:C94GAACXX:6:2310:4754:21145_ssr31	J. cinerea	ggt	7	CGTAGGGAGGATGGTATGGC	CACCATACGTGTACAAGTCTCC	59.391	58.491	120
	HWI-ST1234:241:C94GAACXX:5:2105:7471:90737_ssr50	J. cinerea	ctg	8	AATTGTTGGGCCTGAGGAGG	TGGATTCGCCTCCATCAGTGG	59.96	62.19	111
	HWI-ST1234:241:C94GAACXX:6:1205:7996:60936_ssr63	J. cinerea	ctg	9	AGCTGCAACAGGTCAGAGG	AACGCTGTGAGATAGGACGG	59.626	59.544	113
	HWI-ST1234:240:C8N02ACXX:3:2316:10046:27405_ssr37	J. cinerea	ttc	7	ACTTGCTCCTCTTGGTCTCC	AGTGTTGGTGATCCTGCTGC	59.02	60.607	101
	HWI-ST1234:241:C94GAACXX:6:2312:15292:41150_ssr36	J. cinerea	gaa	7	ACTTGGGAGGGAAGTAGATTGG	ATGGATCATGTGGGAATGGG	59.153	57.311	128
	HWI-ST1234:240:C8N02ACXX:3:2104:14704:50041_ssr54	J. cinerea	tga	9	GGTTGTGGAGATGTTGCTGG	TTTCGATTTGTCCTGCACGG	59.116	59.128	136
	HWI-ST1234:241:C94GAACXX:5:1213:7435:20024_ssr87	J. cinerea	ttc	7	TCGTTCTCGGTAATGAAGGC	AAATGACCCAGGATTGCACC	57.711	58.439	100
	HWI-ST1234:241:C94GAACXX:6:1201:19789:17383_ssr78	J. cinerea	cag	8	CCTGCCCATAGTTCTCTGATACC	GTTGTGCTGATGCCAATGGG	59.993	60.109	149
	HWI-ST1234:241:C94GAACXX:6:1114:16614:15241_ssr52	J. cinerea	gag	7	CACATGCGTCCTGTTCTTCG	GTGGCTCTGCTACTTCTCGC	59.56	60.804	155
	HWI-ST1234:240:C8N02ACXX:3:2316:5838:70259_ssr82	J. cinerea	gaa	7	GCCCAATGCAAATGGATTATCTGG	CCAAACCTTACTTGCCACCC	60.802	59.034	153
	HWI-ST1234:241:C94GAACXX:5:1209:5231:96915_ssr21	J. cinerea	cag	7	GCGCAACAACAATATCACC	TCGAGGTTGATGATGAAGTGGG	55.502	60.093	145
	HWI-ST1234:241:C94GAACXX:5:1210:14346:4569_ssr34	J. cinerea	tcg	7	CCATAACACTAGCCCATCTCTGG	GTCTTCGGTCCCTGCAATGG	60.244	61.027	108
	HWI-ST1234:240:C8N02ACXX:3:1206:20647:23217_ssr100	J. cinerea	cgt	7	AGGTCGCTTGTTGCTCGAGG	GGCGAAGACGGGAATACAGG	62.772	60.53	150
	HWI-ST1234:241:C94GAACXX:6:1106:9758:48582_ssr45	J. cinerea	aga	10	GGGAACGAAATCTGTCCTAATGC	CGTTGTGGATGAGCTAATAATAAGC	59.687	58.406	101
	HWI-ST1234:240:C8N02ACXX:3:1106:6736:59702_ssr146	J. cinerea	gga	7	AGTGCCGAGATTGTCTGAGG	TGAATAATGGCCACCACCG	59.466	57.817	111
	HWI-ST1234:241:C94GAACXX:6:2309:15605:42765_ssr92	J. cinerea	atg	11	GGATGAGGCAGACAAAGAAGC	GACGCAGGTGAAATGAATGGG	59.258	59.867	165
	HWI-ST1234:241:C94GAACXX:6:2306:15445:57943_ssr36	J. cinerea	tct	7	GGGATCCAGATGACTTCTAGGG	CTCGTTTCTCACTGTACAACGG	59.097	59.275	141
	HWI-ST1234:241:C94GAACXX:6:2114:7964:18145_ssr103	J. cinerea	tgt	7	GCTAGTCGGGACTCAGATGC	TTCTCTAAGCGTTGCTGGCC	59.969	60.674	110
	HWI-ST1234:241:C94GAACXX:5:2203:13895:76058_ssr78	J. cinerea	ctt	11	TCGCAGAAACAAGAAACATGC	GTAGGGAAGGGTGGTTGTCG	58.001	60.037	174
	HWI-ST1234:241:C94GAACXX:6:1309:5333:94938_ssr46	J. cinerea	cgt	8	CTCACTGGTTTCGCTTTCGC	TGAAGCCGCACAACTCTGG	60.111	60.598	137
	HWI-ST1234:241:C94GAACXX:6:2315:18161:46868_ssr47	J. cinerea	tta	7	AGGCTTATCAGTGACTTAGCC	GCTGTTTCGTGGGTCTTTGG	57.171	59.689	102
	HWI-ST1234:241:C94GAACXX:5:2107:12765:40484_ssr124	J. cinerea	gtg	7	AATGGTAGCTGAGCGAGTGG	AAGACAGCCTCTGTACAGCG	59.823	59.755	172
	HWI-ST1234:241:C94GAACXX:6:1209:9710:12161_ssr98	J. cinerea	cgt	7	TTTGTCGAGTATGGACCGGC	AACTGTACAGATCACCCGCG	60.109	60.109	101
	HWI-ST1234:241:C94GAACXX:6:1309:20877:62292_ssr51	J. cinerea	ctt	7	TGGCATCCTCACCATCTTCC	CCTGAGAGTGGTGAAGAGGG	59.452	59.099	136
	HWI-ST1234:241:C94GAACXX:5:2211:6927:67518_ssr48	J. cinerea	ttc	8	TTTGCTGGTACCACCTGG	TCCGAGTCAGATGAGGAGGG	56.757	60.106	165
	HWI-ST1234:241:C94GAACXX:5:2112:19566:68690_ssr111	J. cinerea	ttc	9	TCCATGCTTGTTTCAGAATCG	CCGTACATCTCGACCTATCCG	56.891	59.536	145
	HWI-ST1234:240:C8N02ACXX:3:1116:10195:22203_ssr70	J. cinerea	tct	7	TGTGCGGTGATAAGAGAGAGG	TGATCCTTCAAACTCTGACGG	59.249	57.681	131
	HWI-M00657:86:000000000-AP42N:1:2105:13845:5728_ssr83	J. cinerea	aat	7	TCTAGGTATCTGGTTATAATCACGG	TTCCAAGTTGGGAAGCATGC	57.301	59.032	143
	HWI-ST1234:241:C94GAACXX:6:1304:17557:31884_ssr40	J. cinerea	gaa	8	CACTCAAGCATTCTCAACCTGC	CTCTGCTCTTCGGAGTTCGG	60.095	60.179	100
	HWI-ST1234:240:C8N02ACXX:3:2302:14691:6660_ssr59	J. cinerea	gcc	9	GCAAGGAAGGAGATGAAACCG	ACGGAGTGTTGACAAGACCG	59.26	60.249	118
	HWI-ST1234:241:C94GAACXX:5:2304:7966:53395_ssr92	J. cinerea	cga	10	TGGAGATGGAGGATGAGAGGG	GACCACAATCTCTCAATCCTGC	60.133	59.058	118
	HWI-ST1234:240:C8N02ACXX:3:1103:1725:24919_ssr81	J. cinerea	gaa	9	AGACTGCCATCAATACCAGCC	AGAGAGATGGATGCAAACATGG	60.134	58.447	127
	HWI-ST1234:241:C94GAACXX:6:2213:6449:9795_ssr34	J. cinerea	tga	7	ACGCTACCTCTCCGAAGAGC	TTCCTCCTCGTGCTTGTTCC	61.378	59.965	106
	HWI-ST1234:240:C8N02ACXX:3:1103:3246:56641_ssr104	J. cinerea	tga	9	CGTTTGAGCCAGATGATCGG	CATCACTCTCGCTCTCACCC	59.067	59.898	105
	HWI-ST1234:241:C94GAACXX:6:1308:7679:13164_ssr89	J. cinerea	ttg	10	TACATTGGGTACAGCCTCGG	AAAGTCGCAGCGTGACAGC	59.172	61.599	171
	HWI-ST1234:241:C94GAACXX:6:1102:15563:66835_ssr39	J. cinerea	tag	11	CCTACGACGCTATTCTCGCC	CGAGGGTCGTTAATCTTAGGTAGC	60.386	60.556	150
	HWI-ST1234:241:C94GAACXX:6:1116:16651:12342_ssr132	J. cinerea	taa	7	CTCCGAACAAGGTTCCTTGG	AGGGATGAAATGTAGCTAACCC	58.476	57.561	125
	HWI-ST1234:240:C8N02ACXX:3:1316:10957:40010_ssr75	J. cinerea	tca	7	AACCCAATATTCCAACACCG	GCATGGCAGCATCAATATCCG	56.001	60.135	153
	HWI-ST1234:241:C94GAACXX:6:2104:15667:100680_ssr28	J. cinerea	aac	7	CTCTGACAAACATGAACCTGCC	AGAAGGTAGCATCCACACGC	59.773	60.108	161
	HWI-ST1234:241:C94GAACXX:5:1209:20097:81003_ssr54	J. cinerea	atc	7	CGACTTTCAGAATTGCTGTGATGG	TGATCATATTTGCGTGCGAACC	60.671	59.968	124
	HWI-ST1234:241:C94GAACXX:6:2104:4431:42288_ssr88	J. cinerea	ctt	7	CATCGTTGTCGTCATCCACC	TAGGACTAGGTGGAGCACG	59.001	57.814	133
	HWI-ST1234:240:C8N02ACXX:3:1210:3423:84903_ssr90	J. cinerea	tgt	7	GATCTGATGGCTCGAGGTCC	GACCCTCAATGATATGATGCGG	59.683	58.994	134
	HWI-ST1234:241:C94GAACXX:6:2213:10095:89490_ssr91	J. cinerea	agc	9	GCATGAATCTAAACCCGGCC	AATCAGAGCCACCCAACTGG	59.331	59.961	144
	HWI-ST1234:241:C94GAACXX:6:1208:18668:63647_ssr85	J. cinerea	cat	7	TTGGTAGACGTCAGCGAAGG	ATTAGACGATGACGAGGCCG	59.757	59.689	117
	HWI-ST1234:240:C8N02ACXX:3:1207:1822:10899_ssr23	J. cinerea	aga	7	CAACGACAACGCCAACACC	GTTCTGTAACGACTGCAAGGC	60.298	59.805	142
	HWI-ST1234:241:C94GAACXX:6:2202:4519:54010_ssr87	J. cinerea	gaa	7	TCTTCGCCCAATGCAAATGG	ACAGCCACTCACTCATTCCG	59.468	60.037	180
	HWI-ST1234:240:C8N02ACXX:3:2202:10593:8785_ssr79	J. cinerea	aag	7	AGTTTGCTTGGGCGTGTACC	GTCCGATCCAATCTGACCCG	61.17	60.249	139
	HWI-ST1234:241:C94GAACXX:5:1202:18372:23646_ssr136	J. cinerea	gtg	7	AAGAAGCCAAACCCACCTCC	CCATAAGGCCCACTAGACC	60.179	56.578	155
	HWI-ST1234:241:C94GAACXX:6:1312:8035:77056_ssr58	J. cinerea	ggc	8	GCTCACGAAGAGGACAGACG	GACGCTCTTGAAGAGTCCCG	60.455	60.457	100
	HWI-ST1234:241:C94GAACXX:5:2103:16338:15417_ssr58	J. cinerea	tcc	8	GTGCTTGAGACCTTCAACGC	GGTCCGAAGTTGAGGATGAGG	59.764	60.135	172
	HWI-ST1234:241:C94GAACXX:5:2307:7898:82187_ssr89	J. cinerea	aag	8	TGATCATGATCATTGTGGAGACG	GGATCGACTTCAATAACATCGTCG	58.626	59.853	141
	HWI-ST1234:241:C94GAACXX:5:2206:5816:56770_ssr88	J. cinerea	gtg	7	CCATTGGAGGTGGCTAGAGG	TCTCCTCTCCATCTCACCCG	59.528	60.106	163
	HWI-ST1234:241:C94GAACXX:6:1211:13177:49852_ssr58	J. cinerea	ctg	7	TGAATTTGCTGTTGCGGTGG	ACCAAATCCACCTCGTCACC	59.968	59.964	172
	HWI-ST1234:240:C8N02ACXX:3:2215:19197:12849_ssr74	J. cinerea	tga	9	GGTGAGTGACGAGGAGATGG	CTTCGATGATGGGCGAAAGG	59.542	59.06	112
	HWI-ST1234:240:C8N02ACXX:3:1309:2781:12741_ssr89	J. cinerea	tgt	9	CGCTTGCTGGTTATAGTACACG	CCAGCCTCAGTACCAACAGC	59.466	60.675	127
	HWI-ST1234:240:C8N02ACXX:3:1210:4127:42768_ssr95	J. cinerea	gaa	9	TCATTACAACGCTGCTTGGC	AGCGACATACACCTTATTCTGC	59.479	58.542	122
	HWI-ST1234:241:C94GAACXX:5:1204:5714:12461_ssr111	J. cinerea	gag	7	CGTAATCCCAGCGAGGTACG	TTTCCCTTCCCACCATTGCC	60.318	60.544	124
	HWI-ST1234:241:C94GAACXX:5:1102:8236:50468_ssr36	J. cinerea	ctc	7	GGCATGGAGAAGGAGAGTCC	TGACCTCGAAAGCTTCTCTGG	59.532	59.726	101
	HWI-ST1234:240:C8N02ACXX:3:2312:16307:22687_ssr85	J. cinerea	gaa	7	GGGAGCCATTGTTTGTCCG	ATTGACTGATGTTAGCCACG	59.117	55.852	161
	HWI-ST1234:241:C94GAACXX:5:1204:14655:23157_ssr88	J. cinerea	aag	7	TCCATTCTGGAGTTGATGAAGG	AGAGAAATGCATCTACCCTATTGC	57.774	58.688	141
	HWI-ST1234:241:C94GAACXX:6:1101:6080:63217_ssr60	J. cinerea	tct	12	GGTCTAAACCTTTGCCATCTCC	GTACTCCTGGTGCCAGTACC	58.983	59.464	102
	HWI-ST1234:241:C94GAACXX:6:2312:15968:87698_ssr117	J. cinerea	gag	7	GCTCTTGGTGGGAGTTTGGG	GCTGTTCGTTTCTCACTTCACC	60.896	60.033	111
	HWI-ST1234:241:C94GAACXX:6:1212:17320:99665_ssr74	J. cinerea	tga	9	TGGTCGAGAAACGGTGTATCG	TTTGAAGCTCTCCCGACACC	60.136	59.965	132
	HWI-ST1234:241:C94GAACXX:6:2113:5334:61175_ssr73	J. cinerea	gca	8	TCACGGTTCACTCACTCACC	CGTGACCGAGACCAGTCATTGG	59.612	63.151	110
	HWI-ST1234:241:C94GAACXX:6:1207:7399:66621_ssr54	J. cinerea	gca	10	GACGACACGGAAACCAGTGC	TCACGGGCTGGATGTAGTGC	61.828	62.239	115
	HWI-ST1234:241:C94GAACXX:5:1105:13763:4922_ssr29	J. cinerea	cct	10	AAACCACAAACCCATCTCCG	GTGACTTGTGGTGGTTTGGG	58.384	59.256	136
	HWI-ST1234:241:C94GAACXX:6:2201:9156:28490_ssr40	J. cinerea	aga	7	ATCTGTACTGCTGTCTTCCG	CGAACAACTTCTTAAGGCTGGC	57.051	60.096	152
	HWI-ST1234:241:C94GAACXX:5:1311:4960:57762_ssr57	J. cinerea	tgg	7	GAAATGGTGGGCTTGGAACG	AGCAAATCGAGCATGAAACCC	59.756	59.526	124
	HWI-ST1234:241:C94GAACXX:5:2316:19745:95746_ssr77	J. cinerea	gct	8	GATGTTGGAAGACAGCGTGC	TCAGGTACCAGCAGATGC	59.833	56.31	122
	HWI-ST1234:241:C94GAACXX:6:1214:14190:30812_ssr59	J. cinerea	aag	7	AATGCTCTCCCTCCAAAGCC	TGCCTTCCTGGATTAGTGCG	60.034	60.108	148
	HWI-ST1234:241:C94GAACXX:5:2204:9990:93424_ssr135	J. cinerea	aga	9	TTCACTAGACTCCACCCGGC	CCTGCTATACCTTACCTACCATGC	61.256	60.323	178
	HWI-ST1234:241:C94GAACXX:6:2207:2508:85352_ssr85	J. cinerea	tcc	7	ATCTGATGATGCTGACTCGC	GAGAAGAGACGGTGGAGAGC	57.848	59.546	103
	HWI-ST1234:241:C94GAACXX:5:2303:5232:26708_ssr95	J. cinerea	ctt	7	ATAGCAAGTGGGCCAACTGC	TTGGGAGAGAGTGACGGAGG	60.967	60.612	148
	HWI-ST1234:241:C94GAACXX:6:1303:20584:8496_ssr63	J. cinerea	tcg	12	GACCACAATCTCTCAATCCTGC	TGGAGATGGAGGATGAGAGGG	59.058	60.133	127
	HWI-ST1234:241:C94GAACXX:5:2314:4135:53581_ssr81	J. cinerea	aga	8	CCCACAGTTACGTTGTGAATAGC	CCAATGGCTCCAACACTAGC	59.875	58.902	128
	HWI-ST1234:241:C94GAACXX:5:1109:4740:86079_ssr114	J. cinerea	ttc	7	TCAGATAGAAGCAGCAGAGC	TACGTTGAACACCAGCCACG	57.113	60.877	113
	HWI-ST1234:240:C8N02ACXX:3:2103:3217:82128_ssr93	J. cinerea	ctg	8	TTGACGAGAACCCACCGAGG	CGCCATTCTATCTCAAGCTGC	61.813	59.47	159
	HWI-ST1234:241:C94GAACXX:5:1115:20017:86006_ssr65	J. cinerea	tcg	11	GCTTTGTATCGGTGTGTGGC	CGCCCGAAAGTGAATGAGC	59.832	59.575	114
	HWI-ST1234:241:C94GAACXX:5:2104:5359:24933_ssr50	J. cinerea	cac	7	CCCTTAGCAGCATCAGGTCC	CACGAGGTTTGTGTTGGTGG	60.179	59.62	131
	HWI-ST1234:241:C94GAACXX:5:1306:12142:57587_ssr59	J. cinerea	gct	10	TCTTGTGCTAGAAGCCGACG	AATTGGCTAGTACTGGATAACC	60.109	55.312	134
	HWI-ST1234:240:C8N02ACXX:3:2301:15754:15078_ssr36	J. cinerea	cca	8	TCCACCTCCATACTATTACAAGTCC	GAATGCACTGGTGGAGGAGG	59.399	60.394	105
	HWI-ST1234:240:C8N02ACXX:3:2214:2848:66501_ssr45	J. cinerea	tct	12	TTTCGTAAAGAAGTCCGTCG	GTCTCTATCCCGCAAGTTGC	55.867	58.709	119
	HWI-ST1234:240:C8N02ACXX:3:2208:7189:3371_ssr49	J. cinerea	aga	11	ATGGACAAAGACAAACGTGC	GATTGAGGAGGTGGAGAGCG	57.226	59.896	161
	HWI-ST1234:240:C8N02ACXX:3:1212:20427:32033_ssr125	J. cinerea	ctt	9	GGTGTCTTTCCTCTATGTGCG	TTTACTAGCTGGGTTCACGC	58.728	57.911	101
	HWI-ST1234:240:C8N02ACXX:3:2316:13922:58297_ssr114	J. cinerea	gaa	7	TCTTCGCCCAATGCAAATGG	CCAAACCTTACTTGCCACCC	59.468	59.034	158
	HWI-ST1234:241:C94GAACXX:5:1209:11699:44155_ssr83	J. cinerea	gca	7	GTATTGCTGTGGTTGTGGCC	CAGCACCACAACCACAACC	59.756	59.563	137
	HWI-ST1234:241:C94GAACXX:6:1311:10427:32458_ssr135	J. cinerea	aca	7	CAGTTTCAGTTCCAGGACGC	AGGTATGAGAGTCAGTTTCTTGGG	59.132	59.776	139
	HWI-ST1234:240:C8N02ACXX:3:1207:4077:13543_ssr78	J. cinerea	ctc	7	CGAAGCTTCATCAATGGCGG	TTGATTGGGATCCTGACGGG	59.971	59.454	135
	HWI-ST1234:241:C94GAACXX:5:2305:10607:41614_ssr79	J. cinerea	aag	7	AGCTTTGGGACATGAATAACAGC	GGCTTCCTTTCAAGCTTCAGC	59.555	60.068	102
	HWI-ST1234:240:C8N02ACXX:3:1315:14499:23276_ssr34	J. cinerea	ctt	14	CTTGTGCTTTGCGACGGACG	ACTCAGCCTGCCTTGAATGG	62.749	60.323	131
	HWI-ST1234:241:C94GAACXX:6:1216:12981:41606_ssr105	J. cinerea	ccg	7	TGGCGTGAGATACCAAATCG	TCAAGTGATCGTCGTGGTGG	58.065	60.039	113
	HWI-ST1234:240:C8N02ACXX:3:2213:12117:26205_ssr65	J. cinerea	aag	7	TGATCCTTCAAACTGTGACGG	TGTGCGGTGATAAGAGAGAGG	58.234	59.249	131
	HWI-ST1234:240:C8N02ACXX:3:1107:4009:89153_ssr92	J. cinerea	gaa	7	TCTTCGCCCAATGCAAATGG	ACAGCCACTCACTCATTCCG	59.468	60.037	180
	HWI-ST1234:241:C94GAACXX:6:1310:20324:4866_ssr102	J. cinerea	gga	7	AGACTAGTGGGAGTGGGAGC	TACTTCGTCCGCTCATCAGC	60.325	59.899	159
	HWI-ST1234:240:C8N02ACXX:3:1211:20554:91865_ssr37	J. cinerea	tgg	7	GATGGCTGGGTTGTTGTTGG	CACTGATCCTTGCCACAACC	59.682	59.116	113
	HWI-M00657:86:000000000-AP42N:1:2114:21346:25242_ssr75	J. cinerea	ttc	7	GAGTGAGGAGATGAGGTGGC	TACGTGGAGAAGTCGAAGCG	59.536	59.833	128
	HWI-ST1234:241:C94GAACXX:5:2309:14288:98365_ssr95	J. cinerea	ttc	8	GACGTCTCATTGACCTCTCCC	AAGAAGAGCAGTGTCCCTCC	59.865	59.02	170
	HWI-ST1234:241:C94GAACXX:6:2113:20805:52140_ssr78	J. cinerea	gct	7	TCGTTCCTCGGACGAATGC	CAAGCTACCCACTACCCACG	60.154	60.108	123
	HWI-ST1234:241:C94GAACXX:6:2108:21222:16763_ssr53	J. cinerea	ggt	9	AGTGGTGAGGGAATGCATGG	CACGTGTCACATGATGGAGC	60.034	59.277	129
	HWI-ST1234:240:C8N02ACXX:3:2207:19306:37346_ssr71	J. cinerea	aga	8	GGTTGTGAGTGTGATGCTTCG	CCGGCATCTTGTTTCCATCG	59.805	59.622	159
	HWI-ST1234:240:C8N02ACXX:3:2113:6982:87710_ssr50	J. cinerea	cga	9	AGACTTCCTCCACTTCGTCG	AAGACAGAACCAGATCGCCG	59.118	60.109	104
	HWI-ST1234:240:C8N02ACXX:3:2201:10187:57821_ssr97	J. cinerea	ttc	7	CTTCTCCATTCTACCTGGGCC	ACCCAATTACGTAGAAACTCAAGG	59.858	58.757	104
	HWI-ST1234:241:C94GAACXX:5:1103:18089:82837_ssr84	J. cinerea	aga	9	GATCCCAGTGACACCAGAGC	GTCATGGTGGTGGTGGTAGG	60.108	60.035	142
	HWI-ST1234:240:C8N02ACXX:3:2114:15248:59592_ssr40	J. cinerea	gaa	8	AGTTCTCGATTCCAGCAGCG	GATAGACTCCTCGCCATTGGG	60.459	59.999	145
	HWI-ST1234:241:C94GAACXX:5:1313:18936:52906_ssr40	J. cinerea	caa	7	GAGGAGTCAAAGGCATTGGC	TGGTGTAAGATTGACGGGCC	59.186	60.036	168
	HWI-ST1234:241:C94GAACXX:6:1116:6547:76551_ssr46	J. cinerea	aag	7	GGTGACGGGTTCATAATACGC	TAGCAAGTGGGCCAACTGC	59.137	60.603	130
	HWI-ST1234:240:C8N02ACXX:3:2116:15381:83817_ssr27	J. × intermedia	ctc	9	ATCTCTTCCATGGCCATCCC	ACCGGTAAAGGTATTGCGGG	59.224	60.108	123
	HWI-ST1234:241:C94GAACXX:5:2312:6236:63608_ssr85	J. × intermedia	aca	7	TGATCCCATAAACGGTGGCC	TAGGCGAATGCTGCTGCTGC	60.107	63.809	131
	HWI-ST1234:241:C94GAACXX:6:1213:19537:71940_ssr62	J. × intermedia	cat	8	TCGATCCCAACCGTCCAAGC	ACCTATGGCCCTTTCAAGTGG	62.516	59.994	115
	HWI-ST1234:241:C94GAACXX:6:2101:15510:70507_ssr85	J. × intermedia	aca	7	TGATCCCATAAACGGTGGCC	TAGGCGAATGCTGCTGCTGC	60.107	63.809	131
	HWI-ST1234:240:C8N02ACXX:3:1116:20978:50461_ssr71	J. × intermedia	tct	8	TCAACTGCTTAGCTACAACATCC	AGATGTCAAGCTATTCGAATCCG	58.746	58.698	116
	HWI-ST1234:240:C8N02ACXX:3:2310:9567:28773_ssr60	J. × intermedia	gga	8	GAATGAATGCGATGGCGACG	CCTCCAGCTCCAGTATCTGC	60.383	59.608	135
	HWI-ST1234:241:C94GAACXX:5:1115:6075:75492_ssr39	J. × intermedia	aag	10	GGCTACATTGTTCTAGAGTTGCC	CAACCTTTAAATATGCTACCTCTCC	59.376	57.502	104
	HWI-ST1234:241:C94GAACXX:6:1207:7835:20544_ssr58	J. × intermedia	tac	8	CCAATGCATGGGATGATGC	TCTCCAGAAGCAGCACCAGC	57.093	62.461	121
	HWI-ST1234:241:C94GAACXX:5:2315:3309:36473_ssr58	J. × intermedia	tac	8	CCAATGCATGGGATGATGC	TCTCCAGAAGCAGCACCAGC	57.093	62.461	121
	HWI-ST1234:240:C8N02ACXX:3:1315:14411:23637_ssr60	J. × intermedia	gga	8	GAATGAATGCGATGGCGACG	CCTCCAGCTCCAGTATCTGC	60.383	59.608	135
	HWI-ST1234:241:C94GAACXX:6:2115:20328:83540_ssr71	J. × intermedia	tct	8	TCAACTGCTTAGCTACAACATCC	AGATGTCAAGCTATTCGAATCCG	58.746	58.698	116
	HWI-ST1234:240:C8N02ACXX:3:2213:17104:17765_ssr76	J. × intermedia	aag	8	GACACGAAGATCACATGCCG	CCGTAAACAAGATACATGCACG	59.353	58.077	152
	HWI-ST1234:241:C94GAACXX:5:2209:21051:100069_ssr58	J. × intermedia	tac	7	CCAATGCATGGGATGATGC	TCTCCAGAAGCAGCACCAGC	57.093	62.461	121
	HWI-ST1234:241:C94GAACXX:5:2115:2034:55712_ssr110	J. × intermedia	agg	9	CCTGCAATGAGAAAGGAGAGC	GTGCAGACCAATCTATTCCAGC	58.984	59.384	171
	HWI-ST1234:241:C94GAACXX:6:1314:3150:93961_ssr87	J. major	ctt	7	TTCGTGTTGTCCTCAGTTGC	CAAGCTGCTCCAACTGAAGC	58.704	59.76	101
	HWI-ST1234:241:C94GAACXX:5:2315:8959:48718_ssr111	J. major	tct	8	CCATGCTACATAAATGGAGTGCC	CGGGATTTATAGCCAAGGAACC	59.746	58.853	122
	HWI-ST1234:241:C94GAACXX:5:1101:10969:33862_ssr76	J. major	atc	7	TCATACACCCACAAATTCCC	CTCCAAGTTGTGTCGTTCGC	55.305	59.768	145
	HWI-ST1234:241:C94GAACXX:6:1112:14459:49216_ssr115	J. major	aat	9	TGTGATCCCTATTTCCGTCC	TTGACTTTGGGTAGAACATAGG	56.707	55.454	116
	HWI-ST1234:241:C94GAACXX:5:2202:7508:53018_ssr45	J. major	gaa	7	TCAAGTACACTGGCCCAAGG	AACTCTCTTCGCTGGCTTCC	59.6	60.037	173
	HWI-ST1234:241:C94GAACXX:6:2313:8976:57367_ssr45	J. major	gac	8	CGTCGATCAACTCTCCCTCC	CGTCCACTTGTTCTCGTACCC	59.617	60.668	101
	HWI-ST1234:240:C8N02ACXX:3:2110:20497:2791_ssr51	J. major	ctg	7	ACTCATCTCACGCAATTAACC	GGCGAAATTGCAGCATCCC	56.343	60.227	128
	HWI-ST1234:241:C94GAACXX:6:1111:16379:10330_ssr60	J. major	gct	8	TCAATGGGTAGCTGTGGTCG	CTGCAGCAGGACATACAGCG	59.751	61.427	101
	HWI-ST1234:241:C94GAACXX:6:2103:18495:2363_ssr82	J. major	act	7	GGGATAATGGTATTAACAATCCTGG	CTCCAGAAGCAGCAACAATAGG	57.297	59.318	120
	HWI-ST1234:241:C94GAACXX:5:2208:20611:16693_ssr98	J. major	tct	7	CGAGTGTAAAGCCCAGACCG	GAGAGGGAGAAACCGTTAGGG	60.736	59.519	148
	HWI-ST1234:241:C94GAACXX:6:2112:6212:93338_ssr62	J. major	acc	7	TTCAACCACCCTCTATGCCG	ACCTGAGATTGATAGGACAGAGC	59.748	59.359	100
	HWI-ST1234:241:C94GAACXX:6:2105:14680:76935_ssr58	J. major	cag	7	AAACACAGCCGTTACTGCCC	TCCATCCTTCCCTCACCACC	61.17	60.914	119
	HWI-ST1234:241:C94GAACXX:5:2109:7670:6908_ssr62	J. major	gac	8	AGGACATCCCGAAGATCAGG	ATGGGTCGGTTGTTACGTCC	58.582	60.037	129
	HWI-ST1234:241:C94GAACXX:5:1207:19026:41698_ssr64	J. major	tgc	7	AGGAAGACTCCATGAGCTGG	ATGCCACTGAGTCCAACAGC	58.798	60.607	100
	HWI-ST1234:240:C8N02ACXX:3:2204:8504:72771_ssr51	J. major	cag	9	TCAAACCTCAGATGGCCACC	TCTACTGCCTCTGCTGCTGC	59.962	62.236	181
	HWI-ST1234:241:C94GAACXX:6:1103:12230:15561_ssr57	J. major	aag	7	TCAAAGGGAGAATTCGGTCCG	CGTACATGTCATCTTGTCGGC	60.066	59.412	134
	HWI-ST1234:240:C8N02ACXX:3:2110:9878:87628_ssr56	J. major	tgc	7	TACGATCCGTAGTGTGTCCG	ACTTACCGAAGCAGAGTGGG	58.991	59.391	126
	HWI-ST1234:241:C94GAACXX:6:1211:13330:95254_ssr72	J. major	aga	7	AACTTTGAGCAAACCCACGG	TGGAACCTCTCTCCCTCTCG	59.256	60.034	129
	HWI-ST1234:241:C94GAACXX:5:1111:20300:5337_ssr78	J. major	ggt	7	AGAAGGAGAGGGAGAGAGGC	ACTCTCCTCTTCAGCCCAGC	59.738	61.264	126
	HWI-ST1234:241:C94GAACXX:6:2112:16889:82783_ssr74	J. major	gaa	7	CAAACAGAACATCGCCGTGC	GTCTTGACTGGGAGCCTTCC	60.726	60.036	120
	HWI-ST1234:241:C94GAACXX:6:1214:6621:27190_ssr103	J. major	ctg	8	GTTCGTGGGTTTGCTTCAGC	TGGACTGTTGTTGGGACTTCC	60.318	60.134	105
	HWI-ST1234:241:C94GAACXX:5:2316:7362:57169_ssr42	J. major	gaa	7	TCTCACCCAACAGGGAAACG	ATTGGCTGGCTGAACTTTGG	59.892	59.029	110
	HWI-ST1234:241:C94GAACXX:5:1102:4726:87468_ssr88	J. major	tcg	8	CGTCCACTTGTTCTCGTACCC	CGTCGATCAACTCTCCCTCC	60.668	59.617	101
	HWI-ST1234:241:C94GAACXX:5:1206:8099:74600_ssr108	J. major	ttc	7	ACTGCGTATATCACAACAGC	GGACACACACTCATCTTCACC	55.957	58.582	101
	HWI-ST1234:241:C94GAACXX:6:1307:12263:84671_ssr112	J. major	aga	9	CGTGCAAACCACATTCGTGC	GGGATGCGCCATCTATCTGC	61.268	61.024	111
	HWI-ST1234:241:C94GAACXX:5:1110:19978:64741_ssr102	J. major	tgg	7	AAATACACTGTGGCCGTGGG	CCGATTTGAACATCTTTGGCC	60.608	58.12	177
	HWI-ST1234:241:C94GAACXX:6:1215:15521:8931_ssr111	J. major	tct	9	CCATAACTAGCTGTCGTTGAGC	GAGGAACCAAACGAGTCAGC	59.139	58.851	178
	HWI-ST1234:241:C94GAACXX:5:2207:7016:8428_ssr74	J. major	ctg	9	CCTGATATTGGCGGCATTGC	TGCCACAGTTACAGAGAGCC	60.039	59.678	109
	HWI-ST1234:241:C94GAACXX:6:2307:12954:43703_ssr67	J. major	aag	7	GATGAAATGGACAGAATTGCTTAGG	CGTGGATTGCTTGTAACGGG	58.498	59.554	109
	HWI-ST1234:241:C94GAACXX:6:1209:3664:9347_ssr75	J. major	tcc	7	CTCGGCAGCATAACAATGGC	AGCTCCAAGACTGTACTCTGC	59.97	59.452	110
	HWI-ST1234:240:C8N02ACXX:3:2312:15339:86205_ssr78	J. major	agc	7	GTCCAACGACCAGTTCAACG	GCGCTTGTTGAGGATCTTGG	59.42	59.551	170
	HWI-ST1234:241:C94GAACXX:6:2105:9510:23501_ssr92	J. major	ttc	10	CCTCCTCCACTGCCATTACC	TTCATTGCAAGGGTTGTCGG	59.819	59.042	128
	HWI-ST1234:240:C8N02ACXX:3:2110:4949:45525_ssr97	J. major	tcc	8	TCGAGAAGGGCTCCAGAAGG	AGATGCCTCCAAAGAAGCCC	60.973	60.034	152
	HWI-ST1234:240:C8N02ACXX:3:2310:2428:47974_ssr32	J. major	gag	9	ACTGGAGGAGATAGTGGTGG	CCCACCTTTACCTCCATTGC	57.833	58.526	105
	HWI-ST1234:240:C8N02ACXX:3:2212:17772:29411_ssr27	J. major	gag	11	AGGTCATGTGTGTGTCTTAGAGG	TGCAATTTCGAGTTCCTCTGC	59.741	59.193	139
	HWI-ST1234:241:C94GAACXX:5:1105:13945:6209_ssr112	J. major	ggc	7	TAGCTGTTCTCCTCCTTCGC	GGGATTGGTGTTGATGTTGGC	59.182	60.067	146
	HWI-ST1234:241:C94GAACXX:6:2210:4549:100397_ssr109	J. major	ctg	7	GTGTGAAGGAGAGAGCTCGG	AAATGCAGCAACAGAGGC	59.828	56.279	135
	HWI-ST1234:241:C94GAACXX:5:2205:20597:64533_ssr20	J. major	tcc	7	CTTCATCATTCCTCTACCCG	TGAGGAGGAGGTAGTGGAAGG	55.044	59.993	114
	HWI-ST1234:241:C94GAACXX:6:2210:2964:74992_ssr87	J. major	cag	7	CTTGCAAAGACACCAGCAGC	GCTGATTTGGCTGCTGTTGC	60.318	61.012	173
	HWI-ST1234:241:C94GAACXX:6:2316:8983:2068_ssr77	J. major	ttc	7	TGATGTCAAGTGGCTAGAAATGC	TCTGGCCCAAACTTTGTGGG	59.309	60.759	117
	HWI-ST1234:241:C94GAACXX:5:1216:2670:100628_ssr64	J. major	gga	8	ACCTCGAAAGCTTCTCTGGC	AACCCACAACATGTCGAGGG	60.037	60.251	139
	HWI-ST1234:241:C94GAACXX:6:1216:19062:75617_ssr71	J. major	gcg	7	CAGAGGTCTTCATCGTCAGGG	CATGAGCATCGCATTCTCCG	59.864	59.488	102
	HWI-ST1234:240:C8N02ACXX:3:2215:8592:2231_ssr98	J. major	acg	7	TGCCAAAGTGCAAGATGAGC	AGAGATCGCATTCGTCTGGG	59.4	59.613	159
	HWI-ST1234:241:C94GAACXX:5:2111:15320:93049_ssr94	J. major	gct	7	TCTTCCTCCACGAAAGCAGC	GAGACGAACGTGAGGATAGGG	60.321	59.666	116
	HWI-ST1234:241:C94GAACXX:5:2210:9906:96314_ssr125	J. major	tta	7	TCCTGAAAGGAAGCACATCCC	TCTTTCCTTAGCATGTAGGTCC	59.995	57.245	136
	HWI-ST1234:241:C94GAACXX:6:2214:4419:94037_ssr53	J. major	gag	7	AAGCAGAGAACGGGATAGCG	CAACTGCCGAATCCGAATCC	59.897	59.342	129
	HWI-ST1234:240:C8N02ACXX:3:2116:18336:100450_ssr125	J. major	att	7	GCGAACGCAACTTCTGAGC	GCTTTGTTGAGGTACATTCG	60.155	55.02	173
	HWI-ST1234:241:C94GAACXX:5:1303:9156:83542_ssr79	J. major	tcc	8	ATTATGGTCGTCCTGGGTGG	TAGCTCAACATAATCAGCCG	59.163	55.347	101
	HWI-ST1234:241:C94GAACXX:6:2316:9086:24376_ssr30	J. major	tca	12	TCTTCTTCCTCGTCTACTTCTGC	GCAGGCGAAGATGATTATTCCG	59.559	59.842	128
	HWI-ST1234:240:C8N02ACXX:3:2108:7656:10405_ssr80	J. major	ccg	9	GCTCCTCCACCATATCCACC	TTTGGGTCTGGAGCTGGAGG	59.602	61.492	125
	HWI-ST1234:241:C94GAACXX:5:1203:5328:13060_ssr41	J. major	aga	8	GCAAGCTGATACATTCAAGAAACC	GTCGTGTTACTGCATGGTTCC	58.902	59.537	108
	HWI-ST1234:241:C94GAACXX:5:2311:4887:59827_ssr64	J. major	caa	9	GCAGCTGGATCAACGAATCG	TCGCTCATCTGTCATCATCTGG	59.697	59.964	108
	HWI-ST1234:241:C94GAACXX:6:1207:12505:33721_ssr24	J. major	ctt	16	TTTCCTCATGCACACCATCC	AGGCATAGCTATGTGTCAACCC	58.162	60.159	163
	HWI-ST1234:241:C94GAACXX:5:2110:1960:98813_ssr55	J. major	gaa	8	TGCTGGAGACGATGTCTTCC	ATCACATCAAGGCAGGCAGG	59.467	60.395	128
	HWI-ST1234:241:C94GAACXX:5:2206:17876:41399_ssr64	J. major	ccg	7	ACTCTCCACACTCAACGACG	AGGTTGAATTCGACGGAGGG	59.689	59.751	153
	HWI-M00657:86:000000000-AP42N:1:1106:10003:18418_ssr118	J. major	ttc	7	GACCTGGTAACCCGAATCCG	TGGTAACCCGGATCCAAACG	60.179	60.036	184
	HWI-ST1234:241:C94GAACXX:6:1210:19993:32372_ssr68	J. major	ttg	9	TCGCTCATCTGTCATCATCTGG	GCAGCTGGATCAACGAATCG	59.964	59.697	108
	HWI-ST1234:241:C94GAACXX:6:1203:9028:85769_ssr86	J. major	tct	7	CCTGATCGCGTGTTTATGGC	AGCTCCCTATGTATGATGCCC	59.695	59.088	100
	HWI-ST1234:241:C94GAACXX:6:1113:16639:34471_ssr94	J. major	gga	7	TTACCTCCCAAGTCAACGGG	TCATCGAAGTCCATGATCAACG	59.312	58.552	119
	HWI-ST1234:241:C94GAACXX:5:1106:5209:53102_ssr72	J. major	ctg	7	GTCCGAGTCACTGTCATCGC	CTCATCTTCCGACTCGTCCG	60.799	59.972	100
	HWI-ST1234:241:C94GAACXX:6:1207:8177:32496_ssr49	J. major	cca	9	CAAACACCTCACCCTCAAGC	TTGGCAAACTGGAGAGCAGG	59.046	60.538	131
	HWI-ST1234:241:C94GAACXX:6:1314:20239:44649_ssr93	J. major	agg	8	ACAAAGTGTTGTTAGTGTGGTGG	TGACCAACTTCCAATCTCAATCC	59.558	58.665	119
	HWI-ST1234:241:C94GAACXX:5:2108:5592:63974_ssr111	J. major	aga	7	TGGTGTTCTTCCCATGAACC	CAGCAAGCAAAGTGAGTCG	57.714	57.258	117
	HWI-ST1234:241:C94GAACXX:5:2103:20327:44896_ssr53	J. major	gaa	8	TGAGGATGCAGCTGAAACCG	TCCTCCAACCCATTCACACC	60.675	59.596	102
	HWI-ST1234:241:C94GAACXX:5:1314:13192:34270_ssr89	J. major	gaa	17	TCGTTGTCAATTCTTGTGTGC	CAACCTTTAAATATGCTACCTCTCC	57.667	57.502	161
	HWI-ST1234:240:C8N02ACXX:3:2116:12012:86018_ssr59	J. major	aag	8	AGTCATACTAGACTATCTTGCCC	AACAGTGCAAGCATAGGAGG	56.688	57.88	101
	HWI-ST1234:241:C94GAACXX:5:1309:2099:79893_ssr104	J. major	taa	9	TGGTCCCTGTTTGGAGGACC	TGGTAGGAAGGACCACAGGC	61.424	61.199	164
	HWI-ST1234:240:C8N02ACXX:3:2310:5364:87940_ssr47	J. major	aga	9	CAGAGTTCAAGCTCTTCTTCGC	AATTTGTGCGTTCCTCTCCG	59.589	58.843	100
	HWI-ST1234:240:C8N02ACXX:3:2308:15546:68525_ssr99	J. major	ttg	8	GATTTCTGCAAGGCTCGAGC	AGCTAAGATATTACCATTTGGGCC	59.623	58.675	154
	HWI-ST1234:241:C94GAACXX:6:1313:8162:35804_ssr122	J. major	gaa	7	TACCGCTACCTCCGATTTGC	TGTATTCGCCTTCTTCCTGGG	59.896	59.79	122
	HWI-ST1234:241:C94GAACXX:6:1304:13533:79145_ssr66	J. major	ttc	7	TCCATCGCCTTCAGTTCAGG	TGCGGCTCTGAAATTCAAACG	59.75	60.069	122
	HWI-ST1234:241:C94GAACXX:5:1310:19390:30626_ssr58	J. major	tcg	7	AGTCGGTGCTTCCTCCTACC	TACTCAAGGGTCTTAGCGGC	60.971	59.178	101
	HWI-ST1234:240:C8N02ACXX:3:1114:5290:17888_ssr59	J. major	gag	8	CTGGTCTTTCATAATCATTGGATGG	TGTCTTCTAATTCCATGGTTCC	58.022	55.786	105
	HWI-ST1234:241:C94GAACXX:6:2307:20784:35469_ssr43	J. major	gga	8	GAAAGCTTCTCTGGCGATCG	CGATTTCTTTGGCATGGAGAAGG	59.073	60.181	101
	HWI-ST1234:241:C94GAACXX:6:1205:8494:33232_ssr46	J. major	gaa	7	AAGGCATTCGCTGGAGCTCC	AGATAAATAGAGGGAAAGGTTCTCC	62.883	57.618	106
	HWI-ST1234:241:C94GAACXX:6:2116:12132:76285_ssr46	J. major	gat	8	TGGAGGAAGAAGATCCGTGC	TCGTATGTATTGGGAGGCCC	59.463	58.947	142
	HWI-ST1234:241:C94GAACXX:5:1210:18278:8511_ssr102	J. major	gaa	7	TGAAGTGCGCGACTAAGACC	CTTTCTCCTTTGCGCCATGC	60.388	60.457	117
	HWI-ST1234:241:C94GAACXX:6:2103:20628:42127_ssr61	J. major	tct	9	TTTCATCTCCTCCGTCGCC	AGCCACATTGTGACCCATGG	59.484	60.613	110
	HWI-ST1234:241:C94GAACXX:5:1113:17610:30962_ssr37	J. major	ccg	7	CCACCACCAATCCAAACACC	TAGCTGTTCTCCTCCTTCGC	59.321	59.182	136
	HWI-ST1234:241:C94GAACXX:6:2204:15533:48446_ssr107	J. major	cga	8	CGGCATAGCTATCGTCCAGG	GCCCTTCTTGTACTTTGCGC	60.109	60.11	127
	HWI-ST1234:240:C8N02ACXX:3:1313:4651:14735_ssr57	J. major	agg	8	AGGGAATATTCTGGCGTGGG	GGATTCCTTGCGCAAATCCC	59.526	59.897	103
	HWI-ST1234:241:C94GAACXX:6:2316:15677:81267_ssr110	J. major	aag	9	TGAAGTGGGAGTGGGTTTGG	TGTTTGCTCTCTAACACAACG	59.815	56.786	128
	HWI-ST1234:241:C94GAACXX:5:2201:2369:56488_ssr80	J. major	tcc	7	TACCCTTATGCATACCCGCC	TTGGAGCATGTGGATATGGG	59.312	57.337	115
	HWI-ST1234:241:C94GAACXX:5:1307:2526:76469_ssr60	J. major	caa	8	GCAGAGTGTTAATGGGAACGG	TGACCGAAGTGGAAGAGATCG	59.262	59.527	126
	HWI-ST1234:241:C94GAACXX:6:2112:6301:9266_ssr64	J. major	tgc	8	TTGAGGTGTGTGCCAACTGG	AAATGCCTGCTTGGTGGG	60.751	58.204	118
	HWI-ST1234:241:C94GAACXX:6:2109:21256:55328_ssr102	J. major	tgg	7	AAATACACTGTGGCCGTGGG	CCGATTTGAACATCTTTGGCC	60.608	58.12	177
	HWI-ST1234:241:C94GAACXX:6:2103:13736:15317_ssr71	J. major	gaa	9	AGCCACATTGTGACCCATGG	TTTCATCTCCTCCGTCGCC	60.613	59.484	110
	HWI-ST1234:241:C94GAACXX:6:1304:18817:60745_ssr74	J. major	ctc	7	TTGCTCAGCTCCGTCAATCG	TGGTCGGCAAGATCATGGC	60.737	60.452	103
	HWI-ST1234:240:C8N02ACXX:3:1216:5347:97313_ssr110	J. major	ctt	8	TTCCTTTGGGTCCTCTCTGC	CGAGCCATAGGGTTTCACGG	59.307	60.81	103
	HWI-ST1234:241:C94GAACXX:6:1316:14012:59154_ssr106	J. major	ttc	7	TTCTGAAAGAGAGGTATGTACG	AAAGAAACACGTACGATTGAGG	55.07	57.015	100
	HWI-ST1234:241:C94GAACXX:6:1110:8076:9327_ssr82	J. major	cag	9	GCAGTGAGAGCAACGAGAGG	TCTACCTCCTCCTCTTGCTGC	60.736	60.962	100
	HWI-ST1234:241:C94GAACXX:6:1210:11255:7841_ssr84	J. major	gat	7	ACAGCAGTGAATCTGGGTGG	TGACTTGGGCCTGAAGAAGC	59.963	60.251	133
	HWI-ST1234:240:C8N02ACXX:3:1116:8364:58244_ssr92	J. major	taa	7	CCTTAGTTGTTGGAGTTCAGCC	ATGAGTACCTGCACGATGCC	59.186	60.179	106
	HWI-ST1234:241:C94GAACXX:6:1113:8642:77131_ssr73	J. major	ctc	8	TCCTTCAGGTCGTAGATTTCC	ACTTAATTCGCTACTGATACGAGG	56.834	58.24	101
	HWI-ST1234:241:C94GAACXX:6:1308:9116:65847_ssr68	J. major	tcc	10	CGCTCTATTTCTTCATCTACCACG	AGACGGACGGTTGAGACTCC	59.323	61.243	114
	HWI-ST1234:240:C8N02ACXX:3:2313:20874:21094_ssr92	J. major	tgg	7	TCGAGAGGATTAAGGAAGGGC	ATCCACCACACTTGAAGCCC	58.96	60.251	141
	HWI-ST1234:241:C94GAACXX:5:1115:6276:33435_ssr38	J. major	gag	7	GTGGCTTTGGGTTTGTGCC	ACCTTAATGTATCCCAAAGTCCC	60.228	57.875	119
	HWI-ST1234:241:C94GAACXX:5:1114:11043:99394_ssr107	J. major	tct	7	TGACCTGCATACTTGGAGCG	ATCATCATGGATTCACGGC	60.108	55.424	119
	HWI-ST1234:241:C94GAACXX:6:2308:15335:41788_ssr77	J. major	agc	8	GTCCAACGACCAGTTCAACG	GCGCTTGTTGAGGATCTTGG	59.42	59.551	170
	HWI-ST1234:240:C8N02ACXX:3:2106:6605:9211_ssr84	J. major	cat	8	TCGTTCACCTAACCAATGATGC	GGGTTGAGGAAATGATGAAACCC	58.993	59.804	139
	HWI-ST1234:241:C94GAACXX:5:2312:2204:52361_ssr47	J. major	aag	8	ACGCCTCTGCTTATTAATTTCAGC	AGCGATGGAAGAAGCAGAGG	59.964	59.822	144
	HWI-ST1234:240:C8N02ACXX:3:2107:7792:53700_ssr62	J. major	gga	9	TGGGTAGAGATAGAGATGGAGAAGG	CGTCCATCTCCTTTCCATTGC	60.222	59.327	105
	HWI-ST1234:241:C94GAACXX:5:2215:11624:26879_ssr98	J. major	tct	7	GTCCCTTCCCAGTTACAGGC	GAAAGAGGGAAACTTAGCCGC	60.035	59.262	102
	HWI-ST1234:241:C94GAACXX:6:2205:4365:9017_ssr106	J. major	tga	8	GGTTGGAACCTCACAATAGC	CCTTCGTCCAGATGTCGTCG	56.408	60.524	110
	HWI-ST1234:240:C8N02ACXX:3:1316:4890:40570_ssr60	J. major	aag	8	GTAAACTTCGTGGTAATTTGGC	AACTCTAGTTTGAACGCTGC	56.261	56.386	126
	HWI-ST1234:240:C8N02ACXX:3:1215:12022:71090_ssr78	J. major	tgg	8	CACGTCTCTGTTACCAATGCG	CTCCGGTTATAGTCACGGCG	59.61	60.318	115
	HWI-ST1234:241:C94GAACXX:5:2309:6678:56985_ssr81	J. major	aag	7	CCCTGAAATCTCATCTCTCACCC	GTGGTGTTAGCTCCTCCACC	60.181	60.036	114
	HWI-ST1234:241:C94GAACXX:5:1210:6341:75264_ssr42	J. major	att	7	GACGGATGGATGAGATCAGG	ACACGCCTCTTATGCTCTCG	57.26	59.899	125
	HWI-ST1234:241:C94GAACXX:5:2213:11746:23954_ssr62	J. major	gtg	7	CAAACGTTTACGACTCGCCG	ACAACTATTTCTAACTCGGACC	60.179	55.58	136
	HWI-ST1234:241:C94GAACXX:5:2215:12853:78073_ssr40	J. major	tga	8	TGAGAGGTTTAGGCCACAGG	AGCTCCTCTCTGTACCTCCC	59.016	59.739	124
	HWI-ST1234:240:C8N02ACXX:3:1203:12940:98826_ssr114	J. major	agc	7	CTGTCCCTTTATCGAGGCGC	GCTGAAGAAGAGCTTGCTGC	60.876	59.831	165
	HWI-ST1234:240:C8N02ACXX:3:1305:19658:94921_ssr62	J. major	gca	7	TATACATACGGCGGTCTAGC	AGAGGTAGGGTCTTTGCTAATCC	56.425	59.288	107
	HWI-ST1234:241:C94GAACXX:5:1306:4994:90357_ssr69	J. major	gaa	7	TTTACTGGAGAAAGGCATTCGC	GGTTCTCCTTCTCCAGGTCG	59.253	59.467	100
	HWI-ST1234:240:C8N02ACXX:3:2313:12293:5149_ssr44	J. major	ttc	10	CACTGCTCCTCTGCTCAAGG	CGAGAGCTCTCTGGTCATGG	60.391	59.615	134
	HWI-ST1234:241:C94GAACXX:6:1316:14707:97337_ssr89	J. major	cag	8	AGAATGGGCCTAATGGGACG	ATCGCATACCCAGCGTACG	59.526	60.008	115
	HWI-ST1234:241:C94GAACXX:6:1311:6912:31506_ssr85	J. major	aga	8	TGTGTTTGAGTTTAATTGCGCG	ATTAGTGGGAGATTAGTTGGC	58.961	55.063	109
	HWI-M00657:86:000000000-AP42N:1:2108:28588:15927_ssr53	J. major	ttc	11	AAATTTGCAGGTTGGTGCCG	CGTTGGAGCTGTTACGATCG	60.25	59.085	177
	HWI-ST1234:240:C8N02ACXX:3:1116:12988:71729_ssr65	J. major	gaa	7	ATCTGCCCATGGAGATGAGC	CAACAGCGCATCAACCTCG	59.599	59.867	140
	HWI-ST1234:240:C8N02ACXX:3:2114:10074:28802_ssr43	J. major	ctg	9	TTGCGGTACACCCAGAAACC	AATCGCCATTCTCGCTCTCG	60.536	60.596	122
	HWI-ST1234:241:C94GAACXX:5:1210:21112:74348_ssr103	J. major	gtg	9	TGGGTGTGTGAGATTTCTGGG	AGCAACATAATCAACGACACCG	59.926	59.585	132
	HWI-ST1234:241:C94GAACXX:5:1304:10333:61580_ssr78	J. major	tta	8	AAACATGCAGCAGCTCAACG	TCTTCATGAATACGGTAGTTGG	60.04	55.647	129
	HWI-ST1234:241:C94GAACXX:5:1213:7137:83935_ssr33	J. major	cga	7	CTCCGCCACTTGGATATCCC	GCCTTGCAATCGAAGGAACC	59.965	59.829	147
	HWI-ST1234:240:C8N02ACXX:3:2313:17602:64124_ssr44	J. major	aag	8	TGGTGACATGAAGTTGCATAATGG	GAAGAACAAAGGCAAACAGC	59.842	56.053	165
	HWI-ST1234:241:C94GAACXX:6:1213:11743:55333_ssr119	J. major	tgc	7	TCAGCCGTCTGTTGTAGAGC	GTAGACGTTCGCAGTTTCCG	59.756	59.293	107
	HWI-ST1234:240:C8N02ACXX:3:1202:3016:83094_ssr97	J. major	tgc	7	GTGTTTGGGTCTGGACAAGC	ACGGTTGATTCAAGTTTCAAGGG	59.331	59.682	131
	HWI-ST1234:240:C8N02ACXX:3:2114:3188:29510_ssr39	J. major	ttc	7	TCTTCCTTCGGTAGCAGACC	CAAAGTATGGTCTGCTACACCG	58.816	59.07	139
	HWI-ST1234:241:C94GAACXX:6:2104:11311:79005_ssr48	J. major	ttc	8	AACTCTAGTTTGAACGCTGC	GTAAACTTCGTGGTAATTTGGC	56.386	56.261	126
	HWI-ST1234:241:C94GAACXX:6:1208:8254:16391_ssr70	J. major	atg	9	GGCAATGGAGGGTTCCTAGG	GCCTCCACTAAACACTTAGATTACC	59.816	59.184	108
	HWI-ST1234:241:C94GAACXX:5:1204:2101:55064_ssr28	J. major	acc	7	CCTCCTCTCCATATGAAGCCC	GCAACACTAGCACCAACAGC	59.372	60.04	107
	HWI-ST1234:241:C94GAACXX:5:2102:2459:55138_ssr44	J. major	gag	8	GGTGAGGCTTCAGTACCAGC	TAAACTGGGCAAGAACACCG	60.392	58.4	100
	HWI-ST1234:241:C94GAACXX:6:2205:16965:70731_ssr22	J. major	ctg	8	GCTTCAGCTGGATCAACTCC	TAACACCTGGACTGTTGTTGGG	58.622	60.422	100
	HWI-ST1234:241:C94GAACXX:6:1107:5657:17340_ssr31	J. major	ctg	7	GTTGGCCTTACTATTGGGAGC	CAGTTTCTTCACCGAGGTTCG	58.701	59.207	158
	HWI-ST1234:240:C8N02ACXX:3:1112:6229:80441_ssr65	J. major	gta	8	GTGTGGATATCGTGATGTTGCC	ACGATATCCACACTCCTCAACC	59.712	59.569	105
	HWI-ST1234:241:C94GAACXX:5:2109:19933:96559_ssr50	J. major	gtt	15	TCTGAACCGGGAATGGAAGC	TGCAGGAGTTTAAGATGGAGAGG	60.035	59.801	142
	HWI-ST1234:240:C8N02ACXX:3:1215:15767:33262_ssr48	J. major	ctt	8	CTTTATCCACCTCCTGGCCG	CACCCGTCCATCTCAACTCG	60.179	60.459	132
	HWI-ST1234:241:C94GAACXX:5:1202:7233:63724_ssr51	J. major	ctc	8	ACGTGTCATGAGTTCCTTCC	TATAGGCGGTGGTCTTGACG	57.543	59.257	108
	HWI-ST1234:240:C8N02ACXX:3:2113:17220:88660_ssr74	J. major	tga	8	TCAAGTCTCAACCCTAAACTCGG	TACATGCCACCCTTCGTACG	59.993	59.826	132
	HWI-ST1234:241:C94GAACXX:6:2301:11376:68448_ssr27	J. major	agg	7	AGAAATGAGAGTAAGCAGTTGG	ACATTCTTCATTGTCGTCGTCG	56.092	59.338	176
	HWI-ST1234:241:C94GAACXX:6:2204:7750:40368_ssr120	J. major	gca	7	TTGAACCTTACCCTGCCTCC	GCAGTCGTCTGTTATGATATGCC	59.303	59.57	130
	HWI-ST1234:241:C94GAACXX:5:2302:15363:77845_ssr101	J. major	ctc	7	CTTCGTCGTCGCCAAATTCC	ACCGATCAGTAGAAGTTGATGAGG	59.905	59.901	144
	HWI-ST1234:241:C94GAACXX:5:2212:4411:82455_ssr102	J. major	gga	8	CCTGCTGCTCTTCCTAACCC	GGGATTGACGGGAATTGG	60.107	55.38	118
	HWI-ST1234:241:C94GAACXX:6:1113:12124:7322_ssr77	J. major	atg	7	TGGCAATGAAGGGTTCCTAGG	TTTGGGCGTAATCAGCAACC	59.715	59.115	148
	HWI-ST1234:240:C8N02ACXX:3:1315:5146:21122_ssr86	J. major	ctt	7	GAAGGACGAAACGAGTGTGC	GAGAGGAGTTCCGACTGTGC	59.493	60.109	128
	HWI-ST1234:241:C94GAACXX:6:2109:12077:11622_ssr126	J. major	cag	10	ATGCTGTGTCTCCGACAACG	TCCTCCGCCTCTTCTTCACC	60.667	61.258	130
	HWI-ST1234:241:C94GAACXX:6:1205:18773:53159_ssr101	J. major	aga	7	GATGGGTCGTCTTCTGGTGC	TCATCATTTGCTTCCGGTGC	60.741	59.189	122
	HWI-ST1234:240:C8N02ACXX:3:2115:17490:21537_ssr89	J. major	cag	8	AGAATGGGCCTAATGGGACG	ATCGCATACCCAGCGTACG	59.526	60.008	115
	HWI-ST1234:241:C94GAACXX:5:2314:16655:51728_ssr35	J. major	tct	8	CGACTGGATGGCCAAATGGG	ACTGTACAAAGAAAGCTGGAGC	61.387	58.858	105
	HWI-ST1234:240:C8N02ACXX:3:2314:2376:90023_ssr48	J. major	aat	7	CTATCAGACTGGACCCAAGCC	TCCTCGGACATGTTACACGC	59.86	60.109	124
	HWI-ST1234:240:C8N02ACXX:3:2116:8450:79434_ssr69	J. major	gaa	7	TTTACTGGAGAAAGGCATTCGC	GGTTCTCCTTCTCCAGGTCG	59.253	59.467	100
	HWI-ST1234:241:C94GAACXX:5:1216:4965:62600_ssr85	J. major	aac	13	TGCAGGAGTTTAAGATGGAGAGG	TCTGAACCGGGAATGGAAGC	59.801	60.035	136
	HWI-ST1234:241:C94GAACXX:6:2202:17185:66262_ssr92	J. major	cat	12	CAAAGAACAAGCCCTAGCCG	TGAAGGGTTCCTAGGTTGAGG	59.195	58.734	145
	HWI-ST1234:241:C94GAACXX:5:2310:8975:82699_ssr57	J. major	agg	8	AGGGAATATTCTGGCGTGGG	GGATTCCTTGCGCAAATCCC	59.526	59.897	103
	HWI-ST1234:240:C8N02ACXX:3:2213:9530:12858_ssr98	J. major	agc	7	ATTGCTTCGACAGGGATCGG	ACTCATCTCACGCAATTAACC	60.179	56.343	146
	HWI-ST1234:241:C94GAACXX:5:1215:6753:52135_ssr88	J. major	aag	7	TGGATCGAGTTGGAAGTGGG	CCTCCTCCACTGCCATTACC	59.387	59.819	147
	HWI-ST1234:241:C94GAACXX:5:1104:6088:99362_ssr142	J. major	ctt	7	ACGCGTGTAGATCGAATGGC	GCAGAGCCAAAGCCAATGC	60.87	60.447	134
	HWI-ST1234:240:C8N02ACXX:3:1216:10553:99676_ssr35	J. major	ctt	7	CAACTTTCCTCACAAGGCCC	AGCAGAAGACTTAGTGAATATAGGG	59.038	57.703	110
	HWI-ST1234:240:C8N02ACXX:3:2210:17816:2104_ssr119	J. major	tgc	7	TCAGCCGTCTGTTGTAGAGC	GTAGACGTTCGCAGTTTCCG	59.756	59.293	107
	HWI-ST1234:241:C94GAACXX:5:2116:1518:55008_ssr123	J. major	aag	7	TCTCCAGTAGCCACATTGCC	GTGTGTAACTGCGTGGTGC	59.747	59.721	133
	HWI-ST1234:240:C8N02ACXX:3:2106:7181:63928_ssr71	J. major	aag	8	AGAGGACGATAATGAAAGACAAGC	ACCTGGATTCACAACAATTCACG	58.887	59.747	126
	HWI-ST1234:241:C94GAACXX:5:2216:5266:74524_ssr63	J. major	gtg	7	GAAAGGGTACTCGGAGCTCG	ACTCACCGGAGAATTCTTCACC	59.899	60.028	126
	HWI-ST1234:240:C8N02ACXX:3:1208:4512:91095_ssr60	J. major	tct	7	CGTGGATTGCTTGTAACGGG	GATGAAATGGACAGAATTGCTTAGG	59.554	58.498	109
	HWI-ST1234:241:C94GAACXX:5:1304:19166:31696_ssr87	J. major	cag	7	CTTGCAAAGACACCAGCAGC	GCTGATTTGGCTGCTGTTGC	60.318	61.012	173
	HWI-ST1234:241:C94GAACXX:5:1115:13872:4257_ssr33	J. major	cga	7	CTCCGCCACTTGGATATCCC	GCCTTGCAATCGAAGGAACC	59.965	59.829	147
	HWI-ST1234:241:C94GAACXX:6:2313:15382:93033_ssr30	J. major	aag	7	AAGTTGAGCAACCGACCTCG	GAGTGGCGCAAGATGTATGC	60.6	59.694	144
	HWI-ST1234:241:C94GAACXX:5:2307:2524:95212_ssr89	J. major	cct	7	AGCCTAGCCAGTTGAAATCC	TGGTTGTTGGTGTTGCTTCC	57.573	59.179	128
	HWI-M00657:86:000000000-AP42N:1:1102:25405:20580_ssr122	J. major	aat	7	TAATGCTGGCTCGACGAAGC	TAGTGACAAGGCCAAGGAGG	60.806	59.016	171
	HWI-ST1234:241:C94GAACXX:5:2209:13658:16533_ssr48	J. major	ctt	8	TCATACTAGGCTGCTGCTGC	TGTACTGTGGCTTTGGAACC	59.894	58.024	144
	HWI-ST1234:240:C8N02ACXX:3:2213:14548:82471_ssr51	J. major	gag	7	ACCGATCAGTAGAAGTTGATGAGG	TCGTCATCTTCGTCGTGGG	59.901	59.495	106
	HWI-ST1234:241:C94GAACXX:6:1307:1516:85319_ssr89	J. major	cct	7	AGCCTAGCCAGTTGAAATCC	TGGTTGTTGGTGTTGCTTCC	57.573	59.179	128
	HWI-ST1234:241:C94GAACXX:5:2210:2489:76841_ssr35	J. major	aca	7	CATCATCAACAACAGGCGGC	TGTTCGAGAAGGTACAGGCG	60.179	59.757	162
	HWI-ST1234:241:C94GAACXX:5:2214:15899:42767_ssr74	J. major	ttc	7	AGGACACGACTTGAATGGACC	ACGTTGTTTCCTACGAGGCC	59.998	60.32	124
	HWI-ST1234:241:C94GAACXX:5:1309:11887:66395_ssr74	J. major	aag	9	CCACACCCTGGGCAAATAGG	AGGGAAGAGGTTGTCTAAGCC	60.684	59.09	138
	HWI-ST1234:241:C94GAACXX:5:1107:12899:90527_ssr38	J. major	ttc	7	AGAAGAGATGCAAGCGAGCC	CTGCCATATCGCTTCGTAGG	60.462	58.297	132
	HWI-ST1234:240:C8N02ACXX:3:1112:9787:25807_ssr133	J. major	tcc	8	CTCGGCAGCATAACAATGGC	AGCTCCAAGACTGTACTCTGC	59.97	59.452	113
	HWI-ST1234:240:C8N02ACXX:3:2113:7048:73852_ssr31	J. major	gga	7	TTGGAGCATGTGGATATGGG	TACCCTTATGCATACCCGCC	57.337	59.312	115
	HWI-ST1234:241:C94GAACXX:6:1112:18610:14186_ssr54	J. major	att	7	ACAAAGTAGACAGATGCTCTCTAGG	ACCTCTGCCGTCTAAATAAGG	59.64	57.179	118
	HWI-ST1234:241:C94GAACXX:6:2302:6502:41816_ssr57	J. major	aga	8	TCTGTACTTGCTGTCTTCCG	CAGATGCCGACTCAATTCAAGG	57.275	59.646	100
	HWI-ST1234:241:C94GAACXX:6:2207:5167:61893_ssr109	J. major	ctg	7	GTGTGAAGGAGAGAGCTCGG	AAATGCAGCAACAGAGGC	59.828	56.279	135
	HWI-ST1234:241:C94GAACXX:6:2309:8555:12294_ssr62	J. major	gag	7	ACCGATCAGTAGAAGTTGATGAGG	CTTCGTCGTCGCCAAATTCC	59.901	59.905	144
	HWI-ST1234:241:C94GAACXX:5:2115:7333:46554_ssr129	J. major	agg	7	TGATTAAGCAGGAGGAAGCGG	TCTCTAACAGCGTACTTCCC	60.134	56.391	130
	HWI-ST1234:241:C94GAACXX:6:1106:18390:45018_ssr49	J. major	tct	8	TCTCCTTCACATTGTCGGCC	AGCCAAAGGGTATCTCACGG	60.036	59.458	134
	HWI-ST1234:241:C94GAACXX:5:1115:4581:6220_ssr59	J. major	gag	8	CTGGTCTTTCATAATCATTGGATGG	TGTCTTCTAATTCCATGGTTCC	58.022	55.786	105
	HWI-ST1234:241:C94GAACXX:6:1211:12603:43722_ssr81	J. major	ctt	12	ATGGAACGGCGCTGTTTAGC	GGATGGAAGAAGACGCGAGG	61.645	60.529	132
	HWI-ST1234:241:C94GAACXX:5:1210:18250:49901_ssr82	J. major	tgc	7	TCCATCCTTCCCTCACCACC	AAACACAGCCGTTACTGCCC	60.914	61.17	119
	HWI-ST1234:241:C94GAACXX:5:1308:13063:76900_ssr34	J. major	gag	7	AGGAGATGGTTCCTGAGGGC	TGCACAGCACCACTACTCG	60.985	60.006	142
	HWI-ST1234:240:C8N02ACXX:3:2114:2848:12048_ssr76	J. major	ttc	7	TCACCATAACAAGAAGAGGTAGC	ACTAGCAAATAGAGCATTGCCC	57.914	58.782	144
	HWI-ST1234:241:C94GAACXX:6:2314:18422:69977_ssr57	J. major	att	7	GACGTCATGTTCAACGCTGC	CACCATTGCTTCCAACTGGG	60.451	59.395	147
	HWI-ST1234:241:C94GAACXX:5:2212:4399:90195_ssr75	J. major	gcg	7	CAGTACGACGATCCTGCTGC	AGGCAATCCAGCATCTGTCC	60.868	60.107	110
	HWI-ST1234:240:C8N02ACXX:3:1316:11724:69497_ssr86	J. major	tct	10	ACCAAGCCTTAGTGTTTCCTCC	GCCTAACAACCACTGGAAATGC	60.225	60.353	154
	HWI-ST1234:241:C94GAACXX:6:2306:6027:46069_ssr128	J. major	cag	7	GTTCCTGAGTTGAAGGGTGC	GGCGAGGGTGCAATATTGG	58.761	58.967	163
	HWI-ST1234:241:C94GAACXX:5:2109:3930:80362_ssr100	J. major	aga	10	TATCAGCTGACGTGATTCCC	TGCAATCGGGCCTGCATTGG	57.109	64.085	152
	HWI-ST1234:241:C94GAACXX:6:2302:16141:71623_ssr77	J. major	gtt	7	CGTTAATGGCGGTGACATGG	CATCATCAACAACAGGCGGC	59.623	60.179	102
	HWI-ST1234:241:C94GAACXX:6:1106:13380:99997_ssr61	J. major	ttc	7	AACCCTCACCTCCCTTCTCC	AAGAAAGGACGTGGTGGTGG	60.548	60.179	153
	HWI-ST1234:241:C94GAACXX:5:1308:19964:88842_ssr87	J. major	tga	10	ACTCGATCGGTAAAGGAGAGC	CTCGAACAAATCCGAGCTCG	59.323	59.083	129
	HWI-ST1234:240:C8N02ACXX:3:1203:12373:35969_ssr78	J. major	acc	7	ACTCTCCTCTTCAGCCCAGC	AGAAGGAGAGGGAGAGAGGC	61.264	59.738	126
	HWI-ST1234:241:C94GAACXX:6:2314:8209:9651_ssr76	J. major	ttc	7	TCACCATAACAAGAAGAGGTAGC	ACTAGCAAATAGAGCATTGCCC	57.914	58.782	144
	HWI-ST1234:240:C8N02ACXX:3:2305:7315:91871_ssr59	J. major	ccg	8	AGCACCATTCTGCTCATCTCC	AGTGTGCAGAAGCTGATTGC	60.134	59.12	118
	HWI-ST1234:241:C94GAACXX:6:1108:15948:44264_ssr41	J. major	tct	8	AGTCTAGAGAGAAATGAAGGTAAGG	CTCTCTCCGAGAACAAGCCC	57.346	59.825	104
	HWI-ST1234:240:C8N02ACXX:3:1114:8826:69950_ssr42	J. major	aag	7	GAGAGGGAGAAACCGTTAGGG	CGAGTGTAAAGCCCAGACCG	59.519	60.736	148
	HWI-ST1234:241:C94GAACXX:5:2214:20572:86886_ssr70	J. major	agt	10	AAGATGAAGACCAGGGTGCC	ACCGAGTTGGAGATCAAGAGC	59.67	59.794	161
	HWI-ST1234:240:C8N02ACXX:3:2309:8326:50029_ssr127	J. major	cat	8	GCGATGGTTTGCAGACTAGC	GCGACGTTGAGACTGTTGC	59.625	59.798	164
	HWI-ST1234:241:C94GAACXX:5:1208:4128:40842_ssr62	J. major	gga	7	GATCTGTTACATGCGCCTCG	AAGTTGAGTTGGCCGGAAGC	59.145	61.173	106
	HWI-ST1234:241:C94GAACXX:5:1304:12066:4003_ssr48	J. major	tgc	16	GGCTTTACAGACATCGCAGC	CAGTCACCTGTACAACCGCC	59.625	60.949	126
	HWI-ST1234:241:C94GAACXX:6:1316:19498:61308_ssr65	J. major	gtc	7	TTCCGTTTGTCTGCGAGTGG	CCTCATTGCAGACGATGTCG	60.879	59.074	108
	HWI-ST1234:241:C94GAACXX:5:2114:3673:56440_ssr63	J. major	ctc	8	GGGATTGACGGGAATTGG	CCTGCTGCTCTTCCTAACCC	55.38	60.107	118
	HWI-ST1234:241:C94GAACXX:5:2113:6905:67261_ssr33	J. major	ttc	11	GCTTCTGTGTATGAAACGGCC	AGTATCTCTTGCTTCGCACCG	59.869	60.47	100
	HWI-ST1234:241:C94GAACXX:5:2314:7998:20037_ssr41	J. major	cct	7	CGCTCTTCATCTTCTTCTCATGC	AGAATGGAGTTAGAGCAGGCG	59.754	59.862	101
	HWI-ST1234:241:C94GAACXX:5:1216:13469:34701_ssr54	J. major	att	8	TGTTTCATTGCTCTTGTGCCG	CCTTACGAGAAGATCATAGACG	60.001	55.675	100
	HWI-ST1234:241:C94GAACXX:6:2216:5949:18468_ssr68	J. major	aag	7	TCTGATAATGTGTCAAGCTGTTCG	ACGATATTATGTCTCTGGATTCGC	59.373	58.597	148
	HWI-ST1234:240:C8N02ACXX:3:1303:12368:23806_ssr92	J. major	cat	12	CAAAGAACAAGCCCTAGCCG	TGAAGGGTTCCTAGGTTGAGG	59.195	58.734	145
	HWI-ST1234:241:C94GAACXX:5:2203:2248:64870_ssr129	J. major	cac	7	TCTCTTCCACTACACGCACG	GTCGTCGGTGAAGAACGAGG	59.76	60.728	108
	HWI-ST1234:240:C8N02ACXX:3:1203:20544:46012_ssr72	J. major	tcc	7	TCCTACTCCAACTCCAACTTCC	TAAGAGTCGGGAGTTGGAGC	59.096	58.816	112
	HWI-ST1234:241:C94GAACXX:6:2311:16481:64111_ssr41	J. major	aga	8	GCAAGCTGATACATTCAAGAAACC	GTCGTGTTACTGCATGGTTCC	58.902	59.537	108
	HWI-ST1234:241:C94GAACXX:6:1113:21158:17474_ssr68	J. major	aag	10	CGTGCCTCAAGTCAAGAAGG	GAACTCCGAGTTGCAGCAGG	58.848	61.295	146
	HWI-ST1234:241:C94GAACXX:6:2213:18871:67527_ssr92	J. major	aag	7	GGGTGAATAGCGGCACAAGG	AAACGGCACCGCACGAATCC	61.377	64.263	129
	HWI-ST1234:241:C94GAACXX:6:1106:4645:86112_ssr66	J. major	ctg	11	GCAGTCTTCTGGTCTCCAAGC	CATGTCGACTGATGCTGACG	60.944	59.081	123
	HWI-ST1234:241:C94GAACXX:5:1201:7921:3901_ssr62	J. major	cgt	8	ACACCGATCACTTAACCGGG	ACGTAGTCGAGGTTTGACGC	59.752	60.386	111
	HWI-ST1234:240:C8N02ACXX:3:1309:1589:78530_ssr74	J. major	gaa	7	CAAACAGAACATCGCCGTGC	GTCTTGACTGGGAGCCTTCC	60.726	60.036	120
	HWI-ST1234:240:C8N02ACXX:3:2312:15062:35986_ssr23	J. major	cac	7	TAGCCACTCCTACGGTACCG	CAAATCAGGGTCGTTGGTTGG	60.464	59.731	106
	HWI-ST1234:241:C94GAACXX:6:2309:15714:77851_ssr75	J. major	ctt	7	AGAGCTCCCTTTCAACCTCG	CGCTTCGCAACGGATAATCC	59.389	59.768	121
	HWI-ST1234:241:C94GAACXX:5:2306:14122:73416_ssr74	J. major	aag	9	CCACACCCTGGGCAAATAGG	AGGGAAGAGGTTGTCTAAGCC	60.684	59.09	138
	HWI-ST1234:241:C94GAACXX:5:2111:15693:93477_ssr56	J. major	aac	9	ATTCTGTTCATAGAGCCAAGG	GTACTTCTGCTCACAACACCC	55.364	58.856	137
	HWI-ST1234:240:C8N02ACXX:3:1311:20493:72643_ssr76	J. major	agg	7	GTAAGAGGATGACGGACCGG	CCGTTCCCGAGGTATCTACC	59.615	59.043	149
	HWI-ST1234:241:C94GAACXX:6:2214:1551:51923_ssr59	J. major	gat	7	AGGTGGGAGATCATTAGGCG	ACCTCCCACCTGAACCTTCC	58.948	61.134	128
	HWI-ST1234:241:C94GAACXX:6:2115:14930:79582_ssr59	J. major	gat	7	AGGTGGGAGATCATTAGGCG	ACCTCCCACCTGAACCTTCC	58.948	61.134	128
	HWI-ST1234:241:C94GAACXX:5:1308:2235:27860_ssr64	J. major	cat	8	AGACCACACACGACAATCCG	GAGGGTTCAGAGTGGTGTGC	60.32	60.604	121
	HWI-ST1234:240:C8N02ACXX:3:1310:2207:48370_ssr36	J. major	agc	7	CTCCCTGTCTGCTCTCATCC	CTGTCAGTACGGGATGGACG	59.248	59.899	158
	HWI-ST1234:241:C94GAACXX:5:2116:5046:59175_ssr126	J. major	cag	10	ATGCTGTGTCTCCGACAACG	CTCTTCTTCACCATCTTCACCC	60.667	58.395	122
	HWI-ST1234:241:C94GAACXX:5:1212:20811:92725_ssr78	J. major	ttg	8	CCACGTGGGATTTATTGCTGG	AAGGCCTGTGCTCAGTTGG	59.595	60.228	142
	HWI-ST1234:241:C94GAACXX:5:1213:11743:69853_ssr48	J. major	agc	7	AAATGCAGCAACAGAGGC	GTGTGAAGGAGAGAGCTCGG	56.279	59.828	135
	HWI-ST1234:241:C94GAACXX:5:2303:13183:79035_ssr71	J. major	gaa	7	TGGTATCGATGATTGGACTTCG	CCAATCGATCGTTAAGGTCC	58.023	56.034	133
	HWI-ST1234:241:C94GAACXX:5:2216:10486:38587_ssr36	J. major	tat	8	AAAGCTTCGACCGAATGC	GCTTGTCTGCCTTCCAATTTCC	56.115	60.353	135
	HWI-ST1234:241:C94GAACXX:5:2112:13565:31062_ssr66	J. major	gaa	8	CGACGACGACTTGAATTCAGC	TTCTTGCGCATCCTCAAACATGTCG	59.942	64.495	100
	HWI-ST1234:240:C8N02ACXX:3:1314:5184:83348_ssr46	J. major	aag	7	GAGAGGAGTTCCGACTGTGC	GAAGGACGAAACGAGTGTGC	60.109	59.493	128
	HWI-ST1234:241:C94GAACXX:6:1311:3372:49350_ssr35	J. major	aca	7	CATCATCAACAACAGGCGGC	TGTTCGAGAAGGTACAGGCG	60.179	59.757	162
	HWI-ST1234:241:C94GAACXX:5:1208:19133:73085_ssr74	J. major	gga	7	ACGGGCATCTCTGGACTTGG	CGAATGACTCCTGCTCCTCG	61.904	60.249	129
	HWI-ST1234:241:C94GAACXX:5:2109:19420:29282_ssr39	J. major	ctc	7	TTGATTCCGCTTCCCTTCCC	TCTCACAATCTCCGCAACCC	60.034	60.036	105
	HWI-ST1234:241:C94GAACXX:6:1115:4544:29336_ssr26	J. major	gaa	9	CTCTCTCTCATTTGTGTGTCCG	ACTTGACAACATTGACCAATTGCC	58.751	60.74	100
	HWI-ST1234:241:C94GAACXX:6:2116:13346:82954_ssr50	J. major	cgt	8	TGATGCCCTGCACCGTATCC	TCGCAAGCGACAAATACG	62.324	56.267	106
	HWI-ST1234:241:C94GAACXX:6:2108:11685:81874_ssr41	J. major	cct	7	CGCTCTTCATCTTCTTCTCATGC	AGAATGGAGTTAGAGCAGGCG	59.754	59.862	101
	HWI-ST1234:240:C8N02ACXX:3:1109:10039:76879_ssr59	J. major	gat	7	AGGTGGGAGATCATTAGGCG	ACCTCCCACCTGAACCTTCC	58.948	61.134	128
	HWI-ST1234:241:C94GAACXX:6:1208:15656:66251_ssr107	J. major	cga	8	ATGAGTGCGAGGAAAGCAGC	GCCCTTCTTGTACTTTGCGC	61.024	60.11	150
	HWI-ST1234:241:C94GAACXX:6:2301:16254:75043_ssr107	J. major	aag	8	TTTCCAATGGGAGGAGGACG	ATGTCCGTCCAATCCCAAGC	59.382	60.394	151
	HWI-ST1234:241:C94GAACXX:6:1214:20471:96281_ssr94	J. major	gct	7	ATCCGATGCCAAACAAACCG	AGGTTGGAGAAGGAAAGTCG	59.474	57.159	174
	HWI-ST1234:240:C8N02ACXX:3:2116:9019:18900_ssr89	J. major	tct	7	GCCTCAAACCACATGTTGCC	TCTGGAATCTGAGCTTCTACC	60.32	56.54	152
	HWI-ST1234:241:C94GAACXX:6:1114:17508:28436_ssr25	J. major	aga	7	AGCTCCATGGCTCTAGATTCG	TAGACCCGCACAAACTTCCC	59.382	59.964	131
	HWI-ST1234:241:C94GAACXX:6:2314:10184:91955_ssr23	J. major	cac	7	TAGCCACTCCTACGGTACCG	CAAATCAGGGTCGTTGGTTGG	60.464	59.731	106
	HWI-ST1234:241:C94GAACXX:5:2316:2801:7660_ssr64	J. major	tgc	7	AGGAAGACTCCATGAGCTGG	ATGCCACTGAGTCCAACAGC	58.798	60.607	100
	HWI-ST1234:241:C94GAACXX:5:1215:8534:93190_ssr109	J. major	ctg	7	CTTTCTTACGATTGGCCCGG	ACGGAACTGTAAAGGCTGGC	58.986	60.606	100
	HWI-ST1234:240:C8N02ACXX:3:1312:13187:89404_ssr47	J. major	ttc	7	TGCCTGTTAACTAGGTGTGGG	ACAACGAAGCTTTGTTATATCACCC	59.65	59.877	151
	HWI-ST1234:241:C94GAACXX:5:1307:2432:53857_ssr94	J. major	cct	8	GCTCCAAATTTCCGTGACCG	TGTAGTGCCGGATGAACACC	59.832	60.037	106
	HWI-ST1234:241:C94GAACXX:6:1305:11578:34566_ssr94	J. major	cct	8	GCTCCAAATTTCCGTGACCG	TGTAGTGCCGGATGAACACC	59.832	60.037	106
	HWI-ST1234:241:C94GAACXX:6:1314:3233:2237_ssr79	J. major	aac	7	GCAAAGATCAGCCTCTGC	ATCGGTTCCCTATCGGATCG	56.169	58.825	128
	HWI-ST1234:241:C94GAACXX:5:2215:20108:3316_ssr61	J. major	gaa	7	TGAAGAAGAGGAAAGGCCACG	AAGCCTCCCTCTCGAATTCG	60.271	59.538	117
	HWI-ST1234:241:C94GAACXX:6:1116:12925:72650_ssr86	J. major	att	7	GTAGCCAGTCAGCCAGAAGG	CTGATGATGCCGTACGTAAAGG	60.108	59.205	137
	HWI-ST1234:241:C94GAACXX:5:1106:11144:84468_ssr89	J. major	cga	8	ACGGCATTGGCATCGTCACG	ATCGTGCTTGGAGGCTCTGC	64.043	62.866	146
	HWI-ST1234:240:C8N02ACXX:3:2103:4565:10445_ssr86	J. major	tct	7	CCTGATCGCGTGTTTATGGC	AGCTCCCTATGTATGATGCCC	59.695	59.088	100
	HWI-ST1234:241:C94GAACXX:5:2107:5477:20522_ssr78	J. major	ctt	7	TTGGATCGGAGGTTGGTTGG	AGTTATTGCATTTGCTTCCGC	59.962	58.12	107
	HWI-ST1234:241:C94GAACXX:6:2207:1845:55351_ssr101	J. major	tgg	12	GGAGCAGGAGAAATTGCAGG	ACCTTCTCCTGCACCTCTGC	58.899	61.836	135
	HWI-ST1234:241:C94GAACXX:6:1216:12426:32441_ssr88	J. major	tca	7	CAAGCTCCTCCAACCTTCCC	GCCTGGGAATTTGTTGCTGG	60.323	60.037	115
	HWI-ST1234:241:C94GAACXX:5:1307:16575:19950_ssr89	J. major	aga	8	GATGGCAACTCTGTCACAACC	CCAAACAACTTCTTAAGGCTGGG	59.463	59.994	103
	HWI-ST1234:241:C94GAACXX:6:2216:20443:40136_ssr46	J. major	cac	7	GTCGTTAGCCACTCCTACGG	CGTTGGTTGGTGGAAATGAGG	59.9	59.731	100
	HWI-ST1234:241:C94GAACXX:6:1208:17191:21225_ssr39	J. major	ttg	7	AGGGTTTCTATGTACCTGGC	TGCCTGATTTCAAACACCACG	56.603	59.664	127
	HWI-ST1234:240:C8N02ACXX:3:1213:8407:88075_ssr78	J. major	cat	7	TCTTCTGATCCAGCACTCCG	GATGACGGGAAGAGGGTTGG	59.18	60.108	114
	HWI-ST1234:241:C94GAACXX:6:1116:19062:20120_ssr106	J. major	ttc	7	TTCTGAAAGAGAGGTATGTACG	AAAGAAACACGTACGATTGAGG	55.07	57.015	100
	HWI-ST1234:241:C94GAACXX:5:1305:4912:65167_ssr40	J. major	ctc	7	ATCACATCACCACCATGGGC	CGGAAGCGGTATACGTCTCG	60.396	60.384	145
	HWI-ST1234:241:C94GAACXX:6:1101:8350:22470_ssr54	J. major	tgc	11	CGGTCGTGGATAAAGATGCG	CGTGACTGCATCCATGATCC	59.147	58.776	101
	HWI-ST1234:240:C8N02ACXX:3:1302:13978:5207_ssr47	J. major	gac	7	CCTGATCCTCGATCCACAGC	CAAAGACCCGCAAAGGTAGC	59.967	59.478	101
	HWI-ST1234:240:C8N02ACXX:3:2211:6356:21174_ssr54	J. major	aag	12	TGTAAGTCCTCTCTTAAAGAAGGG	TTCTCTCCTGCTCCTCCTCC	57.393	60.033	104
	HWI-ST1234:241:C94GAACXX:6:2310:9497:58963_ssr27	J. major	ttc	7	CGAGAAACGACCAAACTCGC	TGCCCTTGGGTATGCTTTCC	59.839	60.324	102
	HWI-ST1234:240:C8N02ACXX:3:1309:6415:41519_ssr63	J. major	acc	7	CCGTCAACAACTTTCTTCCACC	CCGAGGTGTAGAGGTTGACG	59.967	59.829	121
	HWI-ST1234:240:C8N02ACXX:3:1313:13980:16177_ssr46	J. major	aga	8	TTCAGTTCCGTGAGAGAGCG	CGAAACGTTCATAGCGGTCG	59.759	59.706	100
	HWI-ST1234:240:C8N02ACXX:3:2112:2481:57567_ssr109	J. major	ctg	7	GTGTGAAGGAGAGAGCTCGG	AAATGCAGCAACAGAGGC	59.828	56.279	135
	HWI-ST1234:241:C94GAACXX:5:2113:7898:96021_ssr45	J. major	cca	8	CATCCGCTCGACAACATTGG	GTCTGGCAGCACGATTTCG	59.625	59.579	171
	HWI-ST1234:241:C94GAACXX:5:2107:10624:54769_ssr70	J. major	ttc	8	TGTTCATTGTTGCCACCAGC	AGAGGAGGTGATTGCAGTGG	59.611	59.383	119
	HWI-ST1234:241:C94GAACXX:5:2208:20730:25872_ssr87	J. major	aag	8	GAAGCCATGGAAGTTGCAGC	TCATTCTTTATCTGCCGCGC	60.109	59.063	113
	HWI-ST1234:240:C8N02ACXX:3:1104:1640:91890_ssr85	J. major	aag	7	TCCTGGGTCGAAATCCTTTGG	TCTCGGTTCCATTCTCTTTCAGG	59.996	60.056	123
	HWI-ST1234:240:C8N02ACXX:3:2104:9542:56732_ssr126	J. major	cag	9	ACCTCATTATGCCTTCATTGCC	CCTCGTCTTCGTTCGGATCG	59.039	60.589	121
	HWI-ST1234:241:C94GAACXX:6:1109:2920:79547_ssr79	J. major	ttc	11	GAACTCCGAGTTGCAGCAGG	CGTGCCTCAAGTCAAGAAGG	61.295	58.848	149
	HWI-ST1234:241:C94GAACXX:5:2109:18222:45642_ssr43	J. major	cgt	7	TTTGTCGAGTATGGACCGGC	AACTGTACAGATCACCCGCG	60.109	60.109	101
	HWI-ST1234:241:C94GAACXX:6:1302:21212:64080_ssr53	J. major	ctt	7	TGTCCTCAGTTGCAGAAGGC	GCAGGAGGAGGTTTGGATCC	60.25	60.107	148
	HWI-ST1234:241:C94GAACXX:5:1105:3352:18204_ssr94	J. major	tgc	7	GTGTTTGGGTCTGGACAAGC	GGCAAGTTGAGATCTATCACGG	59.331	58.873	149
	HWI-ST1234:241:C94GAACXX:6:2102:13914:59958_ssr22	J. major	gag	10	AGGCGCTGGGCAAAGATTCC	GTACATACCACCACCCACTCG	63.46	60.135	103
	HWI-ST1234:241:C94GAACXX:6:2210:8677:65697_ssr53	J. major	gaa	8	TGAGGATGCAGCTGAAACCG	TCCTCCAACCCATTCACACC	60.675	59.596	102
	HWI-ST1234:241:C94GAACXX:6:2315:5784:82979_ssr56	J. major	tgc	7	TACGATCCGTAGTGTGTCCG	ACTTACCGAAGCAGAGTGGG	58.991	59.391	126
	HWI-ST1234:241:C94GAACXX:6:1114:6641:40086_ssr34	J. major	gag	7	GGAAGCTAGAGTAGAGAGTCGG	TCCTCGGCAAGAACCTTTCC	58.864	59.964	155
	HWI-ST1234:241:C94GAACXX:5:1215:4230:63849_ssr43	J. major	ctt	7	GGTGTGAGCAATGAACTGCC	GCAACTCTCCTCATTTCCTGC	59.758	59.258	146
	HWI-ST1234:240:C8N02ACXX:3:1304:21337:76581_ssr112	J. major	aga	9	CGTGCAAACCACATTCGTGC	GGGATGCGCCATCTATCTGC	61.268	61.024	111
	HWI-ST1234:241:C94GAACXX:5:2110:7860:30080_ssr98	J. major	agc	8	GTTTGTCGCCTTGAGATGCC	CTCCATACCACCAGAGCTACC	59.831	59.311	123
	HWI-ST1234:241:C94GAACXX:6:2313:9493:92139_ssr79	J. major	ttc	11	GAACTCCGAGTTGCAGCAGG	CGTGCCTCAAGTCAAGAAGG	61.295	58.848	149
	HWI-ST1234:241:C94GAACXX:5:1305:14711:44284_ssr66	J. major	gaa	7	GAAGGTTTGCAGATGGTGGC	TCACTCACACCAATGGCTGC	59.755	60.891	104
	HWI-ST1234:241:C94GAACXX:6:1203:18990:38771_ssr80	J. major	tta	8	CTGAAATAGGCCAGGACTACCC	AACTGATTCGGCTTTGTGGG	59.895	58.752	101
	HWI-ST1234:241:C94GAACXX:6:1213:16682:29469_ssr61	J. major	agc	9	AGTCGAGAATATTGCCCAAATGC	CCGAAGAAAGTGCCCTAGGG	59.684	60.108	145
	HWI-ST1234:241:C94GAACXX:6:2314:1400:3392_ssr134	J. major	gtg	7	GAGGCCGCTTTGTTTGTGG	TGTGTCCATCTTGTGAGCGC	60.007	60.951	112
	HWI-ST1234:240:C8N02ACXX:3:2204:8927:7410_ssr93	J. major	att	10	ATATCGCCTGCAGGTAACCG	GGGTTGGGAAGAAACATCTGC	59.966	59.454	123
	HWI-ST1234:241:C94GAACXX:6:1109:20002:91206_ssr112	J. major	aga	7	TTGAAGCCTGTACTCCACGG	GTTGTACTTCGTGGTAGTGC	59.68	56.496	151
	HWI-ST1234:241:C94GAACXX:5:1205:1269:2967_ssr94	J. major	aag	8	AGGGCTACATTGTTCTAGAGTTACC	CAACCTTTAAATATGCTACCTCTCC	59.871	57.502	118
	HWI-ST1234:241:C94GAACXX:5:1204:13546:43358_ssr48	J. major	tgg	7	TTGGTCTTCGAGATCAGCGG	AAGAGCTTCGCCTCAAGTCC	59.827	60.037	116
	HWI-ST1234:241:C94GAACXX:6:2211:7381:25703_ssr98	J. major	agc	8	GTTTGTCGCCTTGAGATGCC	CTCCATACCACCAGAGCTACC	59.831	59.311	123
	HWI-ST1234:241:C94GAACXX:6:2314:3366:35427_ssr96	J. major	aga	7	TCAGAGAGACAGAAATTCGAGC	AATTGCCTTTGAAGTTGGCC	57.897	57.451	109
	HWI-ST1234:240:C8N02ACXX:3:2114:18937:27473_ssr50	J. major	ttc	9	TGTTTGCTCTCTAACACAACG	TGAAGTGGGAGTGGGTTTGG	56.786	59.815	128
	HWI-ST1234:240:C8N02ACXX:3:2315:18470:51515_ssr54	J. major	tct	7	TCATGCTTGGTTTCAGTGGC	AAGCCTCACCATCTGCTTCC	59.039	60.035	121
	HWI-ST1234:241:C94GAACXX:6:1107:15338:40242_ssr51	J. major	ggc	7	GGGATTGGTGTTGATGTTGGC	TCCGTTGAGACTTGGAACCG	60.067	59.967	135
	HWI-ST1234:241:C94GAACXX:5:2311:18053:40489_ssr78	J. major	caa	7	TACATGAGATCCACCGCAGC	ATGGGTGGTGGCTCAACTCC	59.895	62.142	104
	HWI-ST1234:241:C94GAACXX:5:2203:20713:73539_ssr51	J. major	ctg	7	ACTCATCTCACGCAATTAACC	GGCGAAATTGCAGCATCCC	56.343	60.227	128
	HWI-ST1234:240:C8N02ACXX:3:2313:11656:8752_ssr82	J. major	aga	8	AGAGGAGGTGATTGCAGTGG	TGTTCATTGTTGCCACCAGC	59.383	59.611	119
	HWI-ST1234:241:C94GAACXX:6:2201:9717:72188_ssr118	J. major	acc	7	GCACAACCAAGCTCATCTCC	TAGGGTAGGGCCTAGAGAGG	59.193	58.542	127
	HWI-ST1234:241:C94GAACXX:5:2312:8390:75576_ssr75	J. major	ctt	7	AGAGCTCCCTTTCAACCTCG	CGCTTCGCAACGGATAATCC	59.389	59.768	121
	HWI-ST1234:241:C94GAACXX:5:1314:19239:64016_ssr84	J. major	ctg	7	GTCCGAGTCACTGTCATCGC	CTCATCTTCCGACTCGTCCG	60.799	59.972	100
	HWI-ST1234:240:C8N02ACXX:3:1315:1422:73236_ssr83	J. major	gag	7	TTGCGGACTTGTGGGACTCACC	ATGGGTTCGAGCAGGATACC	64.963	59.241	132
	HWI-ST1234:240:C8N02ACXX:3:1101:5753:99214_ssr20	J. major	cac	10	CATCGCACTTCTCATGGC	AGGTGGAGTTGGATTGGAGC	56.284	59.67	156
	HWI-ST1234:241:C94GAACXX:6:2314:3801:16942_ssr78	J. major	tgg	8	CACGTCTCTGTTACCAATGCG	CTCCGGTTATAGTCACGGCG	59.61	60.318	115
	HWI-ST1234:241:C94GAACXX:5:2213:4055:31320_ssr68	J. major	aag	11	CGTGCCTCAAGTCAAGAAGG	CTCCTCCGCGAACTTCTACC	58.848	59.899	103
	HWI-ST1234:241:C94GAACXX:6:2303:16190:20279_ssr95	J. major	tcc	7	CTTCCTCCTACTCCGACTTCG	AGAAGAGTGAGAAGGATGTTGG	59.328	57.45	142
	HWI-ST1234:240:C8N02ACXX:3:2309:9820:93692_ssr133	J. major	gga	7	AGTAATTTGGGAGCTGCCGC	GGAATGGTTGTAGCAGCAAGC	61.032	60.135	105
	HWI-ST1234:241:C94GAACXX:6:2301:2077:7635_ssr33	J. major	gct	7	GGTTTGGAGGAGGACATGAGC	CACACATCCTCCAAACACAGC	60.68	59.732	113
	HWI-ST1234:241:C94GAACXX:5:1202:11059:39314_ssr99	J. major	tct	7	TAATTTGACTCAAGCCGGCG	AAGACTCCCAAGTTTCAACG	58.917	55.903	121
	HWI-ST1234:240:C8N02ACXX:3:2114:1409:5274_ssr93	J. major	aag	9	TGCCCAGCAGTAAGATTGGG	CGAACTCACCGATTGAACCC	60.034	58.924	117
	HWI-ST1234:241:C94GAACXX:5:1206:20296:64342_ssr53	J. major	aag	9	GCTTTCTGAAAGGTCTGTATGAACG	CAATATCATTCAATACCGCTCC	60.39	55.121	105
	HWI-ST1234:241:C94GAACXX:6:2210:1874:39078_ssr49	J. major	aat	7	ACGCTTATCCCAAAGTACTCCC	TCTCGAGGTTGAGCTTCACC	59.83	59.396	164
	HWI-ST1234:241:C94GAACXX:6:1207:5271:96716_ssr60	J. major	aag	10	AACGAGGGTGGGTGAGTTCG	GCACGAAACCTCACTTCTCC	62.096	58.851	109
	HWI-ST1234:241:C94GAACXX:6:2211:20045:75131_ssr68	J. major	tcc	10	CGCTCTATTTCTTCATCTACCACG	AGACGGACGGTTGAGACTCC	59.323	61.243	114
	HWI-ST1234:241:C94GAACXX:6:1104:17875:60490_ssr122	J. major	gaa	7	TACCGCTACCTCCGATTTGC	TGTATTCGCCTTCTTCCTGGG	59.896	59.79	122
	HWI-ST1234:241:C94GAACXX:6:2109:16369:36637_ssr113	J. major	tta	7	AAAGAACATGCATTGAAGGC	AGGCAACAAATTCAGAATCCC	55.118	56.753	153
	HWI-ST1234:240:C8N02ACXX:3:2115:10161:68783_ssr55	J. major	tat	9	GTTTATGCTCGCCCATTCTCG	ACTAATCTCATGCAAGGGAGC	59.738	57.794	158
	HWI-ST1234:241:C94GAACXX:6:2113:5575:3384_ssr85	J. major	ttc	9	CCTTCTTCTGTTTCTTCCTCGC	AGGTTGGTACGAACCTATGCG	59.261	60.135	148
	HWI-ST1234:240:C8N02ACXX:3:1303:12638:74409_ssr131	J. major	gtg	7	CCTTTGCAAGTGACAAGGCC	TGTGTCCATCTTGTGAGCGC	59.967	60.951	123
	HWI-ST1234:240:C8N02ACXX:3:2316:3182:37586_ssr92	J. major	gaa	8	GCACTCGTACTCGTCATCGG	TGCTTTGTCTCCTCCAACTCC	60.589	59.928	134
	HWI-ST1234:241:C94GAACXX:5:2207:7805:97796_ssr35	J. major	tgc	8	GCGCTTGTTGAGGATCTTGG	GTCCAACGACCAGTTCAACG	59.551	59.42	125
	HWI-ST1234:241:C94GAACXX:6:2201:2984:49055_ssr83	J. major	ttc	7	GCTGTGGGTTTGTTGGTAGC	AATCCCAAACCACCGAGG	59.686	56.834	116
	HWI-ST1234:241:C94GAACXX:5:2212:18151:16875_ssr79	J. major	gac	7	AGGACATCCCGAAGATCAGG	GGTTGTTACGTCCCGTTTCG	58.582	59.492	119
	HWI-ST1234:241:C94GAACXX:6:1103:12054:75125_ssr95	J. major	tca	8	TACACAAGACGACGGTCAGC	GATGGAGACCGATCGTGTGC	60.04	60.872	121
	HWI-ST1234:241:C94GAACXX:6:1113:17446:19701_ssr59	J. major	agg	8	TAGCTCAACATAATCAGCCG	ATTATGGTCGTCCTGGGTGG	55.347	59.163	101
	HWI-ST1234:241:C94GAACXX:5:1205:2448:72971_ssr101	J. major	ctg	7	TCCCACTGCTACGCATATCG	TGATTATCTTCTGCAACCTCGC	59.686	58.802	172
	HWI-ST1234:240:C8N02ACXX:3:2216:2647:30454_ssr54	J. major	cag	10	TGCCACAGTTACAGAGAGCC	CCTGATATTGGCGGCATTGC	59.678	60.039	112
	HWI-ST1234:241:C94GAACXX:6:2313:10316:75637_ssr43	J. major	tct	10	TCCTCCATTTCCTCCTCAACC	GGAGCTGGAGGATAATGACCC	59.084	59.651	132
	HWI-ST1234:241:C94GAACXX:6:2214:15686:94189_ssr140	J. major	gat	7	GCCTGGAACTTTGATGTTGAGG	GTCTTCTTCCCTCATCTCTGG	59.77	57.182	179
	HWI-ST1234:241:C94GAACXX:5:2212:18317:46300_ssr48	J. major	tct	8	CTCTACTGTCGTCGTCGTCG	GGACGAGGGAGGAGAAATGC	59.977	60.179	112
	HWI-ST1234:241:C94GAACXX:6:1210:6196:39700_ssr78	J. major	ggt	7	AGAAGGAGAGGGAGAGAGGC	ACTCTCCTCTTCAGCCCAGC	59.738	61.264	126
	HWI-ST1234:240:C8N02ACXX:3:2110:14803:4406_ssr85	J. major	aac	13	TGCAGGAGTTTAAGATGGAGAGG	TCTGAACCGGGAATGGAAGC	59.801	60.035	136
	HWI-ST1234:240:C8N02ACXX:3:2206:2556:84865_ssr28	J. major	aag	8	ATGGTGGCGCATGGTTCAGC	TTCTTCGGCTCTCTGATGCG	64.062	60.179	132
	HWI-ST1234:241:C94GAACXX:5:2114:19560:82101_ssr67	J. major	tgg	7	TTGGTCTTCGAGATCAGCGG	AAGAGCTTCGCCTCAAGTCC	59.827	60.037	116
	HWI-ST1234:241:C94GAACXX:5:2313:6815:34225_ssr22	J. major	gaa	8	TGCTCCACCACAACACACC	GGCCTTGCCCGTCAATATCG	60.453	61.507	129
	HWI-ST1234:241:C94GAACXX:6:2315:10943:97312_ssr70	J. major	gat	8	TTGGTGAAGATGCTCCTCGG	AAGACCATCCAAATCCCACC	59.75	57.468	126
	HWI-M00657:86:000000000-AP42N:1:2110:21810:24564_ssr87	J. major	gaa	7	TTCACGACTCTCCAACGACC	CTTCCTCTTCGGCTCTGTCG	59.687	60.179	189
	HWI-ST1234:240:C8N02ACXX:3:2312:3183:12254_ssr51	J. major	ggc	7	GGGATTGGTGTTGATGTTGGC	TCCGTTGAGACTTGGAACCG	60.067	59.967	135
	HWI-ST1234:241:C94GAACXX:6:1207:5539:74455_ssr103	J. major	agg	8	GTTGGCGATGATGAAGCAGG	ACCCTAATGGAGTCAACGGC	59.62	59.748	113
	HWI-ST1234:241:C94GAACXX:6:1308:18825:75557_ssr43	J. major	tcg	10	CGTCATCGTAGTGCAAACGC	AGTCACAGAGCTTCAGGTGG	60.247	59.316	110
	HWI-ST1234:241:C94GAACXX:6:1203:1528:16191_ssr47	J. major	cac	7	GTCGTTAGCCACTCCTACGG	CAAATCAGGGTCGTTGGTTGG	59.9	59.731	111
	HWI-ST1234:240:C8N02ACXX:3:2307:5676:96304_ssr46	J. major	gaa	7	AAGGCATTCGCTGGAGCTCC	AGATAAATAGAGGGAAAGGTTCTCC	62.883	57.618	106
	HWI-ST1234:241:C94GAACXX:6:2109:9315:27011_ssr53	J. major	tcc	7	TCTGACATGGTATCAGAGCGG	TAAGGGTTGGTTGGGTCTGC	59.317	59.888	103
	HWI-ST1234:241:C94GAACXX:6:2203:10292:5657_ssr120	J. major	cca	9	CAATCGCATGTCCCACAACC	GTACGTGGCGGTACTTCTCC	59.829	60.179	143
	HWI-ST1234:241:C94GAACXX:5:1104:14355:81577_ssr33	J. major	gct	7	GGTTTGGAGGAGGACATGAGC	CACACATCCTCCAAACACAGC	60.68	59.732	113
	HWI-ST1234:241:C94GAACXX:6:1308:17632:8397_ssr83	J. major	tcc	7	TCCAATCATTCATGGCCAAGC	GCATAAGCATTAATCTGAGGAGGC	59.242	59.844	103
	HWI-ST1234:241:C94GAACXX:6:1303:2682:12235_ssr87	J. major	aga	7	TGATACGAATTGTAATGGGCCC	AGGGAAGATCATCTCTCATAATTGC	58.518	58.525	142
	HWI-ST1234:241:C94GAACXX:5:1207:17107:54019_ssr89	J. major	tgg	12	GGAGCAGGAGAAATTGCAGG	ACCTTCTCCTGCACCTCTGC	58.899	61.836	123
	HWI-ST1234:241:C94GAACXX:6:2111:19478:57968_ssr37	J. major	cac	7	GTCGTTAGCCACTCCTACGG	CAAATCAGGGTCGTTGGTTGG	59.9	59.731	111
	HWI-ST1234:241:C94GAACXX:5:2311:9019:83926_ssr96	J. major	tgc	7	CCTCTATTTCGCCACACTCCC	GATTACTTGGAGGCTCGAGGG	60.473	59.931	117
	HWI-ST1234:241:C94GAACXX:5:2310:2135:86933_ssr33	J. major	cct	8	TGCAATCCCATCTCCTAACCC	AAAGGCCGGACCAATGTGC	59.505	61.275	139
	HWI-ST1234:241:C94GAACXX:5:1116:9701:68466_ssr68	J. major	tcg	8	TGTCGTTTCTTGCCTAGTCGG	CCATGAGTATGCCTCGAGGG	60.337	59.68	146
	HWI-ST1234:241:C94GAACXX:5:1105:4828:55997_ssr59	J. major	cac	7	TATCCATCCTGCCACTTCCG	TCGAACTTGGTGTCTGTAGCC	59.241	59.999	137
	HWI-ST1234:241:C94GAACXX:5:2204:19892:15180_ssr64	J. major	tgc	7	AGGAAGACTCCATGAGCTGG	ATGCCACTGAGTCCAACAGC	58.798	60.607	100
	HWI-ST1234:241:C94GAACXX:5:2210:6058:92207_ssr70	J. major	atg	9	GGCAATGGAGGGTTCCTAGG	GCCTCCACTAAACACTTAGATTACC	59.816	59.184	108
	HWI-ST1234:241:C94GAACXX:6:1307:15467:69384_ssr120	J. major	ggt	7	AAACCTCGTGTCGCTCATCC	TGGTTAACACAAGGCTAACGG	60.39	58.504	125
	HWI-ST1234:241:C94GAACXX:5:2101:17227:69062_ssr24	J. major	gaa	7	GTTGGAATCGAGGACCTACC	AACCTGCCCAAAGGGTTTCG	57.401	61.113	158
	HWI-ST1234:241:C94GAACXX:5:2210:10217:78906_ssr45	J. major	tcc	7	CGGAGTCGGACGACAAATGC	AGGGACTTCATCAAAGCGGC	61.684	60.678	176
	HWI-ST1234:241:C94GAACXX:5:1310:16077:55800_ssr89	J. major	cgg	7	CGCATGGATTTAGTCGAAGGC	GGTTGTACACGTCGTTTCGC	59.738	60.112	103
	HWI-ST1234:241:C94GAACXX:5:1316:13162:2455_ssr96	J. major	aag	8	TGGAGTGAACACCCAAAGGC	ACAATATGCATGATCACTACACGC	60.467	59.788	113
	HWI-ST1234:240:C8N02ACXX:3:2112:14680:19222_ssr81	J. major	gac	8	GTCAAGGAACTCAAACGGGC	TTCTTGTCCGAGACGACACC	59.408	59.687	107
	HWI-ST1234:240:C8N02ACXX:3:2203:8020:76436_ssr39	J. major	gag	7	ACCGATCAGTAGAAGTTGATGAGG	CTTCGTCGTCGCCAAATTCC	59.901	59.905	144
	HWI-ST1234:241:C94GAACXX:5:2306:9954:11276_ssr67	J. major	acc	7	TTAGACTTCAACTGCCGCCC	GATGGCTAGGGAAGGACTTAGG	60.321	59.365	100
	HWI-ST1234:241:C94GAACXX:5:1216:5915:37427_ssr47	J. major	tta	16	CATGTAGTGACAATTTCCACATTGG	TCCTCTTCGTGCATGAATATAGG	58.905	57.861	138
	HWI-ST1234:241:C94GAACXX:5:1103:8570:65391_ssr100	J. major	ctc	7	AGACTAGAGGTCCTCGCTCG	GTGAGAGTCGGTTAACAAGGC	60.179	58.933	117
	HWI-ST1234:241:C94GAACXX:6:1209:13375:45858_ssr84	J. major	tct	8	CTCTACTGTCGTCGTCGTCG	GGACGAGGGAGGAGAAATGC	59.977	60.179	112
	HWI-ST1234:241:C94GAACXX:5:1110:3597:16034_ssr58	J. major	aga	7	AAATGACCCAGGATTGCACC	TTGTTCTCTTGTTTGAAGGCTAGG	58.439	59.178	100
	HWI-ST1234:241:C94GAACXX:5:2201:1930:77584_ssr99	J. major	tca	8	GTTTGCTTGTTTCGTTGCGC	AAAGGCCAAATGGGAGAGCG	60.044	60.967	119
	HWI-ST1234:241:C94GAACXX:6:2112:16918:19595_ssr75	J. major	ctt	7	AGAGCTCCCTTTCAACCTCG	CGCTTCGCAACGGATAATCC	59.389	59.768	121
	HWI-ST1234:240:C8N02ACXX:3:1203:10453:75927_ssr110	J. major	tgc	8	TCGACGATGCCCTTCTTTCC	CAGGTCTTTCTGCTTTGCATAGG	60.108	59.872	124
	HWI-ST1234:241:C94GAACXX:6:2315:15247:66169_ssr40	J. major	aat	7	CCAGCCTGCAAAGTTATGAAAGG	TCTCTGAATACCCGTTTCTTCG	60.368	57.894	165
	HWI-ST1234:241:C94GAACXX:6:2111:20141:90159_ssr83	J. major	aga	7	CCCATCATTCAATAGACGTCG	CTCCAGTTCGTGCAATTGCC	56.594	60.11	127
	HWI-ST1234:240:C8N02ACXX:3:2112:16529:94095_ssr47	J. major	ttc	7	TGCCTGTTAACTAGGTGTGGG	ACAACGAAGCTTTGTTATATCACCC	59.65	59.877	151
	HWI-ST1234:241:C94GAACXX:6:1211:3327:62600_ssr50	J. major	taa	9	TCGCTCTTACTACACTGCCG	ATTCTGCGATCCCACCCAGC	59.549	62.615	139
	HWI-M00657:86:000000000-AP42N:1:2103:4412:18595_ssr55	J. major	tct	11	GGAAAGGAATGGATTTCGACCC	CATGGCAGTGATATTGCAGCC	59.312	60.001	103
	HWI-ST1234:241:C94GAACXX:6:2209:7906:18193_ssr42	J. major	tct	8	AGGAGGGTTGTGCATCTTCC	TGCGCTGACAGTTAGGTAGC	59.67	60.109	151
	HWI-ST1234:241:C94GAACXX:6:1111:16087:95141_ssr62	J. major	gag	7	ACCGATCAGTAGAAGTTGATGAGG	CTTCGTCGTCGCCAAATTCC	59.901	59.905	144
	HWI-ST1234:240:C8N02ACXX:3:2209:3500:79309_ssr29	J. major	aag	7	CACCCATTCGCTTGAATTGC	CTGTAGGGTGTTCGGTCACG	58.368	60.388	140
	HWI-ST1234:240:C8N02ACXX:3:2114:15930:49320_ssr114	J. major	cag	9	CTAGACCACGTCGTTCTCGC	ACTGCTAGCACTGGACGAGG	60.521	61.6	137
	HWI-ST1234:240:C8N02ACXX:3:2216:4197:71823_ssr56	J. major	gat	7	GTGCTGCTTTCTCCAATTCC	TCACGTTCTGGATATTTGAGGG	57.356	57.863	121
	HWI-ST1234:240:C8N02ACXX:3:2206:8711:81113_ssr82	J. major	ctg	7	GCGCTTGTTGAGGATCTTGG	GTCCAACGACCAGTTCAACG	59.551	59.42	170
	HWI-ST1234:241:C94GAACXX:5:2106:3903:48679_ssr129	J. major	cac	7	TCTCTTCCACTACACGCACG	GTCGTCGGTGAAGAACGAGG	59.76	60.728	108
	HWI-ST1234:240:C8N02ACXX:3:1309:7835:29699_ssr78	J. major	ctt	7	CAACAGCGCATCAACCTCG	ATCTGCCCATGGAGATGAGC	59.867	59.599	140
	HWI-ST1234:240:C8N02ACXX:3:1216:15342:80183_ssr28	J. major	cag	7	AGCAATAGAAACAGCACAACC	CAAAGGCCCAGATTCTGTACG	57.077	58.99	114
	HWI-ST1234:241:C94GAACXX:6:2209:1921:22382_ssr76	J. major	ttc	7	TTCCCATTCAGGTAGCTCCG	TCCAGAAACGAGGAACGAGC	59.169	60.039	112
	HWI-ST1234:241:C94GAACXX:6:2116:15280:28291_ssr47	J. major	agg	7	AGCGAGTGGTCAATACGATGG	ATCCGAGCTTTACATTGGCG	60.202	58.7	113
	HWI-ST1234:240:C8N02ACXX:3:1310:12449:58792_ssr62	J. major	aag	8	ACATGACATTGGGTGGTTTGC	AGTGATCTTCATGAGGACCACC	59.656	59.497	105
	HWI-ST1234:240:C8N02ACXX:3:2213:17209:25123_ssr70	J. major	acc	10	CCATTACGTGTTTATCTATTAGGGC	TCGAAACGACCGTACTTAATTGC	57.639	59.635	173
	HWI-ST1234:241:C94GAACXX:5:1207:14527:89456_ssr98	J. major	cac	7	TCTGTGCAGAATACACCTGGG	GCTGTAGTTGATGCTGCTGC	59.721	59.902	160
	HWI-ST1234:241:C94GAACXX:5:2210:8894:11237_ssr111	J. major	aag	7	GATGAAATGGACAGAATTGCTTAGG	CGTGGATTGCTTGTAACGGG	58.498	59.554	108
	HWI-ST1234:241:C94GAACXX:6:2201:5392:36870_ssr69	J. major	cat	8	TGACCACTCGATCTTGCACC	CATGGGCATGAAGACGTACG	60.037	59.07	109
	HWI-ST1234:240:C8N02ACXX:3:2210:8285:8783_ssr92	J. major	gaa	11	GCATACAAGCAAGGTCGACC	ATGGAGCTAAGCATGCTTGG	59.273	58.311	141
	HWI-ST1234:241:C94GAACXX:6:1106:8135:43351_ssr59	J. major	cac	7	TATCCATCCTGCCACTTCCG	TCGAACTTGGTGTCTGTAGCC	59.241	59.999	137
	HWI-ST1234:241:C94GAACXX:5:2103:2661:73347_ssr77	J. major	aga	7	CTGCCATATCGCTTCGTAGG	AGAAGAGATGCAAGCGAGCC	58.297	60.462	132
	HWI-ST1234:241:C94GAACXX:6:2104:17986:41570_ssr53	J. major	ctt	7	TGTCCTCAGTTGCAGAAGGC	GCAGGAGGAGGTTTGGATCC	60.25	60.107	148
	HWI-ST1234:241:C94GAACXX:6:1208:5779:31870_ssr71	J. major	tct	7	CCATTAATTGCCTTTGAAGTTGGC	ATTCGAGCTCAAAGTGAATTGG	59.607	57.308	100
	HWI-ST1234:241:C94GAACXX:5:2306:2108:65086_ssr67	J. major	ctt	11	CCTCTGCAAGTTCAACATGAGC	TGTGATGTTGGTTGTGTTGGG	60.095	59.246	137
	HWI-ST1234:240:C8N02ACXX:3:1115:13269:92321_ssr50	J. major	cgt	8	TGATGCCCTGCACCGTATCC	TCGCAAGCGACAAATACG	62.324	56.267	106
	HWI-ST1234:241:C94GAACXX:6:1214:19805:11561_ssr66	J. major	aag	8	AAAGGCTTGGGATGAGATCG	GGATGATCCCAGATGCTTCC	57.661	57.803	117
	HWI-ST1234:241:C94GAACXX:5:2114:19284:61903_ssr51	J. major	cag	7	GACAACACAGATGCAGCAGC	GCACTTTCAACAGAGGCTGG	60.11	59.405	116
	HWI-ST1234:241:C94GAACXX:5:2216:7937:35945_ssr40	J. major	ttc	7	CGTCGTCGTCATCATCATTGG	CCGCCTCTACATCTCGATGC	59.481	60.388	108
	HWI-ST1234:241:C94GAACXX:5:1301:16610:82177_ssr115	J. major	atg	7	AAGTCAGGGTATTGCAGAGG	CAGGCCTCGTCCTCAATTGG	56.911	60.746	171
	HWI-ST1234:241:C94GAACXX:5:1308:12554:51820_ssr61	J. major	gcg	8	TCACTGCATCATGCTTGATACC	CTATGCAAGTTTCCGGTGCC	58.791	59.548	102
	HWI-ST1234:241:C94GAACXX:5:2110:9011:45628_ssr83	J. major	ata	8	CATGTAAAGAATCTCTGGTACTTCC	GCCTTGCTAACATAATTTGAACTGG	57.222	59.193	123
	HWI-ST1234:241:C94GAACXX:6:1302:5598:39725_ssr73	J. major	ttc	9	AGTGGATCACCCGTATTAACG	ACCTCTTCCAAACATGCCCG	57.552	60.609	143
	HWI-ST1234:241:C94GAACXX:5:2314:15126:86392_ssr118	J. major	agc	9	AGCTTACGATTCTGCTGCCG	GGTCCACTCCAATGCTTTATAGG	60.808	58.862	132
	HWI-ST1234:240:C8N02ACXX:3:1213:14820:5145_ssr89	J. major	cag	8	AGAATGGGCCTAATGGGACG	ATCGCATACCCAGCGTACG	59.526	60.008	115
	HWI-ST1234:241:C94GAACXX:5:2212:12357:44479_ssr70	J. major	ttc	8	TGTTCATTGTTGCCACCAGC	AGAGGAGGTGATTGCAGTGG	59.611	59.383	119
	HWI-ST1234:241:C94GAACXX:6:2208:20299:99903_ssr76	J. major	gct	7	GCTGGCGCTACTGTTACTGC	GAAGCGAGGTCTTTGGGTGG	61.697	60.956	140
	HWI-ST1234:240:C8N02ACXX:3:2207:9022:94002_ssr70	J. major	ggt	7	TGTGTGGGTATAGGTAGTTCGC	TGAGCACTATATCTCGACCATCC	59.572	59.241	115
	HWI-ST1234:241:C94GAACXX:5:2215:2727:33578_ssr40	J. major	gac	8	TGGTGATGGTGATGGTGATGG	GAGGCTGTTCCCTATCGACG	60.065	59.969	146
	HWI-ST1234:241:C94GAACXX:6:2303:10567:84486_ssr31	J. mandshurica	ttc	11	TCTACTGCCACTCCAATAATCC	TCTTGTCTGGTTGTTGGTGG	57.31	57.949	129
	HWI-ST1234:241:C94GAACXX:5:2105:9595:25008_ssr108	J. mandshurica	gat	7	GAATTTGCCCATCAGCAGGG	TGAAAGCCATAGAGCTAACATACC	59.537	58.389	111
	HWI-ST1234:240:C8N02ACXX:3:1113:20511:2122_ssr84	J. mandshurica	gtc	11	AGTCAGGGATTGTGTGCAGC	TGGACATTGGACACACTGGC	60.607	60.537	116
	HWI-ST1234:240:C8N02ACXX:3:2112:5948:80916_ssr50	J. mandshurica	cta	7	TCACATTAGAGAGAAACATCTACGC	TCTAACTACAACCACCACCC	58.734	56.47	136
	HWI-ST1234:241:C94GAACXX:6:2116:18306:74246_ssr79	J. mandshurica	tat	7	ACTTTCATGTGCATGCACCG	TGGGACCTTCTGGGAATAATGC	59.758	60.092	111
	HWI-ST1234:241:C94GAACXX:5:1116:19012:73118_ssr116	J. mandshurica	cag	7	GCGCCAAGTGATGATTTCCC	CGAGATTGGTGCTGAGAAGG	59.899	58.35	118
	HWI-ST1234:241:C94GAACXX:6:1302:17908:84772_ssr87	J. mandshurica	caa	10	GCAACCTTGTAGCAGAGAAATGC	CGAAGTGGGAGTTCTGGACC	60.672	60.037	164
	HWI-ST1234:241:C94GAACXX:6:1313:3360:26274_ssr63	J. mandshurica	aac	7	CGTGTCTTTGGATAATGACTGGC	CGTTCTAAATTTGATGTCTCTGAGG	59.936	58.002	102
	HWI-ST1234:240:C8N02ACXX:3:2107:19715:27421_ssr31	J. mandshurica	atc	9	CATCCGGGAGAACTCTTGTCC	TTGGAGATGGTAGGCGTTGG	60.135	59.748	103
	HWI-ST1234:240:C8N02ACXX:3:1209:3674:55970_ssr87	J. mandshurica	aag	8	TGGTTCCATCTGATGCTCCC	AAGGTCGCAAAGAGAGAGCC	59.452	60.037	137
	HWI-ST1234:241:C94GAACXX:5:1304:15887:40289_ssr50	J. mandshurica	gct	12	TCAAACAATGCAGACGCTTGG	TTTACGCGGCTTGTTCGAGG	60.001	61.286	115
	HWI-ST1234:241:C94GAACXX:6:2107:18725:44311_ssr78	J. mandshurica	ctt	12	ACTTATAAGGCAAGGCATCGC	TTCCTTCCTCCTTCAGTACC	58.778	55.859	112
	HWI-ST1234:240:C8N02ACXX:3:2214:4134:94912_ssr27	J. mandshurica	tcc	7	TCGCTCTATTTCTTCATCTACTACG	GAGAACCGAGATTCTCCGGG	58.111	59.614	136
	HWI-ST1234:240:C8N02ACXX:3:1312:19577:47943_ssr116	J. mandshurica	gct	9	TGAACCTGTCTTCCTGCACG	GAGCTTTACGACCTGTTGGC	60.25	59.203	115
	HWI-ST1234:241:C94GAACXX:6:2307:19552:20039_ssr72	J. mandshurica	aac	7	AAAGTGATCGAGGTGTAATGG	CCTAGATGCTAGGTGGCAGC	55.692	59.965	132
	HWI-M00657:86:000000000-AP42N:1:1108:14491:5333_ssr33	J. mandshurica	cca	7	CAAACACCTCACCCTCAAGC	TTTGGTCATGCGACGGTAGG	59.046	60.391	195
	HWI-ST1234:240:C8N02ACXX:3:1306:19818:97799_ssr54	J. mandshurica	gtg	9	ATGTTGGCCATTGTTGCTGC	TGGCGGAGAATGTGATAGCG	60.321	60.249	145
	HWI-ST1234:241:C94GAACXX:6:2209:3722:97107_ssr39	J. mandshurica	att	7	TGACTCAGATCTCTAATCTCGG	GTTGGATTCTTCCTACACACTCC	56.291	58.746	137
[truncated: 11,828 more rows]
