# Supplementary material for: Microsatellite Borders and Micro-sequence Conservation in Juglans
Source: Sci Rep. 2019 Mar 6;9:3748. doi: 10.1038/s41598-019-39793-z (PMC6403238; doi:10.1038/s41598-019-39793-z)
Supplement: Supplementary file 5 — Dataset 3 [file 41598_2019_39793_MOESM5_ESM.xlsx]

## Sheet: Dinucleotides
Title:	Microsatellite Borders and Micro-sequence Conservation in Juglans
Authors:	Aziz Ebrahimi, Samarth Mathur, Shaneka S. Lawson, Nicholas R. LaBonte, Adam Lorch, Mark V. Coggeshall, Keith E. Woeste.
Supplementary Table S3. 4,529 nuclear EST-SSR dinucleotide primer pairs from the Persian walnut transcriptome.
	SSR ID	Motif	# Repeats	Forward Primer	Reverse Primer	Forward Tm	Reverse Tm	Fragment Size
	c19047_g3_i1|m.2810_ssr135	ag	10	TCTCTGTCTCTGTTGCTCGC	GCATGGCTCGAAAGTCATCG	59.758	59.697	172
	c22902_g1_i1|m.8645_ssr104	ag	8	CCTTGACCAAACCCTCCACC	ACATGCACCCTCTGATTCGC	60.54	60.746	164
	c20211_g2_i1_ssr123	ct	11	AAAGAAGGAAGCAGCCCACC	GGGTCAGTGAGTGAGTTGGG	60.541	59.965	181
	c21247_g2_i1_ssr1610	ag	9	GACGGAGGAAGCAGATGAGG	GCACTGAATCACCAACGTCG	59.896	59.836	164
	c53867_g2_i7|m.40913_ssr115	ct	8	AACCGGCTCCAAACTTCACG	TGGCATACCATCCGAAGAGG	61.164	59.241	135
	c20883_g2_i1_ssr75	tc	8	ACACATACCTGGCCGATTCC	CATCGTGGAACTCCGTCTCC	59.82	60.179	137
	c25302_g1_i1_ssr102	tc	10	CCCTCCTAAAGCACAAAGC	AGAGGTGAATTCCCAGTGCC	56.195	59.67	157
	c18000_g2_i1_ssr835	ag	9	CGCTCCCTTGTTCTTGTTGC	TACAGTCGTGCAGTACTCGC	60.04	59.833	181
	c23681_g1_i1_ssr3994	ag	9	ACATGCTCCTAAGACTGCGC	GATTCTCGCAGCAGGGAAGC	60.461	61.435	162
	c20577_g1_i1_ssr169	ct	8	CATCGTACCACAAAGAGCAGC	GTTGCACCATTGGAAGCTGG	59.605	60.038	194
	c21601_g1_i1_ssr557	ga	9	AGAGGCCTGGAGAAACGACC	ACCTAGTTCACTTGGCTTTGC	61.546	58.769	125
	c19248_g1_i2_ssr71	ga	8	CTTTGCTTCACCTTAGGACGG	TCAATCCCGACAGAGCACG	58.923	59.785	135
	c20514_g3_i1_ssr90	tc	8	ACGAGCCACTACAAGACATCC	GAGCATGAGAGGAGATGGGC	59.795	59.965	195
	c20909_g1_i4_ssr2245	ga	8	GACAACGGCATCGACAAACC	CCCTTCGCTTTCTCTTTCCC	60.11	58.546	151
	c8645_g1_i1_ssr189	tc	8	GCTTCGCTTCTGATGCTGC	TTTCCTCGGTGCAATCGTCC	59.938	60.672	190
	c26871_g2_i1_ssr267	ct	9	TTGCCATTGGTCTGGACAGG	GCAACAAGTGATACCGAGGC	60.251	59.273	124
	c20507_g1_i1_ssr2258	at	8	GCGATTCTTCACTTCTGTGTCG	CCTAGTGTCGAAACGGAGCC	59.909	60.458	153
	c20254_g2_i1_ssr412	ct	8	TGGTGGGCTTAAAGGGTTGG	TGCCTTGAGATTTACACACTGG	60.179	58.589	179
	c17847_g1_i2_ssr2277	ag	9	AAAGGAACCCTCGAGTTGG	TGCGGGTAATGTGTACAATGG	56.968	58.639	166
	c17474_g1_i2_ssr1648	ct	8	TACGATTGAGCTGCATACGC	GTCCCTTCCTCTGCCAATCC	58.513	60.107	122
	c21797_g2_i1_ssr2735	tg	9	GGTGATGATGATGGCGGTGG	GTGAAGAGCAGGTGGAGTCC	61.168	60.037	132
	c12943_g1_i2_ssr1064	ga	9	GGTTGGCGACGTTTCTTAGC	CCTTGACTCAGGACTTCCCG	59.835	59.752	188
	c19400_g1_i5|m.33554_ssr47	ct	8	CTTCCCTGTTCTCGCAAAGC	CGCCAACTTCATTCAGCACC	59.481	60.11	142
	c23316_g1_i1_ssr104	gt	8	ACCATCACTGTTTCTGTAAGCC	TTGTAAACCACACAGACGCG	58.588	59.068	179
	c16640_g1_i1|m.768_ssr372	ct	8	TGGTGGGCTTAAAGGGTTGG	TGCCTTGAGATTTACACACTGG	60.179	58.589	179
	c21189_g1_i4_ssr4511	ga	9	GAAAGAGCCACCGAGTACCG	TTTCTAAGAAGACCGGCCGC	60.458	60.391	177
	c15636_g2_i1_ssr269	ga	8	GGCCTTGCGAATATACTTCCC	ACGCTCTTCCGATCTATGCC	58.848	59.684	143
	c20196_g2_i5_ssr1049	ga	8	AACTGAAATGGCTGACTGGC	TTCTTCTCCTCTTCACGCCG	58.749	59.756	114
	c18654_g5_i1_ssr1039	ct	11	ATTGAAGGAGCAAAGGCAGC	TGGACAGCCCATTTATCCCG	59.107	59.817	184
	c6403_g1_i1|m.14969_ssr67	tc	10	GCCTCTGATCATCTTCTATTATTGC	GCAACATCTTTGAGGCTGCC	57.694	60.109	109
	c20778_g1_i2_ssr1425	ag	9	TAACAGCACTGCCTAGAAGC	TCCGGATCATCTTCATCGTCC	57.613	59.386	115
	c25629_g2_i2_ssr2849	ag	8	GTGCACGTGCTTCATGATCG	GTCCCTCAGTACTGTTTCTTTCG	60.247	59.011	137
	c22423_g1_i1_ssr108	ag	9	GAACTCGTACACAACAGCCG	CCGACGACTCCTTCAAGACC	59.218	60.109	170
	c12403_g2_i1_ssr77	ct	8	GGCCAGAAGAGCTCAAATTCC	TGGGTTCGAGGATCTCTAATCG	59.252	59.115	154
	c24511_g1_i1_ssr211	ta	8	ATACCAGTCATCTTTACAGCG	CAAGGTGAGGATCCCAGTGG	55.51	59.746	198
	c25068_g5_i4_ssr4386	ga	8	ATCAAACCACCACGGAAAGC	TGGAACCCAACATCTTATCTCCC	59.041	59.798	111
	c21688_g1_i1|m.17504_ssr127	ct	8	CATCTCCGTCGTTGTCCTCC	ACAGAGACCCAAACACTCCC	60.179	59.234	164
	c21870_g1_i1_ssr38	ac	9	AGAACCACACACGAAATCCC	GCTCTGTTCAAGCGTGATCG	58.108	59.632	123
	c9923_g1_i1|m.8277_ssr241	tc	8	TCCTAGTGACATCGTGCGC	AGCTGATGGTGGCAGAGACC	59.861	61.908	193
	c14186_g1_i1_ssr177	ca	9	AGATTTGAAGGCCAATGTGCG	TGTATCAATTGGGCCTCCGG	59.797	59.817	163
	c19707_g4_i1|m.20501_ssr60	ag	9	AGCCACTTCAAGCCAGATCC	ATCAATGACCTCGAGCTGCG	60.035	60.529	117
	c23735_g2_i3_ssr1848	ag	9	TTTCGACAGGTGATCGGACG	GCTTCTATGTGCGAACTGCC	60.109	59.625	198
	c14182_g1_i1_ssr513	ga	11	ATACAGCAGCCATGGAAGGG	CTTTCCCGAGCTCCTCATCC	59.816	59.894	170
	c24067_g1_i2_ssr55	at	9	ACAAGTCGTAGCAGCAGCC	GCTTTACAGTGGCTTCTGGG	60.375	58.831	103
	c21552_g2_i1_ssr155	tg	9	GATCACCCTCTCTGCACACG	GAAGATCGATTCGCAGCAGC	60.459	59.768	174
	c19281_g1_i1_ssr77	ga	8	ACACAGACTCTAGTGTGCGC	GGTTGGAAAGGGCAATCACG	60.039	59.756	140
	c20422_g2_i1|m.9097_ssr205	tc	11	ATCCAGTGAACCAAAGGCGG	GATCCGCACCAAATAGCACG	60.609	59.695	191
	c21972_g3_i3_ssr674	ag	10	AAACCGAAGAGCACGAGAGG	TTCGCTTCGGTTCTTCTTGC	60.038	59.134	137
	c30180_g5_i4|m.5299_ssr80	ag	8	ATGCACAGCTGGAAATGC	ATGAATCCGATGTAGCCGCC	56.356	60.321	127
	c29968_g5_i1|m.26058_ssr30	tc	8	TGCAACTCTCACCCATATGC	AGGTGGTAAGCCTTTGGAGC	57.957	59.962	176
	c20804_g5_i2_ssr152	tc	9	TGCGGGTAATGTGTACAATGG	AAAGGAACCCTCGAGTTGG	58.639	56.968	166
	c23244_g2_i1_ssr186	ga	8	ATAGAGTAAACCCACCCAGC	AGAGAGCTGGTCTGAAAGGC	56.603	59.387	150
	c14075_g1_i1_ssr2117	ta	8	AGAAACAACCAACCTCCAGC	ACAAGTACCACCTTCTCAACC	58.308	57.513	174
	c25903_g3_i1_ssr181	ag	8	GAGGGAAAGCAACTTGTGGC	CCTTGCTTAAACCTTCGGACC	59.685	59.189	147
	c27123_g8_i1_ssr526	tc	8	GGTGGCACTTGAATCTTCAAAGG	CTTTCTGATCCCTCCTCCTCC	60.306	58.954	153
	c18487_g3_i1_ssr760	ag	9	AGGAATACCTTGCGCTGAGG	TTGCTCGGCTAAAGGAGACC	59.821	59.751	177
	c25695_g1_i1_ssr89	tc	9	AGCTCTCCATCATACAAGCC	AGGTGGTGTTCTATGATAAGGTGG	57.073	59.836	200
	c17694_g1_i2|m.4183_ssr948	ga	8	CTTGCTTGTGCCATAGCTGC	CATTCTGTTGCGCACTCTGC	60.179	60.454	173
	c26533_g1_i2_ssr2780	ct	8	TGCAATCGAAACCGTAACGC	AAGACACAGAGTGCTTTGCG	59.836	59.06	141
	c16440_g1_i1_ssr152	tc	8	ACTTGACTTGAGCTGCGACC	GTGTCTTTGGAGGTCGTTGC	60.601	59.413	123
	c19146_g1_i5_ssr206	ag	8	CCACGAGAGAACGGAGTACG	AACACTCTGCTGCTGATCCC	59.903	60.036	199
	c23981_g1_i1_ssr484	at	9	TGCTTCAACTGCTTGCTTGC	TGCATGTCCAGCTTATTAATTCCC	60.249	59.416	102
	c21072_g1_i1|m.23600_ssr84	tc	9	ACACAATTGCTTTCGGTGCC	ACTGACGCTGGAAACTCTGG	59.968	59.966	126
	c17387_g2_i1|m.7617_ssr44	ct	8	ACGAGAACTCCAAGCTTTACCC	AGCACCGGTACCAGTAAAGC	60.29	60.037	164
	c18381_g1_i4_ssr553	ga	8	TTGAGGACCATGCCTTTCGG	AGTCTCTGCTCTCCGAATCG	60.322	58.979	176
	c17285_g1_i1_ssr776	ga	8	TGGGTTCGAGGATCTCTAATCG	GGCCAGAAGAGCTCAAATTCC	59.115	59.252	154
	c13907_g1_i2_ssr601	at	8	CAAGGTGGACCATCAGCAGG	GCGAAATTCTTCCGTTCTACTCG	60.679	60.001	152
	c11914_g1_i1_ssr3010	ag	8	TCGCTCCCATTGTGGAATCC	CATCTCCGTCGTTGTCCTCC	60.107	60.179	169
	c24370_g1_i2_ssr370	ta	8	ACCAGCTTGGAAACTACACG	ACAAGTACCACCTTCTCAACC	58.121	57.513	111
	c21439_g4_i1_ssr212	ga	8	CTCCGTCGCTCATTTCCTCC	TCCCAACTCAGATTGGTGCC	60.529	59.962	196
	c20374_g1_i1|m.11985_ssr126	ct	9	TACAATTAGCACGGCTCCGG	ATGAGTAGGTCGCTGGTTCG	60.179	59.544	165
	c21091_g8_i2_ssr2777	ga	9	GTGTTTGGAGTCATCTGCGG	TCAATCAATCCCACTTATCCC	59.201	55.034	168
	c44247_g1_i3|m.6965_ssr71	ct	8	TCGTCTTCCTCTCCCAACCC	ACTGGAGGAATCGTTCGAGC	60.903	59.826	141
	c12220_g1_i2|m.10741_ssr45	ga	8	CTTGGTTGTGCTTGAGACGC	GAGCAGCCGATTCATCCTCC	60.041	60.602	192
	c20110_g3_i2_ssr267	ag	8	TAATCGCTCAACCGGTCACC	GCTTCACACACACACTCACG	60.109	59.698	186
	c23342_g1_i1_ssr1102	tc	9	CCTCCATTGCCTCTCGTAGC	AAAGCTCACCTTCAGGCTCC	60.25	59.963	102
	c19571_g1_i3_ssr993	ga	9	GAAGCTCGAAGATCGCCTCC	GCTTGGGTTGAGAATGCACC	60.596	59.755	154
	c24200_g11_i2_ssr827	ta	8	CGGTTGAAGCGGACATTTCG	AGGCTGTCAGTACACAGTGC	60.179	59.966	186
	c27363_g1_i1_ssr91	ga	8	AGAAGCGCACAGATGAGACG	CGTTTCCTTTCTGTTTGACTTCG	60.458	58.728	123
	c13165_g1_i1_ssr19	ga	8	GTGGTTTATTGCGACTTGC	ACCTTCCTATCCGCAAGTCG	55.43	59.54	175
	c20603_g4_i1_ssr1095	at	8	ACAGGGAATTAGACACGATATGG	TGGGCATCAATGAAATTGCCC	57.785	59.79	136
	c20232_g1_i2_ssr57	ct	10	TTCCATGCCTGGCCATGTCC	AGAGTGTTGAGCTGAGCAGG	62.86	59.679	137
	c20527_g1_i1_ssr341	at	9	TGATAGGATACAGCAAGCGGC	TGCATGAGATCTAATTCACCATCC	60.27	58.689	177
	c23597_g1_i1|m.418_ssr262	ga	10	TACGATCCATCCATCCACGC	TCTGGTCTTCGGATCTGTGC	59.683	59.467	108
	c22529_g1_i1_ssr40	ag	9	TCTGAAAGATCGTGTGGAAGC	TCCTTGAGCATGCAGGAAGG	58.311	60.035	124
	c17961_g1_i4_ssr271	ct	8	AGACAGTTTCCCATTGTCCC	CCTAACCCTGCAAACGGAGG	57.413	60.677	162
	c20327_g4_i1_ssr132	ct	9	TAACGTCCACTCCACTTGCG	TGTAGCCATGGGAGCTTTCC	60.319	59.744	116
	c19926_g2_i1_ssr661	ag	8	GTCATGGATGGAGGAGTCGG	CCAAGGATGACCCAGTGTCC	59.609	60.035	187
	c15649_g1_i1_ssr652	ga	9	GAGCAGAGCATCAAATGGGC	AACCTACCCTCATTCCCAGC	59.615	59.08	130
	c22952_g1_i1|m.14043_ssr108	tc	8	ATCGCACTCACAAGCACTCG	AAGCAGGGTCTTCAAGGAGC	61.011	59.963	158
	c23735_g2_i4_ssr1706	ag	9	TTTCGACAGGTGATCGGACG	GCTTCTATGTGCGAACTGCC	60.109	59.625	198
	c21077_g1_i5_ssr660	ga	8	TCTTCCATTCCCAGCCAACG	TTGGGAGTGTGTGAAGGTGG	60.322	59.817	167
	c23164_g1_i1_ssr64	ct	9	TGTTAACTTCCGAGCCCTCC	TCGCATCCTCAGTTGCTTCC	59.388	60.392	146
	c23038_g2_i1_ssr152	tc	8	AGCTTCTTCTGTACTCCGCC	GCTTAATCGATCCGAGAAAGTAGC	59.467	59.617	196
	c20358_g3_i1_ssr268	ag	8	TCCATCAGACGAATATGCAAACG	GGCGATGACTTCAACGTGC	59.444	59.867	102
	c20259_g1_i2_ssr1016	tc	9	AAGCATGGTGTAGCTGTCGC	TGGTCGGTTACGTACAGAGC	61.021	59.477	182
	c8840_g1_i1_ssr1501	ct	9	GAGATGAGCATGGCATTCCG	ATGAGCTGAAGTTGGCGAGG	59.127	60.392	136
	c17044_g1_i1_ssr208	ag	10	GCATCTCTATCCGCTCCTGC	GTGATCAGTGGTCACGTTGC	60.39	59.487	146
	c16609_g2_i1|m.17907_ssr404	ct	8	GTGAGACCCTGTCGGAATCC	TCTGAACAGGTGGTGAGACG	59.824	59.326	105
	c16310_g3_i1_ssr44	ct	9	ACGAAGGCTTCAGAAGTATTTAACG	AAGGGAAGCAATCAAGAGGC	59.652	58.155	100
	c27374_g6_i1_ssr331	ga	8	CTTGCAACGACGGACCTAGG	CGTCATCACCACAAACCAGC	60.736	59.762	194
	c26688_g2_i3_ssr2717	ag	8	ATGATGGGTTGGAGCCATGG	ACAAGCTGAGATCTCCGAAGC	60.106	60.135	166
	c18073_g4_i1_ssr784	ag	8	GCACGAAACCATATGGGAAGC	GACATCAAATCGTGGACGCC	59.934	59.626	153
	c7966_g1_i1_ssr714	ga	8	GTTGAGCCTCCATCTCCACC	GTGTAGCCCTTCACTGGACG	60.107	60.39	196
	c22152_g1_i2_ssr909	ga	8	TTGGTCTGCCATGTCTCTGC	ACGTGTCTCTCCACATTCCG	60.322	59.756	152
	c24156_g1_i2|m.3655_ssr120	ga	8	CAAAGAAACTGCACCACCGC	CGCACATCAGATGCTCATCC	60.595	59.134	113
	c26374_g1_i1_ssr108	ga	9	TCTTATCGCCCAAGTCACCG	TAGCTCAGAAACAGCGTCCG	59.825	60.109	182
	c26476_g1_i5_ssr57	ca	8	ACCAATCCCTTCCTTCTGCG	ATTGACCCTCAACTCGCTCG	60.035	60.109	175
	c26434_g8_i2_ssr110	ga	10	GGAAAGAGACAGAGACCAGGG	TTTATTGCTCAACCTCCGCC	59.447	58.541	174
	c27130_g2_i1|m.7829_ssr142	ga	8	GACGCAACAACAGTGCTGG	CACAGAGAGTATCGTCGGGC	60.01	59.97	200
	c19313_g1_i1_ssr1228	ga	8	ACTGGAGGAATCGTTCGAGC	TCGTCTTCCTCTCCCAACCC	59.826	60.903	141
	c23218_g2_i1_ssr121	ag	9	ACCCACAAGTAACAAACAACC	AAGTAGTGAAGCTCCCACCC	56.845	59.015	175
	c22670_g7_i1_ssr293	tc	8	TCCTCGTTCATGCTTACCGC	AGGAAGGTGTTGGAGCTGC	60.46	59.926	164
	c21423_g5_i2_ssr274	ct	9	ATTGGAAGCGAATCGGGAGG	TTAGGGTCGTCAATTCCGGC	60.179	60.108	113
	c18873_g1_i2_ssr2813	tc	9	CATCCACTGCTTCCACTTCC	GTGGTTTGCTGATCTTCTTCTCC	58.543	59.562	190
	c16921_g2_i1|m.240_ssr50	ga	8	CGTGGAGGATACGAAGTCCG	ACCTTCCTATCCGCAAGTCG	59.971	59.54	194
	c25508_g2_i14_ssr1025	ga	9	CTAACAGAGTACGCCGACGC	ATTTGCTGCCGTGTAGTTGC	60.861	59.759	190
	c23757_g1_i1_ssr126	tc	8	TTCTCTAGCCCAGGCATTCC	TTCGTAGACCTCCAATCGGC	59.16	59.541	168
	c24630_g2_i3|m.28503_ssr70	ct	10	ACTTCCCAGTTGAGCATCCC	TGAGAAGTCTTGCTCCAGCG	59.67	60.038	141
	c18993_g1_i1_ssr443	tc	9	AAGACAAACCACCCACCTCG	GGATCTAGATGGCGACGTGG	60.179	60.039	121
	c25852_g2_i3_ssr1349	ag	9	CTTCAAGAAGTGGCAGCAGC	AAGCTTGCTCAGAGCTTCCG	59.76	60.673	185
	c26009_g4_i3_ssr1047	ct	10	TTGTCACCGTGGCTTAGACC	GAAGGAGGAGGCTTGCTTGG	59.966	60.679	164
	c21296_g1_i1_ssr2072	ag	8	AGTACTCGGTTGCTTAGGCG	TGTTTAACGGGCGAAAGAGC	59.827	59.13	171
	c23930_g1_i2_ssr938	ag	8	GAGAGAAGGGAGATGCGACG	GTGAGACCCTGTCGGAATCC	59.97	59.824	172
	c23961_g2_i2_ssr79	ct	9	ATTTCTAGATAGAGAGCGAAGC	CCACTGCCTTAGACCGATCC	55.275	59.895	160
	c27936_g1_i1|m.6144_ssr241	tc	8	TCCTAGTGACATCGTGCGC	AGCTGATGGTGGCAGAGACC	59.861	61.908	193
	c18260_g2_i1|m.16575_ssr33	ct	9	ACAATAGTTCTCACTCTCCAACCC	AGTAGTGCTCCACGAATGCC	60.02	60.108	139
	c11244_g2_i1_ssr79	ag	9	GCGAATAGAGGGCGTTATGG	TTGTTCGCCTCCATTCCTCC	58.571	60.035	138
	c26314_g1_i5_ssr430	ct	9	AATAGTAGAGGCAGGCAGGC	GGATCGTGCAAGTTTCCAGG	59.238	59.195	155
	c22665_g1_i1_ssr120	tc	8	TCCTTTAGTGGGTCACTCGC	TCTTCTTCCACTGCTGCTGG	59.393	59.964	153
	c21562_g2_i4_ssr23	ct	8	AAAGGCAAATCACACGCACG	TCACCTGCGGCGATATAAGG	60.318	59.683	125
	c25618_g6_i1_ssr567	ta	8	AGGAAGATGAGCCTGCATCC	GTTCTCAGTAGAAAGCCATGGC	59.527	59.32	157
	c24021_g7_i1_ssr618	ct	9	CTTGGTTTCGAAGCTCACCC	AGCTAGTTGGACTTTGGAGC	59.125	57.519	192
	c22294_g1_i2_ssr273	tg	8	GGTACTGCCTCTCCATTTGG	TTCTTCCTCGCCTACTCACC	57.956	58.816	200
	c23735_g3_i2_ssr2630	ag	8	ATGATGGGTTGGAGCCATGG	TAACCAGCAGACACATCCGG	60.106	59.751	199
	c21814_g1_i2_ssr929	tg	11	ACTGTGAAGGCATGTAAAGC	AGTCAGCCATTGCCACTACC	56.33	60.035	158
	c25518_g3_i4_ssr2892	at	12	GCATAGCCTGGAATTCCTGC	ACCATACTTTCCTGGGCAGC	59.043	60.034	109
	c6094_g1_i1_ssr155	gt	9	AAAGAGGTTCCTCTGCGTGC	GTATGGTGTGGGTTGCATCC	60.604	58.897	191
	c21176_g2_i1_ssr1535	gt	8	GTTCGCCATCATCTCAACGC	TGACCAAGGAGGCATCAACC	59.973	59.962	155
	c21418_g1_i2_ssr2154	tc	9	TTCCCAGCGTCGTTACAACC	TACTTCATCGTCTGAGCTGG	60.601	56.765	184
	c23959_g4_i1_ssr153	tc	8	ACTGTCTTCACGCTTCACCG	GAGCGGGAAATCTTTGAACCG	60.598	59.869	136
	c20959_g2_i2_ssr2238	ct	8	ATCCTGCACGTGTTCCTTGG	GGTCCACCATACCAACCAGG	60.606	60.034	188
	c19697_g1_i1_ssr901	tc	8	TATCTGCGACTTTCCCACCG	GCTTCGATCCGTGAACTTGC	59.825	59.905	149
	c19692_g2_i2_ssr93	ct	8	ACGATGTCTTATGCCCAGCC	GTAAAGGATTGCAGTGGCGC	60.179	60.179	182
	c13562_g2_i3_ssr144	ag	9	TGATTCTTGTCTTCCTCGCC	CTCTGTCTCTCGGTGAAGCC	57.613	59.828	171
	c17244_g2_i2_ssr96	ct	9	ACTCAAAGGTTCCATTGACGC	GAGAAGCGGTGTGAAATGGG	59.12	59.195	134
	c3853_g1_i2_ssr137	ct	10	ACCAATCCCAGTACGTGTCC	CCTTCAAGCGTTTCCGATCG	59.388	59.63	133
	c22301_g2_i1_ssr1945	ag	8	GAATCGGCTCAGCTAATGGG	CCCTTGCTTGCTTCTTCTTCC	58.483	59.457	169
	c18069_g1_i1|m.8320_ssr787	tc	8	ACGAAGGAATACGGGCATCG	TGAAATGTAGAGCCAGCACCC	60.249	60.34	148
	c19865_g1_i2_ssr850	ga	9	GGAAGAACCAAAGGGAAGTGC	AACCGAGCTGGGACTTTGG	59.386	59.927	153
	c26153_g2_i1_ssr958	tc	8	CCGAGGCGGCTAATAAGTGG	CCCTCCCTCCATGATTTGGG	60.6	59.813	164
	c21050_g5_i3_ssr2953	ct	12	GGGTATAATATTGGATGACCTCTCC	CGTATAGCCAGGCCTTCACG	58.11	60.598	197
	c20532_g1_i6_ssr46	ct	10	GCCAAGACTTATCTTTCTCTAGCC	AGTTTCGCTCTGTGTCTCCC	58.946	59.681	194
	c23740_g1_i4_ssr201	ct	10	ACCGGTGGGCAATACATATCG	TTTCCGATCAGATTGACGGG	60.271	57.69	137
	c12478_g1_i1_ssr1191	ag	9	AACCAACTGGCCATGAAAGC	TACGCTGCCCAAACGAAACC	59.319	61.509	166
	c21885_g2_i2|m.8518_ssr93	ag	11	ACACAGAAGCAGTTGGGTGC	GAATTGGCAATGGTTTCGCG	61.103	59.009	178
	c26166_g9_i3_ssr976	ga	8	ATGTTGCCTCAAACCCAAGC	ATGCCCGCATGAGAACTGG	59.319	60.453	128
	c18694_g3_i2_ssr2062	ga	8	ACAGAGCAGAGTGAGCCAGG	TGGGTTCGAAATCCAGGAGC	61.543	60.035	100
	c18943_g2_i1_ssr88	ct	9	CAACATTGGAGCACGTTCCG	GGGAAGAGGAAGACTGAGAGC	60.11	59.519	133
	c19968_g1_i1_ssr1574	ct	8	TCCTATGTGCAGGTGGTTGC	TTGGTCAGACATCATCGACC	60.322	57.327	164
	c24170_g4_i1_ssr1246	tc	9	AAGCATGGTGTAGCTGTCGC	TGGTCGGTTACGTACAGAGC	61.021	59.477	182
	c26587_g1_i1|m.30383_ssr92	ct	8	ATCTGCGTTCGTTCTACCCG	CAGTGGGAGTCCATGCTACC	60.179	59.821	126
	c24235_g1_i2_ssr1692	ag	8	GACGGAGGAAGCAGATGAGG	AGCAACAGACGGAACAAATCC	59.896	59.12	191
	c18624_g1_i1_ssr196	ga	8	GGTCCACCATACCAACCAGG	ATCCTGCACGTGTTCCTTGG	60.034	60.606	188
	c19812_g2_i1_ssr111	ct	8	TAACCAGCCAGACCAAACGG	GTTGTGGCTGTTGTGGATGG	60.251	59.685	161
	c26425_g4_i1_ssr2322	ag	11	GGCAATCGCTTTAGGTGTTGG	AAATGGGAGGTTGGGTGTCG	60.135	60.251	152
	c54570_g1_i8|m.1926_ssr250	ct	8	CACTCTCGCCTCAATCTCCC	CACGTCCAAATATCCGTGCG	59.896	59.7	103
	c18613_g1_i5_ssr1874	ag	8	TGTGGAATCTTTGGTTGTGC	GCCAGATCTGCCTTTGATGG	56.824	58.97	112
	c18507_g1_i1_ssr94	ag	8	ACCCAATCACATAGTGGCCC	CACAAGATGGCCAAGAACGG	59.741	59.477	173
	c16476_g1_i2_ssr89	ct	10	TGGCCAAATCGTAGCCTAGC	AGACAGGAAGCTGAATGTGG	60.179	57.514	174
	c15089_g1_i2_ssr344	ag	8	CTCGCTCTTCAGTCTCTGGG	GCTCTACTAGCGATGTGC	59.545	55.07	195
	c9925_g1_i1_ssr194	ga	9	GAGAGACTCACAGGCTTCCC	ATATAAACTACCGCTTCTTCCC	59.465	55.414	144
	c22137_g6_i1_ssr77	tc	8	GCATGGTCATTGAGGAGATGC	ATGAGTTCCATTGAGAAGTGG	59.392	55.577	186
	c23986_g3_i5_ssr3289	tc	8	TAGTTCCATGCACCTGGACG	AGGATCACACTGACAGCACC	59.751	59.677	124
	c21212_g2_i1|m.15123_ssr56	ca	8	TCCATTGTAACAAGTCAACCGC	CGATTGGGATGGGAGAGTGG	59.449	59.893	168
	c20969_g1_i1_ssr220	ta	8	GAGGTGGAAACTTTGGTGGC	TTTCGCCGCAATTAAATGG	59.326	55.073	112
	c24121_g2_i1_ssr147	ag	8	TGTGGCATCACTCACAGAGC	TTGCCATACTTGCTGCTTGC	60.321	59.756	104
	c18447_g1_i2|m.16493_ssr210	ag	8	GGATGGAAAGCAATCTCGGG	TCGCCGATATTGAGTTCCCG	58.687	59.968	191
	c20689_g1_i2_ssr24	tc	8	CGCACGTCGCTGTAATTTCG	TCTTCTCAGTGTCTCCCATGG	60.581	58.817	103
	c26090_g5_i2_ssr390	ag	8	TTGGATCTCATCGACCTGCG	GATGTTATTGCTGGACCGCG	59.897	59.695	178
	c18520_g1_i2_ssr342	ag	8	CTGCTGCTGTTGATCCAACG	ACAATCGATCCCGGGATGC	59.833	59.929	186
	c6121_g1_i1_ssr342	ag	8	CAGCCACCACATTGAGAACC	TCCATGGCTCTCTGTCAAACC	59.116	59.996	125
	c8076_g2_i1|m.16300_ssr81	ga	8	CACTTGCAGTGTCTCTAGCG	TACACCGTTGTGAAGAGGGC	58.656	59.966	115
	c8575_g1_i1_ssr52	ct	9	AAGTTGCAGTCAATCGAGCG	TGGTTCTTGACGATGAGGCC	59.207	60.036	123
	c23716_g1_i1_ssr1679	ag	8	TGAGCATATGACAAACTGGG	TTCGAATCTAGCGCATACCC	55.426	57.566	192
	c26878_g2_i1_ssr3054	ct	9	CTAGAAGGATGGCAAGTCGC	GCCTTCCACATTCTCTACACC	58.424	58.367	181
	c10116_g1_i1|m.29062_ssr83	ct	10	ATTCACAGCTGTATCGGCCC	TTTGCCATTGCCTGAGTTGC	60.179	59.966	170
	c21319_g1_i1_ssr304	ag	8	AGGTCAAAGGTGGTCAGACC	TGCACTCATAGTTCAATGCCC	59.234	58.632	165
	c21713_g2_i1_ssr1010	ct	8	AGCTTGGTGAAAGACAGCCC	GATCTGCCAGAAGATCGCCG	60.538	60.943	186
	c20098_g1_i1_ssr3737	tc	9	TCCTTGAGCATGCAGGAAGG	AAGAAAGATCGTGTGGAAGC	60.035	56.067	123
	c25222_g1_i4_ssr2242	ta	8	AGAAACAACCAACCTCCAGC	ACAAGTACCACCTTCTCAACC	58.308	57.513	174
	c11104_g2_i1_ssr431	ag	8	ACCAGAAACCTTGAGCACCC	GGTTGGGTTGTATCTGCTGC	60.179	59.189	178
	c28120_g1_i1_ssr409	at	8	CAACTCCTCTCGCTTCCTCG	TGAACTATATTTCCTGAAGGTGCC	60.179	58.563	199
	c14450_g2_i1_ssr2253	ag	8	GCGCATGTATTCGATCGAAGG	CTCCGAAAGCTCTGAGGTCC	59.875	59.825	200
	c19556_g2_i2_ssr632	ga	9	TCGGAGTTCAATTCTCGGAGC	GTTCTGGGTTCTGGGTTCCC	60.135	60.251	181
	c21733_g1_i1_ssr83	tc	8	ACGAGCCACTACAAGACATCC	GAGCATGAGAGGAGATGGGC	59.795	59.965	195
	c22287_g1_i4|m.25051_ssr2787	tc	9	AAATCCTCTACGGTTCGAGG	ACATTCCTGTTCAACAAGCTAGC	56.749	59.496	108
	c15355_g1_i1|m.14219_ssr116	ag	10	TCAATTATCGAAAGGGTTTGCC	GTTCCGCGAGAAACGAAAGC	57.288	60.451	200
	c22176_g1_i1_ssr947	ta	10	ACTGCCTTCTTGTTTCACTGC	AGAAAGAAGAATCCAAGTTCCTCC	59.322	58.434	170
	c24565_g4_i2_ssr2968	ga	8	GAACTCTCGAGGCAAGGACG	CGGCTACTCTCACTATCTCTTCG	60.457	59.814	185
	c28069_g1_i1_ssr73	ag	8	CGCAAGTTTCGGTCACAACC	GCACCAGAGTTTGCGAATGC	60.317	60.73	183
	c19758_g1_i3_ssr207	ag	9	TGATTCTTGTCTTCCTCGCC	CTCTGTCTCTCGGTGAAGCC	57.613	59.828	171
	c20635_g2_i1_ssr511	ag	9	AAGAAATGCCCATGTCATCC	ACTGGTTAGATCGCCTTGGC	56.05	60.108	179
	c27395_g1_i1|m.9999_ssr48	ct	9	TCAAAGCAAAGCAGAGCAGG	CACTTCAAACGGGTCCATGG	59.043	59.119	110
	c20320_g3_i2|m.7719_ssr82	tc	8	AATGCGCTGCTTCTTTGTCG	GAGAGAAGACCCTGGAACGG	60.11	59.467	169
	c25142_g3_i1_ssr790	ag	8	AGAGGAGTTCCAGGAGGAGG	CTGCGTCAACCAATGTGAGC	59.662	60.11	193
	c23577_g2_i1_ssr1855	tc	8	CCCTCCAAACGTGTGTATGC	CACCCACCTTCTTTCCACCC	59.198	60.54	143
	c20883_g2_i1_ssr31	ct	9	CATCCAAACTGCCAAACAAGC	TGAGAAGTCTTGCTCCAGCG	58.862	60.038	140
	c20445_g3_i1_ssr279	tc	8	CCTCTCTGCCTCCTTTGTGC	ACACCCAAAGAGGCTTGAGG	60.676	59.889	151
	c23258_g1_i3_ssr143	ga	8	CTCCGTCGCTCATTTCCTCC	TCCCAACTCAGATTGGTGCC	60.529	59.962	196
	c17497_g2_i1_ssr68	ct	8	CTACTCCACCACAGCACACC	CTCACCCACCAAATCCCTCC	60.321	60.034	153
	c24113_g4_i1_ssr1480	ta	9	AGCTGCTGTCCTATTCTGGG	AGCCATCTTAGCATTGACATTGG	59.164	59.365	182
	c20634_g1_i3_ssr1872	tc	8	ATTCGATGCTCCTTTCCGCC	CCTAAGCCAACTGCCTCTGC	60.816	61.029	113
	c20813_g1_i1_ssr1636	ct	8	ACTTCCGGATCCTTGTGTGC	CTACAGTTGCCAACAGTCGC	60.322	59.487	186
	c26524_g4_i1_ssr824	ag	10	GGCAATCTCCTTGTTGTGGG	ATCGGACTCTGAAAGCGGC	59.109	60.154	170
	c20839_g1_i1_ssr31	ca	11	AGACTCAGTTCTCTCCATATATCCC	CGGCCTCATTGATCTCCTCC	58.747	59.965	126
	c13748_g1_i1|m.29201_ssr144	ct	9	GGCTTTCATGTGCTCATCGG	GTAGTGGCTGACCCTTGTCC	59.62	60.036	197
	c20717_g3_i1_ssr331	tc	9	TCTGCTGTCATGAAAGCTGC	AATTTCGTGGAGTTTGCCGG	58.837	59.404	121
	c19764_g4_i1_ssr66	at	8	GGAGCAGCAACTGAAACAGG	CCACCATCTGACATTGCTGG	59.405	58.899	169
	c6235_g1_i2|m.22903_ssr69	ct	8	TCTCACAAGTCTAAAGTCTAAACCC	GAGGAAGGAGGTGGGTTTCG	58.244	60.036	113
	c18563_g1_i2|m.12723_ssr42	tc	9	AGATTCCTCTCCCTCTCCCG	CAAGAAACGGAGGCGAGAGG	59.813	60.738	194
	c27398_g5_i1|m.2720_ssr56	ca	8	TCCATTGTAACAAGTCAACCGC	CGATTGGGATGGGAGAGTGG	59.449	59.893	168
	c17024_g1_i1_ssr65	ga	9	AGTTCGATACGAGGGAAGAGG	AGTTAATCTCTCTCGCTGTTGC	58.7	58.483	176
	c14117_g1_i1_ssr62	ta	8	TGATCACCAGACAAGATAGCTAGC	AAGAGGCATGCAGTGACAGG	59.961	60.322	170
	c23847_g1_i1_ssr122	ct	9	CTCCCTGCTCTATCTCTTCTCC	TTGATCGACTGAGAGAGCCC	58.843	58.893	195
	c20393_g1_i1_ssr1898	ga	8	CTTGCGGAAGATCCTAGGGC	ATCCAGTGAACCAAAGGCGG	60.25	60.609	196
	c23038_g5_i3_ssr1194	ga	11	CCAAGGCACACACACTCTCG	CCTAGAAGGATGGCTAGTGGC	61.224	59.654	103
	c25143_g1_i1_ssr1526	ag	8	CCTAACCCTGCAAACGGAGG	AGACAGTTTCCCATTGTCCC	60.677	57.413	160
	c19364_g4_i1_ssr1212	ag	8	GACCTGATAGGAGAAGCAGGG	AGAAATCGATACCTCTCCCTTGG	59.309	59.356	143
	c3654_g1_i1_ssr92	ga	9	AAGCTTGGTGCCATTTCAGC	ATCTTTCGCCAACCCTGACC	59.681	60.323	182
	c26425_g5_i1_ssr307	ct	8	ACTCCGGATACAACAGCAGC	GTGGGATGGTCATAAACACTGC	60.108	59.576	197
	c21929_g1_i1_ssr2401	ga	9	GAATCTCTGTTGCTGCCTGC	TGGAATACCACTCCCTCGGC	59.549	61.335	163
	c20623_g2_i1_ssr66	ag	8	GAAACCCACCCACATCTGCG	CAGCATCGCGAAACAACTCC	61.586	60.179	200
	c20276_g2_i3_ssr106	tc	8	TGTTTAACGGGCGAAAGAGC	AGTACTCGGTTGCTTAGGCG	59.13	59.827	171
	c23391_g5_i5_ssr648	ct	9	TGTTGTTCTTTGAGGGTACGC	TTCGGGCTTAACTACCTCGC	58.785	59.826	172
	c24200_g11_i4_ssr827	ta	8	CGGTTGAAGCGGACATTTCG	AGGCTGTCAGTACACAGTGC	60.179	59.966	186
	c15800_g1_i1_ssr97	tc	8	GAACAACCAGCCTCTCTCCC	AGGTGAGGATGTGGAGGTCG	60.036	60.973	181
	c30523_g1_i2|m.6968_ssr101	ct	8	ATCCGACGCTCAAGGAAAGG	TGAGATGGGTGTGCAAGACC	60.108	59.963	154
	c18890_g1_i2_ssr43	tc	8	TCACAAGCACTCGCGGTTGC	AAGCAGGGTCTTCAAGGAGC	64.175	59.963	151
	c21050_g5_i2_ssr5619	ct	12	GGGTATAATATTGGATGACCTCTCC	CGTATAGCCAGGCCTTCACG	58.11	60.598	197
	c19677_g2_i1_ssr115	ga	9	GCAACCTCGATCTCTCTCCC	TCCGCTCAATCTCCTTGTCC	59.612	59.463	197
	c19382_g1_i5_ssr70	tc	8	GAGCTACTACAAAGCCATGCC	TGGTTACTTGTGCAGAATGGC	59.057	59.114	134
	c20899_g2_i2_ssr47	ct	8	CCAGGTTGTCACTTGAACCC	TGGGAGATTTGAAGGACGGC	58.681	60.035	105
	c20706_g2_i1_ssr627	ga	9	GTCAGCTCTCTTCGACTCGG	AAGTACTCCTCGCAAAGCCC	59.902	60.036	157
	c18139_g2_i1_ssr839	ag	9	CGCTCCCTTGTTCTTGTTGC	TACAGTCGTGCAGTACTCGC	60.04	59.833	181
	c13793_g2_i1|m.4620_ssr96	ga	8	ACCATGTCACACTCGCATCC	GACTTGGTAGGCTGTGGAGC	60.392	60.392	173
	c13192_g1_i1_ssr114	ct	8	AGATACAACCCAGTACAAACACC	TGCAACTCGGAAGAAGGAGG	58.351	59.678	171
	c20078_g1_i2_ssr91	ga	10	AGTGTTTAAGTCTCAAAGCGC	ACGGATGGGAATACACCTGC	57.12	59.82	176
	c26257_g2_i1_ssr714	ac	12	AAGCTCCTCTACCTCTCACC	ATGTGAACGCGTACCATTCG	57.847	59.004	156
	c19047_g3_i1|m.2810_ssr183	ga	8	TCTCTGTCTCTGTTGCTCGC	GCATGGCTCGAAAGTCATCG	59.758	59.697	172
	c17830_g3_i2_ssr711	ga	9	CCAAGAACGACAAACGAGCG	GGAAAGACAAGCTCGGATTGC	60.111	59.869	197
	c22854_g1_i4_ssr721	ga	9	AGAGAATGGTCAGCGTGTGG	CGCACACAAATACTCACACCC	60.037	59.803	114
	c20121_g4_i2_ssr1692	ag	9	ACATGAAACCCTACTCGGCG	GCCTCTGGGAACTCTGAACC	60.108	60.036	154
	c22909_g10_i1|m.11977_ssr118	ct	10	TAACGTCCACTCCACTTGCG	TGTAGCCATGGGAGCTTTCC	60.319	59.744	116
	c21924_g3_i1_ssr501	ct	10	TTCATGCGTACCATCACCCG	GTCTCTGAAACTCCATGAGCG	60.461	58.733	199
	c20856_g4_i1_ssr433	ga	10	GTGTAATGCACGGCAAGGC	CTGCTTGCATTCCTCCTTGC	60.154	59.827	112
	c16904_g1_i1_ssr280	ag	8	GAGAGAAGGGAGATGCGACG	GTGAGACCCTGTCGGAATCC	59.97	59.824	172
	c15462_g1_i1_ssr667	ga	8	CTCTCGTACGATCGTACCCG	AGTTGGTTTCGCATTTGGCC	59.494	59.967	177
	c7210_g1_i1_ssr1076	ct	9	GGGTAGGTCTTTGACGCTCC	ATAGAGAACCGGCCTCCTCC	60.108	60.47	159
	c4256_g1_i1|m.10892_ssr360	ct	8	TGGTGGGCTTAAAGGGTTGG	TGCCTTGAGATTTACACACTGG	60.179	58.589	179
	c17648_g1_i1|m.4167_ssr44	ct	9	AACAGTACTCTGGTCTCGGC	TGAAGAGAGATCGCCATGGC	59.111	59.894	104
	c24599_g1_i8_ssr1571	ag	9	AAACACACGGATCGGACCC	TTTCGAGCTTCACCCTGACG	60.004	60.32	144
	c23068_g1_i2_ssr170	ct	10	TGACACGTAGAGGTCGTTTCG	TCAGATCCACTCTCACACGC	60.07	59.472	193
	c20892_g1_i9_ssr1683	ga	10	CGGGTTGATACTTGTTTGGCG	CTTGAAGCTGACCGACGAGC	60.136	61.348	117
	c27041_g6_i2_ssr462	ct	8	ACCCATGTTTCGTTCTCTCCC	AAAGTGGCCGAGAAAGAGGG	59.997	59.963	153
	c26784_g1_i1_ssr123	ct	9	CTCCCTGCTCTATCTCTTCTCC	CTCGAATGCCAAATCCCACC	58.843	59.259	152
	c18539_g1_i1|m.1026_ssr52	tc	9	AATCCAATTGCGACACCAGG	TTGAGAAACTGAGCGAGGGC	58.823	60.321	177
	c21249_g1_i2_ssr1276	ct	8	CTGTCCATCCGATGTTGAAGC	ACAGAGACCCAAACACTCCC	59.332	59.234	193
	c25545_g3_i3_ssr90	ag	9	TTGCAAAGTGTCCCAGCTCC	TCAGCACAGAAATGGAGGCC	60.823	60.323	108
	c27860_g1_i2|m.27037_ssr844	tc	8	ACGAAGGAATACGGGCATCG	TGAAATGTAGAGCCAGCACCC	60.249	60.34	148
	c21320_g2_i2_ssr2872	ga	8	GAACTCTCGAGGCAAGGACG	CGGCTACTCTCACTATCTCTTCG	60.457	59.814	185
	c27504_g1_i1_ssr700	ga	9	ATGACTCGGGAAACGGAAGC	GCTAAGGTCTCCTTCGCTCC	60.391	59.897	190
	c12588_g1_i2_ssr85	tc	8	CCCTGTCACATTCACGATTCC	GTGCACTGTGGTTGTTGACG	58.99	60.248	119
	c16444_g1_i2_ssr2522	ga	8	CTCCTCTCGCTCCGTAAAGG	CACGCTACAACGACTTGTGC	59.617	60.111	159
	c17029_g2_i1_ssr140	ag	10	AAGATAGAAATCACGTGCCG	TGTTTAGAGCACAGCACTGC	55.957	58.771	118
	c21273_g4_i1_ssr93	ct	8	TCGTCTTCCTCTCCCAACCC	TTCGGGTTTGGAGGGTAAGC	60.903	59.963	138
	c20912_g1_i3_ssr1084	ag	8	AATTACGGGCGTGGAGATCG	CGTTGTCTTTGTCGTCGTCG	60.249	59.844	200
	c21799_g1_i2_ssr471	ct	9	TGATTACTCATTTGCACAAGCCC	CACAAAGTCTACTGCACCACG	59.807	59.473	104
	c14773_g2_i1_ssr186	ta	8	AGCATACAAGGCCACATTGC	GTCTCTTCTGGGCATGGAGG	59.18	59.82	185
	c25744_g2_i1_ssr1559	gt	8	GTTCGCCATCATCTCAACGC	TGACCAAGGAGGCATCAACC	59.973	59.962	155
	c20147_g1_i1_ssr178	ag	8	GGGAATGGTAAGGAAACAGGC	TGTGGAGAAGGAAGTTGGCG	58.9	60.25	175
	c18882_g2_i1|m.21993_ssr65	ct	8	GCTTGACGCTTCTCAGAACG	AGCACCGGTACCAGTAAAGC	59.563	60.037	181
	c26918_g1_i5_ssr894	ga	9	TCGGAGTTCAATTCTCGGAGC	GTTCTGGGTTCTGGGTTCCC	60.135	60.251	181
	c22785_g1_i1_ssr38	tc	9	TCCATTCCACCACCACCTCC	CTCAGGTTTGAGGTTTGCGC	61.497	60.04	189
	c16507_g1_i1_ssr316	ga	8	CTCTCGCATTCTGTTGTCGG	TCCCAATACCAATCGCCAGC	59.005	60.465	136
	c16209_g3_i1|m.11983_ssr71	ct	9	ATGTCTGCTCTCTTTGCCGC	GCAATCCAGTGAAGCATGACC	61.024	59.866	194
	c18237_g1_i1|m.26966_ssr87	ct	8	TCATACACGCACTCTCTGCC	ATTGTTGTTGCTGCTGTGGC	59.827	60.25	183
	c24167_g1_i1_ssr180	ct	10	GCATCCACATTCAAGCTCTCG	TGCTGGGTCTTCGTAGTTCG	59.67	59.757	195
	c25408_g1_i7_ssr1792	ag	11	GATTGTGTGTAGAGGCATGGC	TCTTGGGAGCAGTCTTGTCG	59.327	59.682	194
	c19562_g1_i2_ssr2582	ct	8	AGTGGAATCAGATCGCTGGG	TTGCATATAACTGCCACGCC	59.533	58.979	121
	c21659_g2_i1_ssr47	ag	9	AAGGACGGAGGCAAGGAAGG	GCCATGTGATTCCCACTTAGC	61.842	59.322	115
	c25235_g1_i1_ssr1710	ga	10	AGCTGTGGGAATATGCTCGC	CACCCACCAAGCAAACTCG	60.534	59.346	187
	c14773_g1_i2_ssr80	ag	8	AGCCAAACCCAATATAGCCC	AAGCGACAGATACCCAGTCC	57.618	59.175	116
	c20006_g1_i1|m.3057_ssr410	ct	8	GTGAGACCCTGTCGGAATCC	GAGAGAAGGGAGATGCGACG	59.824	59.97	172
	c13905_g1_i1|m.2405_ssr106	ag	9	TCTTCTCTGGGACCGTGTGC	TGCCTTTGGTCCTTCTCTGC	61.817	60.251	159
	c17662_g2_i1|m.15596_ssr86	ct	8	GGCCAGAAGAGCTCAAATTCC	TGGGTTCGAGGATCTCTAATCG	59.252	59.115	154
	c18904_g2_i1_ssr1918	ag	8	AAGAGTCCCGAAGCTTCAGC	GGGCAATATGAAGCTGTCCC	60.037	58.678	114
	c14526_g1_i1_ssr123	ga	8	AGCAGGGAGATGAGAGAGGG	TACCAGTGTTCCTCCCGACC	60.106	60.902	169
	c21850_g1_i1_ssr164	ag	8	AAGACGTCGTCAACTGCAGC	TCGCAGGACAGGTTGTTTCC	61.216	60.534	192
	c13083_g2_i1_ssr386	tc	8	GTGAGTCCAGCCATAAGCCC	GAAGAAAGTGTCGAACCCGC	60.465	59.488	158
	c20642_g2_i1_ssr161	tc	8	CGGCATTCTTAAGCAGGACG	ATGATCCACTCACGACGAGC	59.347	59.899	159
	c13791_g2_i1|m.2734_ssr84	ga	9	AAAGCTCACCTTCAGGCTCC	CCTCCATTGCCTCTCGTAGC	59.963	60.25	102
	c16070_g1_i1_ssr321	tc	8	ATACTTGGGCGACTTCTCCC	ACCGTTCCGTTACTCATCGG	59.169	59.828	195
	c22164_g5_i7_ssr135	ga	9	ACGGTCGGGACTTCTTACCC	ACCTTGCTACTCCCAACTGC	61.254	59.963	164
	c20270_g2_i3_ssr142	ct	10	ACCCATTTGAGCATTTCCTCC	ATGGAGCTCTGGGTTGTAGC	58.539	59.456	133
	c21297_g3_i2_ssr86	ga	9	ACGTTATACTCCACCGCACC	CTATGAACCCTCCAGCACCG	59.826	60.179	181
	c19492_g2_i1|m.29518_ssr155	gt	8	TCCGATCTGTGAAAGGACGG	GTCACAGAAGCGCACTTACG	59.469	59.565	175
	c27321_g2_i2_ssr40	ct	8	CATCCTTCCTTGCTCTGACC	AGCACTGTGAGGATAGCAGC	57.964	59.822	120
	c21903_g1_i3_ssr96	tc	9	TTGTCTGGTTGGATGGTTGG	AGGAGGCCCAACAAGAAAGC	58.006	60.541	137
	c19765_g2_i2_ssr297	ag	9	TCAGCCATTCAAGCAAGTGC	AGAGCAGCAACCGGATATCC	59.4	59.605	191
	c21713_g2_i2_ssr1010	ct	8	AGCTTGGTGAAAGACAGCCC	GATCTGCCAGAAGATCGCCG	60.538	60.943	186
	c13517_g1_i1_ssr123	ag	9	ATAGAGAACCGGCCTCCTCC	GGGTAGGTCTTTGACGCTCC	60.47	60.108	159
	c29202_g2_i1|m.10959_ssr56	ag	8	CTCGTCTGCCACTACCTTCC	TGAGCTCCCAACCTTCAAGC	59.826	60.251	110
	c17944_g1_i1|m.19358_ssr26	tc	8	ACTCGCTCTGTCTCCATTGG	TTCGGGTTTGGAGGGTAAGC	59.466	59.963	108
	c19859_g1_i1_ssr504	ga	9	CACAGGGCAAGTCATGATGC	CTTCGTGAGTAGCATTGGCC	59.545	58.99	178
	c11342_g2_i1|m.3031_ssr45	tc	9	CATTCCAACCTCACATCGGC	TCTGGGCCACGTAAATTCCG	59.265	60.392	192
	c22076_g1_i1_ssr437	ca	8	ACGCACATACTTACTGTGGC	AGAAGAGGAAACACGAGAGCC	58.278	59.726	200
	c18116_g1_i2_ssr1196	ag	8	GTGTTTGCCATGGCTTAGCG	AGCAACAGACGGAACAAATCC	60.457	59.12	135
	c21149_g1_i1_ssr1964	tg	8	GGCAAGAAACCCTAAGTGGC	CTCCACCATCTTCGCCTTCC	59.111	60.463	150
	c20498_g2_i1_ssr57	ct	8	GGAACGAGCTCTGAACTCG	TAAACTCGGTGTACTCGGCC	57.977	59.472	173
	c6939_g2_i1|m.28337_ssr44	tc	8	TCGAACGAAAGCAAAGCACC	GTGATGGTTGCAGCTGAACC	59.693	59.758	137
	c26031_g2_i2|m.13193_ssr948	ga	8	CTTGCTTGTGCCATAGCTGC	CATTCTGTTGCGCACTCTGC	60.179	60.454	173
	c26166_g8_i2_ssr1025	ga	10	CATATCAGAGCTATCATTAGTTCCC	GATGTGGGAAGAGCTGCAGG	56.686	60.747	178
	c17352_g3_i1|m.18463_ssr54	ct	8	TTTCTCGCTACCCAATCTGG	GAAACCACGAGAGATTTGGCC	57.309	59.531	164
	c21098_g11_i1_ssr1844	ct	9	CCCATCTCCTAGAAACCGCC	ATCGAGTCGCTTTGGCTTCC	59.893	60.741	194
	c18972_g1_i1_ssr297	ag	8	TGGAATATATGGCGGTGGCG	CACTTTCTTTGCCCATCCGC	60.321	60.109	189
	c9489_g1_i1_ssr218	ga	8	CGCATGACCCATTTCAACGG	CATCGCCGCATCTTTGTAGC	60.179	60.042	147
	c21563_g2_i1|m.23405_ssr80	tc	9	TCATCTTCGTCACTGCTGGC	GAGTGAAGCGACTCGTACCC	60.39	60.179	185
	c18954_g1_i5_ssr971	ag	9	GGTGTTAGGAGGGTGTCTGG	AGGAACAAGACTAGTTGGTGC	59.386	57.873	189
	c20559_g1_i1_ssr98	ct	8	GCCACTTGATTAATGCCAGCC	TATCGCTGTGGTCGTCATCG	60.202	59.971	174
	c22587_g3_i2_ssr52	tc	9	ACAGCTACTGTTCCCACACC	GGTAGGAGTACGTTACGGCG	59.603	59.972	171
	c25302_g1_i4_ssr102	tc	10	CCCTCCTAAAGCACAAAGC	AGAGGTGAATTCCCAGTGCC	56.195	59.67	157
	c25508_g2_i3_ssr1025	ga	9	CTAACAGAGTACGCCGACGC	ATTTGCTGCCGTGTAGTTGC	60.861	59.759	190
	c21247_g1_i1_ssr830	ag	9	CACGGAGATACGGGATGTCC	GCACTGAATCACCAACGTCG	59.686	59.836	192
	c20908_g4_i1_ssr2882	ga	9	TTTCATGTAGGCCAGCCTCG	CCACATATACATGTACATAGATCCC	60.108	56.441	178
	c16475_g2_i2_ssr119	ct	8	TCATACACGCACTCTCTGCC	ATTGTTGTTGCTGCTGTGGC	59.827	60.25	183
	c20888_g2_i1_ssr241	tc	8	TGTTAACGCCCACATCCACG	TTAGTTGTGGAGCTCAGCCG	60.952	60.037	170
	c16051_g1_i1|m.29047_ssr102	ct	8	TCATACACGCACTCTCTGCC	ATTGTTGTTGCTGCTGTGGC	59.827	60.25	183
	c20124_g1_i2|m.23164_ssr104	ct	9	AACAGTACTCTGGTCTCGGC	TGAAGAGAGATCGCCATGGC	59.111	59.894	104
	c22449_g1_i2_ssr150	ag	8	ACAACCACAACAACTCACTTGG	TGAGTTACATGTCGTCTGCC	59.508	57.636	181
	c20929_g9_i1_ssr1130	ag	8	ACCGACCACAGAATCGTAGC	CAAAGCAAAGGTCAGAGGTCC	59.827	59.117	121
	c22367_g2_i2_ssr936	tc	9	TGAGAAAGCTTCCGGCAAGG	ACCATATCTCGCCTTCCATCC	60.606	59.374	188
	c30422_g1_i1_ssr255	ta	8	ACAATTTCATGTCCGGCTTGG	CTCCATGACGAGCTGGTAGC	59.454	60.249	154
	c20696_g1_i1_ssr1795	ag	8	GCGGATTCGGATGTAGGAGG	TTTCCACACAGAGCCAACCC	60.038	60.467	161
	c15337_g1_i5|m.24569_ssr217	ga	8	AATGTGCCTTGGTGCTAGGG	TCATCAGGAGTTCTATCGCTGC	60.324	59.965	200
	c23653_g1_i1_ssr67	ca	8	CTCCACCATCTTCGCCTTCC	TGACGAGGTATCTTCCATGGC	60.463	59.587	143
	c21676_g3_i1|m.1504_ssr233	ga	9	ACAATTTGCTAACCTGCGCC	GTCCAGATTGAAGCTCTTTCCC	59.756	58.987	166
	c19734_g1_i1_ssr146	tc	8	GCTCATCATCATCCCATGCC	ACAGAGTGTGTGTTGGAGCG	58.825	60.531	169
	c20888_g2_i1_ssr2635	ga	9	GAAAGAGCCACCGAGTACCG	TTTCTAAGAAGACCGGCCGC	60.458	60.391	177
	c22973_g9_i3_ssr2004	ga	9	TTGCCACCAAATCCGAATGG	CATTCTTACCAAACAGCGGGC	59.106	60.135	181
	c17171_g1_i1_ssr1363	tc	9	CCTCGATATTGGGCCGATCC	ACAGAAGGACCAACGTAGCG	60.108	60.039	143
	c19369_g1_i1_ssr984	ag	9	AGAACGACTCTCCGAAACGC	TTTCCACACAGAGCCAACCC	60.387	60.467	112
	c14075_g1_i3_ssr2117	ta	8	AGAAACAACCAACCTCCAGC	ACAAGTACCACCTTCTCAACC	58.308	57.513	174
	c20993_g1_i4_ssr2819	ag	8	ACATGCTCCTAAGACTGCGC	CATTGTCCCAGTGTGTGTGC	60.461	59.688	153
	c1095_g1_i1_ssr412	tc	10	CCCAACACAGTCACCAATCC	TCCTCCTCCGGTTGTCTTCC	58.752	60.903	184
	c18663_g1_i8_ssr399	ca	8	CTTGGCATGCAGACCAAACC	GCTCTGATCCAAGCATTTCACG	60.038	60.223	179
	c19390_g1_i1_ssr41	tc	9	TCATCTCCTTTCAAACCAACC	ATCACAGACCGCTTCTTCCG	56.062	60.109	169
	c19913_g1_i1_ssr148	ga	8	ACTGAAAGTAAGGGTCGGCG	TCCTCCTGGTTTGTTACGCC	60.038	59.964	156
	c24186_g1_i3_ssr873	tc	11	ATGCAGAACATCTCTCCCGC	CTGCGTGAGTTCATGTCCGG	60.179	61.354	191
	c18593_g1_i2_ssr390	ag	9	ACAAAGCCTACAAGCCAACC	GCGCTTGTGTTGTGTTGTGG	58.672	61.139	200
	c20541_g2_i6_ssr1599	tc	8	CTTAACCTACGCATCCCTCCC	ACCCTCTTCGTCTTCTTCGC	59.93	59.756	144
	c21309_g2_i2_ssr27	tc	9	AATCCACGTCTTCCAGTGCC	GCGAGATGAGGCAATTTGGC	60.322	60.249	110
	c17575_g1_i1_ssr1784	at	8	GAGGTTGGATAGCGGTCACC	TCTTTCAGACCTTTGAACGGC	60.179	58.781	194
	c19959_g3_i2_ssr1868	at	9	CATCAACACCAGCCTCAAGC	ACAATCTCTAGCTCCTGACCC	59.475	58.606	184
	c19057_g1_i8_ssr1240	tc	9	TGTGTTGTGCAATTGGGACG	GAGGCATGGAATCCTGGTCC	59.616	60.179	101
	c9573_g1_i1_ssr76	tc	8	TCCAAACGCTTCAGAAGAGG	AGAGTTGGCAGTTTGAGGGC	57.83	60.538	176
	c7026_g1_i1_ssr130	ct	8	CATCTCCGTCGTTGTCCTCC	TCGCTCCCATTGTGGAATCC	60.179	60.107	169
	c22794_g7_i1_ssr227	tc	8	AGCCTGGGTTAACACTGAGC	GAAGGTGGATTCGCAACAGC	59.963	59.831	134
	c19898_g2_i1_ssr1587	ag	9	GGGAGCGAAATTCGGAGTGG	CTCGAGTCTAGGAAAGCGGC	61.09	60.249	118
	c25432_g7_i1_ssr738	ga	9	AAGCTTTCTTCCGGTGGTGG	GGTTCCCGAAGATGTTGTGC	60.537	59.478	172
	c23284_g1_i2_ssr488	ag	8	CTGAAACCAGAGACGGAGGG	TCTTCGACCGTCCAGAATGC	59.752	60.109	132
	c25769_g5_i1_ssr214	at	10	GAAGCAGATTCGACATGTACC	AAACTGCCGACGCATAAAGC	56.797	59.832	189
	c20892_g1_i6_ssr308	ga	10	CGGGTTGATACTTGTTTGGCG	CTTGAAGCTGACCGACGAGC	60.136	61.348	117
	c15742_g1_i2_ssr288	ct	9	ATCTCAAAGGTGGCCAAGGG	CACCCATTCTCCAAAGTAACCC	59.96	58.911	182
	c21938_g5_i2_ssr551	ct	8	GCATGGCTCGAAAGTCATCG	TCTGCGCTTGAGAACTGAGG	59.697	60.038	116
	c26117_g1_i1_ssr1456	ct	8	GCTTCACACACACACTCACG	TAATCGCTCAACCGGTCACC	59.698	60.109	186
	c12943_g1_i1_ssr911	ga	9	GGTTGGCGACGTTTCTTAGC	CCTTGACTCAGGACTTCCCG	59.835	59.752	188
	c22281_g1_i2_ssr355	at	8	CGTCCCAAAGCTTGTGAAGG	GCTAGCTAGGCCGATCTAAAGC	59.407	60.673	164
	c16495_g1_i1_ssr2140	ta	8	AGAAACAACCAACCTCCAGC	ACAAGTACCACCTTCTCAACC	58.308	57.513	174
	c21827_g3_i1|m.13168_ssr39	ag	10	TGTAGCCATGGGAGCTTTCC	GTGTCCCACGCTATTCCTCC	59.744	60.179	101
	c25547_g1_i2_ssr114	ct	8	CACGCTACAACGACTTGTGC	CTCCTCTCGCTCCGTAAAGG	60.111	59.617	159
	c27099_g2_i1_ssr510	at	10	TGCAATCTGGGATGTGGTCG	CAGAATGTCACCATGCAGACC	60.393	59.258	100
	c18593_g1_i2_ssr576	ag	8	CACAACACAAGCGCAGATCC	TTCAAAGCTCGTAGTCGCCC	60.11	60.389	174
	c16409_g1_i1_ssr705	ga	8	CTGGGAAAGGCTTGGTTTCG	TGAGGCCCATATTCCATCGC	59.402	59.963	102
	c26880_g4_i1_ssr340	tc	9	AATCACTTCTGATGTGCAGG	ACCAGCCACTATCAAAGCAGG	55.734	60.34	183
	c22825_g2_i1_ssr286	ag	9	TCTCGAAACCACAAACTTGC	TGTTTCTGAAACCGAACAGCC	56.873	59.326	196
	c22119_g1_i1_ssr254	ag	8	AGGATCACACTGACAGCACC	AGGAAAGGTGGAATCGAGAGC	59.677	59.792	195
	c19330_g1_i3_ssr1958	ga	9	AGAGAGAGCCAGATGGGAGG	CGCACACAAATACTCACACCC	60.106	59.803	188
	c26918_g1_i2_ssr416	ga	9	TCGGAGTTCAATTCTCGGAGC	GTTCTGGGTTCTGGGTTCCC	60.135	60.251	181
	c6187_g1_i1_ssr234	tg	15	TCATCATGAAGGTGATTCCG	TGGCAAATTCATGTGCTTCCC	55.236	59.724	131
	c16000_g2_i2|m.10507_ssr127	ct	8	TCTCGGTCTTCCAATTGTCCC	AGTTGATCGTCTCTTGGCGC	59.722	60.738	170
	c22905_g1_i3_ssr1321	ga	9	TCGGAGTTCAATTCTCGGAGC	GTTCTGGGTTCTGGGTTCCC	60.135	60.251	181
	c13556_g1_i2_ssr2375	ag	8	ATAGAGGGCCAAACCTAGGG	GACAGATCCAATCCAAACGCC	58.179	59.598	128
	c2232_g1_i1_ssr67	ct	8	TCCCGTATAATGATGCAATTCGC	TCACCTCGCTCATGATCACC	59.565	59.538	131
	c21333_g1_i2_ssr970	tc	10	GCTCTTGTTCATCGTGCTGC	CCAAAGAAATACAGAGGGTTGGG	60.179	59.236	113
	c11671_g1_i1_ssr156	ct	8	AGCTTCTAGAATCTTAACCGC	ATGCAACCTAAGGGACAAGG	55.508	57.486	188
	c21460_g4_i1_ssr3214	tc	11	GCTATTGTGATGGGTGCAGC	CATGGCGCTACCGAAATTCG	59.617	60.042	185
	c17221_g1_i1|m.13625_ssr54	tc	9	CATTCCAACCTCACATCGGC	TCTGGGCCACGTAAATTCCG	59.265	60.392	192
	c21195_g3_i2_ssr207	ag	11	TGGACAGCCCATTTATCCCG	ATTGAAGGAGCAAAGGCAGC	59.817	59.107	184
	c21313_g5_i2_ssr3020	ga	8	ACGAAATCCCAAGATGGTCCC	ACGTGTCTCTCCACATTCCG	60.065	59.756	192
	c23636_g4_i4_ssr2050	ag	10	TCAAAGCACCGAAAGCAAGG	GGTTCCGATCTAAGACCGGG	59.332	59.612	147
	c20192_g2_i1_ssr1500	ga	9	TTGCAGACTTCTCCTCCACC	TTTGTTCCGGCTTAGTGC	59.313	55.592	180
	c23735_g2_i5_ssr1541	ag	9	TTTCGACAGGTGATCGGACG	GCTTCTATGTGCGAACTGCC	60.109	59.625	198
	c25408_g1_i5_ssr1331	ga	8	TGGTTACTTGTGCAGAATGGC	GAGCTACTACAAAGCCATGCC	59.114	59.057	134
	c26024_g2_i2_ssr1491	ag	9	AGCTAGTTGGACTTTGGAGC	AGGGCACAACTACAAGAGAGC	57.519	59.997	141
	c16188_g1_i2_ssr215	at	10	CGTAAGAGACAGTCACGGCC	AGCTATATATGCATGCACGC	60.456	56.233	199
	c22164_g5_i6_ssr135	ga	9	ACGGTCGGGACTTCTTACCC	ACCTTGCTACTCCCAACTGC	61.254	59.963	164
	c25574_g2_i1_ssr2489	ga	11	AGAGGTGAATTCCCAGTGCC	CGCTCTAGCCTTTGTCTTGC	59.67	59.276	134
	c20719_g7_i1|m.28758_ssr34	tc	8	GCTCGAGATCTCCCTCATCC	AGAACAGAAGCTCCGGTTCG	59.112	60.038	133
	c7174_g1_i1_ssr237	ag	8	TAATCGCTCAACCGGTCACC	GCTTCACACACACACTCACG	60.109	59.698	186
	c25452_g6_i5_ssr353	ct	9	GGCTTTCATGTGCTCATCGG	AAATGCAGACAGAGCCGAGC	59.62	61.024	130
	c21091_g7_i1_ssr871	ga	9	GTCAGCTCTCTTCGACTCGG	TCGGCATTTCAAGACTCAAGG	59.902	58.573	196
	c20126_g2_i1_ssr4140	tc	9	GCAAACGATGAGAGAGAGCG	AGTATTGACTCGGAGACCAGC	59.08	59.248	164
	c23688_g2_i3_ssr121	ga	9	ATGTTTGTCTTTCACGCTCG	TTTGTGTGACTGGAGCCTGG	57.05	60.179	166
	c21050_g5_i5_ssr4879	ct	12	GGGTATAATATTGGATGACCTCTCC	CGTATAGCCAGGCCTTCACG	58.11	60.598	197
	c6872_g1_i1_ssr133	ta	10	ATCGCAGCCTCAATCTTCCC	AAAGCTTGATTCGCTGCTGG	60.179	59.475	197
	c18289_g1_i1|m.17109_ssr48	ag	8	AGGTGACTATTGGAGCCACC	CCTCTGGTGCAGTACTTCCC	59.088	59.749	197
	c23827_g1_i1_ssr1231	ga	8	TGAAGCATCACAGTGTCGCC	CGCTCGAATTCAATATAATCACTCC	60.951	58.244	200
	c20397_g2_i4_ssr1573	tc	9	TACCTGAAAGCGAGTGCAGG	ACAATATCGCTAATCATGGTGG	60.037	56.367	176
	c21098_g11_i4_ssr1844	ct	9	CCCATCTCCTAGAAACCGCC	ATCGAGTCGCTTTGGCTTCC	59.893	60.741	194
	c22370_g1_i1_ssr147	ct	8	CCTCCTCTGCAAGTAAGCCC	CCACTCGGAGTTGTCGATGC	60.107	61.079	173
	c16335_g3_i1_ssr85	ct	8	ACTTCACCATCCTGCTCTGC	TGAGGATAGCAAAGGCCAGC	60.036	60.107	155
	c17096_g2_i1|m.7512_ssr352	tc	8	TTCCACAAGATGCCTCCACG	TGATGAATTTGGCTGCTGCG	60.322	59.828	171
	c24937_g11_i1|m.23778_ssr38	tc	9	TCCATTCCACCACCACCTCC	CTCAGGTTTGAGGTTTGCGC	61.497	60.04	189
	c26604_g5_i2_ssr657	tc	9	ACTGTCAGCACCAGAAGAACC	AGCTCTTCAAACCACAAAGGC	60.203	59.317	200
	c26051_g2_i4_ssr358	ga	10	GCAAGAAAGTGGTGTGTGTGG	TCCCTTACCGAGTCACTCCC	60.202	60.324	194
	c16495_g1_i2_ssr2112	ta	8	AGAAACAACCAACCTCCAGC	ACAAGTACCACCTTCTCAACC	58.308	57.513	174
	c27080_g1_i2|m.3444_ssr146	ct	9	AACAGTACTCTGGTCTCGGC	TGAAGAGAGATCGCCATGGC	59.111	59.894	104
	c8222_g1_i2_ssr1161	ag	9	GGTGTTAGGAGGGTGTCTGG	AGGAACAAGACTAGTTGGTGC	59.386	57.873	189
	c19648_g1_i1_ssr1349	ag	8	CAGGAGTTGTGCATTGGAGG	GTTTCCACCGTTTGCAGGG	58.829	59.638	163
	c24211_g1_i1_ssr850	tc	8	GCGAGTTCGGGCTTATTAGC	AGGAGGAAATCTTCGGGAGG	59.14	58.498	146
	c21077_g1_i3_ssr660	ga	8	TCTTCCATTCCCAGCCAACG	TTGGGAGTGTGTGAAGGTGG	60.322	59.817	167
	c20521_g2_i3_ssr1867	ag	8	TTTCGGGCGAATCTTTGTGC	TCGCAGGCATTTCCAATAGG	59.76	58.321	141
	c22723_g1_i1_ssr885	tc	8	ACGAAGGAATACGGGCATCG	TGAAATGTAGAGCCAGCACCC	60.249	60.34	148
	c26941_g4_i1_ssr540	ag	8	TCTCCACAACCTTTGTCTTCC	ATAGAGTGGTCCAGGGCAGG	57.791	60.692	192
	c25570_g1_i2_ssr798	ct	9	ACTTGGCTATTGCAGTCTCCC	GGGCACGGTGATGATGTAGG	60.065	60.533	131
	c20493_g3_i2|m.16847_ssr94	ct	8	CAGGCCACACATGCTTTACC	ACAGAGACCCAAACACTCCC	59.472	59.234	150
	c11840_g1_i1_ssr866	at	8	CTGGGTTCCGTTGCTTGTCC	CATCGAAGGGCTTCATGATCC	61.516	58.85	175
	c19292_g1_i2_ssr2690	ta	9	TCACCTGTTCTAGATGGGCG	ACATGCAAACATCACTCGGC	59.176	59.477	183
	c21532_g1_i3_ssr688	ct	8	GCATGGCTCGAAAGTCATCG	TCTGCGCTTGAGAACTGAGG	59.697	60.038	116
	c20783_g3_i2_ssr333	ag	8	CAGCCACCACATTGAGAACC	ATGTCTGCTAGGGTTTCCGC	59.116	60.108	165
	c6613_g2_i1|m.16659_ssr159	ct	10	GCATCCACATTCAAGCTCTCG	ATATGAGCATGTTGGAGCCG	59.67	58.112	166
	c14525_g2_i1_ssr47	ta	8	ACTGAACACAAACATTCCACGG	TTTGGCCCACAATATTCAGG	59.642	55.965	113
	c26128_g8_i12_ssr1677	ta	8	GAGTGGGAAATGGTTTGGCG	TCTTCCACACAGTCACTTTGG	59.756	58.082	127
	c17076_g1_i1|m.1352_ssr150	ga	8	CGAATGGGTTCCACAAGGCC	CCTTGTCTTCCACTGAGCCC	61.595	60.322	192
	c15946_g1_i1_ssr356	tc	8	TTCCACAAGATGCCTCCACG	TGATGAATTTGGCTGCTGCG	60.322	59.828	171
	c18985_g3_i1|m.30488_ssr42	tc	8	GTTCTCTCCCTCCGAAAGCC	CAGAGAATTCGCCGCAATGG	60.108	59.971	109
	c5320_g1_i1_ssr89	at	8	AAAGCTAGGATGCATCAAGC	TGCTATCTATTTCGGTTGTGGG	56.172	58.196	110
	c24751_g1_i1_ssr57	ct	8	TGGTAGCGGACGGATTAATTCC	CAAAGGAGCAAAGCAGGTCG	60.224	59.761	105
	c19718_g1_i3_ssr1942	ga	8	TGCCAAGCTGAGACTAACCG	ATGCCCGCATGAGAACTGG	60.037	60.453	190
	c20439_g2_i2_ssr1213	ga	8	CTTGCTTGTGCCATAGCTGC	CATTCTGTTGCGCACTCTGC	60.179	60.454	173
	c16192_g1_i1_ssr43	tc	10	ACCAGAGGAGAGCTGAAAGC	CTGCGAAAGAAGAGAAGTGGC	59.387	59.537	191
	c11361_g2_i1_ssr49	ct	8	GCGTTCCGAACCTCATTTCC	TAGGGTTTCGGTGGAGGAGG	59.553	60.617	160
	c27322_g2_i3_ssr812	ct	8	TTAGTGAAATCGGAGGCGGG	GATACTTCCAGCGCGAGAGG	59.823	60.318	150
	c16500_g1_i2_ssr323	ag	8	GTGCACTGTGGTTGTTGACG	CCCTGTCACATTCACGATTCC	60.248	58.99	119
	c20138_g1_i3_ssr895	ca	8	ACTCGCAACTTATGACACAAGC	CTTAGAAACAGCACAACAATGC	59.52	56.782	188
	c24023_g1_i2_ssr1213	ag	10	GGAATTGGCAGAGCAACACG	CCAGAATGTAAAGCGCCACG	60.11	59.903	194
	c21172_g1_i2_ssr87	ct	9	CACCACTTCTCTACACACTTGC	CTTTGATCCAACTGGCAGCG	59.197	59.83	187
	c5142_g1_i1_ssr656	ag	9	CACATGCTTACAGATCAGGGC	TCATTCTCCGTAGCACTGCC	59.055	59.824	115
	c24927_g5_i2|m.1994_ssr133	ag	9	GCATTACCCTCTCTCCATCCC	TCCACCACCTTATCAGATGCC	59.651	59.51	163
	c13252_g1_i1|m.3569_ssr104	ct	8	GGCCAGAAGAGCTCAAATTCC	TGGGTTCGAGGATCTCTAATCG	59.252	59.115	154
	c20388_g2_i2_ssr125	ct	9	CGGTCCTCTTTGTCCATTTCG	CTCAAAGCCTTTCGAGACGC	59.268	59.56	162
	c12290_g1_i2_ssr321	tc	8	GTCAGTCTTTCCCTTCCCGG	TGATGTTGATGTTCGGCACC	60.036	58.836	143
	c25508_g2_i13_ssr1025	ga	9	CTAACAGAGTACGCCGACGC	ATTTGCTGCCGTGTAGTTGC	60.861	59.759	190
	c21252_g1_i1_ssr119	ag	10	TAAGCTCTCTCGGACCGACC	TTTCGCTCCCACTAGGAAGC	60.747	59.751	139
	c20491_g7_i1_ssr638	ag	8	CTCGCTCTTCAGTCTCTGGG	AGAATGACGTCCATCTCCGC	59.545	59.897	150
	c21306_g2_i1|m.3132_ssr47	ag	8	CTCACTCGTCTGCCACTACC	TGAGCTCCCAACCTTCAAGC	59.829	60.251	114
	c27035_g2_i1|m.36373_ssr50	ct	8	CCTCCGTGATCACCAATTTCC	TCAATCGGAAGCCTCTCTGC	58.983	59.823	178
	c24042_g3_i1_ssr273	ta	10	TCCCGCATCTAAACAAACCC	TGTAGCTTCTGGAGTTGGGC	58.171	59.675	181
	c15168_g1_i5_ssr130	ct	8	TACTTCACCACGCCAAGAGG	GTGCTGTCTAGGGACACTCG	59.68	59.829	196
	c25749_g4_i1_ssr509	ct	9	CTGCTGATTCCTCTCTCTCCC	CCACATCTCAAGAATTCACAGCC	59.312	59.872	165
	c15232_g1_i1_ssr112	ag	8	AGCCAAACCCAATATAGCCC	AAGCGACAGATACCCAGTCC	57.618	59.175	116
	c8825_g1_i2_ssr1839	ag	8	ACTTCCTTGGAAACCAGCCG	ACGGATCAGAATAGCCTGCG	60.537	59.967	144
	c18759_g1_i1_ssr1601	ag	9	ACAAAGAATGGCAGAACAGTGG	CAGAGCAAACAGAACACGACG	59.375	60.071	165
	c17204_g1_i1|m.12016_ssr93	ga	8	TCACACTCGCATCCAACCC	GACTTGGTAGGCTGTGGAGC	60.004	60.392	167
	c22287_g1_i4_ssr1216	ag	8	GCCTTAGTTGGTCACCCAGG	TCTCCTAGTTTGTCGACGCC	60.323	59.475	113
	c21612_g1_i1_ssr214	ct	8	ATTACGTTGCGCATAACCCG	AGGTTGTTTGGTGCTGAGGG	59.346	60.468	177
	c20852_g4_i1_ssr1968	ag	8	CCTTTGATCATGGTGGTGCG	CTACCGGCCAGCTAAATCCC	59.547	60.25	137
	c25592_g4_i1_ssr1223	tc	9	CCTCGATATTGGGCCGATCC	TGTAAAGCTGAGCACGGACG	60.108	60.666	108
	c18146_g1_i1|m.8801_ssr544	ag	8	TTGAACGTGCCACTGAAGGG	TCAATGCCCTCGTTGACTGG	60.818	60.322	137
	c27696_g1_i1|m.18413_ssr42	tc	9	CATTCCAACCTCACATCGGC	TCTGGGCCACGTAAATTCCG	59.265	60.392	192
	c22137_g6_i3_ssr1968	ag	8	CCTTTGATCATGGTGGTGCG	CTACCGGCCAGCTAAATCCC	59.547	60.25	137
	c20821_g1_i1_ssr2378	ct	9	CGCATAGCAAATGGTGGACG	ATGAGCTGAAGTTGGCGAGG	59.972	60.392	165
	c26987_g3_i3_ssr2749	tc	10	GCCGGAAACACAATGTAACACC	TCTCAGATTGCAGCTTCCGC	60.606	60.742	105
	c17992_g4_i1_ssr43	at	9	TCGACTGCCACAGACTGTCG	TATGGATCTTGGAGCGCAGG	62.13	59.606	140
	c20393_g1_i1_ssr156	ct	8	GCAGAAGCGACGCAAATAGG	AGAATAATCCATCGCCGGCG	59.973	60.671	195
	c23548_g2_i1_ssr459	ct	8	TCATCGATCTCCATTCTGCCG	TGGAAGATTGAAGGGAAGGGC	60	59.994	177
	c27081_g6_i5_ssr2096	ct	9	ACTGGAAACTTGAAGCCGGG	GTTCTGGGCAAGGTTACTGC	60.537	59.118	164
	c19765_g2_i1_ssr297	ag	9	TCAGCCATTCAAGCAAGTGC	AGAGCAGCAACCGGATATCC	59.4	59.605	191
	c20289_g3_i2_ssr87	tc	8	TCCCTACTCCCACTCCATCG	TTGAGATTTCGGCCTCCACC	60.106	60.035	184
	c21848_g5_i2_ssr324	ct	8	GCAATCCGCACTCAGTCAGC	AAGTGGAGGGTGGATTTGGG	61.975	59.591	183
	c15378_g1_i1_ssr108	tg	8	TGTGTGTGTATGCTGGCTGG	CAGCTCATTTGCTTCCACGG	60.606	59.83	148
	c27363_g1_i3_ssr91	ga	8	AGAAGCGCACAGATGAGACG	CGTTTCCTTTCTGTTTGACTTCG	60.458	58.728	123
	c20328_g4_i1_ssr42	ac	9	CACACAGACATCATGGATGCC	GGATACATGCTCCTAACTCCGC	59.326	60.611	192
	c25269_g8_i1_ssr74	ct	9	TCACTCACTATGCACACGGC	GCTTGTGGCTCATTTCTCCC	60.39	59.186	192
	c22082_g1_i1_ssr955	ag	10	ACGACACAGTAATCGGCTCC	GATGTAAAGCCGGTCTGG	59.827	55.13	186
	c21493_g2_i1_ssr101	tc	8	CTAGTCAGACCCAAAGGCCG	CCGAGAGAGAAAGGCAGTGG	60.108	60.108	187
	c19814_g1_i2_ssr893	ga	9	TGGTCACCGTGTCATGATGG	GAAGAACCCACCTCACTCCG	60.036	60.037	112
	c23691_g4_i2_ssr2560	ag	10	TTGACAATGTGGTGGCAAGC	ATTCTGCCTGCCTCCTTTCG	59.611	60.394	123
	c20954_g3_i1_ssr107	ag	10	TAAAGTCACCACCTCACCCG	GCTTGTGGCTCATTTCTCCC	59.317	59.186	170
	c17047_g1_i1_ssr1457	ga	9	CGAATATATAGCCGCCATTGAAGC	CATTGAAACCCGCTCTTGGC	60.26	60.109	195
	c17550_g1_i1|m.29572_ssr121	ct	8	ACGGATCAGAATAGCCTGCG	ACTTCCTTGGAAACCAGCCG	59.967	60.537	144
	c11840_g1_i2_ssr988	at	8	CTGGGTTCCGTTGCTTGTCC	CATCGAAGGGCTTCATGATCC	61.516	58.85	175
	c24131_g2_i1_ssr5080	ag	8	GTCCGGTAGATCGAGCTTGC	TGACTAGGTCTCTCTTTGTGC	60.595	57.056	197
	c14139_g1_i2_ssr138	tc	8	TACCTCTACCCATGCCCTGC	TGCCAACAAGAACCTCAAACG	61.054	59.596	185
	c17289_g2_i2_ssr2740	ct	9	ATCTTTCGCCAACCCTGACC	AAGCTTGGTGCCATTTCAGC	60.323	59.681	182
	c26792_g3_i2_ssr355	ct	10	CTTGTCTCGAATGTTGCCGC	TTGACAATGTGGTGGCAAGC	60.179	59.611	133
	c17068_g1_i1|m.11430_ssr85	tc	8	ACTCGATCGCTCACTTCTCG	GGGAGCGTAATTGGGAGAGG	59.625	59.893	191
	c25452_g6_i4_ssr353	ct	9	GGCTTTCATGTGCTCATCGG	AAATGCAGACAGAGCCGAGC	59.62	61.024	130
	c26309_g5_i1_ssr666	ga	8	TATGTATGTGGGTGCGAGGG	GCAATCTCACATGAGCACCG	59.244	59.624	195
	c22031_g4_i2_ssr1014	ga	9	AAGAGAGAGGGAGAGCGAGG	AGGCAAACGTCTCGGTATCC	60.107	59.825	136
	c17695_g2_i2_ssr57	ct	8	CCTCAGTCCTCATTCCTCGC	ACAATCCTGCGTGTGTTTCC	59.896	59.048	141
	c13033_g1_i1|m.3949_ssr31	tc	10	ACACTCGATCCCAAAGCACC	TGGGTAAGGTCCAGTCCTCC	60.322	60.253	119
	c19476_g1_i1_ssr3364	ac	8	AAGGTAGTCACAGGCAAAGC	TGCTTGGCCGACGTTATAGC	58.102	60.808	103
	c20589_g5_i9_ssr176	ga	8	TTGCCATTCCCAACTGTTCC	TGATGTTGAGGGTGCTGAGG	58.663	59.674	169
	c21635_g5_i1_ssr67	tc	8	GAGCTACTACAAAGCCATGCC	TGGTTACTTGTGCAGAATGGC	59.057	59.114	134
	c25464_g1_i1_ssr62	tc	9	TTACCGCACTCATCATCTCC	ATCACAGACCGCTTCTTCCG	57.109	60.109	181
	c53661_g4_i1|m.31110_ssr160	ct	8	TACTTCACCACGCCAAGAGG	TGGCAGTGAGAGCTTACAGC	59.68	60.037	120
	c6839_g1_i1_ssr1014	ca	9	CAGCTCATTTGCTTCCACGG	TGTGTGTGTATGCTGGCTGG	59.83	60.606	147
	c19891_g6_i2_ssr1365	tg	11	CGGCCTCATTGATCTCCTCC	GGTGTTGCAGCAAACCATGG	59.965	60.601	200
	c22777_g1_i1|m.21850_ssr157	ct	8	GCAGAAGCGACGCAAATAGG	GAGAATAATCCATTGCCGGCG	59.973	59.802	196
	c11660_g1_i1_ssr63	ct	10	TGTCGACCTAGGGAGTCAGG	TGGATCTTTGGGACCTTGCC	60.034	59.96	104
	c13268_g1_i2_ssr62	ta	9	CTACAAAGGGACCGGCTAGC	AGCTACGTACGAGTTCGAGG	60.179	58.995	106
	c27316_g6_i1_ssr101	tc	8	ATGTCTGCTAGGGTTTCCGC	CAGCCACCACATTGAGAACC	60.108	59.116	165
	c17142_g1_i1_ssr894	ct	8	CCCATGGATGAGCTTCTCGG	CTCAGTTCCAGTGTTTCGC	60.25	56.578	166
	c20179_g1_i2|m.25357_ssr44	tc	8	TTATCGGTAATTCCACGAGC	GAAGTCGCAGAGATGTTGCG	55.369	59.632	122
	c18577_g2_i1_ssr36	ac	10	CCTACCCTTATACTTATCATATGGG	CGGCCTCATTGATCTCCTCC	55.621	59.965	127
	c19721_g2_i1_ssr82	ct	8	AAACCCTAGCCCTCGCATGC	AACACAGAAGCCGGAGTTCG	62.894	60.6	150
	c26164_g6_i1|m.21284_ssr61	ct	9	AGTTCAATCATTCAAAGGAGACACG	GAGGATGGCGGGTACATACG	59.82	60.039	143
	c21944_g1_i1_ssr43	ct	10	AGAAATCTCCACTACCCACAACC	GCTTTAGAACGGCTTTCGGC	59.991	60.179	187
	c23976_g1_i1|m.23750_ssr45	ag	8	CTGCCATCGAATTGAAGGACC	GCGAGTTCGGGCTTATTAGC	59.327	59.14	168
	c493_g1_i1_ssr137	ta	8	CGTGACACAAATCCACGGC	AATTGCCTGGCCATCATAGG	59.793	57.995	175
	c22072_g3_i1_ssr227	ga	10	CCACTCTCAACCAGCAATGG	TACTAAGCTGCGCACCACC	58.829	60.079	200
	c26883_g14_i1_ssr88	ct	9	GAGGAGAGAGATACGCACGC	AAGGGTACAGAAACACCGCC	60.041	60.251	161
	c16127_g1_i1_ssr153	ga	9	TACAAGGGAGCAGAGCATGG	TGCGTGGTTGTTTCTTCTTCC	59.457	59.326	111
	c19396_g2_i3_ssr499	ct	8	AAAGTGAGCAAGGTACCACC	CACCACACAGTAGCAGTCCC	57.728	60.321	175
	c16192_g1_i2_ssr43	tc	10	ACCAGAGGAGAGCTGAAAGC	CTGCGAAAGAAGAGAAGTGGC	59.387	59.537	191
	c16669_g2_i2_ssr149	ag	9	CTGTTACTCGTCGTGGTGGG	TGGAAGCCATGCCTTCAACC	60.388	60.9	195
	c21621_g1_i1_ssr95	tc	9	AAAGCCACGAGGTAAGTAGC	TGGGTAAGGTCCAGTCCTCC	57.618	60.253	157
	c26773_g1_i1_ssr364	ct	8	CCTAGCCCTGGTGTTGATCG	AACAGCAGAAGATAGTGGGC	60.179	57.59	116
	c22287_g1_i2_ssr1154	ag	8	GCCTTAGTTGGTCACCCAGG	TCTCCTAGTTTGTCGACGCC	60.323	59.475	113
	c20994_g3_i1_ssr4133	tc	9	GCAAACGATGAGAGAGAGCG	AGTATTGACTCGGAGACCAGC	59.08	59.248	164
	c20384_g1_i2_ssr1213	ag	8	ACCGACCACAGAATCGTAGC	TCAAGCAAAGGTCAGAGGTCC	59.827	59.928	121
	c15516_g1_i1_ssr529	ga	9	AATCAGCCATCTCAGCTCCG	GGCCTCTCACTCAATCCTACG	59.894	59.932	140
	c16955_g2_i1_ssr110	tc	9	GCTGCTACTACACCTCACCC	GGAATTGGCAGAGCAACACG	59.824	60.11	117
	c20512_g1_i2_ssr1458	ag	9	AGTCAGGAACTTGGCCAAGG	CACGGTTCATGTTTGCTGGC	59.889	60.664	197
	c21773_g1_i3_ssr1218	ga	10	CTGCGAAAGAAGAGAAGTGGC	TGGAGGTGACAGAGGAGAGC	59.537	60.613	198
	c33143_g1_i1|m.17264_ssr141	tc	9	CGTCTGTTGTATCTTCCACTGC	GAAGAGCCTGCAACCACAGC	59.332	61.86	199
	c17967_g1_i3_ssr419	tc	10	GTGCAACTAAGCTTGTAACCGG	CCGAAAGTTCTAGTTCTTCTGAGG	60.096	58.835	159
	c17099_g2_i2_ssr1039	tc	9	AGAAGCCCTAGCAAGAACCG	AAAGCAAGCTTCAGTGCTGG	59.749	59.328	188
	c14947_g1_i1_ssr1843	ag	8	CTAGTTTCATCACAGCGGTGC	CCTCAGATTCCTCCCACAGC	59.605	59.82	191
	c26578_g3_i2_ssr75	tc	8	ACACATACCTGGCCGATTCC	CATCGTGGAACTCCGTCTCC	59.82	60.179	137
	c19260_g3_i1_ssr1290	ag	10	GGAGCTCCTCAGAAGCATGG	CAGAGATTGAACGAGAGAACACG	60.179	59.394	125
	c17617_g1_i1_ssr2359	ct	9	TCTTGCCACCAATGACCTCC	GTCCGCCATTCTTCTTCTTCC	59.962	58.99	154
	c23206_g2_i1|m.31765_ssr106	ac	9	GACAGCAAACCCATAACTCCC	TGACACGTAGAGCCCATTGC	58.908	60.391	182
	c16127_g1_i2_ssr153	ga	9	TACAAGGGAGCAGAGCATGG	TGCGTGGTTGTTTCTTCTTCC	59.457	59.326	111
	c25225_g2_i4_ssr338	ct	8	CATAACTCACCCGTCCGTCC	CATTACCGACCGTCCGATCG	60.179	60.659	171
	c25906_g6_i2_ssr1802	ag	8	TCCAAATGTTTGTGTGCGCG	TAACCAGCAGACACATCCGG	60.594	59.751	127
	c18745_g3_i1_ssr1910	ga	10	AAAGTGGCCGAGAAAGAGGG	ACCCATGTTTCGTTCTCTCCC	59.963	59.997	157
	c15465_g2_i1_ssr342	tc	8	ATACTTGGGCGACTTCTCCC	ACCGTTCCGTTACTCATCGG	59.169	59.828	195
	c22125_g1_i1_ssr41	ct	9	AGTTTACCTCGACTGCCTGG	ATCTGATGGATGGCTCAGGC	59.391	59.599	159
	c17347_g1_i1_ssr383	tc	8	GGTGGCACTTGAATCTTCAAAGG	CTTTCTGATCCCTCCTCCTCC	60.306	58.954	153
	c10431_g1_i1|m.24640_ssr178	at	8	TTTCCATTTCGGCAATCGGC	CTTGGAGAGGGCTTCCATGC	59.828	60.751	184
	c12797_g2_i1|m.8134_ssr292	ga	10	TACGATCCATCCATCCACGC	TCTGGTCTTCGGATCTGTGC	59.683	59.467	108
	c20006_g2_i1_ssr137	ct	8	CGGTACTCTACGTTGGAGCC	CATGAACGCAGCTCGATTCC	59.9	59.697	147
	c28864_g2_i1|m.30253_ssr171	tc	9	TCTACATGTGGCGTCGAACC	GTAGATTCCCTGGAGCGAGG	60.109	59.323	168
	c25297_g5_i1|m.18447_ssr24	tc	8	GAAGCTGTCTTACTCTGCTGC	CCAGAACGAGAGATCCGAGC	59.001	59.97	175
	c6812_g1_i1|m.22629_ssr46	ct	9	TAAAGTCACCACCTCACCCG	AGAGGGAGAGGGATCCTTGC	59.317	60.4	141
	c22887_g2_i1|m.33381_ssr34	tc	8	GCTCGAGATCTCCCTCATCC	AGAACAGAAGCTCCGGTTCG	59.112	60.038	133
	c24114_g3_i1|m.18649_ssr39	ga	8	GCAATCGGAAACCACTTTGC	GCACCTGTTGATAGAAGGCG	58.582	58.99	135
	c22608_g1_i7_ssr141	tg	8	ACGGAACACTTTACACTGTTCG	AATACTCGGGTGCTACACGC	59.138	60.179	105
	c14617_g2_i1_ssr207	ac	9	CATCCACTTGTCCCAGAAAGC	TCAACGGTTCAAGTGAAACTGG	59.185	59.319	184
	c22618_g2_i3_ssr154	ag	9	ACCGCTCTTCCGATCTCTGC	CACCCTGGTCATGTTCTCCC	62.011	60.035	197
	c26085_g3_i1_ssr92	ct	8	CGTGATTCCTAATACTCTCTCTCG	ACTTTCATACGTCGGTGCCG	58.077	60.735	193
	c21873_g1_i3_ssr91	tg	8	GGAGACGTGGATAGATAGATCG	TAGGTGGCCACAAACTCTCC	57.132	59.309	160
	c19760_g3_i1_ssr186	ga	8	ATCAAAGAGGTGGGCTGTGG	GGCGTCAACTTTCACCAACC	59.961	59.97	124
	c14894_g1_i1_ssr1625	ag	9	TGAACACCTCAGGAATGGGC	CGGCCCAAAGTTTCTGTTGC	59.962	60.597	117
	c20933_g1_i2_ssr1046	tc	9	AAGCATGGTGTAGCTGTCGC	TGGTCGGTTACGTACAGAGC	61.021	59.477	182
	c20377_g3_i1_ssr885	ga	8	CATGAACGCAGCTCGATTCC	CGGTACTCTACGTTGGAGCC	59.697	59.9	147
	c8150_g1_i2_ssr450	ag	9	ACCGGAATTTCCATCGGAGG	GTAAAGGCATAAACCCTCGCG	59.82	59.67	134
	c19325_g1_i1_ssr53	tc	8	CTAATTCGAAAGCCACCGCC	TGGTGGGAGAGCTAACAAGC	59.623	59.675	163
	c22373_g1_i1|m.11386_ssr53	ga	10	CTACACATCAACACAGCCG	TTCCTTGGCCTCTTCGATCG	56.356	59.824	147
	c25508_g2_i9_ssr1025	ga	9	CTAACAGAGTACGCCGACGC	ATTTGCTGCCGTGTAGTTGC	60.861	59.759	190
	c25440_g1_i1_ssr23	ga	8	GGGACCTTGTTTGCTGTTTCC	TGTACGACCACAAGTAGCCG	59.931	59.758	165
	c14062_g3_i1_ssr90	tc	10	CACCCACCAAGCAAACTCG	CCTCTGCCTCGGTTTCTTCG	59.346	60.738	196
	c23929_g3_i1_ssr147	tc	9	CGAAGCAACGAACCACACG	TTCCTCTTGGTGACTTCGGC	60.084	59.965	170
	c23068_g1_i3_ssr170	ct	10	TGACACGTAGAGGTCGTTTCG	TCAGATCCACTCTCACACGC	60.07	59.472	193
	c25533_g2_i4_ssr1854	tc	9	TGAATCAGCTATAATGGGTGG	TGCTGTGCCTATGACCTGC	55.134	60.078	200
	c14906_g2_i1|m.25481_ssr83	ct	8	GGCCAGAAGAGCTCAAATTCC	TGGGTTCGAGGATCTCTAATCG	59.252	59.115	154
	c25143_g1_i3_ssr620	at	9	TCAAGGTCATCTTCGAGGTCC	GTTTGTGTGAGGAGTTTGTGC	59.175	58.203	200
	c9149_g1_i2_ssr228	ga	8	TCCTTACATAGGCCAAAGCGG	AGGATCTCTTTGGCTACTGACC	60.134	59.231	196
	c17614_g1_i1_ssr1952	ct	8	TCCCAATACCAATCGCCAGC	CTCTCGCATTCTGTTGTCGG	60.465	59.005	136
	c20397_g2_i7_ssr1998	tc	9	TACCTGAAAGCGAGTGCAGG	ACAATATCGCTAATCATGGTGG	60.037	56.367	176
	c25580_g5_i1_ssr1177	tc	8	CTCCAAGTCTGTAGCGTCCC	AAAGTCACAGCCAGGAGAGC	59.826	59.964	193
	c20645_g10_i1_ssr2847	ct	10	ACTTTCTGGTCCTCGCTTCG	GACTGAGGTGGAGACTTGGC	60.038	60.037	196
	c17583_g1_i3_ssr659	tg	8	CCCTACCCAAGACTTGCTGG	TGCAGATGTCTCAAAGAAACTGG	60.035	59.183	160
	c27483_g1_i2|m.3453_ssr26	tc	8	ACTCGCTCTGTCTCCATTGG	TTCGGGTTTGGAGGGTAAGC	59.466	59.963	108
	c7847_g1_i2_ssr806	ta	10	GGGCTTCTGACTTTGAATAAGGG	AAGCCCATATCCTGCACACC	59.303	60.107	195
	c20491_g1_i1_ssr200	gt	9	ATATTCAAGATGGAGGTTGGG	TGTAGACTGCAGTTGGATCC	55.021	56.941	197
	c20079_g3_i2_ssr433	ta	11	TCCGCGCATGTACATACACC	CCCAACTCTTGTAGCCTCCC	60.529	59.747	178
	c26918_g1_i7_ssr1512	ga	9	TCGGAGTTCAATTCTCGGAGC	GTTCTGGGTTCTGGGTTCCC	60.135	60.251	181
	c20468_g1_i1_ssr2145	ga	8	GTGTCTTTGGAGGTCGTTGC	ACTTGACTTGAGCTGCGACC	59.413	60.601	123
	c16117_g1_i1_ssr1079	ga	8	TAGGGATCTGGAGGTGGTGG	GAAAGAAAGGACAGGCGTGG	60.031	59.125	180
	c24229_g1_i2_ssr1393	ga	9	AAACTTCCTGCACCACGTCC	CTGACTCTCGATTCCAGCCC	60.818	59.896	121
	c22800_g3_i1_ssr148	at	8	TCTCAGCTCTGTGACTCTGC	GCTGCATTGCTCTCACAACC	59.113	60.109	119
	c20980_g2_i1_ssr2770	ga	8	AGGAAAGAGCAATAAAGCGTGG	TCCCTAAACACAAGCCCACC	59.25	59.888	163
	c8571_g1_i2|m.34523_ssr150	tc	9	CGTCTGTTGTATCTTCCACTGC	GAAGAGCCTGCAACCACAGC	59.332	61.86	199
	c20580_g1_i2_ssr698	tc	8	ATGAATCCGATGTAGCCGCC	CCAGCCGGTCCTATCTTTCC	60.321	59.893	194
	c21310_g2_i1_ssr93	ct	8	GGAACGAGCTCTGAACTCG	TAAACTCGGTGTACTCGGCC	57.977	59.472	173
	c22446_g1_i1|m.6379_ssr35	ct	9	TTTGTGCAGCGGACATGGC	CCAAGACACAGTCACACAGC	61.918	59.06	126
	c19460_g2_i4_ssr536	at	10	TGCAATCTGGGATGTGGTCG	CAGAATGTCACCATGCAGACC	60.393	59.258	100
	c21120_g1_i1_ssr133	ct	9	AACAGTACTCTGGTCTCGGC	TGAAGAGAGATCGCCATGGC	59.111	59.894	104
	c22751_g3_i1_ssr103	tc	8	TACCTCTACCCATGCCCTGC	TGCCAACAAGAACCTCAAACG	61.054	59.596	185
	c24223_g2_i1_ssr1480	ct	11	AAGTGTAAGAATTGCGGCGG	CTGGAGGTTCTGGTGGTTGG	59.198	60.251	170
	c21560_g8_i1_ssr375	tg	10	GACGGACAGGAGCAAGTACG	GTGAAGAGCAGGTGGAGTCC	60.456	60.037	177
	c27220_g1_i3_ssr1578	tc	9	CCTTCCTACCCAGAAACCGG	AAACACGATCGGAGCCTCG	59.748	60.154	179
	c20202_g1_i1_ssr46	ct	8	ACGAGAACTCCAAGCTTTACCC	AGCACCGGTACCAGTAAAGC	60.29	60.037	164
	c23545_g2_i1_ssr671	ga	9	ATTTGAGGAGTGGCTGACGG	CATTCCAACCTCACATCGGC	60.036	59.265	189
	c19611_g3_i1_ssr1597	ag	8	GGGTTAAGGGTAGGGTTGGC	ATGAGACTTGAAGGCACGGC	60.034	60.675	200
	c26128_g7_i2_ssr868	ct	8	GGTTTCCACCGTTTGCAGG	CTGAAGCAAAGAACACGCGG	59.638	60.385	100
	c12348_g1_i1|m.12120_ssr69	tc	9	ACTGCTTCTATCCTCAACAACG	AAGGTGGCAGTGCAAGAGG	58.41	60.228	174
	c14656_g1_i1|m.9526_ssr241	tc	8	TCCTAGTGACATCGTGCGC	AGCTGATGGTGGCAGAGACC	59.861	61.908	193
	c22153_g4_i1_ssr201	ct	9	TGCTTTCCTCCATTGACCCG	ACAGGAAGGAGATCTAGAAGGG	60.322	58.078	161
	c15661_g5_i1_ssr59	tc	9	GGACTTTCGTCTTTACAGTCTGG	ACCCTTAGTTATCGGTCACG	59.011	56.758	120
	c4541_g1_i1|m.30740_ssr138	tc	9	CGTCTGTTGTATCTTCCACTGC	GAAGAGCCTGCAACCACAGC	59.332	61.86	199
	c19942_g2_i1_ssr2140	ga	9	ATGAGTGCGAGGGTTTAGGG	ACCGAGCAGCCTACAACACC	59.458	62.45	103
	c54026_g4_i1|m.37563_ssr138	ga	8	AGCAGAGAAGACTCACAACCC	CTGTCGTGCACCACCATTCG	59.654	61.901	152
	c25580_g5_i1_ssr1119	tc	8	CTCCAAGTCTGTAGCGTCCC	AAAGTCACAGCCAGGAGAGC	59.826	59.964	193
	c27615_g2_i1|m.33114_ssr162	tc	8	TATTGTCGCCACCATCTCGC	GAATTTCCTGGGCCACTTGC	60.53	59.753	164
	c23067_g1_i1_ssr86	ag	10	AAACTTCGCATACAGAAGGG	AAATGGGAGGAATCGGTGGG	55.754	59.741	151
	c26631_g2_i2_ssr1983	ag	9	TCGGAAGCATCTTTCCCAGG	CCAAGGATGGCAAAGACAGC	59.747	59.471	133
	c28375_g1_i1_ssr658	tc	8	GCCATTGGGTTCTGCTCAGC	TCTGGCTATTCAGTCATGGC	61.942	57.372	108
	c23453_g2_i1_ssr584	ag	10	CAGGGTTCTGAGTCTGCAGG	CCACATTTGCCTCCTTGTGC	60.037	60.038	199
	c20445_g3_i1_ssr96	ct	8	TTCGAATCTAGCGCATACCC	TGAGCATATGACAAACTGGG	57.566	55.426	192
	c27057_g1_i2_ssr5355	at	9	AGCATCACTGATGGAGGACC	TCAGAGCTCTATCACGGTCC	59.164	58.318	115
	c22166_g1_i3_ssr307	at	8	ACCCTGTATCTCCTCCTCCG	TCAACTCGTGGACGTTCACC	59.814	60.249	152
	c17244_g2_i1_ssr96	ct	9	ACTCAAAGGTTCCATTGACGC	GAGAAGCGGTGTGAAATGGG	59.12	59.195	134
	c23916_g2_i2_ssr28	tc	9	AGCACTGCCTTTCTTATCCC	GTGTTTGGAGTCATCTGCGG	57.573	59.201	167
	c21547_g1_i1_ssr1249	ag	10	TGTACTGTTCCAGAACCCTGC	TCATCGAATTGGTTTCTCTCC	59.928	55.692	154
	c15185_g2_i1|m.1503_ssr274	ga	10	TACGATCCATCCATCCACGC	TCTGGTCTTCGGATCTGTGC	59.683	59.467	108
	c21280_g3_i1_ssr238	tc	8	TTGTGCTCTGATCTGCCTCC	GTTGGTAGGTTTCAATCCGCC	59.749	59.529	153
	c22152_g1_i4_ssr875	ga	8	TTGGTCTGCCATGTCTCTGC	ACGTGTCTCTCCACATTCCG	60.322	59.756	152
	c20119_g5_i1_ssr1076	ct	8	TCTCGACTTCGCTGACTTCG	AACTTGAGACCCAGACGAGG	59.834	59.03	147
	c26017_g1_i1_ssr3830	ag	8	GTCTCCCTCTTGGAATGGCC	TTTACTGTCATTCTGGAGTCG	60.107	55.379	108
	c22112_g1_i3_ssr168	at	10	GCCTTTGAGTGTACTTAGTTCGC	TGGATTCGCTAGCCTTGAGG	59.877	59.534	193
	c22164_g5_i4_ssr135	ga	9	ACGGTCGGGACTTCTTACCC	ACCTTGCTACTCCCAACTGC	61.254	59.963	164
	c27063_g3_i1_ssr1397	ct	8	CTCGTCAATGCCACCAAAGC	AGCCTTAGGAGTATGTTTAACCC	60.11	57.631	133
	c24868_g1_i1_ssr1554	ct	8	CAGATAGAGCGGTAGGTGGC	CAGCAGTAGAAGGCTCTCCG	59.684	59.898	189
	c17467_g1_i2_ssr1484	ag	8	ATTGTTGTTGCTGCTGTGGC	TCATACACGCACTCTCTGCC	60.25	59.827	183
	c10190_g1_i1|m.16982_ssr106	ag	9	TCTTCTCTGGGACCGTGTGC	TGCCTTTGGTCCTTCTCTGC	61.817	60.251	159
	c21416_g1_i2_ssr82	ct	8	GCCAAATGCACCTTCTCTGC	AAAGCCTTCCAAAGAAGCCC	60.109	58.658	127
	c23668_g2_i1_ssr2664	ag	9	CACGGGTGGTTTGGTTAAGC	TTAGCTTAGCCTCCCACTCC	59.687	58.503	184
	c17044_g2_i1_ssr226	at	8	TCTCAGCTCTGTGACTCTGC	GCTGCATTGCTCTCACAACC	59.113	60.109	119
	c24623_g1_i2_ssr1189	ag	8	AGTAGAACACCATGGCTGCC	GTGACTCGACGAACACAAGG	60.035	58.871	109
	c18254_g2_i1|m.29347_ssr27	ag	9	TCAAAGGCAAAGGCAAAGGC	GTTGCGAGTGTTGAGGATGC	59.893	59.833	157
	c21746_g1_i1|m.26565_ssr95	ct	9	CTGGACAACAACAACAGCGG	TGCAAGAGGGCAAAGAGAGG	59.971	59.963	118
	c24046_g1_i1_ssr1002	ga	8	AGACGTATTCGCTTGCTCCC	TCACTCAAGACAACCTCAAAGC	60.179	58.794	154
	c20936_g1_i2_ssr129	tg	8	TTACCAACTCCAAATCGCGG	TCGCCACTAAAGGTTCTCGC	58.555	60.389	165
	c26919_g1_i3|m.11410_ssr45	ag	10	ATGAAATCTCGGTGGGCC	GAAGGAGGGTCTGCATAGCC	57.014	59.892	132
	c20327_g1_i4_ssr1797	ct	9	TGTGAGCAGTTCGTTGTTGC	GGAAGAACCAAAGGGAAGTGC	59.623	59.386	159
	c20038_g2_i3_ssr1601	ga	9	ATGACTCGGGAAACGGAAGC	GCTAAGGTCTCCTTCGCTCC	60.391	59.897	190
	c19635_g2_i1_ssr87	gt	8	CTTAGAAACAGCACAACAATGC	ACTCGCAACTTATGACACAAGC	56.782	59.52	188
	c19654_g1_i1_ssr244	ca	8	ACGCACATACTTACTGTGGC	AGAAGAGGAAACACGAGAGCC	58.278	59.726	200
	c20287_g1_i1_ssr206	at	8	ATACTGCTACAGCCAACCGG	ACACTTGACAAGCGAGAGGG	59.822	59.966	171
	c16006_g2_i1_ssr285	ga	9	TGGTCGGTTACGTACAGAGC	AAGCATGGTGTAGCTGTCGC	59.477	61.021	182
	c25166_g1_i1_ssr1677	ta	8	GAGTGGGAAATGGTTTGGCG	TGATTAGATCACGTCGCGCC	59.756	60.594	179
	c21362_g3_i1_ssr3399	ct	11	CGCAAGGTTCTGACATCTGC	TTGCTCCTCGCTTTCTTCCC	59.555	60.322	192
	c3341_g1_i2|m.21652_ssr948	ga	8	CTTGCTTGTGCCATAGCTGC	CATTCTGTTGCGCACTCTGC	60.179	60.454	173
	c20498_g2_i2_ssr57	ct	8	GGAACGAGCTCTGAACTCG	TAAACTCGGTGTACTCGGCC	57.977	59.472	173
	c20177_g1_i1_ssr101	ga	8	ACTTCTAGAGGGAGAGGGAGC	AGTTCCACCACTACCCTCCC	59.783	60.547	156
	c22568_g2_i1_ssr417	ag	10	AGCTGGATTCCAACGTAGCG	CACTCCCATCAGCCATAGCC	60.46	60.251	115
	c17669_g1_i1_ssr239	ag	8	CGGAGAGACAGCTTTCTTTATAGC	AGTGCCATTAGAACCACTCTCC	59.257	59.763	145
	c23121_g4_i1_ssr198	tc	8	ATCAAACCAGCTCCAGTCCC	GCCAGCCCTGTTCTTGTATCC	59.67	61.019	195
	c18126_g3_i1_ssr595	ag	8	ACAACAGCTCAGACAGACGG	CCATTTCTGAAGCTTCGCCG	59.967	59.902	194
	c26530_g1_i3_ssr655	tc	8	GGTTGTGGTTGACTGTTGGG	GAACTTACATGCAGCAGGGC	59.256	59.547	199
	c27236_g2_i2_ssr194	ga	8	AATTCAACGTGGAAGCTGGG	TAGGTTGGCATTGTGCTCCG	58.752	60.676	171
	c13948_g1_i1_ssr98	ag	9	AACAGCAAACCGGAAGATCG	ACGTACGCAAACATTCTACCC	58.843	58.66	164
	c18958_g1_i1_ssr631	at	8	TCAAGGTCATCTTCGAGGTCC	AGTTTGTGTGAGGAGTTTGTGC	59.175	59.576	199
	c17161_g1_i1_ssr1346	tc	9	CCTCGATATTGGGCCGATCC	CAACGTAGCGTGAAATCGGC	60.108	60.247	133
	c19741_g1_i1|m.2596_ssr136	ct	8	GCAGAAGCGACGCAAATAGG	GAGAATAATCCATTGCCGGCG	59.973	59.802	196
	c21879_g1_i1|m.1463_ssr120	tc	9	CGTCTGTTGTATCTTCCACTGC	GAAGAGCCTGCAACCACAGC	59.332	61.86	199
	c19353_g1_i1_ssr95	ac	8	GCAATCAGCAGATGAACCTTCC	TGCAGATCTTGTGTGGCTGC	59.901	61.239	177
	c19008_g1_i2_ssr709	ca	9	CAGCTCATTTGCTTCCACGG	TGTGTGTGTATGCTGGCTGG	59.83	60.606	147
	c25034_g1_i1|m.15538_ssr43	ag	8	TGTGTGAGTAAACGGATCTCCC	GAGCACCTCTTCTCACAAGC	59.767	58.562	148
	c9645_g3_i1|m.21561_ssr207	ag	8	GAGACAGATAGACCCGAGTACG	ACAAAGAGCTGAGGTATTGGC	59.198	58.284	103
	c24078_g2_i8_ssr310	ga	8	GGTCCACCATACCAACCAGG	ATCCTGCACGTGTTCCTTGG	60.034	60.606	188
	c25458_g3_i1_ssr31	tc	10	CAGCCTTGTCAGTTGTCTGC	AACAGAAGTCCGAGAAGCCG	59.41	60.038	154
	c54562_g1_i6|m.20722_ssr2787	tc	9	AAATCCTCTACGGTTCGAGG	ACATTCCTGTTCAACAAGCTAGC	56.749	59.496	108
	c18092_g1_i3_ssr442	tc	9	CTCTGTCTCTCGGTGAAGCC	TGATTCTTGTCTTCCTCGCC	59.828	57.613	171
	c25143_g1_i4_ssr1504	ag	8	CCTAACCCTGCAAACGGAGG	AGACAGTTTCCCATTGTCCC	60.677	57.413	160
	c17757_g1_i1_ssr1484	ct	8	GATGGAAAGGGCAATCACGC	ACACAGACTCTAGTGTGCGC	59.899	60.039	139
	c22294_g1_i4_ssr225	ga	8	CTACAGTTGCCAACAGTCGC	ACTTCCGGATCCTTGTGTGC	59.487	60.322	183
	c22841_g2_i1_ssr495	ag	8	TAATGGTTTCCTCTCGCGGC	TCGGATAGCAGCAAGTACCG	60.461	59.616	153
	c27448_g3_i1|m.27416_ssr97	ga	9	CCTCTACACAACTACAACCAGGG	CAGAGGCGTAGTTAGGCTGG	60.307	59.897	160
	c17451_g1_i1_ssr420	ct	9	CTGCTGATTCCTCTCTCTCCC	CCACATCTCAAGAATTCACAGCC	59.312	59.872	165
	c19249_g1_i2|m.10527_ssr22	ct	10	ATCCCGCTCACTCACACTGC	GATGGCCAAGACAACACACC	62.513	59.402	158
	c20800_g4_i2_ssr4617	ct	9	TGTTCATTTCCAGGGCAAGC	AGCTAGTTGGACTTTGGAGC	59.032	57.519	160
	c25953_g1_i4_ssr784	ct	9	GTTTGGGTGTCATTGGTGCC	ATCCTGGTCCATGTGAGTGG	59.967	59.085	138
	c14563_g1_i1|m.358_ssr100	ct	8	TACATCTGCGAGTGTCGACC	AATGGCTGAGTAGGGCATGG	59.549	59.816	157
	c17636_g1_i1_ssr26	ct	8	TCCTCCTATCCATCTCATTTGG	TCTCAAGCCACCACACAAGC	56.741	60.819	195
	c13556_g1_i3_ssr2812	ag	8	ATAGAGGGCCAAACCTAGGG	GACAGATCCAATCCAAACGCC	58.179	59.598	128
	c24015_g1_i1_ssr160	tc	8	ACTCCGCACCAATCCATCG	AAAGTAACGTAGGCGAAAGG	60.153	55.802	188
	c17961_g1_i2_ssr828	ct	8	GTTTCCACCGTTTGCAGGG	CAGGAGTTGTGCATTGGAGG	59.638	58.829	163
	c20314_g1_i4_ssr785	ct	9	GTTTGGGTGTCATTGGTGCC	ATCCTGGTCCATGTGAGTGG	59.967	59.085	138
	c16853_g1_i1|m.32122_ssr46	ct	8	ACCCAGAGTAAACCAAACCC	ATGGTTGTGCTAGGTGGTGG	57.33	59.962	101
	c25996_g1_i1_ssr2822	ga	8	AGGAAGGTGTTGGAGCTGC	TCCTCGTTCATGCTTACCGC	59.926	60.46	164
	c26866_g4_i1_ssr1341	at	8	AGCATCTACCTTTGGACGCC	AATGGACCAACGGGAGGACC	60.108	61.849	195
	c18855_g1_i3|m.7302_ssr948	ga	8	CTTGCTTGTGCCATAGCTGC	CATTCTGTTGCGCACTCTGC	60.179	60.454	173
	c22588_g1_i1_ssr883	ct	8	CACAAGATGGCCAAGAACGG	GCCCATTGCCATACAATCGG	59.477	59.685	157
	c20507_g1_i1_ssr165	ga	9	ATGTTTGTCTTTCACGCTCG	TTTGTGTGACTGGAGCCTGG	57.05	60.179	166
	c19432_g1_i3_ssr96	ac	8	TGACCAAGGAGGCATCAACC	GTTCGCCATCATCTCAACGC	59.962	59.973	155
	c22780_g1_i5_ssr1553	ag	9	TTCCGTGGCGTGCTATTTGG	ACTAAACCCAAACCGGCTCC	61.302	60.251	195
	c20327_g1_i2_ssr2051	ct	9	TGTGAGCAGTTCGTTGTTGC	GGAAGAACCAAAGGGAAGTGC	59.623	59.386	159
	c22954_g1_i2_ssr78	ag	8	AAGACACAGAGTGCTTTGCG	TGCAATCGAAACCGTAACGC	59.06	59.836	141
	c6449_g1_i1|m.34205_ssr141	tc	9	CGTCTGTTGTATCTTCCACTGC	GAAGAGCCTGCAACCACAGC	59.332	61.86	199
	c21001_g1_i2|m.22175_ssr78	tc	9	CTGTGGAGAGGAGAAGAGAACG	ACCACCACCACCAACTTTCC	59.837	60.397	175
	c16762_g2_i1_ssr824	ga	8	CATGAACGCAGCTCGATTCC	CGGTACTCTACGTTGGAGCC	59.697	59.9	147
	c21953_g1_i2_ssr1532	ga	9	AAGCAAGGATTCTCGGAGCG	TATTTGGACTCAGCGCCTCC	60.461	59.822	194
	c18958_g1_i5_ssr1379	ag	8	CAGGAGTTGTGCATTGGAGG	GTTTCCACCGTTTGCAGGG	58.829	59.638	163
	c23716_g1_i2_ssr1495	ag	8	ACACCCAAAGAGGCTTGAGG	CCTCTCTGCCTCCTTTGTGC	59.889	60.676	151
	c24565_g4_i1_ssr3216	ga	8	GAACTCTCGAGGCAAGGACG	CGGCTACTCTCACTATCTCTTCG	60.457	59.814	185
	c22153_g3_i1_ssr443	ct	9	CAGAGCAAACAGAACACGACG	ACAAAGAATGGCAGAACAGTGG	60.071	59.375	165
	c10946_g1_i2_ssr1267	at	8	ACCAGTGATTATATATAGGCTGCCC	ACAGCAAACCCATAACAAAGTCC	59.869	59.679	154
	c2865_g2_i1_ssr86	at	8	TCCAAGTCTACATTATAGGCAGC	AAGTGTGTGTGTGCAAGTGG	57.785	59.189	126
	c25178_g1_i2_ssr652	ga	9	TTGAGAAACTGAGCGAGGGC	AATCCAATTGCGACACCAGG	60.321	58.823	177
	c21224_g1_i2_ssr47	ct	9	ACAATAGTTCTCACTCTCCAACCC	AGTAGTGCTCCACGAATGCC	60.02	60.108	139
	c18295_g1_i1_ssr1680	ct	10	GGCACCTTCCATCATTTGAGC	CCCAACAAGAAGAAAGGCACC	59.864	59.659	171
	c22970_g1_i1_ssr2350	ga	8	AAGGCCTCTGATCTTGCTGG	TCCTCTGTTCATTCCCAATGG	59.745	57.629	197
	c15911_g1_i1_ssr119	ag	10	CAACCTGGTACCTACCCAGG	CTCCGGCGAGAATATCACCC	59.09	60.038	171
	c40767_g1_i1|m.52994_ssr126	ct	9	TACAATTAGCACGGCTCCGG	ATGAGTAGGTCGCTGGTTCG	60.179	59.544	165
	c19918_g7_i1_ssr37	ct	8	TCAACCAGTTACCTCACTTCCC	AGTTTCTCCGACACCAAGCC	59.629	60.25	135
	c22790_g2_i1_ssr197	tg	8	ACCCTAGACAAACATTTGACACG	GCCTTAGGTGATTTGGCATGG	59.187	59.59	199
	c44445_g1_i1|m.15700_ssr251	tc	9	TCGTCTCTCCCTCACTTCCC	TTCGCAAGCTCTTCGATACC	60.324	58.077	196
	c19382_g1_i4_ssr70	tc	8	GAGCTACTACAAAGCCATGCC	TGGTTACTTGTGCAGAATGGC	59.057	59.114	134
	c20968_g1_i1_ssr1265	ct	10	GATGGCGATCTCCTCACACC	TACTGAGACTCGTTTGGCCG	60.25	59.757	200
	c4193_g1_i1_ssr1664	ga	8	ACTTGAATGGTTGAGAGAACATGC	TCTCGGCACACTTTCTAGCG	59.783	60.109	192
	c18130_g1_i1|m.20450_ssr793	tc	8	ACGAAGGAATACGGGCATCG	TGAAATGTAGAGCCAGCACCC	60.249	60.34	148
	c24725_g1_i1_ssr1165	ag	9	ACGAGGTAGGAAGAAATAGCG	TCATTGGCTCAACTCACAGG	57.288	57.81	122
	c20284_g4_i1_ssr2492	ga	9	TACTGGTGGCAAAGGAAGGG	CACCACAAGAGCGTGTTTGG	59.596	59.971	171
	c22731_g4_i2_ssr87	ga	9	ACGTTATACTCCACCGCACC	CTATGAACCCTCCAGCACCG	59.826	60.179	181
	c21713_g4_i1|m.6734_ssr75	tc	8	TGCTTATACGCGTCGGCTCC	GTCATGGATGGAGGAGTCGG	62.673	59.609	194
	c21441_g2_i3_ssr208	ct	10	CATCTCTCTCTGCCTCTGCC	TCCTCTTGTGGACTTGTGCG	59.61	60.25	145
	c20717_g4_i1_ssr255	ag	10	AACGGGTCTGTCCTTTCTCC	TTCTTAGAGCACTCCCAGGG	59.314	58.427	165
	c19233_g1_i2_ssr2060	ga	9	AAGGCTCGAACCTGTACAGC	GGAGGCAGTACTACTCCATCC	60.037	59.035	185
	c26182_g2_i1_ssr736	ct	9	CCCTGTCCACAGCAAATTACC	AGCGAAGAGAGTAAGAGCTTGG	59.181	59.835	188
	c26166_g9_i4_ssr976	ga	8	ATGTTGCCTCAAACCCAAGC	ATGCCCGCATGAGAACTGG	59.319	60.453	128
	c29098_g1_i1_ssr2592	ga	8	AGGAAGGTGTTGGAGCTGC	TCCTCGTTCATGCTTACCGC	59.926	60.46	164
	c22199_g1_i1_ssr160	tc	9	TTGAATGCGTGTGTTAGCGC	AACCAAGGTTTCGAGCTCGG	60.11	60.603	196
	c15981_g1_i1_ssr86	ag	9	CACCCGATGTCTTAAATTCATTTCC	TCGTGCATTGTCACACTTGC	58.734	59.693	132
	c23748_g3_i1_ssr203	tg	8	GCTGCCCACCATTCATTTCC	CCCACTCCATCGCTTCAACC	59.824	61.027	172
	c22987_g2_i1_ssr1920	ct	10	ATCGATGAGGCCAGTTGACG	TGCTGGGTCTTCGTAGTTCG	60.179	59.757	185
	c27243_g1_i1_ssr336	ga	9	TCTCTCCTAGCTTTATCCGG	GGCTGTTGTCTGTCTTCAACC	55.541	59.396	197
	c23983_g3_i2|m.18383_ssr247	ct	8	AACCGGCTCCAAACTTCACG	GGGAGGACTGGTGAAGAAGC	61.164	60.036	172
	c6239_g1_i1_ssr682	tc	8	GCCATTGGGTTCTGCTCAGC	TCTGGCTATTCAGTCATGGC	61.942	57.372	108
	c23385_g2_i1_ssr83	ct	8	AGGAGAATTACGCAGGGATCC	AGCGCTAGGGTTGTGATAGG	59.305	59.247	192
	c18255_g2_i1|m.11_ssr108	ct	8	TTTGACCAAGCCACCACTCC	AGCACGAACAACAACACTGC	60.467	59.901	149
	c21773_g1_i2_ssr1235	ga	10	CTGCGAAAGAAGAGAAGTGGC	TGGAGGTGACAGAGGAGAGC	59.537	60.613	198
	c24790_g1_i4_ssr1770	ct	9	AGTTGGACAATGGAGGCAGC	GTTTGAGTGCGCACTTTCCC	60.61	60.318	193
	c17835_g4_i1_ssr779	at	8	GCAAGAGCTACAACCAGTGG	CACTGGCATGCATATGAGCC	58.84	59.403	196
	c22885_g2_i3_ssr747	ct	8	GATCCGAGTGTCTGTGAGCC	TCGGAAGAAAGAGAAGCGGC	60.179	60.39	125
	c11914_g1_i2_ssr3031	ag	8	TCGCTCCCATTGTGGAATCC	CATCTCCGTCGTTGTCCTCC	60.107	60.179	169
	c47883_g1_i1|m.20884_ssr362	ct	8	TGCCTGAAATCTGTGGATACC	GAAATGAAGGGAGGCAAGGG	57.718	58.521	185
	c23232_g2_i2_ssr198	tc	9	ATCCAGTGAACCAAAGGCGG	TTACAGTGCACGCAAATGCC	60.609	60.04	110
	c18596_g2_i1|m.9278_ssr90	ct	9	TTTGTTGCTTCTGCTGCTGC	TGCACCATTTGTTTCTTGTGC	60.249	58.451	169
	c15871_g3_i1|m.21137_ssr35	ga	8	CGAAGTCCGTGGTTTATTGCG	ACCTTCCTATCCGCAAGTCG	60.202	59.54	183
	c21509_g4_i1_ssr620	ag	8	TGGATCCGATGGTTTCAGCC	CCGCCTGAGTCTCTTTCTGC	60.107	60.739	189
	c23141_g5_i1_ssr116	ct	8	ACAGAGATACATCAACAATCAGGC	GCTCACAAGGCAATGCTTGG	58.878	60.389	196
	c26203_g3_i4_ssr284	ag	9	TACCCAGCATTGCTTGTTGC	CTAAACAAACCCAACTCCCGC	59.397	59.731	131
	c20828_g1_i3_ssr108	tc	9	TTCAGGTCGGAAATGCTTGC	ATGTGACGAGCGGATGAAGG	59.119	60.179	158
	c13708_g1_i1_ssr659	ga	8	TGAAATGTAGAGCCAGCACCC	ACGAAGGAATACGGGCATCG	60.34	60.249	148
	c25906_g1_i2_ssr476	ct	9	GTGCCTCAGTTTGTTGCTGG	TTTCGACAGGTGATCGGACG	59.969	60.109	194
	c19698_g4_i2_ssr206	ct	10	CTCTCTGATTCCTCCGATACCC	GGCTTTGATGTTTCAAGAAAGC	59.177	57.02	175
	c11596_g1_i1|m.3942_ssr107	ga	9	TGCAACCTCGATCTATCTCCC	TCCGCTCAATCTCCTTGTCC	59.036	59.463	198
	c20778_g1_i3_ssr1443	ag	9	TAACAGCACTGCCTAGAAGC	TCCGGATCATCTTCATCGTCC	57.613	59.386	115
	c12009_g1_i1_ssr120	ga	8	TTCGTGAGGGAGATCGAAGG	GTGCTCGCAATGAACTGTGG	58.896	60.11	178
	c21947_g4_i1_ssr1040	ag	12	TGGGCTGGAAACTTGATGGG	TCAACTCCAAGACCACCACC	60.252	59.528	198
	c29602_g1_i1_ssr145	ag	8	TGCCGTAAACACAACTTCACG	AAGACGCATGTACGACGACG	59.672	60.792	154
	c22273_g1_i1_ssr504	ga	9	AGATCATGATGGCAAACGTGG	GTGTGAAGGTGTGTGTTAAGCC	58.981	59.967	154
	c22180_g1_i5_ssr2454	ag	9	GGCTGATTGAATGCACTGGG	TCAAGCAATTCAGCGTTTGC	59.541	58.23	145
	c25906_g1_i6_ssr476	ct	9	GTGCCTCAGTTTGTTGCTGG	TTTCGACAGGTGATCGGACG	59.969	60.109	194
	c3011_g1_i1_ssr152	at	10	ACCGAGCTCTATCCAATGCC	ACCATCATGTTTGGTGTCCG	59.605	58.466	149
	c26161_g3_i2_ssr3915	ct	9	CTCCTACTACTGCGTGGTGG	CACACTCATCTCCCACACCC	59.544	60.036	113
	c26141_g2_i1_ssr50	ag	8	GCGCCTGTAACATTAAGAATTATGG	CATCAGCAGAGAACCAAGCC	58.857	58.907	153
	c20638_g2_i1_ssr790	ag	8	AGAACAGAAGCTCCGGTTCG	GCTCGAGATCTCCCTCATCC	60.038	59.112	133
	c24370_g1_i3_ssr2160	ta	8	ACCAGCTTGGAAACTACACG	ACAAGTACCACCTTCTCAACC	58.121	57.513	111
	c8091_g1_i1_ssr215	gt	8	GCTCGTTCAATATCCCATTGGC	AGACGGCTATCTCAAACCGG	60.031	59.54	112
	c21478_g1_i1_ssr1016	at	8	CATTGGTGTTGGGAGGTTGC	ATTCAAGTTGTGCTCGCTCC	59.682	58.84	180
	c27220_g1_i8_ssr1756	tc	9	CCTTCCTACCCAGAAACCGG	AAACACGATCGGAGCCTCG	59.748	60.154	179
	c8267_g1_i2_ssr448	ct	9	GCCAGATCAACATCTTCCGC	GATGGGTTGCAGTTCACACG	59.34	59.762	144
	c17832_g1_i1_ssr35	tc	9	GCCACATTCAGAGAAGGGAGG	CCAAGAACGACAAACGAGCG	60.408	60.111	112
	c22699_g2_i5|m.27767_ssr814	tc	8	ACGAAGGAATACGGGCATCG	TGAAATGTAGAGCCAGCACCC	60.249	60.34	148
	c26459_g1_i1_ssr61	tc	9	TTCTCCTCTACCTCCCACCC	ACAAGAGATAGATCTAAGACAAGGC	59.661	57.95	123
	c6589_g1_i1_ssr78	ct	9	AGCCCTTACTCAAGCTTCTGG	GCTCTCTTGCAGCTCTTTCG	59.72	59.279	134
	c17822_g1_i1_ssr1427	ta	9	TTACAGGGAGAGGTTACCGC	ATGCAGTGATTGTTTCGTCG	58.811	57.119	175
	c27236_g1_i1_ssr156	ag	8	GGGAATGGTAAGGAAACAGGC	TGTGGAGAAGGAAGTTGGCG	58.9	60.25	175
	c16797_g2_i1|m.13607_ssr42	ag	11	ATGACCCACAACAGCAAGG	AGATCTGGAGCAAAGCGAGC	57.959	60.462	123
	c25706_g4_i1_ssr244	ag	8	TGGGATTGAGAGCAGCATGG	TCTCAAATCTCAACACCAAGC	60.107	56.454	132
	c16507_g1_i2_ssr316	ga	8	CTCTCGCATTCTGTTGTCGG	TCCCAATACCAATCGCCAGC	59.005	60.465	136
	c37703_g1_i1|m.45586_ssr232	ct	8	GCTTATCTGATGCCAAGCGC	GCTTGAGAGCTGACCTTTGC	60.041	59.479	160
	c19283_g1_i1_ssr1511	ct	10	CCATCACGTCCCACAGATCC	GCTTCGTCATCGCTTGTTGC	60.179	60.791	197
	c20395_g1_i3_ssr2347	ct	10	GGAAGGTTGCTGGATGAATAAGC	AGACACGGACTGATTCGTAGG	59.933	59.256	177
	c25458_g1_i3_ssr107	ga	9	ACGTTATACTCCACCGCACC	CTATGAACCCTCCAGCACCG	59.826	60.179	181
	c26128_g8_i10_ssr1677	ta	8	GAGTGGGAAATGGTTTGGCG	TCTTCCACACAGTCACTTTGG	59.756	58.082	127
	c26051_g2_i5_ssr358	ga	10	GCAAGAAAGTGGTGTGTGTGG	TCCCTTACCGAGTCACTCCC	60.202	60.324	194
	c26128_g8_i5_ssr1677	ta	8	GAGTGGGAAATGGTTTGGCG	TCTTCCACACAGTCACTTTGG	59.756	58.082	127
	c21618_g2_i1_ssr183	ag	8	GAGGGAAAGCAACTTGTGGC	CCTTGCTTAAACCTTCGGACC	59.685	59.189	147
	c13155_g1_i1_ssr43	ct	8	TCTGATCCAATCCAAACGCC	ATAGAGGGCCAAACCTAGGG	58.25	58.179	127
	c15937_g2_i1|m.15320_ssr43	tc	10	CGGTCTTCACCACAAACACC	TAACACGAAGACGACCCAGC	59.339	60.039	178
	c23693_g5_i5_ssr1158	ct	8	AACACTCTGCTGCTGATCCC	CCACGAGAGAACGGAGTACG	60.036	59.903	199
	c27025_g1_i1_ssr118	ag	9	GAACTCGTACACAACAGCCG	CCGACGACTCCTTCAAGACC	59.218	60.109	170
	c18648_g1_i2_ssr234	ct	10	CTTCATCTCTCCGGCGATCC	AACTCACCGGAATTGGGAGG	60.039	59.672	105
	c20667_g3_i1_ssr82	ag	8	AGCGAGTGTAGCTCTGTGC	GTTCCACATGGGCATGAAGC	59.786	59.826	200
	c21344_g2_i1_ssr130	ct	8	CATCTCCGTCGTTGTCCTCC	TCGCTCCCATTGTGGAATCC	60.179	60.107	169
	c26328_g1_i1_ssr200	ct	8	GACAAACCTTCACCACGTCG	ACTGACGCTGGAAACTCTGG	59.42	59.966	192
	c20158_g5_i1_ssr45	ct	9	TCTTCCATCGCGATCTGACG	GTGTACGGCGAGAGAGATGG	59.971	59.97	150
	c25408_g1_i1_ssr2261	ag	11	GATTGTGTGTAGAGGCATGGC	TCTTGGGAGCAGTCTTGTCG	59.327	59.682	194
	c20643_g3_i1_ssr1907	ag	9	AGAGTACGTTGATGAAGAAGGG	GACCTCCTCTTTCTCCGTCC	57.542	59.181	109
	c24094_g4_i4_ssr214	ag	8	GAGGGAAAGCAACTTGTGGC	CCTTGCTTAAACCTTCGGACC	59.685	59.189	147
	c15197_g1_i1|m.27790_ssr89	ct	9	CTGGACAACAACAACAGCGG	TGCAAGAGGGCAAAGAGAGG	59.971	59.963	118
	c21288_g1_i3_ssr389	tg	9	GTGGAGCACTGGCCTATAGC	ACAACAGAGTCTACTAGCTTGGC	60.25	60.056	166
	c21862_g2_i1_ssr2077	at	10	GGGCTGGTCATAGATTCAGGG	TGCAGTACACAAGGAGCTGG	59.927	59.965	172
	c14188_g1_i1_ssr109	at	8	GCACGCTTCTCTTGGTTAGC	TGGTTCTGCACAAGTAAATCTGC	59.556	59.747	165
	c26248_g5_i2_ssr465	ga	8	AAAGTCACAGCCAGGAGAGC	CTCCAAGTCTGTAGCGTCCC	59.964	59.826	193
	c21848_g5_i1_ssr324	ct	8	GCAATCCGCACTCAGTCAGC	AAGTGGAGGGTGGATTTGGG	61.975	59.591	183
	c12669_g2_i2|m.14025_ssr360	ct	8	TGGTGGGCTTAAAGGGTTGG	TCAGAGAGAAAGCGGTTACC	60.179	56.968	195
	c24941_g5_i2_ssr148	ct	9	CATAGCCTTCGTGGAGACCC	TAGCTAACGGCCTGGAAAGC	59.895	60.108	122
	c49157_g2_i1|m.38171_ssr111	tc	8	ATCGCACTCACAAGCACTCG	AAGCAGGGTCTTCAAGGAGC	61.011	59.963	158
	c26775_g2_i1_ssr68	ag	8	TAGACGCAGAGACACATTGG	TCAGAACTGAATCGGACGGG	57.345	59.469	175
	c25068_g5_i3_ssr4353	ga	8	ATCAAACCACCACGGAAAGC	TGGAACCCAACATCTTATCTCCC	59.041	59.798	111
	c24077_g1_i1_ssr237	ct	8	TTCTTCTCCTCTTCACGCCG	AACTGAAATGGCTGACTGGC	59.756	58.749	114
	c23214_g2_i1_ssr137	at	10	ACAAGCAATTCCCTCGAGACC	CATGACCAATCCTTCTGCAGC	60.339	59.596	145
	c21077_g1_i2_ssr660	ga	8	TCTTCCATTCCCAGCCAACG	TTGGGAGTGTGTGAAGGTGG	60.322	59.817	168
	c23961_g1_i1|m.20451_ssr144	ct	9	CACCACTTCTCTACACACTTGC	CTTTGATCCAACTGGCAGCG	59.197	59.83	187
	c21041_g1_i1_ssr1689	ag	8	GCATATCCTTCCTTTCAGGC	GGCTCCATTACAACTACCAAGG	56.25	58.721	186
	c21362_g3_i2_ssr4704	ct	11	CGCAAGGTTCTGACATCTGC	TTGCTCCTCGCTTTCTTCCC	59.555	60.322	192
	c20804_g5_i1_ssr152	tc	9	TGCGGGTAATGTGTACAATGG	AAAGGAACCCTCGAGTTGG	58.639	56.968	166
	c26434_g8_i3_ssr110	ga	10	GGAAAGAGACAGAGACCAGGG	TTTATTGCTCAACCTCCGCC	59.447	58.541	174
	c19220_g1_i3_ssr154	ag	10	AAGATAGAAATCACGTGCCG	TGTTTAGAGCACAGCACTGC	55.957	58.771	118
	c23665_g1_i2_ssr1453	ag	8	GATTCGTGTCGGTACCGTGG	TGTCCCATAAGTGCTGCTCG	60.8	60.108	159
	c24229_g1_i1_ssr1378	ga	9	AAACTTCCTGCACCACGTCC	CTGACTCTCGATTCCAGCCC	60.818	59.896	121
	c19884_g1_i2_ssr44	ga	8	GCCCAGACCATGACTGTTGG	GTGTGAAGGTGTGTGTTAAGCC	60.962	59.967	156
	c24781_g4_i3_ssr148	tc	8	TCCCTACTCCCACTCCATCG	TTGAGATTTCGGCCTCCACC	60.106	60.035	184
	c24220_g1_i3|m.20215_ssr126	tc	9	CCACCTCACAATTGCACACC	GGTGTTGCTGTTGAGTCACC	59.685	59.337	163
	c22545_g5_i1_ssr555	ag	8	GGGTTAAGGGTAGGGTTGGC	ATGAGACTTGAAGGCACGGC	60.034	60.675	200
	c23657_g1_i3_ssr1661	ga	10	TTCGATTCGGTAAGGAACCC	CTATGAACCCTCCAGCACCG	57.322	60.179	179
	c19653_g1_i1|m.21199_ssr48	tc	9	AGATTCCTCTCCCTCTCCCG	CAAGAAACGGAGGCGAGAGG	59.813	60.738	194
	c26051_g2_i1_ssr358	ga	10	GCAAGAAAGTGGTGTGTGTGG	TCCCTTACCGAGTCACTCCC	60.202	60.324	194
	c3727_g1_i1_ssr73	ga	8	CCGTTAAGAACATATATGTGAAGGC	GTTCCTGCTTGCAATGACCC	58.112	59.755	164
	c21087_g1_i1_ssr579	tc	9	ATCAATGACCTCGAGCTGCG	AGCCACTTCAAGCCAGATCC	60.529	60.035	117
	c16239_g1_i1_ssr81	tc	8	ATATTGCTGCTCTTCTCGGC	CCAAAGCCTTTATACCGTGCC	58.124	59.596	172
	c21562_g2_i1_ssr135	ct	8	GTTCCGTCCTCCCACTTTCC	TCACCTGCGGCGATATAAGG	60.321	59.683	177
	c24279_g1_i1|m.19447_ssr65	ag	8	CCTTGACCAAACCCTCCACC	ACATGCACCCTCTGATTCGC	60.54	60.746	164
	c25064_g2_i1_ssr1840	ga	10	GTCTGAGACCGTACGTGTGG	CTCACAGTCAAGAGCCTCGC	60.11	60.736	137
	c25407_g2_i2_ssr368	ct	8	CTCCCGACACCGATAATCCG	ATGGATGCGGAATGGCTACG	60.039	60.604	143
	c14197_g1_i1_ssr1867	ga	8	GTTTCGTTTCGATCCGGAGC	CCATTCACCGTTGAAATCAGGC	59.631	60.416	105
	c21547_g1_i2_ssr413	ag	10	TGTACTGTTCCAGAACCCTGC	TCATCGAATTGGTTTCTCTCC	59.928	55.692	154
	c15972_g2_i1_ssr51	ct	9	GTTTGAACGGCAGGTAACGC	ACCTAAGTTCGGGAAGTGCG	60.385	60.038	167
	c24673_g1_i1_ssr128	ct	8	CGTGTCAGTTTCCTCTGTCTCC	TTTGAGAGGCCTTCCCATCG	60.608	59.747	180
	c21359_g1_i1_ssr704	ga	8	CTGGGAAAGGCTTGGTTTCG	TGAGGCCCATATTCCATCGC	59.402	59.963	102
	c10013_g1_i1_ssr610	tc	8	TTTGACCCAATATGGACCGG	TTCTGCTTCCATATGCTCGG	57.571	57.755	172
	c25892_g1_i2_ssr2667	ag	9	TACTTCATCGTCTGAGCTGG	TCCAATTGTCGTTCGCCTCC	56.765	60.672	156
	c18254_g2_i2_ssr41	tc	8	AGGCCCTCACCTCCATTTCC	ACAAGCCAGAGAATCGAGGG	61.575	59.461	178
	c21089_g1_i2_ssr2167	ag	8	AGTACTCGGTTGCTTAGGCG	TGTTTAACGGGCGAAAGAGC	59.827	59.13	171
	c18734_g1_i1_ssr1391	ag	9	ATTGGAGAACTGAGCCTCCG	ATGGATGGCGCATGTAAGGG	59.461	60.538	156
	c7424_g1_i1_ssr60	ct	11	TCCCACTTCACTTCCTAAGCC	GTTCCTGGGAGAGCTAACCG	59.371	59.824	114
	c46658_g1_i2|m.1673_ssr129	tc	9	TCAAGGTTGACAGGAGAGGG	AGGAGGCCCAACAAGAAAGC	58.648	60.541	167
	c23067_g3_i6_ssr45	ct	8	TACAGCAGCGAACGAAGAGC	AAGTTCAAGCAGCAATCCCG	60.733	59.116	167
	c20993_g1_i1_ssr4113	ag	8	ACATGCTCCTAAGACTGCGC	CATTGTCCCAGTGTGTGTGC	60.461	59.688	153
	c20930_g3_i1_ssr129	ag	9	TTGCAAAGTGTCCCAGCTCC	TCAGCACAGAAATGGAGGCC	60.823	60.323	108
	c20350_g1_i1|m.24294_ssr201	ct	9	GGCTTTCATGTGCTCATCGG	AAATGCAGACAGAGCCGAGC	59.62	61.024	130
	c19812_g2_i2_ssr111	ct	8	TAACCAGCCAGACCAAACGG	GTTGTGGCTGTTGTGGATGG	60.251	59.685	161
	c27363_g1_i2_ssr91	ga	8	AGAAGCGCACAGATGAGACG	CGTTTCCTTTCTGTTTGACTTCG	60.458	58.728	123
	c7166_g1_i1|m.9894_ssr56	ga	8	CGAAGTCCGTGGTTTATTGCG	ACCTTCCTATCCGCAAGTCG	60.202	59.54	183
	c26755_g3_i5_ssr3684	ga	9	ACAAGACCGTACTTTCATGCG	CTGCAACCAGTTCCAGATGC	58.934	59.475	183
	c17770_g1_i1_ssr550	ga	9	TGGTCACCGTGTCATGATGG	GGTACCATTCTGTGATCTTCGC	60.036	59.133	104
	c16573_g1_i1_ssr981	ga	8	GAGCATGAGAGGAGATGGGC	ACGAGCCACTACAAGACATCC	59.965	59.795	195
	c20397_g2_i1_ssr2065	tc	9	TACCTGAAAGCGAGTGCAGG	ACAATATCGCTAATCATGGTGG	60.037	56.367	176
	c21098_g11_i5_ssr1675	ct	9	CCCATCTCCTAGAAACCGCC	ATCGAGTCGCTTTGGCTTCC	59.893	60.741	194
	c25142_g5_i2_ssr99	at	12	ACTGTCCTCAGATATCAGTCCC	TTGCTTCGGAACTGAGACCC	58.428	59.965	157
	c17636_g1_i1|m.19961_ssr161	tc	8	TATGCTTCCACTCTCGGTGC	ACTCCGGAGCTGCAAATAGG	59.824	59.821	198
	c20923_g8_i2_ssr2155	at	10	AACTTCTGAGGGTGCGGTGC	AACAGAAATTGGGCAATGGG	63.014	56.844	182
	c26469_g2_i1_ssr401	ga	10	TAATCGTGGCCTGAAAGTGC	GCAGAGTCCGTAAATTCGTAATCC	58.551	59.791	146
	c22412_g4_i1_ssr78	ct	8	AGAGAACGAGCAAGTACCGG	TAATGGTTTCCTCTCGCGGC	59.473	60.461	152
	c23878_g1_i1_ssr33	tc	9	TCGCACACAAGCAGTCTCC	AAACCTGTTGTGTGCGTTGG	60.301	59.828	122
	c13695_g1_i1_ssr54	ct	9	TTCTCAGATTTCCCTCTGCG	ACCCGATGATCGATCACTGC	57.32	59.967	112
	c23519_g3_i1_ssr1541	tg	11	TCACATGCACAAGGATCAGC	GAACAAGCTCACTTACAATTGG	58.544	55.913	120
	c19579_g2_i1_ssr58	ag	9	CACACTCATCTCCCACACCC	ATGATCGAAGCCAGACGACC	60.036	59.897	147
	c24890_g2_i1_ssr247	ga	9	ATGAGCTGAAGTTGGCGAGG	GAGATGAGCATGGCATTCCG	60.392	59.127	136
	c23055_g1_i1_ssr173	ct	8	CGTTGTCTTTGTCGTCGTCG	AATTACGGGCGTGGAGATCG	59.844	60.249	200
	c22437_g2_i1|m.14486_ssr87	tc	9	CTGTGGAGAGGAGAAGAGAACG	ACCACCACCACCAACTTTCC	59.837	60.397	175
	c18814_g1_i1_ssr1702	ct	8	TCCTATGTGCAGGTGGTTGC	CTGACACTGCAGTTGAGAACC	60.322	59.13	191
	c23045_g2_i2_ssr1647	ag	10	CATTTGGAGGACACAACCGC	ACCCATTTGAGCATTTCCTCC	59.759	58.539	119
	c26172_g1_i2_ssr559	tc	9	CCTCGGGAAAGAAGGGTTCC	TGCCTATCGAGGGACAGACG	60.035	61.102	151
	c8449_g1_i1_ssr27	ct	8	TAGTAGCAAATCCGCCGCC	TTAGGATTTGGGACGGACGC	60.227	60.108	176
	c25590_g1_i1_ssr228	ct	8	TAACAGCCGTTGATCTGTGC	GCAGACAGCATGTGTTTCCC	58.561	59.758	190
	c22591_g3_i3_ssr2373	ga	8	ACTCCTCCTGGATAATTACGAGG	ACCTACCCTACCGTCTCTCC	58.847	59.45	190
	c21505_g1_i1_ssr150	ag	8	TGTATTCCGATGACAGTCCC	ATCTGCTCTAGCGCTCAAGG	56.729	59.611	198
	c22119_g1_i2_ssr254	ag	8	AGGATCACACTGACAGCACC	TAGTTCCATGCACCTGGACG	59.677	59.751	171
	c17188_g1_i2_ssr34	tc	10	TGAATACTATGTGTGAACACCTCC	TAGGGTACGAGCGCAAATCC	58.269	59.896	146
	c18376_g2_i1_ssr150	at	8	TCCGTGTCACAACCTAGAGC	TGGCATCTCGTTTACCTCGG	59.398	59.825	166
	c20280_g2_i2_ssr128	ct	8	ACAGAGATACATCAACAATCAGGC	GCTCACAAGGCAATGCTTGG	58.878	60.389	196
	c20305_g3_i1_ssr60	tc	10	ACATCAACTCTCACTGTTTCGC	TCTTCACGATCACAGAAAGATGC	59.197	59.071	176
	c20062_g1_i2|m.23342_ssr85	tc	9	CAGCTGCTAACCAAAGGACG	GCCATGTGTGCTGGAATTCG	59.201	60.179	179
	c22888_g5_i2_ssr731	ta	9	CAAAGCTTCCAGTTGCCTCC	TGAGCATCTGTCCCTCAAAGG	59.4	59.72	190
	c26727_g4_i1_ssr265	ac	9	GGGAGAGAGAGTACAGTGCC	GTAGCCATGGGAGTGAGTGG	58.892	59.821	200
	c15805_g1_i1_ssr96	ag	8	GTTGTCCGAACTCGAAGCG	GCACAGCCGAAATCAATCCC	59.227	59.899	149
	c13126_g1_i1_ssr1011	ag	8	TACGAGGAACAACACGTTGG	CGAGTCACAGAGTACAGAGCC	58.144	59.868	126
	c18613_g1_i2_ssr1774	ag	8	TGTGGAATCTTTGGTTGTGC	GCCAGATCTGCCTTTGATGG	56.824	58.97	112
	c10324_g1_i1|m.4601_ssr54	ct	8	CGCGTCTCTCCTCATTTAGC	ACATGGAGTGAGTGTAGCGC	58.518	60.109	117
	c22545_g5_i2_ssr555	ag	8	GTCGGGTCCATGGATTATGC	TTCGCGGACACTACTGTTCC	58.476	60.039	172
	c26013_g1_i3_ssr149	ga	8	CTACAGTTGCCAACAGTCGC	ACTTCCGGATCCTTGTGTGC	59.487	60.322	182
	c23653_g1_i2_ssr67	ca	8	CTCCACCATCTTCGCCTTCC	GGCAAGAAACCCTAAGTGGC	60.463	59.111	150
	c20696_g1_i1_ssr182	ga	9	AGCCTACAACCTACAACAGTCG	TGATCCTCTTGGCGTCTTCG	60.029	59.827	146
	c17934_g1_i1_ssr692	ga	8	CTCTCGTACGATCGTACCCG	AGTTGGTTTCGCATTTGGCC	59.494	59.967	177
	c26489_g3_i1_ssr62	ct	8	CCCAGAAGATAGTCTGCGCC	CAGAGGCGTCAATGCAAAGG	60.25	59.83	114
	c19136_g1_i1_ssr443	ct	9	CAGAGCAAACAGAACACGACG	ACAAAGAATGGCAGAACAGTGG	60.071	59.375	165
	c20969_g3_i1_ssr121	ct	9	CCTTGACTCAGGACTTCCCG	GGTTGGCGACGTTTCTTAGC	59.752	59.835	188
	c24790_g1_i1_ssr2075	ct	9	AGTTGGACAATGGAGGCAGC	GTTTGAGTGCGCACTTTCCC	60.61	60.318	193
	c21239_g4_i4_ssr2828	ag	11	GCAGATGGGTTTCCCTCTCC	CGAGGGAGATGGAGTAAGACC	60.107	59.042	198
	c23028_g1_i1_ssr66	tc	8	AGGAAATGGAGAAACAGGTCCC	ATTGTCTTCAGATGTCGGGC	59.958	57.97	109
	c19294_g1_i1_ssr1670	ga	8	TTTCTGGGTCGACGGTTTGG	GCTCTTCCGATCTGCATTTCC	60.533	59.399	137
	c21772_g1_i1_ssr340	ag	8	AGAGACTCAGATACTCGCGG	TGTTGATTCTGGCATGGAGC	58.411	58.533	182
	c21773_g1_i3|m.6275_ssr24	tc	8	GAAGCTGTCTTACTCTGCTGC	CCAGAACGAGAGATCCGAGC	59.001	59.97	175
	c26450_g2_i1_ssr2258	ta	9	GGTGGACTTGAAAGCACAAAGG	ACTTGAACACACATTAAGCCC	60.224	56.715	173
	c22026_g1_i3_ssr69	tc	8	GAGCTACTACAAAGCCATGCC	TGGTTACTTGTGCAGAATGGC	59.057	59.114	134
	c26562_g10_i1_ssr1812	tc	9	TTCCCGTGCCGTGTCTTTCC	TGTCAGTGTTGATGCTTCGC	63	59.132	157
	c23391_g5_i3_ssr648	ct	9	TGTTGTTCTTTGAGGGTACGC	TTCGGGCTTAACTACCTCGC	58.785	59.826	172
	c21772_g4_i2|m.18436_ssr89	ct	9	CTGGACAACAACAACAGCGG	TGCAAGAGGGCAAAGAGAGG	59.971	59.963	118
	c26547_g4_i1_ssr2057	ga	8	ACCCTCGCTACTTAAACAGG	ACAACAATCCCTCTGTCTGTCC	56.947	59.961	177
	c23363_g1_i1_ssr115	ct	8	TGAGTGAAGTCCCAAAGGCC	AAATGCCACCATTTCCGACG	59.89	59.474	175
	c26043_g3_i2_ssr1215	ag	8	GTAATCGCCGTTTCGCATCC	CTCCTCTGCAAGTAAGCCC	60.042	57.532	190
	c22655_g6_i2_ssr2625	ga	9	GAAAGAGCCACCGAGTACCG	GCCTTACGAACTACGAAGCC	60.458	58.724	143
	c8356_g1_i1_ssr631	ag	9	GCAATCCAGTGAAGCATGACC	CTCTCTTTGCCGCACAACG	59.866	59.795	187
	c19642_g1_i1_ssr85	tc	10	TCGTGAATAAGAGCTCTGCG	GACGATTGGAATTCCGCGC	57.805	60.011	166
	c25818_g2_i2_ssr40	at	8	CGATCTTGACACTGCAGACG	GGTGCAATTCTTTGTGCAAGG	59.012	58.862	152
	c26166_g3_i1_ssr982	ct	8	TGGCTGATGAGAGAGTGACG	GCCTCTAGATCGATGAGGCG	59.186	59.83	197
	c21514_g6_i2_ssr1428	tc	8	GATCCTTCTCTTCGGAGGCC	GTGCACTGTGGTTGTTGACG	59.609	60.248	160
	c15535_g2_i1|m.20503_ssr74	ct	9	AACCCAACACCAGAGTCTGC	CCAGCTGTTAATGGAAGCCC	60.179	58.894	136
	c24533_g1_i1|m.22818_ssr80	ct	8	GCTAAGGTCTCCTTCGCTCC	ATGACTCGGGAAACGGAAGC	59.897	60.391	188
	c10921_g1_i1_ssr98	tc	8	GACATTGGAGCCTTAAAGCTGG	TGGAGGACAGAAATGGCTGC	59.575	60.323	117
	c23614_g3_i2_ssr2305	ga	9	CCCGATAGTGCCTTTCCACC	TTGTTGTGATGTTCGGTGCC	60.464	59.334	104
	c21562_g2_i3_ssr135	ct	8	GTTCCGTCCTCCCACTTTCC	TCACCTGCGGCGATATAAGG	60.321	59.683	177
	c663_g1_i1_ssr594	ag	8	GAGGAAGGAGGTGGGTTTCG	CTCACAAGTCTAAAGTCTAAACCC	60.036	56.971	112
	c20821_g2_i1_ssr1496	ct	9	GAGATGAGCATGGCATTCCG	ATGAGCTGAAGTTGGCGAGG	59.127	60.392	136
	c18493_g1_i1_ssr23	ct	9	CCACAAACCAACAAGTTCG	CCTTTCATACTGCGAGTTTCCC	55.176	59.322	182
	c7422_g2_i1|m.8290_ssr29	ga	8	CCTAAGCCAACTGCCTCTGC	ATTCGATGCTCCTTTCCGCC	61.029	60.816	113
	c24711_g1_i1_ssr2342	tc	8	AAGACGCATGTACGACGACG	TGCCGTAAACACAACTTCACG	60.792	59.672	154
	c13193_g1_i1_ssr122	ct	8	CATCTCCGTCGTTGTCCTCC	TCGCTCCCATTGTGGAATCC	60.179	60.107	169
	c20924_g2_i2_ssr156	ct	10	ATCCTGATTCACGTGCCTGC	TGCACGAACCTGAGGATAGC	60.746	59.824	118
	c15230_g1_i1_ssr652	tc	8	CATTCTGTTGCGCACTCTGC	CTTGCTTGTGCCATAGCTGC	60.454	60.179	173
	c24116_g3_i1_ssr102	tc	11	AGCACTCCCTTCCCTACTCC	AGATCACTATCGCGCTCAGC	60.326	60.04	167
	c13635_g1_i1_ssr45	ct	8	AGCAAAGCGAGCGGTATAGC	CGATTTGCGCTGAAAGTTGC	60.876	59.295	103
	c29308_g1_i1_ssr95	ag	8	ACTGAATTCTGGTGATCTACAAGC	TCAACCAGGCGAACAACACC	58.818	61.099	167
	c19531_g1_i1_ssr78	tc	8	GCAACTCAATGTGAAATGCCC	AGGAGACAAATCGCGGAAGG	58.66	60.108	116
	c20137_g4_i1_ssr67	ct	9	GTTTCTTTGTGACCTTATCTTCCC	CCGGCTGACAGTCTAATTGC	57.744	58.99	200
	c22180_g1_i4_ssr2643	ag	9	GGCTGATTGAATGCACTGGG	TCAAGCAATTCAGCGTTTGC	59.541	58.23	145
	c23710_g2_i1_ssr128	tc	9	GCACTTTCTCGAGAAACGGC	GCTGAGCCCTAGAAAGACCG	59.836	60.179	183
	c26471_g10_i2_ssr348	ct	8	TTCGAATCTAGCGCATACCC	TGAGCATATGACAAACTGGG	57.566	55.426	192
	c26203_g3_i1_ssr284	ag	9	TACCCAGCATTGCTTGTTGC	CTAAACAAACCCAACTCCCGC	59.397	59.731	131
	c21398_g1_i2|m.6827_ssr21	ct	9	GGATTAGGAGTTTCTGGAGGC	TGAGAAGTCTTGCTCCAGCG	57.799	60.038	135
	c19139_g1_i1_ssr1581	ag	8	ACGTTTAGACTTGAAAGTAGCTGC	GGGCAATATGAAGCTGTCCC	59.552	58.678	172
	c14495_g1_i2_ssr1530	ag	9	GAAGAACTTCGATCTGCACGG	CAGCAGTGTCTCCCTAACCC	59.344	59.749	103
	c24243_g1_i2_ssr2013	ag	8	ACGTGGGTTTGTTTACCACG	TGGATGAGTACTGAAAGAAATGTGC	58.984	59.587	154
	c22767_g1_i2|m.2745_ssr101	ct	9	AAGAAACACGAGGTGGGTGG	TGAAGAGAGATCGCCATGGC	60.179	59.894	142
	c20085_g1_i2_ssr1926	ag	9	TTAAGCAGTGGAGACGAGGC	CAACTTGCACTTCTTCCGCC	59.753	60.04	115
	c8658_g1_i1_ssr1155	at	9	TAAATTTGCATGCACGGCCC	GTGATCACTCACGAGACCC	60.108	57.276	139
	c25964_g2_i3_ssr73	ct	11	TAACCCATCGACCACTTCCC	AGCTTCTCTAGTTCCGCAGC	59.093	59.825	133
	c18300_g1_i3|m.24690_ssr384	ga	8	CTTGCTTGTGCCATAGCTGC	CATTCTGTTGCGCACTCTGC	60.179	60.454	173
	c15715_g1_i1_ssr889	ga	9	ACGGTGCTTACAAGTTTGCG	TCGGCATTTCAAGACTCAAGG	59.693	58.573	157
	c19039_g1_i1_ssr102	ct	8	TCATACACGCACTCTCTGCC	ATTGTTGTTGCTGCTGTGGC	59.827	60.25	183
	c26942_g1_i1_ssr1225	tc	8	GTTGGACATGATCAACGGTAGG	AAATCATGCAGTGTGTGGG	59.064	56.088	132
	c20520_g1_i1|m.8849_ssr68	ag	8	GTCCCTTCCTCTGCCAATCC	TACGATTGAGCTGCATACGC	60.107	58.513	122
	c17818_g1_i2_ssr286	ct	8	AGATACAACCCAGTACAAACACC	TGCAACTCGGAAGAAGGAGG	58.351	59.678	171
	c19051_g2_i1_ssr1436	ag	9	GTTCTGGGCGATGACTACCC	TTAGCTTAGCCTCCCACTCC	60.179	58.503	177
	c20305_g3_i3_ssr60	tc	10	ACATCAACTCTCACTGTTTCGC	TCTTCACGATCACAGAAAGATGC	59.197	59.071	176
	c20514_g1_i1_ssr304	ct	8	ACGGATCAGAATAGCCTGCG	ACTTCCTTGGAAACCAGCCG	59.967	60.537	144
	c22780_g1_i1_ssr1635	ag	9	TTCCGTGGCGTGCTATTTGG	ACTAAACCCAAACCGGCTCC	61.302	60.251	195
	c23663_g1_i3_ssr680	ga	8	CTCTCGTACGATCGTACCCG	AGTTGGTTTCGCATTTGGCC	59.494	59.967	169
	c21535_g1_i3_ssr184	ga	9	CGAGATCAACCGAGGAGACG	GGTTGCTGCAGTGAGAGTGG	59.972	61.233	124
	c20792_g1_i1_ssr192	at	8	CAGCAATACAATGAGCGGCC	ACCCGACCTGACAATAACTCG	59.97	59.796	199
	c20948_g2_i1_ssr155	ga	9	GCAGAGTGGATGGTAATCATGG	AATAGTAGAGGCAGGCAGGC	58.855	59.238	190
	c25194_g1_i1_ssr50	ct	8	TACAGCAGCGAACGAAGAGC	AAGTTCAAGCAGCAATCCCG	60.733	59.116	167
	c21463_g1_i1_ssr1004	ga	8	ACGCTCGAATGGAGATTGGC	TGACATAGGTGGACCAAGCG	60.812	59.751	198
	c24559_g2_i1_ssr383	tc	9	CGACGTTGCGTAGTTGTTGC	TCGAAGCAAGCAATCAAAGC	60.717	57.663	135
	c10437_g1_i2_ssr1198	tc	8	ATCAAATCCTGCCCTCGTGG	TCCCAGCTCTCTTGCTCACG	60.107	61.882	139
	c21077_g1_i6_ssr660	ga	8	TCTTCCATTCCCAGCCAACG	TTGGGAGTGTGTGAAGGTGG	60.322	59.817	167
	c23507_g1_i2_ssr806	ag	10	TTGTCCTCCGATGGTGAAGC	TTCGATCTCTCCCACGTTCC	60.036	59.184	182
	c21714_g2_i1_ssr150	ta	8	TGTTCTTATCTTCAGGCAATCCC	AATACTGGTGGCATTTGCGG	58.473	59.183	182
	c21269_g4_i1_ssr34	ct	9	AGAACCAGGGCACGCTTTCC	AGAAGAGGATCAGCTAGGGC	63.032	58.284	124
	c18950_g2_i1_ssr954	ga	10	TCTTCGAAGCTACGGTTCCC	TTCTCCACTGGATCATGACC	59.471	56.619	198
	c26576_g1_i1_ssr1092	at	9	AGTTTGGGTGCGTTGAGAGC	AGGTCATCTAATTATACGCACC	61.167	55.507	195
	c18146_g1_i1|m.9584_ssr51	tc	9	CATTCCAACCTCACATCGGC	TCTGGGCCACGTAAATTCCG	59.265	60.392	192
	c14684_g1_i1|m.607_ssr595	tc	8	ACGAAGGAATACGGGCATCG	TGAAATGTAGAGCCAGCACCC	60.249	60.34	148
	c22287_g1_i3_ssr938	ag	8	GCCTTAGTTGGTCACCCAGG	TCTCCTAGTTTGTCGACGCC	60.323	59.475	113
	c26975_g3_i1_ssr1319	ag	8	ACACACGATGATGCCACTGG	TGTTGCGAAATACAGGACAATGG	60.675	59.81	193
	c17824_g1_i2_ssr1081	ag	9	TGGTTCTTGACGATGAGGCC	TGTTCATTTCCAGGGCAAGC	60.036	59.032	188
	c20615_g1_i2_ssr275	ag	9	GTTTGAGTGCGCACTTTCCC	AGTTGGACAATGGAGGCAGC	60.318	60.61	193
	c21310_g2_i1_ssr2671	ag	9	AGACTGATAGAATCGGAACCGC	ACGTTTCAAAGCCTCCTTCC	59.965	58.394	188
	c20957_g1_i1_ssr118	at	9	ACACAAACCCAATCGAAACCC	CAGGCCAATCCCTACAGTCG	59.316	60.179	168
	c22309_g1_i2_ssr438	ag	9	GCTGTCTCTCGGGTATGACC	CATCTGCCGTCCAACAATCC	59.614	59.265	177
	c13364_g2_i1|m.30619_ssr107	ct	8	GGCCAGAAGAGCTCAAATTCC	TGGGTTCGAGGATCTCTAATCG	59.252	59.115	154
	c21975_g1_i1|m.1817_ssr25	ct	8	TTTCTGAGACGCCAACGCC	GAAGAGTGAAGAGGTGGTGGG	60.959	59.997	143
	c17325_g1_i1_ssr152	tc	9	TGCGGGTAATGTGTACAATGG	AAAGGAACCCTCGAGTTGG	58.639	56.968	166
	c18613_g2_i1_ssr833	ag	9	CGCTCCCTTGTTCTTGTTGC	TACAGTCGTGCAGTACTCGC	60.04	59.833	181
	c22735_g2_i1_ssr2638	ag	10	CTGAAGGTCCACTTGGCAGG	TTCGCTACCAGAGACATGGC	60.607	59.824	186
	c22967_g3_i1|m.3185_ssr36	tc	9	CATTCCAACCTCACATCGGC	TCTGGGCCACGTAAATTCCG	59.265	60.392	192
	c20948_g2_i3_ssr1469	ga	9	GGATCGTGCAAGTTTCCAGG	AATAGTAGAGGCAGGCAGGC	59.195	59.238	155
	c1967_g1_i1_ssr223	ag	8	GACGCGCAAGAACTTTCTGG	AATGGGTCATGTCACCAGCC	60.111	60.324	126
	c19147_g1_i1_ssr2769	ga	8	GAACTCTCGAGGCAAGGACG	CGGCTACTCTCACTATCTCTTCG	60.457	59.814	185
	c25308_g1_i2_ssr2269	ga	8	TGGATGGATCAGATGCACGG	AAAGCAACAATCCAACACCC	59.893	57.091	143
	c17190_g1_i2_ssr1490	ga	9	TTGCAGACTTCTCCTCCACC	GGGTTTCTTTGTATTTCCGC	59.313	55.251	157
	c17285_g1_i2_ssr788	ct	11	AAGTGTTTCGGACCACCAGC	AAGCTGAGAGATCCATCACC	60.818	56.702	194
	c16667_g1_i1_ssr552	ct	10	CAAGATGCCTCCCGATCTCG	CTGGAGGTTCTGGTGGTTGG	60.319	60.251	133
	c20219_g1_i1_ssr184	tc	8	CTCTTTGGCCTCTGCTCTCC	ACTGACTGCGTTCACTAAGC	60.108	58.215	174
	c23038_g5_i1_ssr1148	ga	11	CCAAGGCACACACACTCTCG	CCTAGAAGGATGGCTAGTGGC	61.224	59.654	103
	c17860_g1_i1_ssr1146	ag	8	AGCGAACAAGGGACATTCGG	CCGTCCGTCCACTATTCACG	60.674	60.525	152
	c13224_g1_i2_ssr113	ct	8	TCATGTCTCGTAGTCGTAGC	CCGGCACAGGATTTCTCTCC	56.608	60.463	141
	c23263_g4_i1_ssr1968	ag	8	ACAGAGACCCAAACACTCCC	ATCTCTCTGTTGCTGACCGC	59.234	60.108	181
	c10042_g1_i1|m.2297_ssr45	tc	9	CATTCCAACCTCACATCGGC	TCTGGGCCACGTAAATTCCG	59.265	60.392	192
	c22514_g1_i1_ssr221	gt	11	TCATGCTTGCAAGGCTTTGG	CTGACTGCGGATCTTTCTTGC	59.681	59.604	169
	c17999_g1_i2_ssr1212	ga	8	CTTGCTTGTGCCATAGCTGC	CATTCTGTTGCGCACTCTGC	60.179	60.454	173
	c18281_g1_i1_ssr1104	ga	8	ATGGTTGTGCTAGGTGGTGG	ACCCAGAGTAAACCAAACCC	59.962	57.33	101
	c22791_g4_i2_ssr2060	ag	9	TTTCCGATCAGATTGACGGG	ACCGGTGGGCAATACATATCG	57.69	60.271	135
	c20800_g4_i1_ssr4604	ct	9	TGTTCATTTCCAGGGCAAGC	AGCTAGTTGGACTTTGGAGC	59.032	57.519	160
	c25401_g3_i1_ssr228	ct	9	ACTCAAAGGTTCCATTGACGC	GAGAAGCGGTGTGAAATGGG	59.12	59.195	134
	c15299_g1_i2_ssr2252	ag	8	TGGCACGGAAAGAAATTGGC	GCTCGAGATCTCCCTCATCC	59.683	59.112	185
	c18760_g1_i2_ssr1128	tc	8	TTGAGTAACTTCCTCGGCCG	TCGTACCGTCGAGGAAAGC	59.754	59.496	129
	c19922_g4_i1_ssr23	ct	9	GCGTGTTGTGTGTTAGCAACC	AGAAGAGGATCAGCTAGGGC	60.858	58.284	116
	c24242_g1_i1_ssr150	tc	8	AACCATATCCACCACCTCCC	CGTCTAGAGGTTCGTGGTCG	58.777	59.903	179
	c18813_g2_i1_ssr3264	tc	8	TGGGAATGCAGTGGTTTACG	CACCTTGCTTGAATGCCACC	58.471	60.038	112
	c25384_g3_i2_ssr1404	tc	9	ACCTAGTTCACTTGGCTTTGC	AGAGGCCTGGAGAAACGACC	58.769	61.546	125
	c24718_g1_i1_ssr280	ag	9	TGATTGTTGCCAACCATGACC	CATCTTTGCACGCATGGTCC	59.382	60.179	156
	c20580_g1_i2_ssr1016	ct	8	CTAACGGTCTTCGCCTCTGC	TCTCGGATTCGGTGATAGGC	60.803	59.04	105
	c13811_g1_i1_ssr77	tc	8	TCCAAACGCTTCAGAAGAGG	AGAGTTGGCAGTTTGAGGGC	57.83	60.538	176
	c20852_g2_i1_ssr431	ag	8	TGTTGGTGATTCACTTGCGC	AGCAGTGTGACGATGGTAGC	59.689	60.109	197
	c15510_g4_i1|m.20039_ssr46	tc	8	AGCTGCGACCTTCACAGAGG	TGAGATCAAGGAGTGCGAGC	62.165	59.826	196
	c16671_g1_i1_ssr2239	ga	10	AACTGCCCAGATGCACTAGC	TACTAAGCTGCGCACCACC	60.394	60.079	128
	c18987_g1_i2_ssr25	ag	8	CGTGATTCTCAAGTTATAAACCGG	CGTCGTCTGTAAATGCCAGC	57.967	59.63	168
	c24559_g2_i2_ssr1547	tc	9	CGACGTTGCGTAGTTGTTGC	TCGAAGCAAGCAATCAAAGC	60.717	57.663	135
	c25906_g6_i1_ssr1802	ag	8	TCCAAATGTTTGTGTGCGCG	GAAATCCCTCTGAAGCTGCG	60.594	58.987	112
	c21763_g1_i2_ssr1793	ga	9	CCATAAACAATATCAAACCGGC	AGCTTCATCACCCTTGCTCG	56.097	60.392	187
	c23994_g1_i2_ssr39	ct	9	ACACTCTTGCAGGCAACACC	AATTAGTTTGTGGGCAGGCG	61.103	59.112	200
	c15867_g3_i2_ssr2045	ga	9	AAGGCTCGAACCTGTACAGC	GGAGGCAGTACTACTCCATCC	60.037	59.035	185
	c24370_g1_i1_ssr2188	ta	8	ACCAGCTTGGAAACTACACG	ACAAGTACCACCTTCTCAACC	58.121	57.513	111
	c17093_g3_i1_ssr2115	ag	10	TATACCTGCGTTTCCTTGGG	ATCGGACTCTGAAAGCGGC	57.297	60.154	120
	c134_g1_i2|m.20171_ssr42	ct	9	CCACTCCTCTCTTCACACGC	ATGAGTAGGTCGCTGGTTCG	60.389	59.544	159
	c17901_g3_i1|m.8042_ssr54	tc	11	TGCACTGCGGATATACTCGG	TTGTCCTCCGATGGTGAAGC	59.686	60.036	183
	c17516_g1_i1_ssr137	ct	9	CATGCGGGTGTGACTCTTCC	CTGTGGACCAAGACAGCTCC	61.021	60.321	123
	c23532_g1_i1_ssr1592	ga	9	AGGAGGCCCAACAAGAAAGC	TTGTCTGGTTGGATGGTTGG	60.541	58.006	137
	c1330_g1_i1_ssr78	ct	9	TGCCAGAGTTCAGAAATGTATGG	TCGCATCCTCAGTTGCTTCC	58.736	60.392	177
	c26670_g1_i5_ssr2063	ga	8	ATTTGGGAGCTCTCGATGCC	TTTACGACGGAGACCATGC	60.179	57.571	188
	c12081_g1_i1|m.2516_ssr90	ga	9	AAAGCTCACCTTCAGGCTCC	CCTCCATTGCCTCTCGTAGC	59.963	60.25	102
	c20280_g2_i3_ssr128	ct	8	ACAGAGATACATCAACAATCAGGC	GCTCACAAGGCAATGCTTGG	58.878	60.389	196
	c18613_g1_i6_ssr1918	ag	8	TGTGGAATCTTTGGTTGTGC	GCCAGATCTGCCTTTGATGG	56.824	58.97	112
	c18590_g1_i1_ssr149	ag	8	ACAACCACAACAACTCACTTGG	TGAGTTACATGTCGTCTGCC	59.508	57.636	181
	c7270_g1_i1_ssr67	tc	9	TCCCGTATAATGATGCAATTCGC	TCACCTCGCTCATGATCACC	59.565	59.538	131
	c20711_g1_i1|m.13640_ssr53	tc	8	GGTAGCTTTCAAGGCTTGCC	AGGCCATTCTTGTACGTGGG	59.472	60.035	161
	c23150_g3_i4_ssr211	ta	8	ACTGGACACATTTCAGCACC	GCACTTGATCGAGACTTCCG	58.391	58.727	102
	c19289_g2_i1_ssr872	tc	11	CGACCACGAGCAATACCTCC	TGATGATTGGCTCGATCTTATACC	60.528	58.276	145
	c10937_g3_i1|m.8831_ssr44	ct	8	ACGAGAACTCCAAGCTTTACCC	AGCACCGGTACCAGTAAAGC	60.29	60.037	164
	c20717_g7_i6_ssr1365	ag	9	AAGAATCTTCCGCTCCGACG	GAATCGGAGCAGCGAATTGG	60.179	59.694	181
	c19976_g2_i1_ssr234	tc	8	CACCTTCTCCTTCTCTCAGACC	AGAGTGCAAGAGAGAGAGGC	59.504	58.815	199
	c26009_g3_i1_ssr1103	tc	10	AGGTCTACCTCCTCACCACC	CCTCACCACCTCCATTTCCC	59.959	60.034	116
	c14175_g1_i1|m.35849_ssr74	ag	8	CCTTGACCAAACCCTCCACC	ACATGCACCCTCTGATTCGC	60.54	60.746	164
	c16490_g2_i1|m.7064_ssr69	ga	9	CAGAGACATCTCACACACGC	TCCTCTCACGCACTCTCTCC	58.656	60.678	189
	c21275_g4_i1_ssr158	tc	8	ACCAATCCATCGCTCCATAGG	GAAAGTGCGTCTATTTCCGGC	59.651	59.938	200
	c15273_g2_i1|m.27028_ssr277	ga	10	TACGATCCATCCATCCACGC	TCTGGTCTTCGGATCTGTGC	59.683	59.467	108
	c6526_g1_i1|m.2463_ssr69	tc	9	ACTGCTTCTATCCTCAACAACG	AAGGTGGCAGTGCAAGAGG	58.41	60.228	174
	c20002_g3_i1_ssr1127	ag	11	TATGCCCATCAACTCCTTCC	CAGCAACTTCATCAGCCTCC	56.97	58.907	197
	c15850_g1_i1_ssr211	ag	8	TGCCTTGAGATTTACACACTGG	TGGTGGGCTTAAAGGGTTGG	58.589	60.179	179
	c16063_g1_i1|m.10857_ssr292	ga	10	TACGATCCATCCATCCACGC	TCTGGTCTTCGGATCTGTGC	59.683	59.467	108
	c15084_g2_i1_ssr1501	ga	9	AGTTCAAGAAGGTGGGTGGG	CGGCCAAACAGATGCAAGC	59.521	60.445	198
	c22466_g1_i2_ssr175	at	9	TCCGACAGATAGAATGGACCC	ATCCTAATCCTCCCTCTTGG	58.683	55.353	169
	c17818_g1_i1_ssr286	ct	8	AGATACAACCCAGTACAAACACC	TGCAACTCGGAAGAAGGAGG	58.351	59.678	171
	c17093_g1_i2_ssr543	at	10	TGCAATCTGGGATGTGGTCG	CAGAATGTCACCATGCAGACC	60.393	59.258	100
	c14847_g1_i1_ssr307	ag	9	AACCACCCGTTGTTCCTTGG	CCTTCCTCAGGTCTCTGTGC	60.754	59.751	181
	c22705_g2_i1_ssr750	ag	9	AACCGAGCCTGTGATGATGG	CTTCTCCAGATTCACCTTCCC	60.108	57.726	193
	c25178_g3_i2_ssr337	ga	9	TCCACCTCTTTGCACCATGG	AATCCAATTGCGACACCAGG	60.251	58.823	164
	c18353_g2_i1|m.5523_ssr114	ct	10	TGTTCCACGAATGCCTTTGC	TGGACCATTTCCTCGTAGCG	59.686	59.825	156
	c30533_g1_i1_ssr175	ca	9	ACTCTTAAGTCGAGGGCAATGG	GTCTGCAGTCTGAAACATGCG	60.093	60.136	178
	c21790_g1_i2_ssr53	tc	9	TTTGCTTTCTCTTCCCTCCC	GCGAAGGAGATCTTGAGGAGG	57.413	59.932	191
	c19616_g1_i5_ssr1203	ga	9	AGACATTAGAGATAGTGCGCC	ATGACCCTGTCTGTCACTGC	57.348	59.677	200
	c6668_g1_i1_ssr3031	ag	8	TCGCTCCCATTGTGGAATCC	CATCTCCGTCGTTGTCCTCC	60.107	60.179	169
	c26992_g7_i2_ssr198	tc	9	GGAGGCAGTACTACTCCATCC	AAGGCTCGAACCTGTACAGC	59.035	60.037	185
	c14299_g1_i1|m.1839_ssr25	ag	9	GGCAAAGGCAAAGGCAAAGG	GATACAGTGTTCCGCCGAGG	60.886	60.528	149
	c17248_g1_i1_ssr43	tc	9	TCGCACACAAGCAGTCTCC	TCTTTCAGAGCCAAGACCGG	60.301	59.678	159
	c23771_g1_i2_ssr90	tc	9	ACTAAACCCAAACCGGCTCC	ATCAAGAGAGTTTCTGCGGC	60.251	58.268	125
	c27589_g1_i1_ssr70	tc	9	ACTTGACAACGACGACGAGG	AAGAACGACACTGCAACTGC	60.318	59.342	200
	c20079_g3_i1_ssr433	ta	11	TCCGCGCATGTACATACACC	CCCAACTCTTGTAGCCTCCC	60.529	59.747	178
	c13894_g2_i1_ssr829	ga	8	AGCACCGGTACCAGTAAAGC	ACGAGAACTCCAAGCTTTACCC	60.037	60.29	164
	c24088_g3_i1_ssr2878	ga	9	AGCCATTCCAACACTGCTCC	GGAAGGGTGTGATAGGCTGC	60.61	60.465	120
	c21542_g3_i2_ssr406	ta	10	GCCTGAGGAGATCGAGAAGC	TCTGCTTGAGCTGGTGTGG	59.968	59.928	109
	c20814_g1_i1_ssr109	ga	9	ACGTTATACTCCACCGCACC	CTATGAACCCTCCAGCACCG	59.826	60.179	181
	c24790_g1_i3_ssr628	ct	9	AGTTGGACAATGGAGGCAGC	GTTTGAGTGCGCACTTTCCC	60.61	60.318	193
	c10946_g1_i1_ssr1267	at	8	TGCAGCATCTTCTTAATTACTAGGG	ATTAGAATTCACCTCGCACG	58.709	55.957	199
	c25408_g1_i6_ssr1331	ga	8	AATCCATTTGCCACTGCTGC	ACCTACTGCAAAGTCATGCC	59.752	58.174	155
	c8150_g1_i1_ssr548	ag	9	ACCGGAATTTCCATCGGAGG	GTAAAGGCATAAACCCTCGCG	59.82	59.67	134
	c5697_g1_i1_ssr367	ct	8	AGTTGCTTGGACGAAGACGG	AGGGATTGCCGTTCAGTCG	60.6	60.079	190
	c28487_g1_i3|m.22341_ssr157	ct	8	GCAGAAGCGACGCAAATAGG	GAGAATAATCCATTGCCGGCG	59.973	59.802	196
	c21742_g9_i1_ssr495	tc	8	TAGTTCCATGCACCTGGACG	ACGTAGATGACCTTCCTTGG	59.751	56.649	136
	c23073_g1_i1_ssr68	tc	9	GAGAGGCGTCTTGATAAACGC	TTTCCGACCTGAATACCGGC	59.411	60.108	158
	c17932_g3_i1_ssr76	ct	8	ATAGCAACAGTCCGCCACC	ACATGAACTGTGGTGGTGGG	60.078	60.179	179
	c17119_g3_i1_ssr937	ag	8	TACGAGGAACAACACGTTGG	CGAGTCACAGAGTACAGAGCC	58.144	59.868	126
	c17703_g2_i1_ssr95	ct	8	ATTACGGGCAGTCAGTCACC	TGGATCCGATGGTTTCAGCC	59.751	60.107	182
	c26496_g4_i2_ssr218	ga	8	CTACAGTTGCCAACAGTCGC	ACTTCCGGATCCTTGTGTGC	59.487	60.322	186
	c23821_g1_i1_ssr194	ta	9	ACATGCAAACATCACTCGGC	TCACCTGTTCTAGATGGGCG	59.477	59.176	181
	c23023_g1_i1_ssr1489	tc	8	CTTCCCAGCTCGTACTTCCC	GTTGGTTGTGCTTGAGACGC	59.824	60.317	141
	c12703_g1_i1_ssr409	ac	11	ATCACAACAAACCACCTCCC	GGTAGTGACAATGCTGCTGC	58.005	59.551	147
	c22907_g1_i3_ssr1594	ag	9	TGAAGAGAGATCGCCATGGC	AACAGTACTCTGGTCTCGGC	59.894	59.111	104
	c17516_g3_i1_ssr608	ag	8	GTGCACTGTGGTTGTTGACG	CCTGAGAACCTTCTGGCAGG	60.248	60.036	157
	c20014_g2_i1_ssr44	ct	8	CGGAGTCCACAAACCCTAGC	AAGTCTAGGGCTAGGGCTGG	60.391	60.399	151
	c8476_g1_i1|m.21310_ssr413	ct	8	GTGAGACCCTGTCGGAATCC	GAGAGAAGGGAGATGCGACG	59.824	59.97	172
	c21680_g4_i2_ssr197	ct	9	ACACCTACTTTCAGCGATCCG	GACGAGGAACAAGGCAATCG	60.135	59.278	200
	c21742_g9_i3_ssr495	tc	8	TAGTTCCATGCACCTGGACG	ACGTAGATGACCTTCCTTGG	59.751	56.649	136
	c28716_g5_i1|m.4404_ssr102	ag	9	ATTGGAGAACTGAGCCTCCG	ACTTGGCCACTTCCATTACCC	59.461	60.272	171
	c26670_g1_i7_ssr2097	ga	8	ATTTGGGAGCTCTCGATGCC	TTTACGACGGAGACCATGC	60.179	57.571	188
	c25482_g3_i2_ssr1509	ct	10	ACTTGGCTATTGCAGTCTCCC	AGACACGGACTGATTCGTAGG	60.065	59.256	186
	c23003_g1_i1|m.30887_ssr40	ct	8	TGTCAAGACACCCATCGC	AGAGGTCAGAGACGAGGAGG	57.306	59.745	119
	c7287_g1_i2_ssr1476	ag	8	AGCTTCACCAACAGATTAACTTACC	GTGGTTGGTGCGCTATAACG	59.294	59.628	180
	c25632_g1_i1|m.46085_ssr104	ag	8	GGGCTTGTGTATCTCACCCG	ACAAAGAGCTGAGGTATTGGC	60.462	58.284	142
	c24177_g2_i1_ssr1013	ct	8	TGTCTCCACTAGCACCCTCC	GGCAATTGAAGAAGGTGGGC	60.615	59.753	130
	c18901_g2_i1_ssr321	tc	8	CACCTCCTCCTTTCACCACG	AATGATAGGGACGGACTGCC	60.321	59.241	147
	c24018_g5_i4_ssr2041	ag	9	TAACGTGGCTCATGACTTGC	TCCCATTACTCCCTGCATGC	58.561	59.817	197
	c13473_g1_i1_ssr362	at	11	ACATCAAATAGCCTCCCAGTCC	ACTTCTTAACGGTTTGCGGG	59.826	58.768	166
	c51648_g3_i1|m.22690_ssr163	ct	8	GCAGAAGCGACGCAAATAGG	GAGAATAATCCATTGCCGGCG	59.973	59.802	196
	c19233_g1_i1_ssr1889	ga	9	AAGGCTCGAACCTGTACAGC	GGAGGCAGTACTACTCCATCC	60.037	59.035	185
	c19995_g1_i2_ssr1027	tc	10	GGAAGGGTGTGATAGGCTGC	AACAGAAGTCCGAGAAGCCG	60.465	60.038	193
	c1770_g1_i1|m.17060_ssr106	ct	10	TAACGTCCACTCCACTTGCG	TGTAGCCATGGGAGCTTTCC	60.319	59.744	116
	c18687_g1_i2_ssr449	ag	8	AGGTCTCACATGTCATAGAGAGC	GTGGGAGACAACTAGGCAGG	59.364	59.749	130
	c9610_g1_i1|m.2651_ssr122	ag	10	TCTCTGATCTTCTTCCTCGCC	GAAGGGACTGAGGAGGTTCG	58.972	59.467	191
	c20384_g2_i1_ssr2544	ga	9	GCAGTGAGGGTTCTTCTCCG	AGTGCAAAGTCCAGCCTCG	60.39	60.302	187
	c24009_g1_i1_ssr1215	ct	9	AAATCTGCAGCACAAGTGGC	AATGAGTAGCCTGTATGCCC	59.684	57.061	150
	c17012_g2_i1_ssr199	tc	8	GTGGGAAAGACCAACGTTATGC	TGTGCACCAAAGACAGTATGC	60.095	59.121	120
	c23375_g2_i1_ssr322	ag	9	GTCCACGAAACACTGTTCGC	CCCACCTATCCAGTTTCACTCC	60.042	60.093	150
	c2769_g1_i1|m.7822_ssr96	ct	9	CACCACTTCTCTACACACTTGC	CTTTGATCCAACTGGCAGCG	59.197	59.83	187
	c24046_g1_i4_ssr1037	ga	8	AGACGTATTCGCTTGCTCCC	CAACTTCAAGAGGACGGTATGC	60.179	59.327	188
	c23002_g1_i1|m.1025_ssr43	ct	8	CAGAACAAAGTCAATGCGATTGG	AGAGGTCAGAGACGAGGAGG	59.084	59.745	142
	c22706_g1_i1_ssr166	ac	10	TTGTCCCTTCCACTTTCCGC	AGATATTCGAACTCCGCCGG	60.536	59.686	197
	c18439_g2_i1_ssr106	tc	9	GATACGTCTCAGTGGGTCCC	AGGAAGAGGACGGTATTTGGC	59.255	59.79	162
	c25302_g1_i5_ssr102	tc	10	CCCTCCTAAAGCACAAAGC	AGAGGTGAATTCCCAGTGCC	56.195	59.67	157
	c25908_g1_i2_ssr84	ag	9	GAAGATGTAACTCAGCAGCCC	GCGAAGAGCTTGAAAGAGAGG	58.716	59.001	159
	c16984_g2_i1_ssr469	tc	8	TCCTAGTGACATCGTGCGC	AGCTGATGGTGGCAGAGACC	59.861	61.908	193
	c21012_g7_i5_ssr1714	ag	8	ACCCTAGCTGTGAAGAAAGTTCC	GTGCCCTTACTGTCCATCCG	60.245	60.462	181
	c23951_g1_i1_ssr105	ca	10	TGCGAAGTTTGTTGTGTATGCC	AGTTGGATAGGGTTGACTCG	60.287	56.649	167
	c19057_g1_i7_ssr316	tc	9	TGTGTTGTGCAATTGGGACG	GAGGCATGGAATCCTGGTCC	59.616	60.179	101
	c7704_g1_i1_ssr128	ga	8	GGGTGCAGAGGGAGAATACG	TATGCTACCATACGAGCGCG	59.895	60.11	198
	c21623_g1_i1_ssr934	ag	8	CTGAAACCAGAGACGGAGGG	TCTTCGACCGTCCAGAATGC	59.752	60.109	132
	c31669_g5_i1|m.1566_ssr102	ct	9	TAACGTCCACTCCACTTGCG	TGTAGCCATGGGAGCTTTCC	60.319	59.744	116
	c26688_g2_i1_ssr2627	ag	8	ATGATGGGTTGGAGCCATGG	ACAAGCTGAGATCTCCGAAGC	60.106	60.135	166
	c20881_g2_i1|m.6185_ssr57	tc	9	ACCATGCTCATTACACACAAAGC	TGGGTAAGGTCCAGTCCTCC	60.057	60.253	133
	c21588_g2_i1_ssr62	ag	9	AAGGACGGAGGCAAGGAAGG	GCAGAACCTGAAAGCCAAGC	61.842	60.039	133
	c17770_g1_i3_ssr281	ga	9	TGGTCACCGTGTCATGATGG	GGTACCATTCTGTGATCTTCGC	60.036	59.133	104
	c23092_g1_i3_ssr129	tc	8	CGTCCATTCCAAACATCCAAACC	ATACTCGGTTGCTTGGAGGC	60.614	60.108	165
	c27374_g7_i4_ssr3012	ga	8	GCCAGCCCTGTTCTTGTATCC	CGTCATCACCACAAACCAGC	61.019	59.762	128
	c16292_g1_i1_ssr91	at	8	TCCCAACTTGAACTGTCTCG	GCAGTGCCTTCAAGAATGCC	57.474	60.109	187
	c30302_g3_i2|m.13512_ssr35	tc	9	GGAGAGAGTCAGAGAGAATATGCC	AGAACAGAAGCTCCGGTTCG	59.782	60.038	128
	c18042_g1_i1_ssr53	ga	8	AGCCATAGATACACAGAGCGC	AATAGGTCCAAGGGCGGTGG	60	61.922	134
	c23908_g1_i1_ssr1364	ag	10	AATGTCTCTGGTCGGTCAGC	ACATACCTGGTCCTACGTGG	59.752	58.518	156
	c7542_g1_i1_ssr601	tc	8	TTTGACCCAATATGGACCGG	TTCTGCTTCCATATGCTCGG	57.571	57.755	172
	c19133_g2_i1|m.16486_ssr34	tc	8	GCTCGAGATCTCCCTCATCC	AGAACAGAAGCTCCGGTTCG	59.112	60.038	133
	c23596_g2_i2_ssr179	tc	8	TCTCCTAGTTTGTCGACGCC	GCCTTAGTTGGTCACCCAGG	59.475	60.323	113
	c26631_g2_i1_ssr1983	ag	9	TCGGAAGCATCTTTCCCAGG	CCAAGGATGGCAAAGACAGC	59.747	59.471	133
	c23663_g1_i1_ssr769	ga	8	AGAGTTCTTGGGAGACAAACG	AGTTGGTTTCGCATTTGGCC	57.887	59.967	164
	c26864_g1_i5_ssr289	tc	9	CATTCTTACCAAACAGCGGGC	TTGCCACCAAATCCGAATGG	60.135	59.106	181
	c18745_g2_i2_ssr1597	ct	10	CGGTGCTCATGTGAGATTGC	TGGGATGCAATCATACTCGC	59.624	58.117	137
	c18865_g4_i1_ssr121	ct	8	CACTTTCTTTGCCCATCCGC	AAATGCTACGGTCCACCTCG	60.109	60.108	192
	c26118_g1_i1|m.11721_ssr54	tc	9	AGATTCCTCTCCCTCTCCCG	GTAGATTCCCTGGAGCGAGG	59.813	59.323	118
	c25430_g7_i2_ssr1503	ga	9	CTTTATCAGAAACGGCGCCG	ATCTCATCTGCATCTCGCGC	59.974	60.667	190
	c5904_g1_i1|m.12701_ssr50	ag	8	TCTGCCAATCCGCTTTAGGG	TACGATTGAGCTGCATACGC	60.107	58.513	113
	c21313_g5_i4_ssr3010	ga	8	ACGAAATCCCAAGATGGTCCC	ACGTGTCTCTCCACATTCCG	60.065	59.756	192
	c23636_g4_i1_ssr2050	ag	10	TCAAAGCACCGAAAGCAAGG	GGTTCCGATCTAAGACCGGG	59.332	59.612	147
	c19063_g1_i1_ssr1439	ct	9	GAATCGGAGCAGCGAATTGG	AGCAAGTCCAGAGCTACACG	59.694	59.755	169
	c9232_g1_i1_ssr1891	ta	8	TCGGTTATGGGATATATTCTGTCG	GTTGAAGCAACTGGCCATCC	57.796	59.755	188
	c20002_g3_i2_ssr1262	ag	11	TATGCCCATCAACTCCTTCC	CAGCAACTTCATCAGCCTCC	56.97	58.907	197
	c22800_g2_i1_ssr3027	ag	10	CAGTAGAGCTTGCAGTTGCG	GTGATCAGTGGTCACGTTGC	59.558	59.487	186
	c19292_g1_i1_ssr2704	ta	9	TCACCTGTTCTAGATGGGCG	ACATGCAAACATCACTCGGC	59.176	59.477	183
	c17801_g2_i1|m.7360_ssr53	ct	10	CTGCTAGACCAAACAGTGCG	AGCACCACCTTGGATCTGC	59.207	60.002	106
	c7512_g1_i1|m.17071_ssr55	tc	10	CCCTCCCTCTCTATGTTGTGC	CACAGCTCACCTATCAGGCC	59.86	60.179	182
	c26566_g1_i1_ssr82	ct	9	TCTTCTTCCTCACCTTCTGCC	GCAGAGGAAGTGTTCATGCG	59.374	59.555	164
	c24106_g3_i1|m.14404_ssr335	ct	8	TGCCTGAAATCTGTGGATACC	GAAATGAAGGGAGGCAAGGG	57.718	58.521	185
	c20918_g5_i1|m.2323_ssr171	tc	8	TATTGTCGCCACCATCTCGC	GAATTTCCTGGGCCACTTGC	60.53	59.753	164
	c20048_g1_i2_ssr1083	ct	9	TAACAGCACGAGATGGCTGG	ATGACGTGGCGGACAATAGG	60.108	60.179	168
	c16060_g1_i3|m.12549_ssr790	tc	8	ACGAAGGAATACGGGCATCG	TGAAATGTAGAGCCAGCACCC	60.249	60.34	148
	c21298_g1_i2_ssr2882	ac	8	AGAAAGTGAAGGCTTCCGGG	CCCTTTAATCCAACAAACCTCCC	59.963	59.486	168
	c18591_g1_i1_ssr1450	ag	9	ACATGAAACCCTACTCGGCG	GCCTCTGGGAACTCTGAACC	60.108	60.036	154
	c24179_g1_i1_ssr3407	tc	11	GGGTGAGGAGGAAGAAGATGG	TTCCGGGCTCGAGTTAAAGG	59.512	59.752	120
	c26348_g1_i2_ssr92	tc	8	CTAGTCAGACCCAAAGGCCG	CCGAGAGAGAAAGGCAGTGG	60.108	60.108	187
	c21198_g4_i1_ssr92	ag	10	GAGGATTGCAGACAATGGACG	TGCTACCAGCCAGAAGAACG	59.332	60.037	141
	c43710_g2_i2|m.48662_ssr249	gt	9	GATGGTCACAGTTCGTTGCC	AACTTAGCATGCCACTGACG	59.483	58.557	156
	c23675_g1_i2_ssr2565	ct	8	GCTTCACACACACACTCACG	TAATCGCTCAACCGGTCACC	59.698	60.109	186
	c24035_g1_i1_ssr72	at	9	AGGGCTCTTTGTTTGTGTTGC	ATCTCTTGTGGTGGTGGTGC	59.863	60.251	115
	c22026_g1_i2_ssr69	tc	8	GAGCTACTACAAAGCCATGCC	TGGTTACTTGTGCAGAATGGC	59.057	59.114	134
	c4936_g1_i1_ssr100	ca	9	AGATTTGAAGGCCAATGTGCG	TGTATCAATTGGGCCTCCGG	59.797	59.817	163
	c14067_g1_i1_ssr1565	tc	8	GAGCACCTCTTCTCACAAGC	ACAAGCGAAAGACAGAGGCC	58.562	60.604	175
	c22190_g4_i1_ssr37	ag	8	AGATGATAATACACAGAGAGCG	TCCGGTCACTTAGCATTGTCC	55.278	60.066	112
	c21276_g9_i2_ssr1845	ag	9	TGAAGAGAGATCGCCATGGC	AACAGTACTCTGGTCTCGGC	59.894	59.111	104
	c28005_g1_i1_ssr320	at	11	ACATCAAATAGCCTCCCAGTCC	ACTTCTTAACGGTTTGCGGG	59.826	58.768	166
	c15451_g1_i1_ssr1479	ga	8	AGCACCGGTACCAGTAAAGC	ACGAGAACTCCAAGCTTTACCC	60.037	60.29	164
	c21861_g2_i1_ssr355	ga	8	ATACTTTGTGGGCGAAGGGC	ATTGTCATGCTCACATCAGG	60.68	55.804	180
	c11105_g1_i1|m.19347_ssr160	ct	9	GCCGTGGATTATCTCGGTCC	TTTCGAGTAATCGGAGGGCC	60.32	59.537	177
	c22368_g1_i2_ssr134	tg	8	TTACCAACTCCAAATCGCGG	TCGCCACTAAAGGTTCTCGC	58.555	60.389	165
	c20593_g3_i2|m.2722_ssr39	tc	9	TTTCGATGTGCCTTCACC	ACCGTTCAGTTCTCTCTGGC	55.263	59.681	170
	c198_g1_i1_ssr243	tc	9	AGTGGCATACTTAAGACGCC	GAATGTACACTGCATCCGAGC	57.689	59.405	154
	c17163_g1_i1_ssr159	ag	8	GAGCGGGAAATCTTTGAACCG	ACTGTCTTCACGCTTCACCG	59.869	60.598	136
	c21449_g1_i1_ssr212	ag	8	CCTTTGATCATGGTGGTGCG	CTACCGGCCAGCTAAATCCC	59.547	60.25	137
	c22708_g2_i1_ssr57	ct	9	CAGCATGCTCCTCAAACTCC	ACATAAGGGTAGGCGACACC	58.907	59.171	182
	c21086_g2_i2_ssr61	ag	8	TCAGTAGCATCCAACCAGCC	TGGGAATGCAGTGGTTTACG	59.747	58.471	123
	c23802_g5_i1|m.28089_ssr51	tc	9	CCATGCTCCTTACACACAAAGC	TGGGTAAGGTCCAGTCCTCC	60.095	60.253	132
	c26866_g4_i2_ssr1370	at	8	AGCATCTACCTTTGGACGCC	AATGGACCAACGGGAGGACC	60.108	61.849	195
	c25827_g3_i1_ssr661	ac	11	AAGCTCCTCTACCTCTCACC	CTGGAGTTTCGGACAGAGGG	57.847	59.752	149
	c20890_g2_i1_ssr2051	tc	9	TGGCGATTCTCAGAGCTTGG	CATGTGCTTGTCTGTGTCCG	60.108	59.486	148
	c24179_g1_i3_ssr3407	tc	11	GGGTGAGGAGGAAGAAGATGG	TTCCGGGCTCGAGTTAAAGG	59.512	59.752	120
	c18092_g1_i2_ssr1404	tc	9	CTCTGTCTCTCGGTGAAGCC	TGATTCTTGTCTTCCTCGCC	59.828	57.613	171
	c20131_g2_i1_ssr140	ct	9	CTCCGCCCAAATCAGAATCG	TACTGGTGGCAAAGGAAGGG	59.06	59.596	162
	c25434_g7_i1|m.16449_ssr79	tc	8	GTGCACCATCTCAACAGG	GGTGGTCATCTGAACAGACTCC	55.675	60.354	188
	c18952_g2_i2_ssr689	ag	8	GTGCACTGTGGTTGTTGACG	CCCTGTCACATTCACGATTCC	60.248	58.99	119
	c22200_g7_i3_ssr222	ct	8	TCTCGGCACACTTTCTAGCG	ACTTGAATGGTTGAGAGAACATGC	60.109	59.783	192
	c4881_g1_i1_ssr1325	tc	8	AGTTCCACCACTACCCTCCC	ACTTCTAGAGGGAGAGGGAGC	60.547	59.783	156
	c20474_g1_i1|m.30076_ssr93	ag	10	TCTTTACCTCGCCGACAAGC	AAAGATTCGTCCTCGTTCCC	60.389	57.618	114
	c19492_g2_i1|m.31526_ssr118	ct	10	TAACGTCCACTCCACTTGCG	TGTAGCCATGGGAGCTTTCC	60.319	59.744	116
	c10437_g1_i1_ssr250	tc	8	ATCAAATCCTGCCCTCGTGG	TCCCAGCTCTCTTGCTCACG	60.107	61.882	139
	c18354_g1_i1|m.26808_ssr35	ag	8	TCTGCCAATCCGCTTTAGGG	TACGATTGAGCTGCATACGC	60.107	58.513	113
	c18714_g1_i1_ssr223	ga	9	ACAGCTGGGAGAACTCATGC	ACCAGGCACAAACTTCCTCC	60.036	60.179	163
	c21720_g1_i2_ssr338	ct	8	TGAAAGGCTGGTACTACCGC	TGAGCCTGGTATACAGTTGGG	59.752	59.163	141
	c19840_g1_i1_ssr1497	ag	8	ATTGTTGTTGCTGCTGTGGC	TCATACACGCACTCTCTGCC	60.25	59.827	183
	c23967_g1_i3_ssr696	ga	9	ATCAGCAACCGAGAGAAGCC	CCCTAGTCTAGCCATCGTCC	60.108	58.751	174
	c19008_g1_i1_ssr1084	ca	9	CAGCTCATTTGCTTCCACGG	TGTGTGTGTATGCTGGCTGG	59.83	60.606	147
	c16016_g1_i1_ssr1284	ga	8	AGCTAGCACAAGAGTCGAGC	ACATTCTCCACGACAGTCCG	59.828	59.756	115
	c20727_g1_i1_ssr2169	ag	8	GAAGTCGCAGAGATGTTGCG	CTCTGGTCCATGTAACCCGC	59.632	60.462	128
	c12344_g2_i1_ssr319	ag	8	ACGTCCAGTAGCTCGAATGC	GCTAGCTAGCTAGTTTCCACCC	60.179	60.224	147
	c23913_g5_i1_ssr103	ct	8	CTCTCTAACCCTCTTCCAACCC	TGGTTGGAGACTGAGACATGG	59.498	59.375	109
	c20098_g2_i1_ssr3316	tc	9	TCCTTGAGCATGCAGGAAGG	AAGAAAGATCGTGTGGAAGC	60.035	56.067	123
	c13740_g1_i2|m.14029_ssr948	ga	8	CTTGCTTGTGCCATAGCTGC	CATTCTGTTGCGCACTCTGC	60.179	60.454	173
	c64148_g1_i1|m.17301_ssr43	ct	8	CAGAACAAAGTCAATGCGATTGG	AGAGGTCAGAGACGAGGAGG	59.084	59.745	142
	c15947_g1_i1_ssr1568	ga	8	CTCACCCACCAAATCCCTCC	CTACTCCACCACAGCACACC	60.034	60.321	153
	c9099_g1_i1|m.8767_ssr58	ct	8	ACCCAGAGTAAACCAAACCC	ATGGTTGTGCTAGGTGGTGG	57.33	59.962	101
	c16315_g1_i1_ssr931	at	9	CACCATTTCTGCTCTTCGGC	CTGGACCAAGACCCATAGCC	59.551	59.819	181
	c20498_g4_i1_ssr1007	tc	10	CCCAACACAGTCACCAATCC	TCCTCCTCCGGTTGTCTTCC	58.752	60.903	184
	c25316_g3_i2_ssr87	ag	11	CAACCTGGTACCTACCCAGG	CTTTCCCGAGCTCCTCATCC	59.09	59.894	187
	c23020_g8_i3|m.3598_ssr21	ct	8	ACATCTTCTTCCTTTCCCTCC	AACCATGAATCGGGTGGAGC	56.989	60.394	148
	c25983_g3_i1_ssr603	ag	9	GGAGACAATCCTGCAAGAATGG	GTTGTGGCTGTCAAACCACC	59.313	59.898	191
	c26959_g1_i1_ssr34	at	11	TCTCGTCTATTCTACCTCATCACG	GGAGGAAACTAATCCCTTTGCC	59.249	58.975	176
	c18663_g1_i1_ssr399	ca	8	CTTGGCATGCAGACCAAACC	GCTCTGATCCAAGCATTTCACG	60.038	60.223	179
	c19046_g2_i2_ssr101	tc	8	AAAGCAACAATCCAACACCC	TGGATGGATCAGATGCACGG	57.091	59.893	143
	c21097_g1_i2_ssr1545	ga	9	TTTGCCACCAAATCCGAATGG	GTACGTCTTGGTTCCATTTCGG	59.725	59.586	100
	c19786_g2_i1_ssr840	ga	9	CGGTGTAGACCTGGTATTCGG	GTCTCCTTCGCCAATCTCCC	59.933	60.179	127
	c15946_g2_i2|m.4458_ssr204	ag	8	TCCCAGCTCTCTTGCTCACG	ATCAAATCCTGCCCTCGTGG	61.882	60.107	139
	c19564_g1_i1|m.16557_ssr116	tc	9	CCATTTCGCAACACCCACC	CAGGAGCTGGTTCACTGAGG	59.711	60.037	184
	c22954_g1_i5_ssr78	ag	8	AAGACACAGAGTGCTTTGCG	TGCAATCGAAACCGTAACGC	59.06	59.836	141
	c24235_g1_i3_ssr1293	ag	8	GACGGAGGAAGCAGATGAGG	AGCAACAGACGGAACAAATCC	59.896	59.12	191
	c11876_g2_i1_ssr187	ga	8	TCTCCTTGAATTCGTGAACCC	AGCTGAACCCTACCTCTCCC	57.946	60.326	167
	c23870_g2_i1|m.17088_ssr87	tc	10	CTCACAGTCAAGAGCCTCGC	GAGAGACAGCTAACGGACGG	60.736	59.901	135
	c21589_g2_i2_ssr1941	ag	8	GGGTCACATTCTTCTTCACTACC	CAGTAGTGGAGGAGACTGTGC	58.746	59.796	151
	c18073_g3_i1_ssr119	ct	8	GACATCAAATCGTGGACGCC	GCACGAAACCATATGGGAAGC	59.626	59.934	153
	c20525_g2_i1_ssr66	ag	10	CCTCACCACCTCCATTTCCC	AGGTCTACCTCCTCACCACC	60.034	59.959	116
	c1401_g1_i1_ssr60	tc	9	CATTCCAACCTCACATCGGC	TCTGGGCCACGTAAATTCCG	59.265	60.392	192
	c25592_g1_i6_ssr152	tc	8	TCTCCTAGTTTGTCGACGCC	GCCTTAGTTGGTCACCCAGG	59.475	60.323	113
	c1068_g1_i1|m.16386_ssr301	ga	10	TACGATCCATCCATCCACGC	TCTGGTCTTCGGATCTGTGC	59.683	59.467	108
	c26182_g2_i2_ssr736	ct	9	CCCTGTCCACAGCAAATTACC	AGCGAAGAGAGTAAGAGCTTGG	59.181	59.835	188
	c23794_g3_i1_ssr60	ga	8	GAACTGGCCATGCATGAACC	TGCAATTTATTCGTCTGGGTGC	59.826	59.837	118
	c18320_g2_i1|m.18628_ssr70	ct	9	ACAAACGACCCTCCTTTCCC	ACCCGAAACCAAGCAGTAGG	59.89	59.964	150
	c21004_g12_i1_ssr1797	ag	10	AAAGGAAGACGCGTACACCC	CTCCCTACTCTGCTTCACCC	60.32	59.173	134
	c21292_g1_i2_ssr76	ct	8	TCCGATCTGCATACTCCAATCC	TTACGGACAATGCGGACTCC	59.7	60.109	111
	c26083_g1_i1_ssr105	ct	8	AAATCTCTTTCGGTTCCGCC	TCCGAGAGAGTACCTGCTGG	58.55	60.394	186
	c26203_g3_i2_ssr284	ag	9	TACCCAGCATTGCTTGTTGC	CTAAACAAACCCAACTCCCGC	59.397	59.731	131
	c25269_g4_i2_ssr1117	ct	10	ACATTCCCATCCCACCATCG	TATTCTCTCGAATCCGCGGC	59.817	60.039	196
	c25219_g2_i2_ssr158	tc	8	CTTCCTCTACGCGCTTCTCG	CTGGGAGTATCCAACGGACC	60.59	59.536	131
	c20400_g1_i2_ssr3556	ag	8	GATACTTCCAGCGCGAGAGG	TCCTCCATTTCTTCTCCATCAGC	60.318	60.118	121
	c21990_g2_i1_ssr887	ag	8	GGTATCGTCAGTCATCGCCG	TATCTCATCCTCTTCCGCCC	60.661	58.366	177
	c23828_g7_i1_ssr407	ga	8	CATCCTTGAGGCTTCGGTGG	TCGCTCTCTGGATCATATATGCC	60.746	59.617	117
	c27260_g1_i12_ssr194	ct	8	GTTCCGTCCTCCCACTTTCC	TCACCTGCGGCGATATAAGG	60.321	59.683	177
	c20048_g1_i4_ssr1083	ct	9	TAACAGCACGAGATGGCTGG	ATGACGTGGCGGACAATAGG	60.108	60.179	168
	c13539_g1_i1|m.12660_ssr42	ag	10	ACGCGCAAAGACTAGAGAGG	AAGTGTAAGAATTGCGGCGG	59.829	59.198	156
	c23049_g8_i2_ssr2309	ag	10	CCTTCAAGCGTTTCCGATCG	ACCAATCCCAGTACGTGTCC	59.63	59.388	133
	c24666_g3_i3_ssr3121	ga	10	ACGTCCACAGATTCATCGGC	CCCGCGCTCTCTTTAGTACC	60.46	60.249	191
	c23507_g1_i1_ssr900	ag	10	TTGTCCTCCGATGGTGAAGC	TTCGATCTCTCCCACGTTCC	60.036	59.184	182
	c25293_g1_i1_ssr2785	ga	9	AGCCATTCCAACACTGCTCC	TCCTCTTCATCCAAAGCCCG	60.61	59.747	159
	c21318_g1_i2_ssr5365	ag	9	CGTTAGCAGCAGAGCAAATCC	CGTACACGTTAGATTATCCACTGC	59.937	59.56	181
	c17838_g3_i3_ssr154	tc	9	CCATTTCGCAACACCCACC	CAGGAGCTGGTTCACTGAGG	59.711	60.037	184
	c16061_g3_i1|m.16483_ssr77	ct	8	GGCCAGAAGAGCTCAAATTCC	TGGGTTCGAGGATCTCTAATCG	59.252	59.115	154
	c21507_g3_i2|m.9550_ssr133	ag	9	GCATTACCCTCTCTCCATCCC	TCCACCACCTTATCAGATGCC	59.651	59.51	163
	c21825_g1_i1_ssr1436	ga	9	TCCCAGAGAAATGCGTGTGG	GAGGAGAGAGATACGCACGC	60.322	60.041	136
	c16818_g5_i1|m.13121_ssr63	ag	9	CCTCACCACCTCCATTTCCC	CGTGAGACGAAAGGAACCGG	60.034	61.007	187
	c26562_g9_i1_ssr2701	tc	9	AAAGCAGCGTTAGAACCAGC	TGTCAGTGTTGATGCTTCGC	59.125	59.132	169
	c21875_g1_i1|m.25345_ssr58	tc	9	GCCGGAGAAACTCTCGTACC	CTGATTCCTTCATTGCCGCC	60.179	59.617	124
	c26755_g3_i3_ssr3597	ga	9	ACAAGACCGTACTTTCATGCG	CTGCAACCAGTTCCAGATGC	58.934	59.475	183
	c24165_g3_i1_ssr94	ct	9	CAACTTGCACTTCTTCCGCC	TTAAGCAGTGGAGACGAGGC	60.04	59.753	115
	c17985_g2_i1_ssr175	ag	8	TCCAAAGCGGATCTACAGGC	AAGCGACAGATACCCAGTCC	59.822	59.175	163
	c22833_g1_i1_ssr315	ag	8	TCTCCACAACCTTTGTCTTCC	ATAGAGTGGTCCAGGGCAGG	57.791	60.692	192
	c18883_g2_i1_ssr373	ct	9	TCTCAACGATCCAAAGCAGG	TCTTCTTGGTGTTCTCGGCC	57.901	59.965	118
	c20593_g5_i1_ssr2175	ag	10	TTGACAATGTGGTGGCAAGC	CTTGTCTCGAATGTTGCCGC	59.611	60.179	133
	c24515_g1_i2_ssr886	ta	8	TAGCGAAGATGGCGAACTGG	CATATGCAGCAGCTCGTACC	60.179	58.857	197
	c2006_g1_i1_ssr185	ga	8	TTCACATCGTTTCTTGGCGG	AAGCCTGCGATGGAATTTGC	59.128	59.826	115
	c24900_g1_i3_ssr45	tc	8	AGACGCTTCTCAGTTTATCACG	GAAGAAACCAAGTCGTCGCG	58.497	59.839	179
	c22112_g1_i4_ssr168	at	10	GCCTTTGAGTGTACTTAGTTCGC	TGGATTCGCTAGCCTTGAGG	59.877	59.534	193
	c8765_g1_i1_ssr1410	tc	8	ATGGTCATCAAGTCCGTCCG	TCGAACCGAGCAACCTTAGG	59.824	59.754	134
	c25358_g1_i1_ssr1600	ag	9	TAACAGCACTGCCTAGAAGC	TCCGGATCATCTTCATCGTCC	57.613	59.386	115
	c23024_g1_i2_ssr3076	ct	8	CTTTGGCAATTGGAGACCCG	CTCACCCTCAACAATTCAGACG	59.472	59.261	188
	c10815_g1_i1|m.19983_ssr77	ct	8	GGCCAGAAGAGCTCAAATTCC	TGGGTTCGAGGATCTCTAATCG	59.252	59.115	154
	c19611_g3_i2_ssr1597	ag	8	GGGTTAAGGGTAGGGTTGGC	ATGAGACTTGAAGGCACGGC	60.034	60.675	200
	c20464_g1_i3_ssr64	ct	8	ATGAAGTACAACCCGGACGC	AGGGTAACGAATCTGCGAGG	60.391	59.54	155
	c26189_g2_i6|m.29913_ssr81	tc	9	CTGTGGAGAGGAGAAGAGAACG	ACCACCACCACCAACTTTCC	59.837	60.397	175
	c11786_g1_i1_ssr142	ga	9	TCCTTTCCAAGCCTGTGAGC	TGCTGATATGCTTCGTCCGG	60.251	60.249	200
	c23190_g1_i2|m.10965_ssr55	tc	10	CAGCCTTGTCAGTTGTCTGC	GAGACTGAAGAGGTAGCCGC	59.41	59.898	100
	c20828_g2_i1_ssr108	tc	9	TTCAGGTCGGAAATGCTTGC	ATGTGACGAGCGGATGAAGG	59.119	60.179	158
	c26969_g9_i2_ssr994	ga	8	ACGCTCGAATGGAGATTGGC	TGACATAGGTGGACCAAGCG	60.812	59.751	198
	c20916_g1_i1_ssr86	ga	9	AAGCTTGGTGCCATTTCAGC	TAGCTCAGAAACAGCGTCCG	59.681	60.109	109
	c22610_g2_i1_ssr600	tc	9	TACCTGAAAGCGAGTGCAGG	ACAATATCGCTAATCATGGTGG	60.037	56.367	176
	c22481_g5_i1_ssr857	at	8	GCATGTACTTTGTAGAAACACATGG	TGAACAAGCCAGAAATTGAAGC	58.914	58.019	196
	c25309_g1_i1|m.15690_ssr213	ag	8	CTGACACTCAAGGCAGAGGG	GTAGAACCGATCGCAGTACG	60.037	58.26	185
	c25882_g1_i3_ssr89	ct	9	TCCACATACAAGGAGCATCCC	GAGGATGGCGGGTACATACG	59.51	60.039	174
	c24078_g2_i5_ssr310	ga	8	GGTCCACCATACCAACCAGG	ATCCTGCACGTGTTCCTTGG	60.034	60.606	188
	c24102_g1_i1_ssr1493	ct	9	TACAATTAGCACGGCTCCGG	ATGAGTAGGTCGCTGGTTCG	60.179	59.544	165
	c23173_g9_i1_ssr170	ga	10	CTGAGTGTGTTTGTGTGCGC	GTCCTTACGAGGCAGTTGGG	60.59	60.391	179
	c16097_g1_i1|m.22958_ssr21	tc	9	GACGGCTTTCTTCCTCTGCG	CCTTGATGCCACTGACCTCC	61.355	60.394	180
	c22019_g2_i2_ssr3789	tc	10	CCACTTCGGGAGTTCTTGCC	AAAGCTTGGTGGGTAGTGGC	60.956	60.54	143
	c21560_g7_i1_ssr57	ct	9	TCAATACCTGTTCAGACTGGG	AGAGGGAGAGGGATCCTTGC	57.019	60.4	151
	c26722_g5_i1_ssr1371	ct	8	CTGTCCATCCGATGTTGAAGC	ACAGAGACCCAAACACTCCC	59.332	59.234	193
	c16006_g2_i2_ssr285	ga	9	TGGTCGGTTACGTACAGAGC	AAGCATGGTGTAGCTGTCGC	59.477	61.021	182
	c21226_g4_i2_ssr1854	ct	11	CTTTCCCGAGCTCCTCATCC	AAACCCTCGTTTCTGTCGCC	59.894	60.883	198
	c19403_g3_i2_ssr113	tc	8	GAACAACCAGCCTCTCTCCC	AGGTGAGGATGTGGAGGTCG	60.036	60.973	181
	c18558_g3_i1_ssr146	ga	11	TGGGTTGTCCAATTCTAGTTACC	CTGCCAGATTCAGATTTACTGGG	58.086	59.118	197
	c7920_g1_i1|m.26083_ssr73	ag	8	ACAAGCGAAAGACAGAGGCC	GAGCACCTCTTCTCACAAGC	60.604	58.562	175
	c24861_g3_i1_ssr485	ga	9	ACAGCATCAATTTGCAGATCC	CTGATTCCCTACGCCAAAGC	57.204	58.983	155
	c17847_g1_i4_ssr2444	ag	9	AAAGGAACCCTCGAGTTGG	TGCGGGTAATGTGTACAATGG	56.968	58.639	166
	c23092_g3_i1_ssr129	tc	8	TGTTTAACGGGCGAAAGAGC	AGTACTCGGTTGCTTAGGCG	59.13	59.827	171
	c25225_g2_i1_ssr143	ct	8	ATTACGGGCAGTCAGTCACC	ATCAAGCAGCAGAGAGTCCG	59.751	59.825	145
	c33212_g1_i1|m.20154_ssr43	ag	8	TGTGTGAGTAAACGGATCTCCC	GAGCACCTCTTCTCACAAGC	59.767	58.562	148
	c25219_g2_i1_ssr158	tc	8	CTTCCTCTACGCGCTTCTCG	CTGGGAGTATCCAACGGACC	60.59	59.536	131
	c20210_g7_i1_ssr65	tc	9	TCCGCTTACACTAATACACTTGC	AGGAAGAGGACGGTATTTGGC	58.821	59.79	129
	c5919_g1_i1_ssr1117	ag	9	GGTGTTAGGAGGGTGTCTGG	CAGTACGACATCTCCTGGCC	59.386	59.897	191
	c23092_g3_i2_ssr129	tc	8	TGTTTAACGGGCGAAAGAGC	AGTACTCGGTTGCTTAGGCG	59.13	59.827	171
	c26433_g7_i1_ssr165	ct	9	AGGAAATGGAGAAACAGGTCCC	TCTTCCATTCCCAGCCAACG	59.958	60.322	199
	c26784_g3_i1_ssr91	ct	9	ACGTTTCAAAGCCTCCTTCC	AGACTGATAGAATCGGAACCGC	58.394	59.965	188
	c6175_g1_i1_ssr1718	ga	8	GTAAAGGATTGCAGTGGCGC	CAGACCAACCCAACCCAACC	60.179	61.113	162
	c20221_g3_i2_ssr933	tc	9	TGTTTCTACCAAGACCTGCC	AAACACACGGATCGGACCC	57.439	60.004	161
	c25956_g3_i2_ssr617	ca	8	TTGGCTGTGAAGCTACCGC	GCCGATAAGACTACATTTGGCC	60.671	59.452	200
	c18903_g1_i2_ssr64	at	8	GCATCATTCGGCCTTTCTGG	AGAGGATGTTCTTGCTGCCG	59.617	60.392	143
	c26755_g3_i4_ssr3084	ga	9	ACAAGACCGTACTTTCATGCG	CTGCAACCAGTTCCAGATGC	58.934	59.475	183
	c21160_g1_i4_ssr2962	ga	8	TCACCTGCGGCGATATAAGG	AAAGGCAAATCACACGCACG	59.683	60.318	125
	c17572_g3_i1_ssr40	tc	9	CAGGAGTCAGTTGAGATATCTGGG	ACGGTACAAGTCTAGCAGTGC	59.961	60.068	157
	c23913_g3_i1_ssr1379	ct	8	TCGATGCAAATGCCTAATGC	ATGAATGCTTCCACTTCCGC	57.22	58.902	147
	c14182_g1_i2_ssr513	ga	11	ATACAGCAGCCATGGAAGGG	CTTTCCCGAGCTCCTCATCC	59.816	59.894	170
	c17052_g2_i1_ssr846	ga	8	CAGGAGAAAGAGGTGTTGACC	TGGGAACAAACAAAGAGATTCAGC	58.228	59.962	200
	c12116_g1_i1|m.20856_ssr241	tc	8	TCCTAGTGACATCGTGCGC	AGCTGATGGTGGCAGAGACC	59.861	61.908	193
	c18691_g1_i1|m.29847_ssr83	ct	8	GGCCAGAAGAGCTCAAATTCC	TGGGTTCGAGGATCTCTAATCG	59.252	59.115	154
	c17478_g1_i3|m.21273_ssr55	tc	9	AATCCAATTGCGACACCAGG	TTGAGAAACTGAGCGAGGGC	58.823	60.321	177
	c20944_g2_i4_ssr29	ct	8	GTTCCGTCTTAGCGTCTCCC	GGAACCACCGTGATGCATGG	60.179	61.657	199
	c20408_g1_i1_ssr128	tc	8	TCTCCTAGTTTGTCGACGCC	GCCTTAGTTGGTCACCCAGG	59.475	60.323	113
	c5817_g1_i1_ssr80	tc	8	CCCTTGCTTGCTTCTTCTTCC	GAATCGGCTCAGCTAATGGG	59.457	58.483	169
	c18986_g2_i1_ssr45	ga	8	TGGGTGGGATAATTCTGGGC	ATTGCCAGTTCCAGATTCCG	59.444	58.245	168
	c19692_g2_i1_ssr93	ct	8	ACGATGTCTTATGCCCAGCC	GTAAAGGATTGCAGTGGCGC	60.179	60.179	182
	c21827_g4_i2_ssr2571	tc	10	ATTCAGCTGGTGTGGATGGC	AGAGCGCTGTATTAATGGGAGG	60.682	59.962	176
	c22237_g13_i1_ssr287	ga	9	AGTATTGACTCGGAGACCAGC	GCAAACGATGAGAGAGAGCG	59.248	59.08	164
	c13224_g1_i1_ssr113	ct	8	TCATGTCTCGTAGTCGTAGC	CCGGCACAGGATTTCTCTCC	56.608	60.463	141
	c19985_g1_i2_ssr1393	ct	9	ACTTGGCTATTGCAGTCTCCC	GGGCACGGTGATGATGTAGG	60.065	60.533	131
	c25801_g1_i2_ssr1454	ag	8	CACTGTCAATCCTCAGGGCC	GGCTGACTCTCATCTCAGACC	60.394	59.591	185
	c24599_g1_i4_ssr1601	ag	9	AAACACACGGATCGGACCC	TTTCGAGCTTCACCCTGACG	60.004	60.32	144
	c16775_g1_i1_ssr1600	ag	9	CTTCAAGTAGTGGCAGCAGC	AAGCTTGCTCAGAGCTTCCG	59.199	60.673	185
	c21142_g1_i1_ssr323	ct	8	TCACGCTTACCACGACATCC	GAGTGCGTGCAGTCTTTGG	60.109	59.429	103
	c8574_g1_i1_ssr383	ac	9	AGAGGTCAGGGAGTTGATAAACC	TTAAGTCCTCCTGATATTGACG	59.48	55.105	101
	c23943_g1_i1_ssr1135	ag	9	TCTCGGAGTTAGGGTTTGGG	GAAGCAGATGCAACCCAACG	58.727	60.11	131
	c24504_g1_i1_ssr75	ct	8	TAAGCCTCCCACTTGTTCCC	CAGAGCCCTAGTGTCACAGC	59.303	60.108	118
	c26117_g1_i5_ssr1456	ct	8	AGTCATCACCTTCGACGACG	AGTCCGAAATCCCGAAACCG	59.832	60.391	116
	c16111_g1_i1_ssr39	ct	8	GGATTAGGACAAACCCTCACTCC	TAGGGATCTGGAGGTGGTGG	60.371	60.031	134
	c20669_g3_i1|m.8573_ssr160	tc	8	CTCTTCCACTCCCACATCGG	AGAACAGAAGCTCCGGTTCG	59.823	60.038	165
	c17962_g1_i1_ssr26	ag	8	GAAGGGTCTTGCATAACGCG	AAGCTGGAAACCTAGGGTGC	59.626	59.962	124
	c21773_g1_i1_ssr1274	ga	10	CTGCGAAAGAAGAGAAGTGGC	TGGAGGTGACAGAGGAGAGC	59.537	60.613	198
	c2660_g1_i1_ssr143	tc	9	CCATTTCGCAACACCCACC	CAGGAGCTGGTTCACTGAGG	59.711	60.037	184
	c25222_g1_i1_ssr2270	ta	8	AGAAACAACCAACCTCCAGC	ACAAGTACCACCTTCTCAACC	58.308	57.513	174
	c20470_g3_i1_ssr678	gt	9	GTAGCCATGGGAGTGAGTGG	CTGGAGATCAGGCAGCTAGG	59.821	59.319	187
	c21122_g1_i2_ssr1391	tc	11	CTGCGTACACAAACTGCACC	GAAGCGCCATCGAATGAAGC	60.041	60.317	191
	c20590_g3_i1_ssr55	ct	9	TCTTATGCCAATTTCCAAACCC	AACCGAGCCTGTGATGATGG	57.183	60.108	193
	c26471_g10_i2_ssr531	tc	9	CCTCTCTGCCTCCTTTGTGC	ACACCCAAAGAGGCTTGAGG	60.676	59.889	153
	c22654_g2_i1_ssr2352	ag	8	CATCGTGGAACTCCGTCTCC	ACACATACCTGGCCGATTCC	60.179	59.82	137
	c20379_g1_i3|m.23201_ssr66	tc	10	GCCTCTGATCATCTTCTATTATTGC	TCAAGGAAGATCTGCAGCTCG	57.694	60.135	108
	c13995_g2_i1_ssr102	ct	8	CACCCTCTTCCTTCCATCCG	GCGCATGTATTCGATCGAAGG	59.821	59.875	140
	c16450_g2_i1_ssr118	tc	8	TCCTTTAGTGGGTCACTCGC	TCTTCTTCCACTGCTGCTGG	59.393	59.964	153
	c20286_g2_i1|m.7342_ssr34	ga	8	ACAGGGACAAACAGGGAAAGG	TCGGGCATTGCTTATAACTGG	60.133	58.429	147
	c5424_g1_i1_ssr187	ct	9	CGGGTTATGCACTGGAAAGC	GTGAGTCCTCTTCTATGGGATCG	59.548	59.745	162
	c26384_g2_i2_ssr136	ct	8	GCAGAAGCGACGCAAATAGG	GAGAATAATCCATTGCCGGCG	59.973	59.802	196
	c27374_g7_i3_ssr2228	ga	8	GCCAGCCCTGTTCTTGTATCC	CGTCATCACCACAAACCAGC	61.019	59.762	128
	c3310_g1_i1|m.21043_ssr124	ag	8	ACAAGCGAAAGACAGAGGCC	GAGCACCTCTTCTCACAAGC	60.604	58.562	175
	c3646_g1_i1_ssr637	ga	8	CTGGGAAAGATCACCCTCGC	TTCCCACCCTTAAATCTCCC	60.463	56.484	190
	c6441_g1_i2_ssr1541	ag	10	TCCTCTTGCTTTCTTAATCGTCG	AAGCTCACATCCATGCAGGG	58.826	60.395	121
	c20414_g1_i1_ssr1629	ag	8	ACGTTTAGACTTGAAAGTAGCTGC	GGGCAATATGAAGCTGTCCC	59.552	58.678	172
	c21122_g1_i3_ssr1391	tc	11	CTGCGTACACAAACTGCACC	GAAGCGCCATCGAATGAAGC	60.041	60.317	191
	c25222_g1_i1_ssr79	tc	8	GTGCACCATCTCAACAGG	GGTGGTCATCTGAACAGACTCC	55.675	60.354	188
	c23757_g1_i2_ssr126	tc	8	TTCTCTAGCCCAGGCATTCC	TTCGTAGACCTCCAATCGGC	59.16	59.541	168
	c20029_g1_i2_ssr43	ct	8	CGAGTCAGAGACAGGAGAACC	CTTCTCCATCCGGACCAACC	59.529	60.108	197
	c22079_g3_i1_ssr371	ga	10	CTGATTTGGAGAGCGTTGGC	GTTGAGAGGAAGACAAACAGGG	59.551	58.858	170
	c401_g1_i1_ssr1766	ga	9	CGACAGCATCAGCAAGAACG	CACTCAGAGTGTCCACTGGC	59.906	60.32	161
	c20917_g2_i1_ssr432	ag	8	GTCAAGGGAGGGATCCATGG	TAAGTCCCACCGACAATGGC	59.524	60.036	129
	c21065_g1_i1_ssr55	ca	10	TGCCACCCATATTCTCTCGG	AGAGTTCTTATTACAGGGTGCGG	59.241	60.119	165
	c19360_g1_i2_ssr2079	ga	9	ATGAGTAGGTCGCTGGTTCG	TACAATTAGCACGGCTCCGG	59.544	60.179	165
	c24018_g5_i1_ssr2153	ag	9	TAACGTGGCTCATGACTTGC	TCCCATTACTCCCTGCATGC	58.561	59.817	197
	c17112_g1_i3_ssr42	tc	9	GCCTCTGGGAACTCTGAACC	ACATGAAACCCTACTCGGCG	60.036	60.108	154
	c18156_g1_i4_ssr1948	ag	8	AAGTTCAAGCAGCAATCCCG	TACAGCAGCGAACGAAGAGC	59.116	60.733	167
	c25191_g1_i3|m.36375_ssr260	ga	8	AACACAGAAGCCGGAGTTCG	AAGCATCAACAGCGAAACCC	60.6	59.402	169
	c7847_g1_i1_ssr760	ta	10	GGGCTTCTGACTTTGAATAAGGG	AAGCCCATATCCTGCACACC	59.303	60.107	195
	c19046_g2_i1_ssr101	tc	8	AAAGCAACAATCCAACACCC	TGGATGGATCAGATGCACGG	57.091	59.893	143
	c16340_g1_i1_ssr195	ag	8	TCGAACTGAGAGAGGAGGCG	CAACGTCATCGCAACCATGG	61.027	60.179	137
	c26604_g5_i1_ssr657	tc	9	ACTGTCAGCACCAGAAGAACC	AGCTCTTCAAACCACAAAGGC	60.203	59.317	200
	c20320_g1_i1|m.8691_ssr65	ag	8	GTCCCTTCCTCTGCCAATCC	TACGATTGAGCTGCATACGC	60.107	58.513	122
	c21208_g4_i4_ssr2629	ga	8	TGCCTTACAGTGACCAGAACC	CAGGTGGGTTTGATTGGTGC	59.928	59.682	150
	c55116_g3_i2|m.37285_ssr360	ct	8	TGGTGGGCTTAAAGGGTTGG	TCAGAGAGAAAGCGGTTACC	60.179	56.968	195
	c17967_g1_i2_ssr430	tc	10	GTGCAACTAAGCTTGTAACCGG	CCGAAAGTTCTAGTTCTTCTGAGG	60.096	58.835	159
	c19980_g2_i2_ssr3529	tc	10	CCACTTCGGGAGTTCTTGCC	CGTCTAGCGAACAGAACACC	60.956	58.662	132
	c17637_g1_i1_ssr1340	ag	8	ACCGACCACAGAATCGTAGC	TGGATTATCTGGCCCTCAAAGG	59.827	59.825	132
	c10941_g1_i1|m.3232_ssr69	tc	9	GGACTTTCGTCTTTACAGTCTGG	TTGCATTGACAGTGCGATGC	59.011	60.11	105
	c8840_g1_i3_ssr1610	ct	9	GAGATGAGCATGGCATTCCG	ATGAGCTGAAGTTGGCGAGG	59.127	60.392	136
	c21927_g5_i1_ssr1384	ga	10	CGAAGATCCAAAGGTCTCCTCC	GTCCAGATTGAAGCTCTTTCCC	60.159	58.987	169
	c27374_g7_i2_ssr1236	ga	8	GCCAGCCCTGTTCTTGTATCC	CGTCATCACCACAAACCAGC	61.019	59.762	128
	c15527_g1_i1_ssr70	ct	8	CTGCCACTTGATTGTTCATTCC	TCTGGGAATTCAGAAGGCGG	58.158	59.747	135
	c17671_g2_i1_ssr1151	tc	8	CGTCGTCTGTAAATGCCAGC	TCGTGATTCTCAAGTTATAAACCGG	59.63	59.191	169
	c25588_g7_i1_ssr1099	tg	10	CGGCCTCATTGATCTCCTCC	GCATCGGAAGGGATGGTTGC	59.965	61.728	178
	c19029_g3_i1_ssr284	ag	8	CAACCGGACCAGAATGCTCC	ATCCTTAATCGGCGCCAACC	61.027	60.818	197
	c18879_g2_i2|m.2571_ssr108	tc	9	TTGTCTGGTTGGATGGTTGG	AGGAGGCCCAACAAGAAAGC	58.006	60.541	137
	c10034_g1_i1|m.23858_ssr50	ga	8	CGAAGTCCGTGGTTTATTGCG	ACCTTCCTATCCGCAAGTCG	60.202	59.54	183
	c43557_g2_i2|m.40474_ssr77	ct	8	GCTTGACGCTTCTCAGAACG	AGCACCGGTACCAGTAAAGC	59.563	60.037	181
	c22985_g2_i2_ssr402	ct	8	TTAGTGAAATCGGAGGCGGG	GATACTTCCAGCGCGAGAGG	59.823	60.318	150
	c18387_g4_i1|m.25296_ssr35	tc	8	CAGCCTTGTCAGTTGTCTGC	GACGACAACAATGAAGGCGC	59.41	60.453	129
	c23921_g3_i1_ssr105	ag	9	ATGCATGCGAATAGAGGGCG	TTGTTCGCCTCCATTCCTCC	60.952	60.035	144
	c22164_g5_i2_ssr135	ga	9	ACGGTCGGGACTTCTTACCC	ACCTTGCTACTCCCAACTGC	61.254	59.963	164
	c19141_g2_i1_ssr1811	ag	9	AGAGTACGTTGATGAAGAAGGG	TTTCTGTTTCTCGTCCGTCC	57.542	57.856	109
	c26642_g1_i2|m.5016_ssr49	at	8	CGCCATACCATATCTTGCGC	AATGGGTCAACTCGTGGACG	59.556	60.32	103
	c24292_g2_i1_ssr4338	ga	8	TCGCGTTCTAAAGCTCAGGG	AGTCCTCAGTCACGTAACGC	60.109	59.76	156
	c23453_g2_i2_ssr601	ag	10	CAGGGTTCTGAGTCTGCAGG	CCACATTTGCCTCCTTGTGC	60.037	60.038	199
	c17029_g2_i1_ssr1214	ct	11	AGGCAGGGCTTTAAGAACCC	ATCACGAGCTTTCGCAGAGG	59.96	60.459	181
	c22039_g2_i3|m.18282_ssr114	ct	10	ATGTCAGCATGGACCCATCC	GGAGAGACCTTCGATCCAGC	59.816	59.612	188
	c25553_g1_i3_ssr1655	ag	9	TTAAGCAGTGGAGACGAGGC	CAACTTGCACTTCTTCCGCC	59.753	60.04	115
	c20839_g1_i2_ssr237	ac	10	AAAGGGCCATTGCAACAAGG	CCCTGCATGTGGTCTCTACC	59.602	59.821	189
	c21296_g2_i1_ssr31	ga	8	CGAAGTCCGTGGTTTATTGCG	ACCTTCCTATCCGCAAGTCG	60.202	59.54	183
	c27381_g3_i1_ssr518	at	10	TGCCATTAACGCAGTGTAATGC	ATAGAAGCACCGACAGTCCG	60.159	59.544	135
	c24154_g1_i3_ssr29	ct	9	ACAAAGTCTGCTGCTCTCGC	TTTCGGGCGAATCTTTGTGC	60.948	59.76	124
	c7602_g1_i2_ssr109	tc	8	CTCTTTGGCCTCTGCTCTCC	AGGACAAGATCGTCTTCATGGG	60.108	59.831	125
	c15970_g2_i1_ssr172	tg	8	GTGCATGTGTGTCTCAGTCC	GCAATTATGACTTCATACCGGGC	58.848	60.058	133
	c21167_g1_i1_ssr45	at	10	ACATGCCAAGAGTTTGTATCTCC	CTGTAATGCATGGACAGCTAGC	58.735	59.453	183
	c15975_g1_i1|m.25439_ssr241	tc	8	TCCTAGTGACATCGTGCGC	AGCTGATGGTGGCAGAGACC	59.861	61.908	193
	c20315_g1_i1_ssr79	tc	8	GTGCACCATCTCAACAGG	GGTGGTCATCTGAACAGACTCC	55.675	60.354	188
	c7276_g1_i1_ssr134	tc	8	GAACAATGTAGGCAAGGCGG	TGGAGGACAGAAATGGCTGC	59.548	60.323	177
	c25592_g1_i1_ssr152	tc	8	TCTCCTAGTTTGTCGACGCC	GCCTTAGTTGGTCACCCAGG	59.475	60.323	113
	c16121_g1_i1_ssr1761	ga	8	TTGTGGCATGATCACCAACG	GAGAAGCTACGTACCTCCAGC	59.12	59.934	111
	c24170_g4_i2_ssr1032	tc	9	AAGCATGGTGTAGCTGTCGC	TGGTCGGTTACGTACAGAGC	61.021	59.477	182
	c53853_g6_i1|m.199_ssr151	ga	8	GACGCAACAACAGTGCTGG	CACAGAGAGTATCGTCGGGC	60.01	59.97	200
	c6185_g1_i1|m.1506_ssr25	ag	9	GGCAAAGGCAAAGGCAAAGG	GATACAGTGTTCCGCCGAGG	60.886	60.528	149
	c26792_g3_i1_ssr355	ct	10	CTTGTCTCGAATGTTGCCGC	TTGACAATGTGGTGGCAAGC	60.179	59.611	133
	c17097_g1_i1_ssr990	tc	8	AATGGGTCATGTCACCAGCC	GACGCGCAAGAACTTTCTGG	60.324	60.111	126
	c20597_g1_i8_ssr915	tc	9	GTTCTGGGTTCTGGGTTCCC	TCGGAGTTCAATTCTCGGAGC	60.251	60.135	181
	c22556_g1_i2_ssr172	ga	9	ATGTTTGTCTTTCACGCTCG	TTTGTGTGACTGGAGCCTGG	57.05	60.179	166
	c30803_g4_i1|m.8086_ssr62	ca	8	TCCATTGTAACAAGTCAACCGC	CGATTGGGATGGGAGAGTGG	59.449	59.893	168
	c14966_g1_i1|m.21738_ssr80	ct	9	AACCCAACACCAGAGTCTGC	CCAGCTGTTAATGGAAGCCC	60.179	58.894	136
	c18624_g1_i2_ssr196	ga	8	GGTCCACCATACCAACCAGG	ATCCTGCACGTGTTCCTTGG	60.034	60.606	188
	c22517_g3_i1_ssr1926	ac	9	GAAGATCGATTCGCAGCAGC	GATCACCCTCTCTGCACACG	59.768	60.459	174
	c23327_g1_i1_ssr35	ct	9	ATGACTCATCAACACCATCC	TGTGTTGCTCTGCACAAACG	55.12	59.901	123
	c15189_g1_i4|m.3420_ssr225	ga	8	TCTCTGTCTCTGTTGCTCGC	GCATGGCTCGAAAGTCATCG	59.758	59.697	172
	c21107_g2_i2_ssr86	tc	9	ACTAAACCCAAACCGGCTCC	TTCCGTGGCGTGCTATTTGG	60.251	61.302	195
	c25975_g1_i2_ssr60	ct	8	TCCTTTCAGTTTCAGCCTTAACG	ATTGCCACTATCTCACCGCG	59.187	60.531	197
	c21446_g1_i2_ssr1057	ac	8	GCCTTAGGTGATTTGGCATGG	ACCCTAGACAAACATTTGACACG	59.59	59.187	199
	c19019_g1_i1_ssr112	ct	8	ACAGACATCTCTTTCCCAGCC	TGGGATTGAGAGCAGCATGG	59.72	60.107	180
	c22959_g1_i2_ssr304	tc	8	CGATCTCAAGGAAAGAACAGGC	AGAAGATCGGGAATCGCACC	59.325	59.895	196
	c24140_g1_i4_ssr81	ga	8	TCGTACCGTCGAGGAAAGC	TTGAGTAACTTCCTCGGCCG	59.496	59.754	129
	c17673_g1_i4_ssr248	tc	8	CCCTTCGCTTTCTCTTTCCC	GACAACGGCATCGACAAACC	58.546	60.11	151
	c19770_g1_i1_ssr291	tc	8	CCCTTCGCTTTCTCTTTCCC	GACAACGGCATCGACAAACC	58.546	60.11	151
	c17299_g1_i2_ssr1869	ta	9	TCAACTCGTGGACGTTCACC	ACCCTGTATCTCCTCCTCCG	60.249	59.814	154
	c51905_g4_i2|m.14340_ssr171	tc	8	GCAGACAACACACTAGCAGC	GTTGTGGAAAGGACAACCC	59.485	56.335	172
	c27025_g4_i1_ssr790	tc	9	TGTACGTTCGCTTCAGACCC	CTCAAGATCGGGTTCCTCGG	60.039	59.897	152
	c17545_g1_i1_ssr300	ag	9	TGGGATGCAATCATACTCGC	CGGTGCTCATGTGAGATTGC	58.117	59.624	135
	c22096_g1_i1|m.6303_ssr36	ag	8	TGGAGGAAATCTTCGGGAGG	GCGAGTTCGGGCTTATTAGC	58.796	59.14	146
	c25508_g2_i7_ssr1025	ga	9	CTAACAGAGTACGCCGACGC	ATTTGCTGCCGTGTAGTTGC	60.861	59.759	190
	c16885_g2_i1_ssr1276	tc	8	GACTTGGTAGGCTGTGGAGC	ACCATGTCACACTCGCATCC	60.392	60.392	173
	c22079_g3_i2_ssr301	ga	10	CTGATTTGGAGAGCGTTGGC	GTTGAGAGGAAGACAAACAGGG	59.551	58.858	170
	c25178_g3_i1_ssr630	ga	9	TCCACCTCTTTGCACCATGG	AATCCAATTGCGACACCAGG	60.251	58.823	161
	c26983_g1_i1_ssr4012	ga	9	TCCAGAGCTGAGATTGCTGC	AGGGTGTGGGCCAAGATTCC	60.108	62.155	161
	c25408_g1_i4_ssr2073	ga	8	TGGTTACTTGTGCAGAATGGC	GAGCTACTACAAAGCCATGCC	59.114	59.057	134
	c23844_g1_i1_ssr1691	ga	9	ACAATATCGCTAATCATGGTGG	TACCTGAAAGCGAGTGCAGG	56.367	60.037	176
	c17155_g1_i2_ssr100	ac	10	TGCCACTCTCTCAACATGAGC	TTGTTTCTCTTAAAGCGCCCG	60.338	59.466	100
	c23199_g1_i1_ssr3056	ag	8	TGAGAAAGATGAGAGAGTTTGGG	CCTGCTCTCCATCTTGTCCC	57.842	59.82	177
	c19655_g2_i2_ssr1481	ta	10	TCTGCTTGAGCTGGTGTGG	ATCGTTGAGGTGCAATCACG	59.928	58.921	148
	c21371_g1_i1_ssr1245	tc	9	CCTCCATTGCCTCTCGTAGC	AAAGCTCACCTTCAGGCTCC	60.25	59.963	102
	c20757_g9_i3_ssr200	tc	8	CTGCGTCAACCAATGTGAGC	AGAGGAGTTCCAGGAGGAGG	60.11	59.662	193
	c17804_g3_i1|m.11632_ssr81	ct	8	TCATACACGCACTCTCTGCC	ATTGTTGTTGCTGCTGTGGC	59.827	60.25	183
	c17497_g2_i2_ssr68	ct	8	CTACTCCACCACAGCACACC	CTCACCCACCAAATCCCTCC	60.321	60.034	153
	c16382_g4_i1_ssr1032	ga	9	TACTGGTGGCAAAGGAAGGG	GTCGCTCGTCCTCTTTGTCC	59.596	60.733	157
	c5261_g1_i1|m.10228_ssr85	ag	9	TCTTCTCTGGGACCGTGTGC	TGCCTTTGGTCCTTCTCTGC	61.817	60.251	159
	c13198_g1_i1_ssr3041	ag	8	TCGCTCCCATTGTGGAATCC	CATCTCCGTCGTTGTCCTCC	60.107	60.179	169
	c19882_g3_i1_ssr173	ta	9	TGAGCATCTGTCCCTCAAAGG	CAAAGCTTCCAGTTGCCTCC	59.72	59.4	190
	c12994_g1_i1_ssr327	ta	8	CATCGAAGGGCTTCATGATCC	CTGGGTTCCGTTGCTTGTCC	58.85	61.516	175
	c13402_g1_i1_ssr224	ct	8	CACAGAAACTGCCGAGGAGG	CTAGTGGTGGTGGGTACTGC	60.672	59.751	197
	c17824_g1_i1_ssr1081	ag	9	TGGTTCTTGACGATGAGGCC	TGTTCATTTCCAGGGCAAGC	60.036	59.032	188
	c21356_g2_i1_ssr80	tc	8	ATGTCTGCTAGGGTTTCCGC	CAGCCACCACATTGAGAACC	60.108	59.116	165
	c22911_g1_i1_ssr54	tc	9	CGCTACCGCTCCCTATAAATCG	CACCACCCATGTTTGTCAGC	60.731	59.685	119
	c25482_g3_i1_ssr1549	ct	10	ACTTGGCTATTGCAGTCTCCC	AGACACGGACTGATTCGTAGG	60.065	59.256	186
	c13635_g1_i3_ssr45	ct	8	AGCAAAGCGAGCGGTATAGC	CGATTTGCGCTGAAAGTTGC	60.876	59.295	103
	c22199_g1_i4_ssr126	tc	9	TTGAATGCGTGTGTTAGCGC	AACCAAGGTTTCGAGCTCGG	60.11	60.603	196
	c1734_g1_i1|m.17462_ssr262	ga	10	TACGATCCATCCATCCACGC	TCTGGTCTTCGGATCTGTGC	59.683	59.467	108
	c20957_g1_i2_ssr118	at	9	ACACAAACCCAATCGAAACCC	CAGGCCAATCCCTACAGTCG	59.316	60.179	168
	c15271_g1_i1_ssr2093	ga	8	AGGAAGGTGTTGGAGCTGC	TCCTCGTTCATGCTTACCGC	59.926	60.46	164
	c20843_g2_i1_ssr1216	tc	8	AGCCCATGACTGGTGAATGG	ACCAACCTTGAGAACGGGC	60.034	60.228	186
	c19851_g6_i1_ssr124	ag	11	ATACACACACTCTCGCTGCC	TCTCTTCACGTTCACGCTCC	60.109	60.039	129
	c14457_g1_i2_ssr49	ct	8	ACCCAGAGTAAACCAAACCC	ATGGTTGTGCTAGGTGGTGG	57.33	59.962	101
	c8990_g1_i1|m.38_ssr42	tc	9	CATTCCAACCTCACATCGGC	TCTGGGCCACGTAAATTCCG	59.265	60.392	192
	c6626_g1_i1_ssr172	tc	8	TCCCTACTCCCACTCCATCG	TTGAGATTTCGGCCTCCACC	60.106	60.035	184
	c9884_g1_i1_ssr64	at	9	ACAACGGAGGTCACTATAGTGC	CACACATAGTCTGTTTCTTTCTTCC	59.834	58.107	114
	c19147_g2_i1_ssr2913	ga	8	GAACTCTCGAGGCAAGGACG	CGGCTACTCTCACTATCTCTTCG	60.457	59.814	185
	c23688_g2_i2_ssr121	ga	9	ATGTTTGTCTTTCACGCTCG	TTTGTGTGACTGGAGCCTGG	57.05	60.179	166
	c14744_g1_i2|m.3412_ssr249	gt	9	GATGGTCACAGTTCGTTGCC	AACTTAGCATGCCACTGACG	59.483	58.557	156
	c21904_g1_i2_ssr393	gt	11	GCTTGGGTGATCCTTATACGC	TTGGCGGATGGCTTATGTGG	58.856	60.751	191
	c26128_g8_i9_ssr1677	ta	8	GAGTGGGAAATGGTTTGGCG	TCTTCCACACAGTCACTTTGG	59.756	58.082	127
	c21637_g3_i2_ssr143	ct	10	ACCCATTTGAGCATTTCCTCC	CCTCACAACAAAGCACACGG	58.539	59.971	196
	c26090_g5_i1_ssr279	ag	8	TTGGATCTCATCGACCTGCG	GATGTTATTGCTGGACCGCG	59.897	59.695	178
	c23049_g3_i1_ssr264	at	8	TCTGGTAGTTCACGCTGTGG	CCTAGTGTCGAAACGGAGCC	59.683	60.458	117
	c20110_g1_i1_ssr55	tc	9	GCTCATTTCCCTTGCAAGC	GAAGGCGTGCGTTATAAGGC	57.569	59.696	101
	c21616_g1_i2_ssr2196	ct	8	TACGATTGAGCTGCATACGC	GTCCCTTCCTCTGCCAATCC	58.513	60.107	122
	c24154_g1_i5_ssr29	ct	9	ACAAAGTCTGCTGCTCTCGC	TTTCGGGCGAATCTTTGTGC	60.948	59.76	124
	c19431_g2_i1_ssr175	ag	8	AAGGGCGATAAGGGTCAAGG	AAGGCGTTCCTCTCAAAGGC	59.453	60.607	134
	c23949_g2_i1_ssr2866	ag	8	TGAGGATAGCAAAGGCCAGC	ACTTCACCATCCTGCTCTGC	60.107	60.036	155
	c7245_g1_i1_ssr1149	ag	9	TGCACCATTTGTTTCTTGTGC	AAACCATTGCTAGCTGCTGC	58.451	59.471	169
	c19812_g1_i1_ssr360	tc	9	TTAGCCCATCAAGCCATCCC	CACATTCATTCACCCAGGCG	59.814	59.547	152
	c17773_g1_i2_ssr582	ga	8	ATGTCACGATCTGCAGCTGC	TTCTTCTCCTCTTCACGCCG	61.088	59.756	181
	c23898_g1_i2_ssr146	tg	8	TTACCAACTCCAAATCGCGG	TCGCCACTAAAGGTTCTCGC	58.555	60.389	165
	c52979_g7_i2|m.28738_ssr128	ct	10	ACCCATTTGAGCATTTCCTCC	GGTTTAGAGGTTTGCGAGCC	58.539	59.197	139
	c26758_g1_i2_ssr586	ag	10	ACAAGGCAGCAGCTATAGCC	GAATCCGTGCAAAGGTTGGC	60.179	60.389	169
	c20410_g2_i1_ssr104	ga	8	AGTTTCTGCACTAGGCTGCC	TCATCGCCTCCAAACCTTCG	60.322	60.391	149
	c26170_g2_i1_ssr1279	tc	9	CAGTATTGGTGGCTGCAATGG	CCCTCCTTCCAGCTTACACC	59.864	59.747	189
	c14498_g1_i1_ssr1686	ta	8	GAGTGGGAAATGGTTTGGCG	TGATTAGATCACGTCGCGCC	59.756	60.594	179
	c24788_g1_i1_ssr231	ct	8	TAACAGCCGTTGATCTGTGC	GCAGACAGCATGTGTTTCCC	58.561	59.758	190
	c18380_g1_i2_ssr39	ct	8	TACAGCAGCGAACGAAGAGC	AAGTTCAAGCAGCAATCCCG	60.733	59.116	167
	c20258_g1_i2_ssr49	ct	9	GCTGCACATCACATCACTCC	TGGAGGTCGACATGAATGGC	59.269	60.108	160
	c19460_g2_i2_ssr462	at	10	GACTACGAGATCCACGACGG	GAATGTCACCATGCAGACCC	59.696	58.902	197
	c1095_g1_i2_ssr798	tc	10	CCCAACACAGTCACCAATCC	TCCTCCTCCGGTTGTCTTCC	58.752	60.903	184
	c26918_g1_i4_ssr1032	ga	9	TCGGAGTTCAATTCTCGGAGC	GTTCTGGGTTCTGGGTTCCC	60.135	60.251	181
	c14460_g2_i1|m.20545_ssr71	tc	9	CCGACGACTCCTTCAAGACC	GAGGAGGGTTTGAAGGAGGG	60.109	59.379	200
	c20226_g8_i1_ssr1619	ga	9	CTTTATCAGAAACGGCGCCG	CTCATCTGCATCTCACGCG	59.974	58.786	188
	c19891_g6_i1_ssr1121	tg	11	CGGCCTCATTGATCTCCTCC	GGTGTTGCAGCAAACCATGG	59.965	60.601	200
	c20156_g1_i3|m.23392_ssr91	ga	10	CCAAAGAAATACAGAGGGTTGGG	GCTCTTGTTCATCGTGCTGC	59.236	60.179	113
	c16268_g2_i1|m.23929_ssr63	ct	8	TCTCACAAGTCTAAAGTCTAAACCC	GAGGAAGGAGGTGGGTTTCG	58.244	60.036	113
	c18830_g1_i1_ssr46	ga	9	CGAAACTCGTATCTAGTATTACTCG	AGTTAATCTCTCTCGCTGTTGC	56.799	58.483	155
	c19985_g1_i1_ssr1393	ct	9	ACTTGGCTATTGCAGTCTCCC	GGGCACGGTGATGATGTAGG	60.065	60.533	131
	c23029_g1_i2_ssr1803	ga	8	TTCACTACTTCGCTTCCGGG	GCAGGTGAATGTGTGCATCG	59.754	60.179	140
	c20305_g3_i2_ssr60	tc	10	ACATCAACTCTCACTGTTTCGC	TCTTCACGATCACAGAAAGATGC	59.197	59.071	176
	c23770_g1_i3_ssr1431	tc	9	CTCTGTCTCTCGGTGAAGCC	TGATTCTTGTCTTCCTCGCC	59.828	57.613	171
	c22273_g2_i1_ssr2687	tc	8	TCAGAACTGAATCGGACGGG	TAGACGCAGAGACACATTGG	59.469	57.345	175
	c22988_g3_i3_ssr1016	tc	9	AAGCATGGTGTAGCTGTCGC	TGGTCGGTTACGTACAGAGC	61.021	59.477	182
	c19220_g3_i2_ssr209	tc	8	CTGCGTCAACCAATGTGAGC	AGAGGAGTTCCAGGAGGAGG	60.11	59.662	193
	c21252_g1_i3_ssr119	ag	10	TAAGCTCTCTCGGACCGACC	TTTCGCTCCCACTAGGAAGC	60.747	59.751	139
	c9074_g1_i1|m.1236_ssr116	ga	9	GCAACCTCGATCTCTCTCCC	TCCGCTCAATCTCCTTGTCC	59.612	59.463	197
	c8814_g1_i1_ssr302	ga	8	GTGCTAAATTATCTCACAGCCCG	CGTACACGTTAGATTATCCACTGC	59.751	59.56	170
	c19556_g2_i1_ssr1045	ga	9	TCGGAGTTCAATTCTCGGAGC	GTTCTGGGTTCTGGGTTCCC	60.135	60.251	181
	c17549_g3_i1|m.30956_ssr100	ct	8	TACATCTGCGAGTGTCGACC	AATGGCTGAGTAGGGCATGG	59.549	59.816	157
	c25669_g2_i3_ssr295	ag	8	AATGATAGGGACGGACTGCC	TTCACGCACAGATCACCTCC	59.241	60.037	160
	c20973_g2_i1_ssr220	tc	8	CTTAACCTACGCATCCCTCCC	ACCCTCTTCGTCTTCTTCGC	59.93	59.756	144
	c588_g1_i1_ssr40	tc	8	CCTGTGGACTGTGACAATGC	AGGTTGAAGGGTAGTGTGGC	59.123	59.599	133
	c16498_g12_i1|m.10361_ssr79	ag	10	AGTAACAGCAAGAGAAACTGG	GATTCTCTTGTGGCCCTTTGC	55.825	59.797	188
	c22807_g1_i2|m.21261_ssr56	ct	9	AACAGTACTCTGGTCTCGGC	TGAAGAGAGATCGCCATGGC	59.111	59.894	104
	c20541_g2_i5_ssr1599	tc	8	CTTAACCTACGCATCCCTCCC	ACCCTCTTCGTCTTCTTCGC	59.93	59.756	144
	c15059_g1_i1_ssr1781	ga	8	ACTTGAATGGTTGAGAGAACATGC	TCTCGGCACACTTTCTAGCG	59.783	60.109	192
	c24229_g2_i1_ssr1711	ag	8	AGAGAGATTGAGAGAGAAGCCG	AAATTTGCTTCCTGCGTCCC	59.048	59.397	133
	c22137_g6_i2_ssr77	tc	8	GCATGGTCATTGAGGAGATGC	ATGAGTTCCATTGAGAAGTGG	59.392	55.577	186
	c24407_g1_i1_ssr73	ct	8	GGCTCCATTACAACTACCAAGG	GCATATCCTTCCTTTCAGGC	58.721	56.25	186
	c20110_g1_i1_ssr1342	tc	8	GGAGTTGCAGCAGAGATTGG	CAATCATCCACTTGCACACG	58.907	57.748	200
	c22871_g1_i2_ssr509	ta	8	ACAAGTACCACCTTCTCAACC	AGAAACAACCAACCTCCAGC	57.513	58.308	174
	c16500_g1_i1_ssr323	ag	8	CGACACACGATGTTGCTAGG	TCGGAGGCATTGATGGTAAGG	59.008	59.859	120
	c22180_g1_i2_ssr51	ct	9	TCACTCCCACTTGTGTGTGC	CTGCCCATTTCCATAGTGCG	60.464	59.335	197
	c24742_g1_i1_ssr57	ag	8	AAATCATGCAGTGTGTGGG	GTTGGACATGATCAACGGTAGG	56.088	59.064	132
	c19982_g1_i2_ssr1748	ct	8	TGAGATGAGAGCCTCCCTCC	CCCACACACACCAGATAAGG	60.106	57.886	104
	c21683_g2_i1_ssr261	ca	8	ACCAATCCCTTCCTTCTGCG	ATTGACCCTCAACTCGCTCG	60.035	60.109	175
	c19672_g2_i1_ssr1529	ag	9	AGAGGACGAAGAGAAGGCCC	TGTTTCTGAAACCGAACAGCC	60.973	59.326	161
	c25939_g3_i1_ssr318	tc	9	CTACCGGCCAGCTAAATCCC	CCTTTGATCATGGTGGTGCG	60.25	59.547	139
	c18601_g6_i1_ssr881	ag	9	TGTAGCCATGGGAGCTTTCC	TAACGTCCACTCCACTTGCG	59.744	60.319	116
	c23128_g1_i1_ssr1995	ga	8	TCCTCTGTGAGTGTGTGTGC	GCATGACTTGGATCAGTTCGC	59.895	59.937	127
	c26334_g2_i1_ssr382	ca	8	CGTGCCAGCTTGAAGTTCG	CAGAGGCAGAAACAGAGAGAGG	59.795	60.094	161
	c18887_g1_i1_ssr1909	ta	9	TCCATTCCTTGTGAGTGCCC	ACAATACGCAGATGGTAATCC	59.962	55.835	137
	c21172_g1_i1_ssr87	ct	9	CACCACTTCTCTACACACTTGC	CTTTGATCCAACTGGCAGCG	59.197	59.83	187
	c19955_g7_i2_ssr206	tc	8	TGTTAACGCCCACATCCACG	TTAGTTGTGGAGCTCAGCCG	60.952	60.037	170
	c18248_g2_i1_ssr823	ga	8	AGAAGATCGGGAATCGCACC	CGATCTCAAGGAAAGAACAGGC	59.895	59.325	196
	c20636_g2_i1_ssr166	ga	8	GCCCAGACCATGACTGTTGG	GTGTGAAGGTGTGTGTTAAGCC	60.962	59.967	156
	c49768_g2_i1|m.21357_ssr146	tg	8	AGATATTCGAACTCCGCCGG	TTGTCCCTTCCACTTTCCGC	59.686	60.536	193
	c22923_g1_i3_ssr1748	tc	11	ATTGGGATGAGTGGTGACCG	TTCCGGGCTCGAGTTAAAGG	59.747	59.752	146
	c23801_g1_i3_ssr1622	ct	8	ACTTCCGGATCCTTGTGTGC	CTACAGTTGCCAACAGTCGC	60.322	59.487	183
	c25373_g1_i1_ssr3173	ga	9	TCTCGATGTTCTTGATGTGGG	GGCTCTCTGCATCTAGCTTCC	57.749	60.27	153
	c20480_g1_i1_ssr66	ct	9	AGTCACTGCTCTCTTTGCCG	AAGGGAAGCAATCAAGAGGC	60.32	58.155	124
	c17929_g2_i1_ssr129	ag	9	CTCTCTCGCACAGTCTCACG	ATGCAAGGAGGACAAGAGGC	60.179	60.035	191
	c18424_g1_i1_ssr1039	ga	9	AGCTCTTCAAACCACAAAGGC	ACTGTCAGCACCAGAAGAACC	59.317	60.203	200
	c18848_g1_i1|m.19519_ssr65	ag	8	GTCCCTTCCTCTGCCAATCC	TACGATTGAGCTGCATACGC	60.107	58.513	122
	c1951_g1_i1_ssr1431	gt	12	TGTATATGAAGTCATGTGAACGCG	GAACAAGCTCACTTACAATTGG	59.497	55.913	100
	c23350_g1_i6_ssr554	ga	8	ACAGTGTGTACAAGAGGAACC	ATTCAAGGGTTGGAGCTCCC	57.529	59.667	192
	c21386_g2_i1_ssr105	ga	8	ACCATGTCACACTCGCATCC	GACTTGGTAGGCTGTGGAGC	60.392	60.392	173
	c4652_g1_i1_ssr1459	tc	8	GCTGGTTGGTGAGAACGAGG	CCTCTGTTCCCTGATAGCCC	60.951	59.238	110
	c22563_g5_i1_ssr109	ga	8	CAGATATCTGATTCCGTCAAGCG	CGACCTCGAGGAATCCATGG	59.328	59.967	199
	c24544_g1_i1_ssr785	tc	10	GGATGCTTTCGAACACTGCC	CGTCTAGCGAACAGAACACC	59.831	58.662	169
	c19336_g1_i1_ssr1361	tc	8	GGAGTTGCAGCAGAGATTGG	CAATCATCCACTTGCACACG	58.907	57.748	200
	c24624_g1_i2_ssr151	ac	9	ACCAGATGAAATAGATGCGAACC	TCGTGAAATGCTTGTTGTAAGG	58.87	57.518	182
	c17140_g1_i1_ssr92	ct	9	GCTCTGATTAGTCTTCTTATGAAGC	CTCTTCCTCCTCCGTGTTGC	57.593	60.39	189
	c20755_g5_i1_ssr49	ct	9	TAAAGTCACCACCTCACCCG	AGAGGGAGAGGGATCCTTGC	59.317	60.4	141
	c18139_g1_i1_ssr386	tc	8	TGACATAGGTGGACCAAGCG	ACGCTCGAATGGAGATTGGC	59.751	60.812	198
	c23932_g1_i2_ssr3833	ag	8	TGGAGGCTGTGAGGAGTAGG	ACCCTTCTTACCTTCCTCCC	60.325	58.032	167
	c1017_g1_i1_ssr169	tc	8	GCAGACAACACACTAGCAGC	AAACAGTTGTGGAAAGGCC	59.485	56.226	175
	c20048_g2_i2_ssr960	ct	8	GATCCGCGTACACTTTCAGC	CAAGCTGTACACAATCCGCG	59.354	59.905	116
	c18514_g2_i3|m.25318_ssr53	ct	8	TCGTCTTCCTCTCCCAACCC	ACTGGAGGAATCGTTCGAGC	60.903	59.826	141
	c20135_g4_i1_ssr315	ct	8	GGCGTCAACTTTCACCAACC	TGGAGAGGAGATCCAGCAGG	59.97	60.398	166
	c21097_g1_i3_ssr1614	ga	9	TTTGCCACCAAATCCGAATGG	GTACGTCTTGGTTCCATTTCGG	59.725	59.586	100
	c1227_g1_i1_ssr349	tg	8	GTGGAGCACTGGCCTATAGC	ACAACAGAGTCTACTAGCTTGGC	60.25	60.056	164
	c17056_g1_i1_ssr50	ag	8	GAATAAGCTCCGACCAGCCG	TCGTGCGTTTATGGGATCGG	60.876	60.529	139
	c24094_g4_i6_ssr214	ag	8	GAGGGAAAGCAACTTGTGGC	CCTTGCTTAAACCTTCGGACC	59.685	59.189	147
	c17299_g1_i1_ssr1556	ta	9	TCAACTCGTGGACGTTCACC	ACCCTGTATCTCCTCCTCCG	60.249	59.814	154
	c20948_g2_i1|m.21497_ssr46	tc	9	AATCCAATTGCGACACCAGG	TTGAGAAACTGAGCGAGGGC	58.823	60.321	177
	c25518_g3_i5_ssr2380	at	12	GCATAGCCTGGAATTCCTGC	ACCATACTTTCCTGGGCAGC	59.043	60.034	109
	c21208_g3_i3_ssr2377	gt	9	ACACGATCAAACTTTAGGGC	TGATTTGCCCAAGTAGTGCC	56.052	58.455	107
	c4418_g1_i1|m.18301_ssr39	tc	9	CATTCCAACCTCACATCGGC	TCTGGGCCACGTAAATTCCG	59.265	60.392	192
	c22403_g1_i3_ssr71	ct	8	TACAGCAGCGAACGAAGAGC	AAGTTCAAGCAGCAATCCCG	60.733	59.116	167
	c19707_g2_i1_ssr1562	ag	9	ACAAAGAATGGCAGAACAGTGG	CAGAGCAAACAGAACACGACG	59.375	60.071	165
	c20692_g1_i1_ssr732	ga	9	TCTACAGCAGGCCATCAAGG	TCATCTTCGTCACTGCTGGC	59.457	60.39	106
	c24465_g1_i1_ssr166	tc	9	CTTTGACTCGCTCACTTGCC	GGAGCTCCTCAGAAGCATGG	59.485	60.179	166
	c8671_g1_i1|m.22256_ssr303	gt	9	GATGGTCACAGTTCGTTGCC	AACTTAGCATGCCACTGACG	59.483	58.557	156
	c25213_g1_i1|m.18284_ssr22	ct	8	TGTCAAGACACCCATCGC	AGAGGTCAGAGACGAGGAGG	57.306	59.745	119
	c51026_g1_i1|m.28314_ssr24	tc	8	GAAGCTGTCTTACTCTGCTGC	CCAGAACGAGAGATCCGAGC	59.001	59.97	175
	c22006_g4_i1_ssr190	tc	8	TTTCAATCCATTCGGTCGGG	TCCACCTTACTGCAACACCG	58.255	60.25	126
	c19571_g1_i1_ssr140	ct	11	TGACCGTTGAAGGAAGCAGC	AACCCACCTCTTGGTTTGGC	60.885	60.759	192
	c24218_g3_i1|m.10750_ssr74	tc	9	TGAGACTGCAGAAGTGGAAGG	TGTTGGAAATGGATTTAACGAGGG	59.654	59.539	152
	c22954_g1_i3_ssr78	ag	8	AAGACACAGAGTGCTTTGCG	TGCAATCGAAACCGTAACGC	59.06	59.836	141
	c13133_g1_i1_ssr1954	ga	8	GTTTCGTTTCGATCCGGAGC	CCATTCACCGTTGAAATCAGGC	59.631	60.416	105
	c24566_g1_i1_ssr761	ag	8	AGGAAATGCAAGGCTTTGGG	GGAGGGTATAGTGCAGAAGGG	59.021	59.305	199
	c18468_g2_i1_ssr2193	ta	8	AGCATCCAGTACGTACTTGCC	CATCCGTGCTATAGTTAAGCC	60.135	56.3	197
	c15045_g1_i1_ssr91	ga	10	TTGCCCAACGACTAGGTAGC	AACATGCCCAGAAGAGCAGG	59.752	60.323	195
	c28047_g1_i1|m.5633_ssr155	tc	8	GGAACAACATGAACGTGGCC	AAGAGTCCCGAAGCTTCAGC	60.04	60.037	166
	c20852_g5_i1_ssr2932	ag	8	CCTTTGATCATGGTGGTGCG	CTACCGGCCAGCTAAATCCC	59.547	60.25	137
	c20197_g1_i1|m.19223_ssr24	ag	10	AGAGAACCACAAGAGAGGCG	GGTCAGACCAGAAGGGATGC	59.394	60.107	153
	c25335_g1_i2_ssr815	ga	9	GCTATCCTTCTCCACCACCG	TCTCAATATCCAAACGAGGCC	59.895	57.806	158
	c24781_g4_i2_ssr148	tc	8	TCCCTACTCCCACTCCATCG	TTGAGATTTCGGCCTCCACC	60.106	60.035	184
	c11330_g1_i1|m.20660_ssr51	tc	9	TTAAAGGCCAGCTCCTTCGC	CGGTGTAGACCTGGTATTCGG	60.677	59.933	136
	c19954_g1_i1_ssr73	ag	8	GAAGAAAGTGTCGAACCCGC	GTGAGTCCAGCCATAAGCCC	59.488	60.465	158
	c21680_g5_i1_ssr70	ct	10	CCTCACTTCAAATCAACGTTCCC	TGGCTTATTGGGTTCCCAGG	60.058	59.665	151
	c21272_g1_i1_ssr1256	ag	9	TGGGTAAGGTCCAGTCCTCC	CCATGCTCCTTAGACACAAAGC	60.253	59.579	132
	c23753_g1_i4_ssr3025	ga	10	CGAATTCGAAACCTTGCTTTGG	GTGGCCTTCTCTTTCCTTCC	59.02	58.172	112
	c16321_g1_i5|m.23929_ssr26	ga	8	CCTAAGCCAACTGCCTCTGC	ATTCGATGCTCCTTTCCGCC	61.029	60.816	113
	c21309_g1_i1|m.20745_ssr50	ct	8	ACTTCACCATCCTGCTCTGC	TGAGGATAGCAAAGGCCAGC	60.036	60.107	155
	c386_g1_i1_ssr78	gt	8	TGCTTGGCCGACGTTATAGC	AAGGTAGTCACAGGCAAAGC	60.808	58.102	103
	c20346_g10_i2_ssr104	ag	9	TGCATTACATAACACTCCTCACC	TTCACATCCTTGGGCTTCCC	58.487	59.96	169
	c18036_g1_i1|m.14071_ssr93	ct	8	TCATACACGCACTCTCTGCC	ATTGTTGTTGCTGCTGTGGC	59.827	60.25	183
	c20479_g1_i1_ssr1939	ga	9	TTGATCTTTCTGTGCGTGCG	TTATGAGAGTCTTCGTCAACC	59.487	55.102	142
	c29846_g1_i1_ssr82	ga	9	AAACTTGTTGGCAGCCATGG	GAATTTCTCGTGAGTGCGCC	59.606	59.905	145
	c27081_g6_i4_ssr2110	ct	9	ACTGGAAACTTGAAGCCGGG	GTTCTGGGCAAGGTTACTGC	60.537	59.118	164
	c22793_g2_i2_ssr201	tg	8	GCTGCCCACCATTCATTTCC	CCCACTCCATCGCTTCAACC	59.824	61.027	172
	c25955_g1_i1_ssr2230	ag	9	GTTCTGGGCGATGACTACCC	TTAGCTTAGCCTCCCACTCC	60.179	58.503	180
	c21517_g3_i1_ssr686	ga	8	ATGAATGCTTCCACTTCCGC	CGCTTTGTCTGTCTCTGTGC	58.902	59.49	176
	c19968_g1_i1|m.9542_ssr49	ga	10	CAAAGAAATACAGAGGGTTGGG	GCTCTTGTTCATCGTGCTGC	56.946	60.179	112
	c18952_g2_i1_ssr374	ag	8	GTGCACTGTGGTTGTTGACG	CCCTGTCACATTCACGATTCC	60.248	58.99	119
	c19250_g2_i1|m.11356_ssr60	ag	9	CTCACTCGTCTGCCACTACC	TGAGCTCCCAACCTTCAAGC	59.829	60.251	116
	c23061_g1_i1_ssr810	tc	9	TGATCTCACCAACTCAAGGCC	TCTGATCTGAAGGAAGAAGAGGG	59.996	58.97	181
	c1755_g1_i1_ssr24	ct	8	CTCATCTCCTCCCATGATCACC	CGATCACATTTCCAGCACCG	59.698	59.625	135
	c17578_g1_i1_ssr56	tc	8	ATCGCACTCACAAGCACTCG	AAGCAGGGTCTTCAAGGAGC	61.011	59.963	158
	c21411_g2_i1_ssr242	ct	11	TGGAACACAATGCTTCGTGC	ATTATGTCGCGCTGTGTAGC	59.689	58.791	169
	c1489_g1_i1_ssr138	ct	9	TGGGATTTAGGCGGTGTTCG	CATAGGTCCTCGCAACTCTCC	60.392	59.932	196
	c18619_g1_i1_ssr1634	ga	9	CAGTGCCATCATTCTCTGCC	CTGAGATCACCGACTCCATGG	58.977	59.932	149
	c18613_g1_i1_ssr1731	ag	8	TGTGGAATCTTTGGTTGTGC	GCCAGATCTGCCTTTGATGG	56.824	58.97	112
	c29070_g1_i1_ssr53	ag	9	AGAACCCAGCAATAACCAGC	TCAGTGATTGCTTCCCTGGC	58.161	60.323	108
	c23986_g3_i2_ssr3289	tc	8	TAGTTCCATGCACCTGGACG	ACGTAGATGACCTTCCTTGG	59.751	56.649	136
	c25975_g1_i5_ssr2851	ct	8	TGTCTCCACTAGCACCCTCC	GGCAATTGAAGAAGGTGGGC	60.615	59.753	130
	c21594_g1_i1_ssr3074	ct	8	CTTTGGCAATTGGAGACCCG	CTCACCCTCAACAATTCAGACG	59.472	59.261	188
	c25829_g2_i1_ssr1186	ct	10	GTTGAGTAAGCTCCATTGCCC	CTCGCTTTGAACGTTGGAGC	59.254	60.111	180
	c21613_g1_i1_ssr932	ct	9	CTCCGTAGAACCAGTCCAGC	TTCGTAGACCTCCAATCGGC	59.826	59.541	159
	c14848_g2_i1_ssr288	tg	8	GTGCATGTGTGTCTCAGTCC	GCAATTATGACTTCATACCGGGC	58.848	60.058	133
	c23980_g1_i2_ssr3415	tc	9	TGAGAGAGACAGAGTTGGTGC	GAGGAATCTCTGGACACATTGC	59.384	59.058	117
	c18499_g1_i1_ssr128	ct	9	ACCCGATACAGAGTGCAACG	GGAATGAATGTGCTCGGTGC	60.109	59.901	112
	c21012_g7_i3_ssr1773	ag	8	ACCCTAGCTGTGAAGAAAGTTCC	GTGCCCTTACTGTCCATCCG	60.245	60.462	181
	c21565_g1_i1_ssr1801	ga	8	TTGTGGCATGATCACCAACG	GAGAAGCTACGTACCTCCAGC	59.12	59.934	150
	c3005_g1_i1|m.6846_ssr80	tc	9	GGCCTCCATTCTAATTTCTACGC	GATCCTGGATATCGGCTCGG	59.501	59.542	110
	c19924_g3_i1|m.13211_ssr241	tc	8	TCCTAGTGACATCGTGCGC	AGCTGATGGTGGCAGAGACC	59.861	61.908	193
	c26536_g3_i2_ssr191	ag	10	TTAGTACTTCACACCGCCGC	AGTTCAATGATCCGGGAGCG	60.389	60.179	165
	c26490_g1_i1|m.11955_ssr57	ct	9	TTCTCAGATTTCCCTCTGCG	ACCCGATGATCGATCACTGC	57.32	59.967	112
	c4946_g1_i2_ssr1377	at	9	GGTTATGAATCTTATGATGGCAGGG	TCTTGACTTTAATTGTGGGCCC	59.583	58.838	195
	c22337_g1_i1|m.29348_ssr35	tc	10	CACAGTCCTGATCTTTCAGTACG	CAAATGTCCCAAGCCACACC	58.83	59.682	184
	c20011_g2_i1_ssr49	at	9	GGACTAAACAGTCAGAAGAGGC	GGAGGAAACTAATCCCTTTGCC	58.409	58.975	187
	c20109_g5_i1_ssr61	ga	10	TGGGTAAGAACGTGCTCTGC	CGTGAGACGAAAGGAACCGG	60.32	61.007	190
	c24161_g2_i1_ssr74	ga	8	CTTTGCTTCACCTTAGGACGG	TCAATCCCGACAGAGCACG	58.923	59.785	135
	c22403_g1_i6_ssr71	ct	8	TACAGCAGCGAACGAAGAGC	AAGTTCAAGCAGCAATCCCG	60.733	59.116	167
	c23301_g2_i1_ssr65	ag	9	TCAAAGGCAAAGGCAAAGGC	GTTGCGAGTGTTGAGGATGC	59.893	59.833	157
	c26531_g5_i2_ssr120	ct	8	GAACGAACCGGAACACAAGC	GTAAAGGGTGCAGAATTGGGC	60.042	59.795	184
	c20593_g5_i2_ssr2275	ag	10	TTGACAATGTGGTGGCAAGC	CTTGTCTCGAATGTTGCCGC	59.611	60.179	133
	c18617_g1_i2_ssr1005	ag	9	GATTTGTGGGTTGCCGTAGC	CGCAAAGCAAGAAACGCG	59.83	58.871	145
	c21948_g1_i2_ssr2025	ag	9	CTTGTCCCTGCTTTCAACGC	TCCTAGCACTTGCAGATCGC	60.04	60.179	182
	c24451_g2_i2_ssr84	tg	9	AGGGAATTCACGAGTACAGC	CCTCTGTACTCGGGCAATACC	57.325	59.931	147
	c22220_g1_i2_ssr70	ca	8	CCCTTCCTCCACCATCTTCG	TGACGAGGTATCTTCCATGGC	59.821	59.587	149
	c21864_g1_i1_ssr160	ct	8	TAACAGCCGTTGATCTGTGC	GCAGACAGCATGTGTTTCCC	58.561	59.758	190
	c23551_g1_i1|m.8466_ssr141	tc	9	CGTCTGTTGTATCTTCCACTGC	GAAGAGCCTGCAACCACAGC	59.332	61.86	199
	c25508_g2_i2_ssr1025	ga	9	CTAACAGAGTACGCCGACGC	ATTTGCTGCCGTGTAGTTGC	60.861	59.759	190
	c24749_g3_i1|m.28673_ssr241	ag	9	CAGCCGAACAAATTTCAGTTGC	ATGGATGGCGCATGTAAGGG	59.528	60.538	180
	c15497_g1_i1_ssr1672	ag	9	TGAACACCTCAGGAATGGGC	CGGCCCAAAGTTTCTGTTGC	59.962	60.597	117
	c25448_g1_i2|m.36516_ssr78	tc	9	CTGTGGAGAGGAGAAGAGAACG	ACCACCACCACCAACTTTCC	59.837	60.397	175
	c26051_g2_i6_ssr358	ga	10	GCAAGAAAGTGGTGTGTGTGG	TCCCTTACCGAGTCACTCCC	60.202	60.324	194
	c21026_g2_i1_ssr1385	ct	8	AAGCATCAACAGCGAAACCC	AACACAGAAGCCGGAGTTCG	59.402	60.6	169
	c3453_g1_i2_ssr76	ct	8	GACAATTCATACAGCTTTCTCC	AGGAGATGAAACAGAACCCGG	55.182	59.721	139
	c14532_g3_i1_ssr616	ag	8	CTCACTTCTCACAACAGCAGC	TGAATCATTCCGATCGACTCCG	59.47	60.288	155
	c13598_g1_i1_ssr750	ga	8	CAGAGGCGTCAATGCAAAGG	CCCAGAAGATAGTCTGCGCC	59.83	60.25	114
	c17226_g3_i2_ssr71	ct	10	TCATATCGGGCATTCTCTTCGG	CGCTGGTTTGAGGTTAACGG	60.029	59.484	154
	c24021_g7_i1_ssr281	tc	8	TTTCAATCCATTCGGTCGGG	TCCACCTTACTGCAACACCG	58.255	60.25	126
	c19786_g2_i2_ssr999	ga	9	CGGTGTAGACCTGGTATTCGG	GTCTCCTTCGCCAATCTCCC	59.933	60.179	127
	c11561_g1_i1|m.16123_ssr41	ga	8	GGTGGTGGGATACGAAGTCC	ACCTTCCTATCCGCAAGTCG	59.823	59.54	195
	c22137_g6_i3_ssr77	tc	8	GCATGGTCATTGAGGAGATGC	ATGAGTTCCATTGAGAAGTGG	59.392	55.577	186
	c20886_g1_i1_ssr2181	ga	9	TCCAGAGTATGCTGCCTTGC	AGCCTACAACACCCAGAACG	60.108	59.965	160
	c20041_g2_i3|m.19831_ssr1077	tc	9	AAATCCTCTACGGTTCGAGG	ACATTCCTGTTCAACAAGCTAGC	56.749	59.496	108
	c23948_g1_i3_ssr3828	ag	8	GATACTTCCAGCGCGAGAGG	TTAGTGAAATCGGAGGCGGG	60.318	59.823	150
	c15905_g1_i1_ssr1908	ta	9	TCCATTCCTTGTGAGTGCCC	ACAATACGCAGATGGTAATCC	59.962	55.835	137
	c15243_g2_i1|m.26968_ssr21	ct	9	GTTACAATGGTTCAAGGTCCC	GGGTCTTGGAAGAGTCGACG	56.789	60.109	181
	c12290_g1_i1_ssr167	tc	8	GTCAGTCTTTCCCTTCCCGG	TGATGTTGATGTTCGGCACC	60.036	58.836	143
	c26670_g1_i8_ssr1968	ga	8	ATTTGGGAGCTCTCGATGCC	TTTACGACGGAGACCATGC	60.179	57.571	188
	c18832_g1_i1_ssr1141	ga	10	GTGTCAACGACTGGTAACGC	ACTGTTCCATTGGGCTTTGC	59.494	59.319	149
	c26272_g2_i1_ssr2497	ct	9	ATCAGTGCACGCAATTTGGC	AGAGGAACGTCGATTGAGCC	60.389	59.826	199
	c18796_g1_i1_ssr223	ct	8	AGTTCCTCTTCCATGTGAGC	AATTCTCGGAGAAGGCCAGC	57.222	60.107	182
	c5826_g1_i1_ssr80	tc	8	TCCACGAAACAGGCTTCTGC	CAGAAAGAGGAGGCGATGGG	60.885	60.179	133
	c25826_g2_i1_ssr98	tc	9	TTGTCTGGTTGGATGGTTGG	AGGAGGCCCAACAAGAAAGC	58.006	60.541	137
	c23240_g1_i1|m.9205_ssr449	ag	10	ATCTTGATTCGGACCTCGCC	GAGTAAGCTCCATCTCCCTCC	59.895	59.032	186
	c26024_g2_i1_ssr1491	ag	9	AGCTAGTTGGACTTTGGAGC	AGGGCACAACTACAAGAGAGC	57.519	59.997	141
	c20553_g1_i5_ssr2235	ct	10	CAGGCGAAATCTGAGCATCG	AGCATTGGTCAGCAATCAGC	59.419	59.184	169
	c7602_g1_i1_ssr109	tc	8	CTCTTTGGCCTCTGCTCTCC	AGGACAAGATCGTCTTCATGGG	60.108	59.831	125
	c17546_g1_i1_ssr2669	ga	9	TTCCTCTTGGTGACTTCGGC	AAACAAAGGAATCCCACGC	59.965	56.409	121
	c23176_g1_i1|m.16918_ssr950	tc	8	TCAAGATCAGGACGGTATGC	GAAGACGTCTCGCTTCCTCC	57.109	60.179	187
	c19277_g1_i1_ssr157	tc	9	TCGTCATTTCACAGCGACCC	CAGAAGTTCCGAACACTCGC	60.669	59.215	189
	c14446_g1_i1|m.25581_ssr102	ct	8	TCATACACGCACTCTCTGCC	ATTGTTGTTGCTGCTGTGGC	59.827	60.25	183
	c25009_g3_i5_ssr1002	ct	8	ACACAAACAAAGAGCCCTTGC	GGAACAAGGCATTGGCAGC	59.863	60.08	191
	c25143_g1_i5_ssr1090	ag	8	CCTAACCCTGCAAACGGAGG	AGACAGTTTCCCATTGTCCC	60.677	57.413	160
	c21143_g1_i3_ssr106	ga	9	AGACGAACTTTGTATGCGTGC	CTCATCATTCCCAGCTCCGG	59.54	60.25	188
	c25593_g1_i1_ssr2063	ct	9	TCCTCATCTCTCGATTCGCC	TGGCTCTTCAAACCTCAGGG	59.045	59.598	174
	c21231_g2_i1_ssr102	ct	8	CACCCTCTTCCTTCCATCCG	GCGCATGTATTCGATCGAAGG	59.821	59.875	140
	c21838_g2_i1|m.9164_ssr63	ct	8	CTCTCTAACCCTCTTCCAACCC	TGGTTGGAGACTGAGACATGG	59.498	59.375	109
	c20053_g1_i1_ssr620	tc	8	CATTCTGTTGCGCACTCTGC	CTTGCTTGTGCCATAGCTGC	60.454	60.179	173
	c1231_g1_i1_ssr330	ac	9	AGATCACTCGGGCTTATGGC	GATCAAGGTGGAGGGTGAGG	59.605	59.456	171
	c10651_g1_i1_ssr1298	ag	8	ACCAGAAACCTTGAGCACCC	GGTTGGGTTGTATCTGCTGC	60.179	59.189	178
	c19245_g1_i1|m.32299_ssr170	ct	9	CCCTCAAGAGTACCCTTCGC	ACCTTGGCACGGTTATCTCC	59.824	59.748	197
	c22809_g2_i1_ssr721	tc	10	ATGAATCCGATGTAGCCGCC	CAAGACACATCAACACAGCCG	60.321	60.07	105
	c21604_g2_i1_ssr86	ag	9	ATAGAGAACCGGCCTCCTCC	GGTTCCCGAAGATGTTGTGC	60.47	59.478	195
	c22200_g7_i2_ssr158	ct	8	TCTCGGCACACTTTCTAGCG	ACTTGAATGGTTGAGAGAACATGC	60.109	59.783	192
	c8742_g1_i1|m.26467_ssr44	tc	10	TGCCTCATAAGTAGCGCACC	TGATGAAGACGACGGCTTGG	60.179	60.39	120
	c16103_g2_i1_ssr212	ct	11	ATTACGTTGCGCATAACTCG	GTTCCTGGGAGAGCTAACCG	57.009	59.824	146
	c20328_g4_i2_ssr68	ac	9	ACCTAGGTTCAAAGAGAAACCC	GGATACATGCTCCTAACTCCGC	57.631	60.611	178
	c21499_g1_i1|m.26906_ssr360	ct	8	TGGTGGGCTTAAAGGGTTGG	TGCCTTGAGATTTACACACTGG	60.179	58.589	179
	c20437_g3_i1_ssr418	gt	8	TCCGATCTGTGAAAGGACGG	GTCACAGAAGCGCACTTACG	59.469	59.565	175
	c26212_g1_i3_ssr3238	ga	8	TAAACTCGGTGTACTCGGCC	GGAACGAGCTCTGAACTCG	59.472	57.977	173
	c14274_g1_i1_ssr203	ta	9	GGTGGTGTCCTAGGGTTTGG	AGGACACGAGAGAGTTCAGG	59.962	58.46	175
	c8281_g1_i2|m.3851_ssr36	tc	9	CATTCCAACCTCACATCGGC	TCTGGGCCACGTAAATTCCG	59.265	60.392	192
	c21087_g2_i2_ssr776	tc	10	TCGCTCTCATCTATTGCCACC	ATCAAGCAGCAGAGAGTCCG	59.931	59.825	192
	c32909_g1_i1|m.3106_ssr276	gt	9	GATGGTCACAGTTCGTTGCC	AACTTAGCATGCCACTGACG	59.483	58.557	156
	c22180_g1_i6_ssr51	ct	9	TCACTCCCACTTGTGTGTGC	CTGCCCATTTCCATAGTGCG	60.464	59.335	197
	c14475_g3_i1_ssr1599	ag	8	GGTATCGTCAGTCATCGCCG	TATCTCATCCTCTTCCGCCC	60.661	58.366	177
	c22773_g1_i5|m.15211_ssr53	ga	8	CGATCTCGTACATGGAGGCC	ATTCGATGCTCCTTTCCGCC	60.039	60.816	131
	c18958_g1_i4_ssr919	ag	8	AAATGCTACGGTCCACCTCG	CACTTTCTTTGCCCATCCGC	60.108	60.109	192
	c5253_g1_i2_ssr90	ca	10	TTCTTCTTCCCTTGCCACCC	AGAGTTCTTATTACAGGGTGCGG	59.888	60.119	177
	c21097_g2_i2_ssr173	ga	8	CTACAGTTGCCAACAGTCGC	ACTTCCGGATCCTTGTGTGC	59.487	60.322	183
	c14377_g2_i1_ssr620	ag	9	CCAAAGCCTTTATACCGTGCC	CGCCACCAACATAGCAATACC	59.596	59.666	149
	c20395_g1_i2_ssr2351	ta	9	TGAAGGCTGGAGTCCAATGG	GACCACAACCGACAAACAGC	59.671	59.971	173
	c23657_g1_i4_ssr109	ga	9	ACGTTATACTCCACCGCACC	CTATGAACCCTCCAGCACCG	59.826	60.179	181
	c16142_g2_i1_ssr88	at	8	GCAAAGTCCCTTGACACTGC	GGTGCAATTCTTTGTGCAAGG	59.688	58.862	157
	c17271_g4_i2_ssr159	ct	9	ACACAAGAGATGTCTGGCGC	AAGCCATGAGAGCTCAGACC	60.672	59.459	153
	c26425_g4_i2_ssr2322	ag	11	GGCAATCGCTTTAGGTGTTGG	AAATGGGAGGTTGGGTGTCG	60.135	60.251	152
	c22702_g1_i1_ssr269	ct	8	GAGAAGCTACGTACCTCCAGC	TTGTGGCATGATCACCAACG	59.934	59.12	150
	c24014_g1_i1_ssr227	ga	11	ACATGACTTGAATCCTGACG	ACACCACGACGAGTAACAGC	55.484	60.318	143
	c16651_g2_i1|m.7724_ssr51	tc	8	GTTCTCTCCCTCCGAAAGCC	CAGAGAATTCGCCGCAATGG	60.108	59.971	109
	c26884_g3_i2_ssr1182	at	8	AAGGCTCTCTCAACTGTGGC	AAACCGCACAAGACAACG	59.964	56.598	132
	c25143_g1_i3_ssr1700	ag	8	CCTAACCCTGCAAACGGAGG	AGACAGTTTCCCATTGTCCC	60.677	57.413	160
	c22855_g2_i1_ssr187	ga	8	AATTCAACGTGGAAGCTGGG	TGGCATTGTGCTCAGTCTCC	58.752	60.322	167
	c19260_g3_i3_ssr1290	ag	9	GGAGCTCCTCAGAAGCATGG	CTTTGACTCGCTCCACTTGC	60.179	59.485	167
	c17248_g4_i2_ssr468	tg	11	CTGGAGTTTCGGACAGAGGG	AAAGGGCCATTGCAACAAGG	59.752	59.602	106
	c25829_g2_i2_ssr1186	ct	10	GTTGAGTAAGCTCCATTGCCC	CATCCTCGCTGCTTTGAACG	59.254	59.904	187
	c27374_g7_i1_ssr3063	ga	8	GCCAGCCCTGTTCTTGTATCC	CGTCATCACCACAAACCAGC	61.019	59.762	128
	c13166_g1_i2_ssr4874	tc	9	GCAAACGATGAGAGAGAGCG	AGTATTGACTCGGAGACCAGC	59.08	59.248	164
	c17930_g1_i1|m.15129_ssr48	tc	9	GGCCTCTCACTCAATCCTACG	AATCAGCCATCTCAGCTCCG	59.932	59.894	140
	c54774_g2_i3|m.33132_ssr448	tc	8	ACACACCACCAGAGTCAACC	AGTGTGTAACATAGGCGAAACC	59.82	58.668	189
	c21371_g5_i2_ssr2798	ga	8	GCCAGCCCTGTTCTTGTATCC	TCCTCTTCTACCAGCCAGCC	61.019	60.978	127
	c24186_g1_i2_ssr902	tc	11	ATGCAGAACATCTCTCCCGC	CTGCGTGAGTTCATGTCCGG	60.179	61.354	191
	c19420_g3_i1_ssr3668	ag	9	TTGTCTTCGTTGTTGTCGGC	CCCATCTTCTCTACTCGCGC	59.346	60.318	105
	c24078_g2_i3_ssr310	ga	8	GGTCCACCATACCAACCAGG	ATCCTGCACGTGTTCCTTGG	60.034	60.606	188
	c21316_g1_i1_ssr116	ga	8	TTTCTGGGAAGCTGTGGTGG	TCCCAATACCAATCGCCAGC	60.179	60.465	162
	c54521_g9_i1|m.18621_ssr150	at	8	TGCAGGTGATAATCGTCATTTCC	ATCACCTGCAGGAATCATCG	59.123	57.749	142
	c31913_g2_i1|m.42439_ssr178	at	8	TTTCCATTTCGGCAATCGGC	CTTGGAGAGGGCTTCCATGC	59.828	60.751	184
	c19805_g1_i1_ssr101	at	8	ATCGCCAACAAGTTGATTGC	AAGGCTCTCTCAACTGTGGC	57.647	59.964	172
	c30096_g1_i1_ssr227	ag	9	GTATGGTTGCATGGTGAGCG	CGGTAAGTCCTCTCCATCCG	59.622	59.331	196
	c20911_g1_i1_ssr1371	ct	8	GTGCCCTTACTGTCCATCCG	AGTTAAATCTTCATCGCACGCG	60.462	59.971	198
	c16444_g1_i1_ssr2509	ga	8	CTCCTCTCGCTCCGTAAAGG	CACGCTACAACGACTTGTGC	59.617	60.111	159
	c25508_g2_i4_ssr1025	ga	9	CTAACAGAGTACGCCGACGC	ATTTGCTGCCGTGTAGTTGC	60.861	59.759	190
	c4351_g1_i2|m.32323_ssr360	ct	8	TGGTGGGCTTAAAGGGTTGG	TCAGAGAGAAAGCGGTTACC	60.179	56.968	195
	c21870_g1_i5_ssr38	ac	9	AGAACCACACACGAAATCCC	GCTCTGTTCAAGCGTGATCG	58.108	59.632	123
	c20135_g1_i1_ssr391	ct	8	CGTTGTCTTTGTCGTCGTCG	AATTACGGGCGTGGAGATCG	59.844	60.249	198
	c17838_g3_i2_ssr85	tc	9	GCCTCTGTCTCACCCATTCC	CAGGAGCTGGTTCACTGAGG	60.107	60.037	149
	c21226_g3_i2_ssr88	ga	8	GAACTGGCCATGCATGAACC	TGCAATTTATTCGTCTGGGTGC	59.826	59.837	118
	c16495_g1_i3_ssr508	ta	8	AGAAACAACCAACCTCCAGC	ACAAGTACCACCTTCTCAACC	58.308	57.513	174
	c3481_g1_i1|m.26746_ssr34	ct	8	TCTGAAATCTATGGTCCAAACCC	ATGGTTGTGCTAGGTGGTGG	58.145	59.962	104
	c19982_g1_i1_ssr1254	ct	8	TGAGATGAGAGCCTCCCTCC	CCCACACACACCAGATAAGG	60.106	57.886	104
	c18448_g1_i1|m.664_ssr116	tc	8	CATCTTGAGCACTTCCCTAGC	TGGCCTCCTTGGAAGTTTGC	58.441	60.828	165
	c14458_g1_i1_ssr771	at	9	AGAGGTTTCTGCATGAGCCC	TGCCATCCACCACAATAACG	60.035	58.542	132
	c21239_g4_i2_ssr2988	ag	11	GCAGATGGGTTTCCCTCTCC	CGAGGGAGATGGAGTAAGACC	60.107	59.042	198
	c36156_g1_i1|m.1667_ssr116	tc	8	CATCTTGAGCACTTCCCTAGC	TGGCCTCCTTGGAAGTTTGC	58.441	60.828	165
	c23770_g1_i1_ssr1843	tc	9	CTCTGTCTCTCGGTGAAGCC	TGATTCTTGTCTTCCTCGCC	59.828	57.613	171
	c15310_g2_i1_ssr45	ct	8	TATCTCATCCTCTTCCGCCC	GGTATCGTCAGTCATCGCCG	58.366	60.661	177
	c18495_g1_i1_ssr444	ct	9	AATAGTAGAGGCAGGCAGGC	GGATCGTGCAAGTTTCCAGG	59.238	59.195	155
	c19381_g1_i1_ssr2070	ga	8	TTGTCAAGGATAGGTGCCGC	TGTCCTTGGGTAAGTGCTGC	60.392	60.251	110
	c21181_g1_i2_ssr3818	ag	8	GATACTTCCAGCGCGAGAGG	TTAGTGAAATCGGAGGCGGG	60.318	59.823	150
	c16039_g4_i1_ssr907	tc	8	GTTTGCCTGAAGCCTTGTGC	TCAATATCCACGCTCTCACCG	60.598	59.933	152
	c26471_g10_i1_ssr42	tc	9	CCTCTCTGCCTCCTTTGTGC	ACACCCAAAGAGGCTTGAGG	60.676	59.889	153
	c23263_g4_i3_ssr1667	ag	8	ACAGAGACCCAAACACTCCC	ATCTCTCTGTTGCTGACCGC	59.234	60.108	181
	c25669_g1_i3_ssr1169	ag	8	CAGGAGTTGTGCATTGGAGG	GTTTCCACCGTTTGCAGGG	58.829	59.638	163
	c24056_g2_i1_ssr60	ct	9	CCTTCCTCAGGTCTCTGTGC	AACCACCCGTTGTTCCTTGG	59.751	60.754	181
	c18041_g2_i1_ssr159	ct	8	CCTCCTCTGCAAGTAAGCCC	GTAATCGCCGTTTCGCATCC	60.107	60.042	191
	c21349_g1_i2_ssr2328	ag	9	TATCAGCTCAGCCCAGTTGC	TCCACATACAAGGAGCATCCC	60.108	59.51	192
	c23753_g1_i1_ssr2441	ga	10	CGAATTCGAAACCTTGCTTTGG	GTGGCCTTCTCTTTCCTTCC	59.02	58.172	112
	c21098_g12_i1_ssr1439	tc	9	AAAGCAGCGTTAGAACCAGC	GAAGGAGGAGGCTAGCTTGG	59.125	59.532	182
	c17369_g1_i1_ssr5084	tc	9	CCGAAGTGAAGTGCATTGGC	GGCAAACTTTCACCTTCCGC	60.11	60.319	193
	c19036_g1_i2_ssr1007	tc	9	TGCGTGGTTGTTTCTTCTTCC	TACAAGGGAGCAGAGCATGG	59.326	59.457	111
	c17026_g1_i1|m.19568_ssr106	ct	10	TAACGTCCACTCCACTTGCG	TGTAGCCATGGGAGCTTTCC	60.319	59.744	116
	c20090_g2_i2_ssr1751	at	10	ACCTCGGATTACTGCTACTCC	CCTAGTTGTAGGCACAAAGATGC	58.691	59.625	161
	c23392_g2_i1|m.606_ssr56	ca	8	TCCATTGTAACAAGTCAACCGC	CGATTGGGATGGGAGAGTGG	59.449	59.893	168
	c19973_g1_i5_ssr42	ct	8	CTACTCCACCACAGCACACC	CTCACCCACCAAATCCCTCC	60.321	60.034	153
	c18694_g3_i1_ssr2082	ga	8	ACCCTGAAGTGATGAGCAACC	TGGGTTCGAAATCCAGGAGC	60.272	60.035	166
	c22928_g4_i2|m.14694_ssr35	ct	11	AATCTCCACTTCCCACAACC	AGAGAGACAGAGAGTGCCCG	57.413	60.68	133
	c21128_g1_i1_ssr3556	ga	10	ACCCATTCTCTGCATGCTCG	TGTACGTTCGCTTCAGACCC	60.463	60.039	194
	c21318_g1_i1_ssr3537	ag	9	CGTTAGCAGCAGAGCAAATCC	CGTACACGTTAGATTATCCACTGC	59.937	59.56	181
	c13051_g1_i1_ssr254	tc	8	AATGGGTCATGTCACCAGCC	GACGCGCAAGAACTTTCTGG	60.324	60.111	126
	c17112_g1_i2_ssr42	tc	9	GCCTCTGGGAACTCTGAACC	ACATGAAACCCTACTCGGCG	60.036	60.108	154
	c21171_g2_i3_ssr542	ag	9	ACCACTATCACTACTTAGGATTTCC	TCTCCATTATCTCTTTCTCCTCGC	57.637	59.72	196
	c24595_g1_i1_ssr1638	ag	8	AAGGAAGATGCGAGAGACCC	CCAACCTCTTTCCTCTCCCG	59.173	59.749	197
	c25408_g1_i6_ssr1394	ag	11	GATTGTGTGTAGAGGCATGGC	CATGACTCCTACCCACCAGC	59.327	59.821	189
	c25775_g1_i2_ssr143	tc	9	CGTGCATTAGATCAACAGAGCC	TTGCCACCAAATCCGAATGG	59.714	59.106	170
	c19468_g1_i1|m.26260_ssr81	tc	8	TGACATAGGTGGACCAAGCG	ACGCTCGAATGGAGATTGGC	59.751	60.812	198
	c23225_g2_i2_ssr52	tc	8	CAAAGCAAAGGTCAGAGGTCC	ACCGACCACAGAATCGTAGC	59.117	59.827	121
	c23169_g5_i2_ssr859	ct	9	TGGGATTTAGGCGGTGTTCG	CATAGGTCCTCGCAACTCTCC	60.392	59.932	196
	c16643_g1_i1|m.3432_ssr66	ct	9	GTTGTTCAAACTCCGCACCC	ATGAGTAGGTCGCTGGTTCG	59.97	59.544	174
	c22610_g1_i1_ssr694	at	8	CGCCTATTTCCTTACTATTCCACC	GAAGGAGAAGGACTGCACCC	59.005	60.036	107
	c12406_g1_i1_ssr112	gt	8	TGCTTGGCCGACGTTATAGC	AAGGTAGTCACAGGCAAAGC	60.808	58.102	103
	c22954_g1_i1_ssr78	ag	8	AAGACACAGAGTGCTTTGCG	TGCAATCGAAACCGTAACGC	59.06	59.836	141
	c20256_g1_i1_ssr495	ct	8	GTGCCTCAGTTTGTTGCTGG	AGAGAGGCTGTGAATGGAAGG	59.969	59.441	124
	c25128_g1_i6_ssr88	tc	8	CTTCCTCTACGCGCTTCTCG	CTGGGAGTATCCAACGGACC	60.59	59.536	131
	c7287_g1_i1_ssr1598	ag	8	AGCTTCACCAACAGATTAACTTACC	GTGGTTGGTGCGCTATAACG	59.294	59.628	180
	c21208_g3_i5_ssr2617	gt	9	ACACGATCAAACTTTAGGGC	TGATTTGCCCAAGTAGTGCC	56.052	58.455	107
	c20839_g1_i4_ssr237	ac	10	AAAGGGCCATTGCAACAAGG	CCCTGCATGTGGTCTCTACC	59.602	59.821	189
	c9324_g1_i1_ssr232	at	9	AGCCATCTTAGCATTGACATTGG	AGCTGCTGTCCTATTCTGGG	59.365	59.164	182
	c24025_g5_i1_ssr114	tc	8	CATGGCCGTTTCTCTCTCCC	CAGACGCTCTTATACGACCC	60.463	57.597	200
	c11967_g1_i1_ssr3375	ct	8	ACCTCAATCCACACACACCC	TCGCACTTTCTTGCTTATGG	59.89	56.435	169
	c26883_g11_i1_ssr1027	ga	11	TCACCGACTCGCACTACAGC	CTGCGTACACAAACTGCACC	62.196	60.041	193
	c26537_g4_i2_ssr641	tc	9	AGTTGCATTCTTGTTCTTGTCCG	GCAACAAGCAAGATAAGCAGG	59.996	58.128	107
	c27220_g1_i2_ssr2965	tc	9	CCTTCCTACCCAGAAACCGG	AAACACGATCGGAGCCTCG	59.748	60.154	179
	c18424_g1_i3_ssr1478	ga	9	AGCTCTTCAAACCACAAAGGC	ACTGTCAGCACCAGAAGAACC	59.317	60.203	200
	c9983_g1_i1|m.18732_ssr49	ct	9	TAAAGTCACCACCTCACCCG	AGAGGGAGAGGGATCCTTGC	59.317	60.4	141
	c19358_g1_i2_ssr181	ct	9	TCGGTAGCCTGTTGTATGCG	GTGTGCGTGTTTCGTGAAGG	60.179	60.316	163
	c17579_g2_i1_ssr612	ag	8	ACATGGGTCTTCGTCTTCGG	GCTGATACCACACCCTCTCC	59.753	59.534	123
	c12745_g1_i1_ssr291	ag	8	TTGGAGGTCAGAAAGGACGC	GTTGAGAGGAAGACAAACAGGG	59.965	58.858	146
	c20774_g2_i1|m.27153_ssr66	tc	8	ATAGTTTCGACCCTCCCTCC	GTCATGGATGGAGGAGTCGG	58.209	59.609	176
	c18410_g1_i3_ssr608	ag	8	CTTCTGCTGCCTCCCAAAGC	TCCCAAGCAATGCGTTTAGG	61.593	58.827	189
	c26784_g2_i1_ssr123	ct	9	CTCCCTGCTCTATCTCTTCTCC	TTGATCGACTGAGAGAGCCC	58.843	58.893	195
	c20954_g3_i1_ssr49	ct	9	TAAAGTCACCACCTCACCCG	GCTTGTGGCTCATTTCTCCC	59.317	59.186	170
	c14234_g1_i3_ssr207	ct	8	TTCTTCTCCTCTTCACGCCG	ATGTCACGATCTGCAGCTGC	59.756	61.088	181
	c21460_g1_i2_ssr59	at	8	CCTAGTGTCGAAACGGAGCC	TCTGGTAGTTCACGCTGTGG	60.458	59.683	117
	c26187_g4_i2_ssr1573	ga	8	AAGCAGGGTCTTCAAGGAGC	CACTGATCGCACTCACAAGC	59.963	59.558	163
	c47704_g2_i1|m.39959_ssr130	ag	9	TCTTCTCTGGGACCGTGTGC	TGCCTTTGGTCCTTCTCTGC	61.817	60.251	159
	c15779_g1_i1|m.7558_ssr27	tc	9	TATTGAGTTCCCGTGAGACG	GTAGATTCCCTGGAGCGAGG	57.067	59.323	115
	c24935_g1_i2_ssr88	ga	9	ACGTTATACTCCACCGCACC	CTATGAACCCTCCAGCACCG	59.826	60.179	181
	c20395_g1_i1_ssr1991	ct	10	GGAAGGTTGCTGGATGAATAAGC	AGACACGGACTGATTCGTAGG	59.933	59.256	177
	c45_g1_i1_ssr1553	tc	8	AGTTCCACCACTACCCTCCC	ACTTCTAGAGGGAGAGGGAGC	60.547	59.783	156
	c29445_g8_i1|m.8834_ssr347	ga	9	ACAATTTGCTAACCTGCGCC	GTCCAGATTGAAGCTCTTTCCC	59.756	58.987	166
	c20908_g4_i2_ssr2959	ga	9	TTTCATGTAGGCCAGCCTCG	CCACATATACATGTACATAGATCCC	60.108	56.441	178
	c22081_g2_i1|m.31448_ssr38	ga	8	CGAAGTCCGTGGTTTATTGCG	ACCTTCCTATCCGCAAGTCG	60.202	59.54	183
	c19821_g1_i1_ssr175	tc	8	TTCTGACTGACCTGGTGTGC	TCACAAGCCGTGGTACTTGG	59.893	60.25	166
	c21167_g2_i2_ssr47	tc	10	GTTCGGTCAGTTTCTTCGCC	CTGAAGAAGACAGCTTGCGC	59.488	59.834	150
	c18966_g2_i4_ssr440	ga	8	CAGGAGAAAGAGGTGTTGACC	TCTTGCATTTCCTCTCCACC	58.228	57.503	111
	c20757_g2_i1_ssr1101	at	8	AATACCGTTGCTTCTCAGGG	AGATCACCAAAGTGGCATTCC	57.597	58.55	188
	c17341_g4_i1_ssr41	ct	9	ACAATAGTTCTCACTCTCCAACCC	AGTAGTGCTCCACGAATGCC	60.02	60.108	139
	c19778_g1_i1_ssr156	ct	8	GCAGAAGCGACGCAAATAGG	AGAATAATCCATCGCCGGCG	59.973	60.671	195
	c16847_g1_i2_ssr4289	ga	8	TACTCACAGCGTCACAGAGC	CGCCCACTCAAGTGTTTAACC	59.759	59.734	142
	c20053_g1_i2_ssr620	tc	8	CATTCTGTTGCGCACTCTGC	CTTGCTTGTGCCATAGCTGC	60.454	60.179	173
	c6698_g2_i1_ssr621	tc	8	CATTCTGTTGCGCACTCTGC	CTTGCTTGTGCCATAGCTGC	60.454	60.179	173
	c10439_g1_i1|m.26376_ssr56	ag	8	CTCGTCTGCCACTACCTTCC	TGAGCTCCCAACCTTCAAGC	59.826	60.251	110
	c16517_g1_i1_ssr106	gt	8	TGCTTGGCCGACGTTATAGC	AAGGTAGTCACAGGCAAAGC	60.808	58.102	103
	c9656_g1_i1_ssr41	ag	9	GAAGACAAGCAGGTGGAAAGC	AGTTGGACAATGGAGGCAGC	59.732	60.61	189
	c20541_g2_i3_ssr1594	tc	8	CTTAACCTACGCATCCCTCCC	ACCCTCTTCGTCTTCTTCGC	59.93	59.756	144
	c21439_g6_i1_ssr3270	ag	9	AGAAGAGGATCAGCTAGGGC	CTCCCGCTTTATGCAACTCC	58.284	58.983	142
	c22950_g1_i2_ssr58	tc	9	AATCCAATTGCGACACCAGG	GAACCCGTGGACTTCAATTCC	58.823	59.189	132
	c17961_g1_i3_ssr828	ct	8	GTTTCCACCGTTTGCAGGG	CAGGAGTTGTGCATTGGAGG	59.638	58.829	163
	c24666_g3_i2_ssr2246	ga	10	ACGTCCACAGATTCATCGGC	CCCGCGCTCTCTTTAGTACC	60.46	60.249	191
	c20717_g4_i4_ssr264	at	8	TCTGGTAGTTCACGCTGTGG	CCTAGTGTCGAAACGGAGCC	59.683	60.458	117
	c28075_g1_i1_ssr1274	ta	8	GCAAAGATTCAAACTAAGAAGGCC	TGACAGAGTAGTCTTGTGGTCG	58.836	59.447	180
	c19029_g1_i1_ssr616	ag	8	AGGTGGTAAGCCTTTGGAGC	TAACCCTCCCTCCAGCTCTACC	59.962	62.374	196
	c23828_g1_i1_ssr919	ga	9	CATGCTTGTGAACCTGAGCG	AGCAACCTTAATTCTCTGCCC	59.833	58.272	168
	c16898_g1_i1|m.8662_ssr84	ct	8	ATTTCCCGTACATTGTGCCG	AGCACTGTGAGGATAGCAGC	58.908	59.822	151
	c20738_g1_i1_ssr104	ta	8	GGGCAAGTAGGCATAAGTGG	AGCAGCACCAGTGATACTCG	58.32	59.826	191
	c16616_g2_i1_ssr963	ga	10	ACGAGGAAACAGAGCTTCGG	CGCTTGGATTCAGCTTCAGC	60.038	59.902	101
	c25852_g2_i2_ssr1349	ag	9	GCAGCAGCTTGAGTTTAGGG	GTCCCGGAAAGGAATGCAGG	59.193	61.032	192
	c26256_g5_i2_ssr41	ga	8	ACTTGGTTAACGCTAAGTACAGC	ATGCCCGCATGAGAACTGG	59.008	60.453	107
	c19146_g4_i1_ssr329	ct	8	TCACGCTTACCACGACATCC	GAGTGCGTGCAGTCTTTGG	60.109	59.429	103
	c19227_g2_i1_ssr73	ct	8	CCCAATCAGTTGCAACTTCGG	GGTTGGTCTGAGACGTGTGG	60.068	60.6	128
	c20916_g2_i2_ssr1705	ga	10	CTGATCCATCCTCTGCCACC	CGCTTGGATTCAGCTTCAGC	59.892	59.902	185
	c15299_g1_i1_ssr2236	ag	8	TGGCACGGAAAGAAATTGGC	GCTCGAGATCTCCCTCATCC	59.683	59.112	185
	c20804_g5_i5_ssr152	tc	9	TGCGGGTAATGTGTACAATGG	AAAGGAACCCTCGAGTTGG	58.639	56.968	166
	c21249_g1_i1_ssr1276	ct	8	CTGTCCATCCGATGTTGAAGC	ACAGAGACCCAAACACTCCC	59.332	59.234	193
	c26218_g1_i11_ssr1136	ag	8	TCGTGCATATGATAGGGCGG	AGCAATTCCGCATAGATGATAAGG	59.754	59.06	194
	c20250_g3_i1_ssr197	tg	8	ACCCTAGACAAACATTTGACACG	GCCTTAGGTGATTTGGCATGG	59.187	59.59	199
	c6939_g1_i1_ssr63	ag	9	TGTAAAGCTGAGCACGGACG	CCTCGATATTGGGCCGATCC	60.666	60.108	108
	c27086_g4_i2_ssr3492	ga	8	ACCTAATACAGCCAAGCGGG	TGCAGGTCGATCTCTCAAGG	59.82	59.18	180
	c20078_g1_i1_ssr91	ga	10	AGTGTTTAAGTCTCAAAGCGC	ACGGATGGGAATACACCTGC	57.12	59.82	176
	c21825_g2_i1_ssr1379	ga	8	AAATGCCACCATTTCCGACG	TGAGTGAAGTCCCAAAGGCC	59.474	59.89	175
	c2266_g1_i1_ssr223	ag	8	GACGCGCAAGAACTTTCTGG	AATGGGTCATGTCACCAGCC	60.111	60.324	126
	c20816_g2_i4|m.6865_ssr63	ct	10	GCACGAAGTACATGGCATGC	TCACGATGTCGAGCTCATCC	60.248	59.618	157
	c24080_g1_i3|m.9417_ssr65	ct	9	AACAGTACTCTGGTCTCGGC	TGAAGAGAGATCGCCATGGC	59.111	59.894	104
	c21126_g1_i2_ssr177	ct	8	AACCACCTTGTAAGCCTCCG	TCCGATTCGAACAAATCACG	59.964	56.567	176
	c20668_g1_i1|m.25320_ssr2787	tc	9	AAATCCTCTACGGTTCGAGG	ACATTCCTGTTCAACAAGCTAGC	56.749	59.496	108
	c14640_g1_i1_ssr59	ct	9	AACCCAACACCAGAGTCTGC	CCAGCTGTTAATGGAAGCCC	60.179	58.894	136
	c17647_g1_i1_ssr1363	tc	9	CCTCGATATTGGGCCGATCC	TGATGAGGACCAACGTAGCG	60.108	59.827	143
	c18692_g1_i3_ssr34	ct	8	AAAGCCATCCAAACACAGC	GGTTATGCTGCTTGGCTTCG	56.703	59.901	170
	c25695_g1_i2_ssr89	tc	9	AGCTCTCCATCATACAAGCC	AGGTGGTGTTCTATGATAAGGTGG	57.073	59.836	200
	c23063_g2_i1|m.4739_ssr69	ga	9	ATTCGTCAACTTGGTGCAGC	ACCTCATTCATCTGTGCTGGG	59.407	60.065	196
	c16976_g3_i1|m.12610_ssr277	ga	10	TACGATCCATCCATCCACGC	TCTGGTCTTCGGATCTGTGC	59.683	59.467	108
	c20912_g1_i2_ssr1569	ag	8	AATTACGGGCGTGGAGATCG	CGTTGTCTTTGTCGTCGTCG	60.249	59.844	200
	c16775_g1_i2_ssr1649	ag	9	CTTCAAGTAGTGGCAGCAGC	AAGCTTGCTCAGAGCTTCCG	59.199	60.673	185
	c19657_g3_i1|m.14922_ssr63	ag	9	CACACTCATCTCCCACACCC	ATGATCGAAGCCAGACGACC	60.036	59.897	147
	c24167_g1_i1_ssr43	tc	9	AGCGTTCGCTAATTTCTACGC	GATCCTGGATATCGGCTCGG	59.413	59.542	108
	c21087_g3_i1_ssr116	ct	8	ATTACGGGCAGTCAGTCACC	TGGATCCGATGGTTTCAGCC	59.751	60.107	182
	c19758_g1_i2_ssr207	ag	9	TGATTCTTGTCTTCCTCGCC	CTCTGTCTCTCGGTGAAGCC	57.613	59.828	171
	c20757_g9_i1_ssr200	tc	8	CTGCGTCAACCAATGTGAGC	AGAGGAGTTCCAGGAGGAGG	60.11	59.662	193
	c20170_g3_i1|m.22769_ssr170	ct	9	CCCTCAAGAGTACCCTTCGC	ACCTTGGCACGGTTATCTCC	59.824	59.748	197
	c23598_g1_i1_ssr335	tc	8	CACCTCCTCCTTTCACCACG	AATGATAGGGACGGACTGCC	60.321	59.241	147
	c22684_g1_i1_ssr2305	ga	10	AATGTGTGGTTGTTGTCGCG	CAGCCTTGTCAGTTGTCTGC	59.971	59.41	103
	c13398_g1_i1_ssr584	ga	8	TGATCTTACGTGGCACGACG	AGGCTACTGGATAACACTCCC	60.455	58.6	103
	c19801_g1_i2_ssr206	tc	9	CCTCTCTGCCTCCTTTGTGC	CACCTGCTTCCCTCCTTTCC	60.676	60.323	149
	c13268_g1_i1_ssr62	ta	9	CTACAAAGGGACCGGCTAGC	AGCTACGTACGAGTTCGAGG	60.179	58.995	106
	c26024_g2_i3_ssr1491	ag	9	AGCTAGTTGGACTTTGGAGC	AGGGCACAACTACAAGAGAGC	57.519	59.997	141
	c15696_g1_i2|m.28781_ssr360	ct	8	TGGTGGGCTTAAAGGGTTGG	TCAGAGAGAAAGCGGTTACC	60.179	56.968	195
	c21441_g2_i4_ssr208	ct	10	CATCTCTCTCTGCCTCTGCC	TCCTCTTGTGGACTTGTGCG	59.61	60.25	145
	c21706_g3_i1|m.22284_ssr36	tc	9	CATTCCAACCTCACATCGGC	TCTGGGCCACGTAAATTCCG	59.265	60.392	192
	c20975_g1_i1_ssr133	ct	8	TCTCCTCCATCATCATCATCACC	ATCAAGTCCATCTCTCGGCG	59.418	59.613	189
	c16790_g1_i1|m.2033_ssr27	ct	9	TTCCATTCCTCCTTCGCTCC	ATGACTCGGGAAACGGAAGC	59.458	60.391	190
	c14484_g1_i2_ssr801	tc	9	AGCAAGGTAGGAGCTGGAGC	GAAGATGTAACTCAGCAGCCC	61.622	58.716	191
	c26433_g7_i3_ssr207	ct	9	CTCACTTGTGCTCCCTTTGC	TCTTCCATTCCCAGCCAACG	59.405	60.322	105
	c16669_g2_i1_ssr149	ag	9	CTGTTACTCGTCGTGGTGGG	TGGAAGCCATGCCTTCAACC	60.388	60.9	195
	c21498_g2_i1_ssr110	tc	8	CAACACAAGACTCACCCACC	GGCGGCCATACAATGAATGC	58.691	60.319	189
	c28809_g2_i2|m.3586_ssr66	tc	8	ATCGCACTCACAAGCACTCG	AAGCAGGGTCTTCAAGGAGC	61.011	59.963	158
	c20063_g1_i1_ssr169	tc	9	TACAGTCGTGCAGTACTCGC	CGCTCCCTTGTTCTTGTTGC	59.833	60.04	181
	c31246_g3_i2|m.2301_ssr68	ct	9	AACAGTACTCTGGTCTCGGC	TGAAGAGAGATCGCCATGGC	59.111	59.894	104
	c26314_g1_i3_ssr2742	ct	9	ATCTTTCGCCAACCCTGACC	TCTCCATTTCTTCCCAGACCC	60.323	59.084	200
	c4936_g1_i2_ssr100	ca	9	AGATTTGAAGGCCAATGTGCG	TGTATCAATTGGGCCTCCGG	59.797	59.817	163
	c10512_g2_i1|m.2780_ssr64	ga	8	GCTCGTTCTGAACTGTTTGTACG	TGAGATTTATGTTTGAGCTGCAGG	60.362	59.603	188
	c15649_g1_i1_ssr174	at	9	TCATCTTCTCAAATGCAGCGC	CAGGCCAATCCCTACAGTCG	59.601	60.179	170
	c23350_g1_i4_ssr795	ga	8	ACAGTGTGTACAAGAGGAACC	ATTCAAGGGTTGGAGCTCCC	57.529	59.667	192
	c16681_g1_i1_ssr248	tc	8	TATGCTTCCACTCTCGGTGC	ACTCCGGAGCTGCAAATAGG	59.824	59.821	198
	c19995_g1_i1_ssr1027	tc	10	GGAAGGGTGTGATAGGCTGC	AACAGAAGTCCGAGAAGCCG	60.465	60.038	193
	c24900_g1_i5_ssr45	tc	8	AGACGCTTCTCAGTTTATCACG	GAAGAAACCAAGTCGTCGCG	58.497	59.839	179
	c19330_g1_i2_ssr1982	ga	9	AGAGAGAGCCAGATGGGAGG	CGCACACAAATACTCACACCC	60.106	59.803	188
	c19124_g1_i1|m.9900_ssr86	ag	8	GTCCCTTCCTCTGCCAATCC	TACGATTGAGCTGCATACGC	60.107	58.513	122
	c11416_g1_i1_ssr79	ct	8	GGCCAGAAGAGCTCAAATTCC	TGGGTTCGAGGATCTCTAATCG	59.252	59.115	154
	c26117_g1_i3_ssr1369	ct	8	GCTTCACACACACACTCACG	TAATCGCTCAACCGGTCACC	59.698	60.109	186
	c19209_g1_i4_ssr83	ct	9	CAACTTGCACTTCTTCCGCC	TTAAGCAGTGGAGACGAGGC	60.04	59.753	115
	c25574_g2_i4_ssr2255	ga	11	AGAGGTGAATTCCCAGTGCC	CGCTCTAGCCTTTGTCTTGC	59.67	59.276	134
	c21041_g1_i2_ssr1710	ag	8	GCATATCCTTCCTTTCAGGC	GGCTCCATTACAACTACCAAGG	56.25	58.721	186
	c25508_g2_i10_ssr1025	ga	9	CTAACAGAGTACGCCGACGC	ATTTGCTGCCGTGTAGTTGC	60.861	59.759	190
	c20580_g1_i1_ssr698	tc	8	ATGAATCCGATGTAGCCGCC	CCAGCCGGTCCTATCTTTCC	60.321	59.893	194
	c23655_g1_i1_ssr2688	tc	8	TCAGAACTGAATCGGACGGG	TAGACGCAGAGACACATTGG	59.469	57.345	175
	c9075_g1_i1_ssr51	tc	9	CATTCCAACCTCACATCGGC	TCTGGGCCACGTAAATTCCG	59.265	60.392	192
	c18116_g1_i1_ssr1179	ag	8	GTGTTTGCCATGGCTTAGCG	AGCAACAGACGGAACAAATCC	60.457	59.12	135
	c20644_g9_i1_ssr139	ag	8	ATCCCACCACTGCTCTCTGC	TCTTGCTTTACTACGATAGCG	61.908	55.652	199
	c25083_g3_i1_ssr124	ga	9	TCTGTCCGCGTTCTCTCTCC	ACCGAGCAGCCTACAACACC	61.307	62.45	101
	c11372_g1_i1|m.12079_ssr42	tc	8	CCGAAAGCCGAAGAAACTTGC	TTCAGGTTGAAGAGCGGAGC	60.663	60.321	143
	c25830_g3_i1_ssr65	tc	9	GCCTCTGGGAACTCTGAACC	ACATGAAACCCTACTCGGCG	60.036	60.108	154
	c30167_g1_i1_ssr1922	ag	8	TGATGAATTTGGCTGCTGCG	TTCCACAAGATGCCTCCACG	59.828	60.322	171
	c24317_g1_i1_ssr721	tc	8	CGTCATCACCACAAACCAGC	CTTGCAACGACGGACCTAGG	59.762	60.736	194
	c19811_g4_i1|m.29595_ssr236	ga	9	AGAGACCTGTCATGGGAAGC	TCCGAGCTGAATCGATGACC	59.092	59.614	104
	c17934_g1_i2_ssr288	ga	8	CTCTCGTACGATCGTACCCG	AGTTGGTTTCGCATTTGGCC	59.494	59.967	177
	c23061_g1_i2_ssr888	tc	9	TGATCTCACCAACTCAAGGCC	TCTGATCTGAAGGAAGAAGAGGG	59.996	58.97	181
	c21614_g1_i1_ssr140	tc	9	CATTGTGGACCTTGCATGCC	CTCAGACACCCACAAAGACG	60.109	58.498	199
	c27295_g2_i1_ssr2415	ac	8	CCCACTCCATCGCTTCAACC	GCTGCCCACCATTCATTTCC	61.027	59.824	172
	c24009_g1_i3_ssr1215	ct	9	AAATCTGCAGCACAAGTGGC	AATGAGTAGCCTGTATGCCC	59.684	57.061	150
	c25553_g1_i4_ssr2019	ag	9	TTAAGCAGTGGAGACGAGGC	CAACTTGCACTTCTTCCGCC	59.753	60.04	115
	c17255_g4_i2|m.16238_ssr81	ag	9	AGCCACTTCAAGCCAGATCC	ATCAATGACCTCGAGCTGCG	60.035	60.529	117
	c18295_g1_i2_ssr1591	ct	10	GGCACCTTCCATCATTTGAGC	TCTTTCAGAGCCAAGACCGG	59.864	59.678	172
	c608_g1_i1_ssr164	ag	8	GGTGAAAGTCAAATGGCATCG	CCGTGAACCGATTACCATCC	58.133	58.421	200
	c16780_g1_i1_ssr26	ct	9	CGGTTCTTCTTGCCGGATGG	GAATCTAGTCGCTCCCTACCC	61.369	59.112	148
	c20757_g9_i2_ssr197	tc	8	CTGCGTCAACCAATGTGAGC	AGAGGAGTTCCAGGAGGAGG	60.11	59.662	193
	c19262_g1_i2|m.20803_ssr46	ga	9	AGGGTTTCGCTGACGCAAGC	CAGAGGCGTAGTTAGGCTGG	63.936	59.897	165
	c26009_g4_i2_ssr756	ct	9	CGGTGAGGTGGGAGAATACG	ATCAGGCTCTGTGTATGCGG	59.898	59.894	130
	c20621_g1_i1_ssr62	ct	8	GTCGAGATTTAGAAGAGATGACTGC	TGTTGGGCAGAGTGAGATGC	59.314	60.322	123
	c9324_g1_i2_ssr232	at	9	AGCCATCTTAGCATTGACATTGG	AGCTGCTGTCCTATTCTGGG	59.365	59.164	182
	c21368_g1_i1_ssr4306	ga	9	ATCCGGTTTGGGTTCTCTCC	ACTGGAAACTTGAAGCCGGG	59.381	60.537	181
	c24278_g3_i1_ssr1924	tc	8	CGTTTCCTTTCTGTTTGACTTCG	AGAAGCGCACAGATGAGACG	58.728	60.458	123
	c24565_g5_i2_ssr3006	ga	8	GAACTCTCGAGGCAAGGACG	CGGCTACTCTCACTATCTCTTCG	60.457	59.814	185
	c6444_g1_i1_ssr1041	ag	8	TGATAGAGACAGGCACAGCG	TCACTAAATAGAGACCTGGCTCC	59.543	59.039	122
	c26531_g5_i1_ssr163	ct	8	CTGTAGTTGCAGCAGTCGC	GTAAAGGGTGCAGAATTGGGC	59.216	59.795	184
	c759_g1_i1|m.31423_ssr50	ga	8	CGAAGTCCGTGGTTTATTGCG	ACCTTCCTATCCGCAAGTCG	60.202	59.54	183
	c23198_g2_i2|m.1220_ssr19	tc	8	AGTCGACATTGTTGTTGCG	AGAGGCTTTCAACCCACACG	56.882	60.535	100
	c14660_g2_i2|m.19203_ssr29	ct	8	CTTCCCTGTTCTCGCAAAGC	CGCCAACTTCATTCAGCACC	59.481	60.11	142
	c16555_g1_i1_ssr1796	ga	9	AGTCAAGGTGGCGCAACTGG	CATAGAACTCGCCGACCAGG	63.294	60.249	163
	c26946_g3_i1_ssr193	tc	8	TCTTCGACCGTCCAGAATGC	CTGAAACCAGAGACGGAGGG	60.109	59.752	132
	c1969_g1_i1|m.20650_ssr48	tc	9	CATTCCAACCTCACATCGGC	TCTGGGCCACGTAAATTCCG	59.265	60.392	192
	c24117_g2_i3_ssr1474	ga	11	AGTCCAACGAGATCACAGCC	CTCTGCGTTCACTCCTCTCC	59.752	59.828	138
	c15935_g1_i1_ssr876	tc	8	GAGCAGCCGATTCATCCTCC	CCCTCGTTGTGCTTGAGACG	60.602	61.285	193
	c27035_g1_i5_ssr326	ct	8	GCCTGGGAAATTCTAGGGAGG	TGAAGCAGATGGAACTGTAGG	59.856	57.383	111
	c24298_g2_i1_ssr64	ga	8	CAAACAAATGTGCATAGGCGG	GCCAAAGCTAATAGGGTGGC	58.739	58.967	176
	c19858_g1_i1_ssr44	tc	9	CATTCCAACCTCACATCGGC	TCTGGGCCACGTAAATTCCG	59.265	60.392	192
	c16445_g1_i1_ssr762	ct	8	ATTACTGCCACACCTCCACC	CCGTTATCGTTGAGGAGC	59.672	55.286	200
	c27161_g6_i2_ssr2665	ga	8	AAATGCCACCATTTCCGACG	TGAGTGAAGTCCCAAAGGCC	59.474	59.89	175
	c26172_g1_i3_ssr559	tc	9	CCTCGGGAAAGAAGGGTTCC	TGCCTATCGAGGGACAGACG	60.035	61.102	151
[truncated: 2,531 more rows]

## Sheet: Trinucleotides
Supplementary Table S3. 1,756 nuclear EST-SSR trinucleotide primer pairs from the Persian walnut transcriptome.
	SSR ID	Motif	# Repeats	Forward Primer	Reverse Primer	Forward Tm	Reverse Tm	Fragment Size
	c18260_g2_i1|m.15711_ssr95	cca	7	TATTGAAGCCCACCTCCAGC	GACTAACTCCTGGTCCTGCC	59.744	59.462	150
	c7451_g1_i1|m.6433_ssr946	atg	7	TCCCTCATGCAGTGTCATGG	AGTTGATAACTTCTTCCTGCCC	59.746	58.043	200
	c5798_g1_i1|m.10650_ssr1265	gca	7	TTGGTCACGCATACTACGGG	AAACCCTACTTGCGCGTACC	59.826	60.671	188
	c16702_g13_i1|m.13208_ssr895	atg	7	TCCCTCATGCAGTGTCATGG	AGTTGATAACTTCTTCCTGCCC	59.746	58.043	200
	c26219_g5_i2_ssr1878	tgg	7	TGATCAGAAACGGGTGGAGG	TCACCTCCTCCTCCATCAGC	59.387	60.689	188
	c16022_g1_i1|m.10723_ssr152	ttc	8	GAAACCCAAGAATGGTCCCG	GATTCAGCAGCCTCTCCTCG	58.826	60.249	191
	c18295_g1_i1|m.18761_ssr615	aat	8	ACACGCCTCTTATGCTCTCG	GGAAGAAGAAGAAGAGCGAGAGG	59.899	60.429	113
	c12995_g1_i1|m.28054_ssr375	caa	7	TGGTGGTGGTTTCGACAAGG	CGTCTTTGCAAAGCCCATCG	60.465	60.455	191
	c25534_g5_i4_ssr805	att	8	CAAACTTGGCATATAACACACC	CGTTGATATGGAAGCCTGCC	55.962	59.053	132
	c21365_g2_i3_ssr1537	tgc	7	CAGACGGTGCCCTAATTGG	CATAGCAGCAGATGGTAGCC	58.219	58.194	200
	c27147_g10_i1_ssr951	gac	7	GTGTTCAGCAAGCAGAACCG	AGGAGGTACACAACTTTCTACTGG	60.041	59.716	181
	c5321_g1_i1|m.11011_ssr155	ctc	7	ACCCAGTATCCCTTCCCTCC	CTCGCTCTTTAACGCTGTCG	60.03	59.364	198
	c21843_g7_i1|m.20478_ssr763	gca	7	GGGAGAGTGAAAGTGGTGGG	ATGAAGCACCAGCAGCTACC	59.963	60.394	145
	c49287_g3_i2|m.24325_ssr155	ctc	7	ACCCAGTATCCCTTCCCTCC	CTCGCTCTTTAACGCTGTCG	60.03	59.364	198
	c21044_g1_i1_ssr1114	ttc	7	TGGGCTTAAGAGGGCAAAGG	ATTGCCTTGATTGCTTGCGG	59.96	60.109	167
	c6243_g2_i1_ssr1495	gaa	7	TCAAGACCTCACCTAGCTTCC	AGAGAGCGAGAAAGTAGAGCC	58.82	58.979	182
	c21251_g5_i5|m.17295_ssr249	aag	7	TCACATTCGGACTCTCTACC	CCTCTCCCACCTTACAACCC	56.093	59.381	199
	c10016_g1_i1_ssr218	gag	7	ACCAACAGGAGGACAAACCC	TCTTCTTCAACAGCGGGTGC	59.815	60.885	199
	c20138_g5_i3_ssr150	gtg	7	CAGTGCTCAACTTTGGACGC	ATGGAACTACCTCTGTCGCC	60.041	59.175	168
	c18475_g2_i1|m.13167_ssr228	gag	7	AAGCAGAGAACGGGATAGCG	GAGCGTTCCTTCGACTCTCG	59.897	60.522	174
	c16882_g2_i1_ssr171	tcc	7	CCGTTTCCATCGACCTCTCC	TCAACTTCCCACTCGAAGCC	60.179	59.965	126
	c31371_g1_i1|m.33735_ssr1317	aag	7	AGGCGCCTCCTATATCAAAGC	CGGTTCCAACAGAGTGAAAGG	59.997	59.126	183
	c52531_g7_i1|m.46530_ssr944	gga	7	TTGATCCAATGCATGCAGGC	CCTCCAGAGAATTCGCCTCC	59.538	59.894	114
	c47011_g1_i1|m.13770_ssr1039	agg	7	CTCAACTCAGTGGACCAGGC	GTGCAGACCAATCTATTCCAGC	60.321	59.384	196
	c18887_g2_i3_ssr1850	cag	7	GCCTCAAGCCCAGTCTATCC	TGACCTGTAACTCCAGAAGCC	59.892	59.376	171
	c26884_g11_i1_ssr684	aag	7	ACTTCACATTCGGACTCTCTACC	AGGATTCATCAGATTGAAGAAGAGG	59.556	58.406	182
	c17257_g4_i1|m.20003_ssr929	tga	7	CAGCGCATCAGTGAGTTACC	TGATGGACTGGGAGAAACAAGG	58.998	59.96	189
	c12722_g3_i1|m.8105_ssr1043	tgc	7	AGTACATTCAACATCGGGTGG	ACCGATTCTTCTCTGGTCGC	58.014	59.826	161
	c25136_g2_i1_ssr40	tct	7	GAGGTAGGTCTGCAATGGAGG	CACCTCCTTTGCTCTCCACG	59.86	60.672	178
	c24307_g3_i1_ssr138	cgc	7	TGAGGGCTATTGTTCCTGCG	TCAGCTCCTCCACATTCACC	60.108	59.385	165
	c4359_g1_i1|m.26532_ssr87	cag	7	GAAGACCGGAGACTGAAGCC	CCTTACAGAAGTAACGCGGC	60.109	59.003	148
	c22105_g1_i1|m.18261_ssr236	aga	7	TCGCTGGAGAAGACATGTCG	TCTTCTGTGTTCAGCGCTGG	59.829	60.601	157
	c19196_g2_i2|m.28225_ssr315	cct	8	TATGGTGGCGGCTATTACCC	TCGATTGTGGATGCATCAGC	59.312	58.698	197
	c14863_g2_i1|m.4932_ssr531	gac	7	GTGTTCAGCAAGCAGAACCG	TTCTCATTGCCCTTAAGATAGG	60.041	55.303	150
	c27372_g8_i1_ssr138	gca	7	AAAGCATGCAACGCTCATCG	AACCCTGGGTTTGTACCTGC	60.179	60.179	153
	c10106_g1_i2_ssr216	caa	7	GGGACCCAACCAGAAAGAGG	ATGCGCTTCTGGTCTTCTCG	59.962	60.459	192
	c24688_g1_i2_ssr165	atg	7	CTGCAACTAACTGTCGCACG	TGTTGGACACGGCAAATTAAGC	59.838	60.288	132
	c20461_g7_i1|m.17576_ssr522	aag	7	ACCACAAGCTACTGGTGTCG	ATTGAAGGTTGCGGTGGAGG	59.966	60.609	198
	c19975_g1_i4_ssr764	att	8	TGTGCAGGTCATCATCGAGG	TTGGAAAGCAACGGGTAGGG	59.824	60.251	176
	c24193_g4_i1|m.14883_ssr978	aag	7	GGGCCTCCTGTATCAAAGCC	TCCGATCTCAACAGAGTGAAAGG	60.466	60.057	183
	c15797_g1_i3_ssr1002	atc	7	AACTACCACCTTGGACTCGG	TCCTGTTGCTGCTACAGACG	59.026	60.038	169
	c6440_g1_i1|m.7216_ssr95	cca	7	TATTGAAGCCCACCTCCAGC	GACTAACTCCTGGTCCTGCC	59.744	59.462	150
	c19645_g1_i1_ssr388	gat	8	ACTTACCAGAAGCCTACAGCC	GGGTGATGACTTCATTACACGC	59.444	59.648	158
	c26026_g6_i1_ssr1608	ttg	7	TGACACCTCGAGATTGTGCC	ATGCGCTAACGATCCAGACC	60.037	60.249	137
	c20533_g1_i1_ssr608	gtc	8	GTGAGCACAATGACATGGCC	TCAAGGAAATTCCCACCACCC	59.828	60.203	195
	c22997_g1_i2|m.6301_ssr155	ctc	7	ACCCAGTATCCCTTCCCTCC	CTCGCTCTTTAACGCTGTCG	60.03	59.364	198
	c51587_g1_i1|m.50952_ssr467	tca	9	TGTGGAGGCCAAGTACTATGC	CCTCCTTCTTTCCGCTCACC	59.79	60.392	194
	c16049_g2_i1|m.6890_ssr89	aga	7	TGGAGTTCTTGGTGGTGTGG	TTTCCAAGCAACCAAGCAGC	59.817	59.895	194
	c24790_g6_i1|m.28495_ssr885	caa	8	TACATGAGATCCACCGCAGC	ACCGACTCGAATACCATGGG	59.895	59.249	122
	c10066_g1_i1|m.30435_ssr901	gca	7	TTAGAGCCCAGGTGAATGCC	GGTAACCTCATCTTCATCACTTCG	59.744	59.194	149
	c25362_g1_i2|m.16476_ssr130	agg	7	AACTACGTGAAGACCCGTGC	TATCATCAGCCATCGCACCC	60.319	59.965	184
	c25606_g1_i1_ssr1102	gat	7	GAATTTGCCCATCAGCAGGG	AAGTCACAACTTCGAGTGCC	59.537	58.417	175
	c21876_g1_i1_ssr196	aac	7	TACAGAGCATTGTACGAGGG	CAATTGATACCACGAGCCAGC	56.751	59.668	190
	c23881_g3_i1|m.14046_ssr308	tga	7	AATAGCAGTGGCATGACGGG	CCATCCTCCTCATTCTCGCC	60.464	59.965	143
	c31371_g1_i1|m.33735_ssr438	aag	7	GTTGGGAGACGAGGATGACG	ACTACTACCACCCACGCTGG	60.179	61.256	157
	c15817_g1_i2_ssr1016	tac	7	AAGTGTTCGACATGAGCAGC	ACCTCACATGCATACAGTACTACC	58.848	59.9	114
	c24443_g1_i1_ssr257	caa	7	ACCAAACTAGCACCAGCACG	TGACACCTCGAGATTGTGCC	60.885	60.037	100
	c20920_g8_i5_ssr1054	gca	7	GTTTGCAAATAATCCGCGGC	GTTGTTGGAACAGCTGCTGG	59.079	59.969	125
	c17834_g1_i1_ssr444	ggc	7	AAGCCACCAAGTTGCAGTCC	ACCACTACCGTTGTTACCGC	61.109	60.32	189
	c21867_g1_i1|m.6558_ssr130	agg	7	AACTACGTGAAGACCCGTGC	TATCATCAGCCATCGCACCC	60.319	59.965	184
	c20029_g1_i1_ssr1078	atg	7	TCCCTCATGCAGTGTCATGG	AGTTGATAACTTCTTCCTGCCC	59.746	58.043	200
	c25980_g1_i1_ssr3206	agc	7	AGAGTTCAAGGCCTGAGAGC	ACAATGCTCTCGCTACAGGG	59.387	59.823	180
	c8925_g1_i1_ssr1125	gag	7	AGTATCAAAGGCCTGGAGCG	CCCGTATATCCTCGCACTCG	59.821	59.832	156
	c21176_g1_i2|m.4064_ssr130	agg	7	AACTACGTGAAGACCCGTGC	TATCATCAGCCATCGCACCC	60.319	59.965	184
	c17077_g1_i1_ssr399	cca	8	TGTTCTTGGACTGTGAAAGACG	CTAGCGGAGAGGAAGATGACG	58.805	59.734	144
	c26553_g1_i1_ssr161	agc	7	ACCGATTCTTCTCTGGTCGC	AGTACATTCAACATCGGGTGG	59.826	58.014	161
	c22428_g5_i1_ssr300	tgc	7	AGCTCAAGTTGGACGTCCG	CATCCATCCTGCACAACAGC	60.006	59.545	160
	c20767_g1_i1_ssr228	gcc	7	TGGAGTACCGGACCAGTTCC	AATTTGGAGGAGGTGGCTCG	60.902	60.035	164
	c12049_g2_i1_ssr234	tga	7	GGGTTTGTTGGGTACTGATGG	TGATGGACTGGGAGAAACAAGG	58.832	59.96	137
	c24459_g1_i1|m.7776_ssr82	cca	7	TGGCGATTCCGAATCAATCC	GTTCCATGGGAGGAGGAAGC	58.407	60.107	163
	c16254_g2_i1|m.6148_ssr100	acg	7	TGGCGTCGTCTTCTTCTTGC	TTGCATGACGGAGACTGAGG	60.944	59.753	142
	c30268_g3_i3|m.33352_ssr159	cct	8	AGTACTCGAATGTCCGTCCG	GACGGAACTATGGCTAGGGC	59.269	59.966	163
	c23496_g10_i1|m.10227_ssr306	cca	7	TCACCTCCTCCTCCATCAGC	TGATCAGAAACGGGTGGAGG	60.689	59.387	188
	c14088_g1_i1|m.11609_ssr946	atg	7	TCCCTCATGCAGTGTCATGG	AGTTGATAACTTCTTCCTGCCC	59.746	58.043	200
	c20876_g5_i9|m.26878_ssr731	gca	7	GTTTGCAAATAATCCGCGGC	GTTGTTGGAACAGCTGCTGG	59.079	59.969	125
	c17046_g1_i1|m.29633_ssr2049	cag	7	GCCTCAAGCCCAGTCTATCC	TGACCTGTAACTCCAGAAGCC	59.892	59.376	171
	c21180_g9_i3|m.8457_ssr930	cag	7	GCATCTCCGCTGCAATATGC	CATCCAGTGGTGCAAATCGC	60.11	60.179	159
	c21251_g1_i1|m.18500_ssr214	cat	7	CACACGTCTTCACTGCTTCG	AAGATTCTCCTGCACGCTCG	59.496	60.459	200
	c18884_g1_i1_ssr641	tca	7	CCAACTGCTGCTATGCTTCC	CTTGGCCAAGTGTTACGTGC	59.263	60.04	156
	c16355_g1_i1_ssr138	gaa	7	ACTCCTCCAAACCCAACAGC	GTGTTGCATCTAAGAGGGCG	60.179	58.99	175
	c23816_g1_i3_ssr296	gac	7	TAAGTGGGCGAGATTCGAGC	AACACTGGCGAGCCTATGC	59.898	60.45	183
	c10158_g1_i1|m.19446_ssr946	atg	7	TCCCTCATGCAGTGTCATGG	AGTTGATAACTTCTTCCTGCCC	59.746	58.043	200
	c23828_g3_i1_ssr255	atg	7	ACGAGGCTAAGAACGATCG	GCAACTAGCAAGATCAGCC	57.08	56.391	200
	c8421_g1_i1_ssr128	aga	7	TACTTGCAATTCGAAGGGCG	ATGGAGATGAGCATGGTGGG	58.917	59.523	104
	c18041_g1_i2_ssr779	atg	7	AGTGTGATCTGCTTCGTGGG	AAGTCACAACTTCGAGTGCC	60.037	58.417	161
	c20912_g1_i2|m.11891_ssr41	ctt	7	TCTCCGCTTTGCCAATCTCG	GAGCGAGTTGAGGATAGGCC	60.741	59.967	161
	c21998_g1_i3_ssr998	tgg	8	CTTCTCCTGTTGGTGGGACC	TTCCAGCAAGGCCTTCATCC	59.963	60.324	111
	c19945_g2_i1|m.12603_ssr153	caa	7	ACCAAACTAGCACCAGCACG	TGACACCTCGAGATTGTGCC	60.885	60.037	100
	c14432_g2_i1|m.11615_ssr242	tac	7	TCGCGTCCAATCCTTATCCG	TGTTAACATCGTCGCGAGGC	59.968	61.074	137
	c22975_g2_i1|m.33410_ssr289	gtg	7	TTGTTGGACTACGGTGGTGG	CAGCAAGTTACACTCAGCCC	59.893	58.84	156
	c6843_g2_i1|m.7655_ssr870	act	7	ACTGAACGCTGAGAAGAGGC	ACTTGTTGATCAGGTAAGCTGG	60.038	58.321	131
	c24017_g1_i1|m.22808_ssr1620	cag	7	TCTTCTCCTCGATTTGCTGACC	AGAGGCCTGCAATAAATGATGG	60.094	58.772	171
	c21266_g6_i1_ssr81	tct	7	ACCGTAGCGCTCTCATTTCC	ATTCCAGAAAGAGCCGGAGC	60.179	60.107	133
	c19723_g1_i1|m.23352_ssr327	ggc	7	AAGCCACCAAGTTGCAGTCC	ACCACTACCGTTGTTACCGC	61.109	60.32	189
	c22637_g13_i1_ssr87	ctc	8	TGCATGTTAGCACTTTCGACC	CTTATTGCACCTGTGGCTGC	59.196	59.828	171
	c13313_g1_i1|m.46770_ssr198	agt	7	GCAACAGTACTGAGCCATGC	TGCCGATTTCATGAGCTCCC	59.551	60.464	174
	c21405_g1_i1|m.3333_ssr946	atg	7	TCCCTCATGCAGTGTCATGG	AGTTGATAACTTCTTCCTGCCC	59.746	58.043	200
	c21214_g2_i3|m.3374_ssr56	gca	7	AAGGGCAGCAAGAACAAAGG	AACTCGTCGAAGCTCTTGGG	58.957	60.038	170
	c24058_g3_i1|m.5699_ssr38	tct	7	TGTTGTACTTCGTGGTAGTGC	TTGAAGCCTGTACTCCACGG	58.254	59.68	152
	c18293_g1_i1|m.17017_ssr720	cac	7	TGCAGAATACACCTGGGAAGG	AGCTCCAGCCATGTTCTTCC	59.718	60.035	197
	c24871_g1_i1_ssr1348	tga	7	CGGATGCTAGCTTGTTTGTGG	TCAACTCATCCATGTCCAGC	59.869	57.592	198
	c20217_g1_i1_ssr576	aac	7	GGCCTGAGAGAAAGAGAGATGC	GGAACAAAGGTAGCTCATTCCC	60.484	58.983	190
	c17700_g3_i3_ssr756	tca	7	AGTGGTTAATATAGCCATGGC	TGCTCATCATCATGTTTGGCC	55.491	59.248	192
	c19425_g2_i1_ssr494	gat	7	CTCATCGGAATCCCTGGAGG	TGGACGGTGACATCTTCTCG	59.316	59.474	140
	c22273_g2_i1_ssr1321	tgg	7	GTTCCATGGGAGGAGGAAGC	TGGCGATTCCGAATCAATCC	60.107	58.407	163
	c18830_g2_i3|m.13676_ssr155	ctc	7	ACCCAGTATCCCTTCCCTCC	CTCGCTCTTTAACGCTGTCG	60.03	59.364	198
	c20758_g2_i1_ssr1461	gag	7	CTCGCTCTTTAACGCTGTCG	ACCCAGTATCCCTTCCCTCC	59.364	60.03	198
	c16283_g2_i1_ssr196	tgg	7	GCAAGTTTGGGTCCGATTCG	ATTGGCCTGAGAGATCAGCC	59.832	59.527	152
	c26786_g5_i2_ssr1492	cac	7	TGGCTTCCTATCCAACCAAGG	CAGCACGTCTCATCACTTGG	59.715	58.926	175
	c14444_g2_i1|m.23618_ssr772	atg	7	CTTGGCCAAGTGTTACGTGC	CCAACTGCTGCTATGCTTCC	60.04	59.263	156
	c21702_g1_i1|m.28392_ssr129	aac	9	TTCCTCTCTCGTCTCCACGG	GGGTTTCAAAGGAGAGGAGGG	60.677	59.995	200
	c18255_g1_i2|m.8_ssr2232	gat	7	TCCTGTTGCTGCTACAGACG	AACTACCACCTTGGACTCGG	60.038	59.026	169
	c22026_g5_i3|m.24488_ssr743	gga	7	TTGATCCAATGCATGCAGGC	CCTCCAGAGAATTCGCCTCC	59.538	59.894	114
	c20845_g2_i2|m.9246_ssr35	tgc	7	TCATCTTCATCATATGCCTCTGGG	CATGGCGTGCAACATCTTCC	60.02	60.179	188
	c25687_g2_i2_ssr1108	ata	10	AAAGTGACTGCAGAATTCCC	TCATCATCCATTATGCTTATGCTGG	55.935	59.349	178
	c22229_g4_i1|m.27593_ssr253	acc	7	GCTCGATTTCCCTCACCTCG	TCGAAGTAGTGCCTCTTGCC	60.529	59.753	147
	c20893_g2_i1|m.17770_ssr261	aag	7	GTTGGGAGACGAGGATGACG	ACTACTACCACCCACGCTGG	60.179	61.256	157
	c23336_g3_i3_ssr940	gag	7	AGCACTCCACTTCCAATCCG	ATGTGAGGGTTGTTACGGCC	60.036	60.322	196
	c21676_g4_i1|m.22167_ssr72	ctt	7	GGTCATCCAGTTTGACAAACCC	CGATCTCTGTCTCTGGTGGC	59.704	59.898	175
	c18046_g2_i1|m.21581_ssr452	tgg	7	TATAGGCCAAGTGGAATGCG	TGAAGATCAAAGCCTGGTGC	57.745	58.462	194
	c49770_g1_i1|m.37615_ssr98	ctc	7	TCTTCTTCAACAGCGGGTGC	GTCATCCTCTTCCGGTGACC	60.885	59.824	156
	c16987_g2_i1|m.19293_ssr1333	aag	8	GGACATTGTTTGGACCTGGC	TTATCGAGAACGCGTGGTCC	59.397	60.179	108
	c13779_g1_i1|m.23643_ssr1093	atg	7	TCCCTCATGCAGTGTCATGG	AGTTGATAACTTCTTCCTGCCC	59.746	58.043	200
	c21641_g1_i1_ssr245	caa	7	ATGCGCTAACGATCCAGACC	TGACACCTCGAGATTGTGCC	60.249	60.037	137
	c12778_g1_i1|m.25969_ssr1173	act	7	ACTGAACGCTGAGAAGAGGC	ACTTGTTGATCAGGTAAGCTGG	60.038	58.321	131
	c21439_g6_i1_ssr1219	cac	7	GGAATCTTCCTCAACTTCTCCG	ACGCTTGCAGGAAAGAGACC	58.473	60.604	193
	c24107_g2_i1_ssr548	ggt	7	GAAGATGAATTACGGCAGCGG	TGTATCAACTATGCCGGCCC	59.738	59.892	189
	c19746_g1_i1_ssr322	tca	7	TCAACTCATCCATGTCCAGC	CGGATGCTAGCTTGTTTGTGG	57.592	59.869	198
	c22298_g8_i1|m.3543_ssr438	aag	7	GTTGGGAGACGAGGATGACG	TAGATACTGGGCATGCTCGG	60.179	59.031	144
	c21191_g2_i2_ssr570	gca	7	AAAGCATGCAACGCTCATCG	AACCCTGGGTTTGTACCTGC	60.179	60.179	153
	c22268_g1_i1_ssr1028	atg	7	AAGATTCTCCTGCACGCTCG	CACACGTCTTCACTGCTTCG	60.459	59.496	200
	c27371_g2_i3_ssr4555	gag	7	ACTCCTAGCCTCAGCATTTCC	CAAGACGCTCCCTTCAATGC	59.512	59.551	176
	c19975_g1_i5_ssr764	att	8	TGTGCAGGTCATCATCGAGG	TTGGAAAGCAACGGGTAGGG	59.824	60.251	176
	c26025_g1_i3_ssr1017	gta	7	TGTTAACATCGTCGCGAGGC	AACCGCTTGTTTCACCATGC	61.074	59.968	148
	c24740_g3_i2|m.12919_ssr1451	gca	7	ATGCAATCTCAACAGCAGCC	AACCCTGGGTTTGTACCTGC	59.184	60.179	151
	c20929_g2_i2_ssr104	agc	7	TATCAGTGGCTTCGTGTCCG	TTGCAGAGCTCAACGGTAGG	59.827	60.037	189
	c25127_g2_i2|m.14823_ssr881	aga	7	GCAGGATGAGAAAGCGTTTGG	GATCTTCCTGCTTAAGACGCC	60.136	58.794	188
	c25560_g2_i2_ssr969	atg	7	AAGATTCTCCTGCACGCTCG	CACACGTCTTCACTGCTTCG	60.459	59.496	200
	c21123_g3_i1|m.30204_ssr208	ctg	7	GAGCCAGCAAGAAACAACGG	TTTGGTAGAAGGCCGATCCG	60.04	59.823	180
	c15980_g5_i2|m.5853_ssr1482	gaa	7	GAGGAAGCGTAAAGAGAGGAGG	GTTTCCCTCCTAGTGCGACC	59.9	60.108	192
	c21740_g7_i1|m.8270_ssr1451	gca	7	ATGCAATCTCAACAGCAGCC	AACCCTGGGTTTGTACCTGC	59.184	60.179	151
	c18186_g2_i1|m.5661_ssr2351	tgg	8	AACCAGCCTCTACCAAAGCC	CTCCAAGCCAAATCCCAACG	59.962	59.472	129
	c9928_g1_i1|m.23396_ssr946	atg	7	TCCCTCATGCAGTGTCATGG	AGTTGATAACTTCTTCCTGCCC	59.746	58.043	200
	c20802_g1_i1|m.17973_ssr558	tct	7	TGAAGCCAGCATCATCAGCC	CCGAGCTCTCAATCCACTGG	60.751	60.179	161
	c24135_g3_i1|m.117_ssr1256	gca	8	TCAACAGCAGCAGATGACGG	GTGCCTAGGCTGAGACAAGC	60.671	60.743	187
	c24282_g1_i4_ssr591	ttc	7	TCTCCATGATCATCATCTTCGTCC	GAGAAAGGGTGAGGTGAGGC	60.022	60.036	191
	c16994_g1_i1_ssr333	acc	7	TGTCATCGCAGTCACATGGC	CGTTGCTTAATCGAGTCCGC	61.021	59.702	157
	c44503_g1_i3|m.17978_ssr1962	cag	7	GCCTCAAGCCCAGTCTATCC	TGACCTGTAACTCCAGAAGCC	59.892	59.376	171
	c15333_g3_i1|m.15872_ssr39	tcc	7	GATTTCCGCCTCAACCATGC	TGCATGGGATCAGAATCGGC	59.899	60.536	134
	c21554_g1_i1_ssr765	cac	7	TCGCCACTGCAACCATTACC	GACCTCGGAGACCAAGAACG	60.958	60.109	110
	c16219_g1_i2|m.24819_ssr72	acc	7	TGTCATCGCAGTCACATGGC	CGTTGCTTAATCGAGTCCGC	61.021	59.702	157
	c23283_g2_i1|m.21946_ssr70	atg	7	AGTGTGATCTGCTTCGTGGG	TCATTAGTCCTTGGTTTGCCC	60.037	58.197	127
	c24933_g3_i2|m.10733_ssr282	cag	8	ACACCCGATTGTGAAGACCG	CCTGATATTGGCGGCATTGC	60.32	60.039	159
	c18762_g1_i1|m.8943_ssr106	tct	7	CCGGAACTTCGACTTTGTGG	AGAGAGAGGGAAGAGGGTGC	59.134	60.325	125
	c26226_g2_i2_ssr354	ctg	7	CATCCAGTGGTGCAAATCGC	GCATCTCCGCTGCAATATGC	60.179	60.11	159
	c22690_g2_i2_ssr2030	ctg	7	GGTGATCTAAGGGAGGATTGGG	GCATTTACAGCAGCAGCAGC	59.626	60.801	174
	c21524_g1_i1|m.15324_ssr1150	cac	7	TGGCTTCCTATCCAACCAAGG	CAGCACGTCTCATCACTTGG	59.715	58.926	175
	c25046_g5_i1|m.24946_ssr238	atg	7	TTCCCAAAGCTACGACTCGG	TCATCATCCTCTTCGCCACC	59.754	59.534	150
	c22038_g1_i1|m.27237_ssr558	tct	7	TGAAGCCAGCATCATCAGCC	CCGAGCTCTCAATCCACTGG	60.751	60.179	161
	c21940_g6_i1|m.18480_ssr306	cca	7	TCACCTCCTCCTCCATCAGC	TGATCAGAAACGGGTGGAGG	60.689	59.387	188
	c21629_g4_i1|m.28387_ssr1330	agg	7	CTCAACTCAGTGGACCAGGC	GTGCAGACCAATCTATTCCAGC	60.321	59.384	196
	c19795_g3_i1_ssr2698	tgc	7	CGGCAGTGGCATTTAGAAGC	CACAATTGGCAACGGCTAGG	59.901	59.829	165
	c18717_g3_i1|m.19029_ssr1078	atg	7	ACTCCAGTGGTGGTAATGCC	TCATCATCCTCTTCGCCACC	59.672	59.534	115
	c19599_g3_i2|m.29456_ssr772	atg	7	CTTGGCCAAGTGTTACGTGC	CCAACTGCTGCTATGCTTCC	60.04	59.263	156
	c21266_g1_i2|m.15002_ssr1173	act	7	ACTGAACGCTGAGAAGAGGC	ACTTGTTGATCAGGTAAGCTGG	60.038	58.321	131
	c16864_g2_i1|m.23127_ssr33	cag	7	GATGACTCCTCCACCGTTGG	GCTACTTCCATGGGCTGAGG	60.108	60.179	111
	c19702_g2_i1_ssr303	acg	7	TTCACCCTTTGACTCCACCC	CGATATATCGCTACCGTCACC	59.523	57.951	193
	c16460_g2_i1|m.12610_ssr1551	aag	7	TTGATGAGGCAGAAACGGCC	CTACGAGCCTCTTCGACACG	60.96	60.248	140
	c19654_g2_i3_ssr157	cag	7	GAAGACCGGAGACTGAAGCC	CCTTACAGAAGTAACGCGGC	60.109	59.003	148
	c22876_g2_i2_ssr1243	gtg	8	TTCTGAGGAATTGGGCTGCG	CTCCGACTCCGATAACAGCC	60.678	59.969	168
	c14474_g1_i1|m.1247_ssr1100	tgc	7	AGTACATTCAACATCGGGTGG	ACCGATTCTTCTCTGGTCGC	58.014	59.826	161
	c21990_g13_i1_ssr782	gaa	7	TCCGTCCACATCTTCATCCC	CTCTTGCCATTCGATCTCGC	59.169	59.142	176
	c51587_g3_i1|m.50973_ssr48	cat	7	TGATGGACTGGGAGAAACAAGG	TCTGCTTGCGGAGAATTTCC	59.96	58.547	189
	c14231_g1_i1|m.5337_ssr152	ttc	8	CACTGGTGTCTCAAGAGGCC	GATTCAGCAGCCTCTCCTCG	60.321	60.249	168
	c20258_g4_i1|m.8280_ssr56	gca	7	AAGGGCAGCAAGAACAAAGG	AACTCGTCGAAGCTCTTGGG	58.957	60.038	170
	c21029_g1_i2_ssr1658	tgt	7	TGGTGGGATGGAATTGGTGG	GACAAACAGAGAGCAGTACCG	59.959	58.671	141
	c21954_g1_i1_ssr2158	ctg	7	AACTCGTCGAAGCTCTTGGG	AAGGGCAGCAAGAACAAAGG	60.038	58.957	170
	c22108_g1_i1|m.1954_ssr153	caa	7	ACCAAACTAGCACCAGCACG	TGACACCTCGAGATTGTGCC	60.885	60.037	100
	c22690_g1_i1_ssr412	gag	7	ACCAACAGGAGGACAAACCC	TCTTCTTCAACAGCGGGTGC	59.815	60.885	199
	c22447_g4_i2_ssr2324	tct	7	ATCACCCATGTGCATCTCGC	AAGAAATTCACTCAAGGAGGG	60.817	55.48	193
	c21044_g1_i4_ssr834	ttc	7	TGGGCTTAAGAGGGCAAAGG	ATTGCCTTGATTGCTTGCGG	59.96	60.109	167
	c25212_g1_i1_ssr248	acg	7	TGGCGTCGTCTTCTTCTTGC	TTGCATGACGGAGACTGAGG	60.944	59.753	142
	c22804_g1_i1_ssr1041	gat	7	CAACAGTGACGCACTCATGG	CTGTCCGACCATTCTCAGCC	59.486	60.461	154
	c15727_g2_i1|m.21684_ssr56	gca	7	AAGGGCAGCAAGAACAAAGG	AACTCGTCGAAGCTCTTGGG	58.957	60.038	170
	c25579_g3_i2_ssr581	gca	7	AAAGCATGCAACGCTCATCG	GGAGTATCTTAGGTGACCTCTGG	60.179	59.107	162
	c21521_g7_i1|m.12038_ssr137	gaa	8	GGAGCTGGGAACGAGAATGC	TGCCACAGCATCCACATCC	61.092	60.379	121
	c22257_g2_i2_ssr2258	cgc	7	TCATCGGAATCATCGCCAGG	CTCTGTCCTCTCATCGCACC	59.966	59.898	149
	c24477_g2_i1_ssr1085	atg	7	TCCCTCATGCAGTGTCATGG	AGTTGATAACTTCTTCCTGCCC	59.746	58.043	200
	c15333_g2_i1|m.5826_ssr1330	agg	7	CTCAACTCAGTGGACCAGGC	GTGCAGACCAATCTATTCCAGC	60.321	59.384	196
	c23786_g2_i2|m.4874_ssr155	ctc	7	ACCCAGTATCCCTTCCCTCC	CTCGCTCTTTAACGCTGTCG	60.03	59.364	198
	c20695_g2_i1_ssr46	cct	7	CGTAGGGTTCATTTGTTGCCG	TCACGTCGGTTCTTCTCTGG	60.136	59.403	106
	c29101_g6_i1|m.8226_ssr2232	gat	7	TCCTGTTGCTGCTACAGACG	AACTACCACCTTGGACTCGG	60.038	59.026	169
	c17520_g1_i1_ssr343	caa	7	TGGTGGTGGTTTCGACAAGG	CGTCTTTGCAAAGCCCATCG	60.465	60.455	191
	c20738_g1_i1|m.7028_ssr130	agg	7	AACTACGTGAAGACCCGTGC	TATCATCAGCCATCGCACCC	60.319	59.965	184
	c21127_g5_i2|m.3216_ssr60	cat	7	TGATGGACTGGGAGAAACAAGG	TCTGCTTGCGGAGAATTTCC	59.96	58.547	189
	c29954_g1_i3|m.14028_ssr162	gag	10	ACCAGCAGTTCCATGTACGG	CTATCGGAGTCAGACCACAGC	60.036	59.934	200
	c19742_g2_i2|m.1635_ssr1962	cag	7	GCCTCAAGCCCAGTCTATCC	TGACCTGTAACTCCAGAAGCC	59.892	59.376	171
	c19539_g2_i1_ssr1208	cac	7	TGGCTTCCTATCCAACCAAGG	CAGCACGTCTCATCACTTGG	59.715	58.926	175
	c19654_g2_i1_ssr157	cag	7	GAAGACCGGAGACTGAAGCC	TTCCCTTTCTACAACCGCCG	60.109	60.321	141
	c23336_g3_i1_ssr1003	gag	7	AGCACTCCACTTCCAATCCG	ATGTGAGGGTTGTTACGGCC	60.036	60.322	196
	c16128_g1_i2_ssr1733	gac	7	GTGTTCAGCAAGCAGAACCG	AGGAGGTACACAACTTTCTACTGG	60.041	59.716	181
	c20317_g2_i1_ssr367	gac	7	TAAGTGGGCGAGATTCGAGC	AACACTGGCGAGCCTATGC	59.898	60.45	183
	c16564_g2_i1_ssr1165	tgt	7	CTCCCATGTCTCTTCCTCGC	ACAATGAATGGAGGACTGAAACC	59.896	58.918	146
	c23786_g9_i1|m.4895_ssr480	cct	7	CCTCCAGAGAATTCGCCTCC	TTGATGCTGCTGGTGGAGG	59.894	60.002	121
	c22415_g4_i1_ssr96	ctt	7	ATACCCATGGCTCCTTCACC	GAGCGAGTTGAGGATAGGCC	59.153	59.967	168
	c19119_g1_i1_ssr282	gca	7	AAGGGCAGCAAGAACAAAGG	AACTCGTCGAAGCTCTTGGG	58.957	60.038	170
	c20890_g2_i1|m.28571_ssr56	gca	7	AAGGGCAGCAAGAACAAAGG	AACTCGTCGAAGCTCTTGGG	58.957	60.038	170
	c25693_g4_i1_ssr213	acc	7	ATGACTTCCCTTCCAGCAGC	GCAGGGACAGGTATGACAGG	60.035	59.821	153
	c16694_g2_i1|m.10955_ssr1053	aac	8	AAACAGCACAACCAGCACC	TATCCATCAACTGGTCCGCG	59.184	59.896	191
	c22931_g1_i1_ssr345	tgc	7	CTGCACTCTTGGCATTGATGG	AGAAGGGTTGAAACTGCTCC	59.866	57.722	133
	c27371_g2_i6_ssr4471	gag	7	ACTCCTAGCCTCAGCATTTCC	CAAGACGCTCCCTTCAATGC	59.512	59.551	176
	c15338_g1_i4|m.16869_ssr1962	cag	7	GCCTCAAGCCCAGTCTATCC	TGACCTGTAACTCCAGAAGCC	59.892	59.376	171
	c25991_g2_i3_ssr3011	tat	8	ACTTTACAGCTTGAAGTGTGAGC	ACGACTTTCCAAACGAAGGG	59.438	58.41	187
	c20335_g7_i2_ssr1025	tgg	7	TGGTTCTGGGAATCTGGTGC	AAGTCCTGCACCTTCTGTGG	59.962	59.891	164
	c18744_g1_i2|m.8536_ssr48	cat	7	TGATGGACTGGGAGAAACAAGG	TCTGCTTGCGGAGAATTTCC	59.96	58.547	189
	c10994_g2_i1_ssr546	ctc	7	GAGCGTTCCTTCGACTCTCG	AAGCAGAGAACGGGATAGCG	60.522	59.897	174
	c25860_g1_i2_ssr82	ttc	7	TTAGAGCCAGAATGCGGAGG	TCAAGACCTCACCTAGCTTCC	59.534	58.82	169
	c12947_g2_i1|m.5412_ssr82	cca	7	TGGCGATTCCGAATCAATCC	GTTCCATGGGAGGAGGAAGC	58.407	60.107	163
	c16893_g4_i2_ssr984	ttc	7	TTTCCGGCTCAGGCTTAACG	TCGGATGAAGACGAAGATGG	60.672	57.129	189
	c18482_g6_i1|m.16024_ssr438	aag	7	AAGTGGTAAGCGTCTCAGGG	GATGGCGTAACTCCAGGACC	59.391	60.179	159
	c21166_g4_i1_ssr630	tcc	8	CCTTTGCTTCTCCAACTCAACC	AGCCCTCATGTTCCCAAACG	59.705	60.609	194
	c22758_g1_i3_ssr1450	gct	7	TTGCAGAGCTCAACGGTAGG	AACGGTATATGAACGGTGGG	60.037	57.392	147
	c22142_g2_i2|m.5161_ssr2001	cag	7	GCCTCAAGCCCAGTCTATCC	TGACCTGTAACTCCAGAAGCC	59.892	59.376	171
	c21889_g2_i1_ssr22	gga	8	AGGTGGATGGTATGGTTTCACC	GACTGGGCACTATCGTTTGC	60.025	59.273	157
	c27403_g1_i2_ssr4885	aac	7	GGCCTGAGAGAAAGAGAGATGC	GGAACAAAGGTAGCTCATTCCC	60.484	58.983	190
	c13297_g1_i1|m.30251_ssr375	caa	7	TGGTGGTGGTTTCGACAAGG	CGTCTTTGCAAAGCCCATCG	60.465	60.455	191
	c24496_g2_i2|m.11150_ssr438	gaa	8	GGAGCTGGGAACGAGAATGC	TGCCACAGCATCCACATCC	61.092	60.379	121
	c16616_g2_i1_ssr179	tgg	7	GCAAGTTTGGGTCCGATTCG	ATTGGCCTGAGAGATCAGCC	59.832	59.527	152
	c9546_g1_i1_ssr179	ttc	7	GATCTTCCTGCTTAAGACGCC	GCAGGATGAGAAAGCGTTTGG	58.794	60.136	188
	c21346_g5_i5_ssr2740	gct	7	AGACGATGAGGAACTGCTGG	ATGTTGGAGCACCACCAGC	59.466	60.605	194
	c20533_g1_i2_ssr1743	gtc	8	GTGAGCACAATGACATGGCC	TCAAGGAAATTCCCACCACCC	59.828	60.203	195
	c26471_g2_i2_ssr910	acc	7	AAGTCCTGCACCTTCTGTGG	TGGTTCTGGGAATCTGGTGC	59.891	59.962	164
	c21998_g1_i4_ssr947	tgg	8	CTTCTCCTGTTGGTGGGACC	TTCCAGCAAGGCCTTCATCC	59.963	60.324	111
	c15479_g1_i1_ssr254	aga	7	ATGTGGAGCCTGTGAAGTGC	ATGCACCTCCATTCCTTGGG	60.607	60.033	172
	c17584_g1_i5_ssr1159	tgg	7	TCCAGCAGCCAGAATTCAGG	GCTGAATGAGTGTGGTTGGC	60.035	59.758	150
	c53344_g7_i3|m.52670_ssr162	ggt	7	AAACGCTAGCTGCAACAACG	CTCTCCCAAGGCCATTACCG	60.041	60.179	134
	c24138_g7_i1|m.26880_ssr138	agc	7	TCAACGGTTCCTTCGTACCC	TTTCTTGGCAATGTTCCGGG	59.682	59.035	107
	c20304_g1_i1_ssr90	aac	7	GACAAACAGAGAGCAGTACCG	TGGTGGGATGGAATTGGTGG	58.671	59.959	141
	c18794_g2_i2_ssr689	agc	7	TCTAGATGAATTGAGCACCCG	AGCACATGTAGAACAAATCAGC	57.541	57.308	193
	c20335_g7_i1_ssr1025	tgg	7	TGGTTCTGGGAATCTGGTGC	AAGTCCTGCACCTTCTGTGG	59.962	59.891	164
	c30411_g1_i2|m.35395_ssr983	tga	7	CGGATGCTAGCTTGTTTGTGG	TCAACTCATCCATGTCCAGC	59.869	57.592	198
	c54366_g2_i1|m.16881_ssr1620	cag	7	TCTTCTCCTCGATTTGCTGACC	AGAGGCCTGCAATAAATGATGG	60.094	58.772	171
	c24167_g1_i1|m.26134_ssr1194	tca	7	CTCCAGAGTTTGCCTACACG	CGATTAGGAGGTGGCAGTCG	58.285	60.249	196
	c14063_g1_i1|m.25414_ssr1803	cac	7	TGCAGAATACACCTGGGAAGG	AGCTCCAGCCATGTTCTTCC	59.718	60.035	197
	c21777_g5_i1|m.30736_ssr438	aag	7	GTTGGGAGACGAGGATGACG	TTGTTCGAGTCCTTGGACGG	60.179	59.967	144
	c22257_g2_i3_ssr848	gcc	7	AATCTACGTCAGCGACACCC	CTCTGTCCTCTCATCGCACC	59.827	59.898	107
	c18319_g3_i1|m.6634_ssr28	gag	8	ATGGTGAGGCTTCAGTACCG	CAAACTGGGCAAGAACACCG	59.463	59.969	102
	c20132_g3_i1|m.11448_ssr983	tga	7	CGGATGCTAGCTTGTTTGTGG	TCAACTCATCCATGTCCAGC	59.869	57.592	198
	c20407_g1_i2|m.10068_ssr228	gag	7	AAGCAGAGAACGGGATAGCG	GAGCGTTCCTTCGACTCTCG	59.897	60.522	174
	c16517_g1_i3|m.7854_ssr107	ctc	7	CAAGACGCTCCCTTCAATGC	CGAACATGAAGGAGGAGGGC	59.551	60.463	157
	c27465_g4_i1|m.15763_ssr983	tga	7	CGGATGCTAGCTTGTTTGTGG	TCAACTCATCCATGTCCAGC	59.869	57.592	198
	c17397_g1_i1|m.3525_ssr101	agg	7	TCCTCTGCGAAGAGAACACG	GAGTCCATCCCAACGCTACC	59.759	60.179	187
	c20733_g1_i2_ssr894	ttc	7	ATGGAGATGAGCATGGTGGG	TACTTGCAATTCGAAGGGCG	59.523	58.917	104
	c26254_g1_i1_ssr2155	ctg	8	CAGATGATGCCTCAACTGC	ACAGCAGGAACAGCAAATGC	56.384	59.684	190
	c12997_g1_i1_ssr1078	atg	7	TCCCTCATGCAGTGTCATGG	AGTTGATAACTTCTTCCTGCCC	59.746	58.043	200
	c24667_g3_i1|m.25070_ssr1620	cag	7	TCTTCTCCTCGATTTGCTGACC	AGAGGCCTGCAATAAATGATGG	60.094	58.772	171
	c20324_g1_i8|m.8256_ssr155	ctc	7	ACCCAGTATCCCTTCCCTCC	CTCGCTCTTTAACGCTGTCG	60.03	59.364	198
	c3264_g1_i1|m.5348_ssr901	gca	7	TTAGAGCCCAGGTGAATGCC	GGTAACCTCATCTTCATCACTTCG	59.744	59.194	149
	c24693_g1_i2|m.2697_ssr130	agg	7	AACTACGTGAAGACCCGTGC	TATCATCAGCCATCGCACCC	60.319	59.965	184
	c11361_g2_i1_ssr180	ccg	7	CACCGAAACCCTAGATCTCCC	TTGGATGATGTGGTGGGAGG	59.587	59.375	126
	c19904_g3_i2|m.15059_ssr137	gca	7	AAAGCATGCAACGCTCATCG	AACCCTGGGTTTGTACCTGC	60.179	60.179	153
	c8023_g1_i2_ssr401	caa	7	TGGTGGTGGTTTCGACAAGG	CGTCTTTGCAAAGCCCATCG	60.465	60.455	191
	c27931_g7_i2|m.21998_ssr1856	gga	7	AAGGAGGCACATTGGGAAGG	GGAATGGTTGTAGCAGCAAGC	59.96	60.135	120
	c19974_g4_i1|m.8662_ssr1183	cac	7	TGGCTTCCTATCCAACCAAGG	CAGCACGTCTCATCACTTGG	59.715	58.926	175
	c20335_g5_i1|m.30932_ssr227	ttc	8	CACTGGTGTCTCAAGAGGCC	GATTCAGCAGCCTCTCCTCG	60.321	60.249	168
	c20588_g5_i1|m.13710_ssr881	aga	7	GCAGGATGAGAAAGCGTTTGG	GATCTTCCTGCTTAAGACGCC	60.136	58.794	188
	c21651_g5_i1_ssr3147	gac	7	ACTTCATGCATGAATTCTGCTGG	ATCCACACCAGCTGAATGGG	59.869	60.034	200
	c18104_g1_i1|m.6479_ssr37	aac	7	GACAAACAGAGAGCAGTACCG	TGGTGGGATGGAATTGGTGG	58.671	59.959	141
	c19471_g2_i1|m.17622_ssr153	caa	7	ACCAAACTAGCACCAGCACG	TGACACCTCGAGATTGTGCC	60.885	60.037	100
	c14758_g1_i2|m.21215_ssr536	gca	7	ATGCAATCTCAACAGCAGCC	AACCCTGGGTTTGTACCTGC	59.184	60.179	151
	c23232_g6_i2_ssr1993	cag	7	GCCTCAAGCCCAGTCTATCC	TGACCTGTAACTCCAGAAGCC	59.892	59.376	171
	c15440_g2_i1_ssr155	cct	7	CCCGTATATCCTCGCACTCG	AGTATCAAAGGCCTGGAGCG	59.832	59.821	156
	c27021_g5_i3_ssr1976	gga	7	TTGATGCTGCTGGTGGAGG	CCTCCAGAGAATTCGCCTCC	60.002	59.894	121
	c21023_g4_i3|m.19033_ssr20	gga	8	GTGGATGGTATGGTTTCACC	TCCGGATGCTTGTTCACTGC	56.096	60.955	161
	c24898_g2_i1_ssr1858	cct	7	GTAGCTGATCCTTCGGTGGG	TCCGCTAGATTTAAGATCTGGG	59.895	57.126	199
	c15833_g1_i1|m.7680_ssr227	ttc	7	TGGTGGTGCCATTGATAGTGG	AAATCCAAACGCTTTCCGC	60.341	57.51	196
	c20698_g1_i1|m.20470_ssr80	tct	7	ACCGTAGCGCTCTCATTTCC	AGTCTGTGACAGTTCCCTGC	60.179	59.605	150
	c44553_g2_i1|m.16715_ssr91	ccg	7	CACCGAAACCCTAGATCTCCC	TTGGATGATGTGGTGGGAGG	59.587	59.375	126
	c17909_g1_i2_ssr79	agc	7	TATCAGTGGCTTCGTGTCCG	TTGCAGAGCTCAACGGTAGG	59.827	60.037	190
	c19134_g2_i1|m.16119_ssr123	cac	7	TGAGGAGTACGATTCACGCG	AGAGGAGGAAGAGGACTGGG	59.902	59.662	139
	c21990_g13_i3_ssr251	gaa	7	ACTGATTGGGTTTGGACGGG	CTCTTGCCATTCGATCTCGC	60.251	59.142	157
	c21698_g3_i2_ssr3713	ctg	7	GCTACTTCCATGGGCTGAGG	GCATCTCCGCTGCAATATGC	60.179	60.11	170
	c18094_g3_i1|m.17481_ssr210	tct	8	CCAAGCTCTGAGCCAAGTCC	CCAAGAACATAGCACTCTGTCC	60.676	58.734	109
	c4952_g1_i1|m.17345_ssr100	acg	7	TGGCGTCGTCTTCTTCTTGC	TTGCATGACGGAGACTGAGG	60.944	59.753	142
	c22221_g1_i1|m.7653_ssr425	tgg	7	TGGTTCTGGGAATCTGGTGC	AAGTCCTGCACCTTCTGTGG	59.962	59.891	164
	c17232_g1_i1|m.1139_ssr1262	gca	8	TTGGTCACGCATACTACGGG	AAACCCTACTTGCGCGTACC	59.826	60.671	191
	c22190_g7_i1|m.3092_ssr26	aag	8	CTTTCACTTACAGCCGGG	AGAGTTCGACGATGCCAAGG	55.371	60.109	100
	c14755_g2_i1|m.1119_ssr264	cct	7	GGCTTGGATTCATGACTTGCC	TTGATGCTGCTGGTGGAGG	59.864	60.002	161
	c16778_g3_i2_ssr202	agc	7	CCTAAAGGAGGCCATGTCGC	CATCTTTCCCAAACCGCAGC	60.816	60.109	115
	c21266_g8_i1_ssr3369	tct	7	ATCACCCATGTGCATCTCGC	AAGAAATTCACTCAAGGAGGG	60.817	55.48	193
	c14381_g1_i1|m.16563_ssr196	cgg	7	TGTCTGCGGCTTCCATAAGG	TCGACTCGTTCCACAAACCC	60.108	60.25	172
	c14693_g2_i1|m.5702_ssr24	caa	7	ACCAAACTAGCACCAGCACG	TGACACCTCGAGATTGTGCC	60.885	60.037	100
	c6884_g1_i1_ssr750	ttg	7	CGTCTTTGCAAAGCCCATCG	TGGTGGTGGTTTCGACAAGG	60.455	60.465	191
	c26975_g1_i1_ssr186	aat	7	CAATCGGCAGCAAAGCTACC	TCATACGGCTGGTTGATGGC	59.901	60.464	179
	c22686_g2_i1|m.8565_ssr228	gag	7	AAGCAGAGAACGGGATAGCG	GAGCGTTCCTTCGACTCTCG	59.897	60.522	174
	c14521_g1_i1_ssr1220	ctc	7	TCTTCTTCAACAGCGGGTGC	ACCAACAGGAGGACAAACCC	60.885	59.815	199
	c16840_g2_i1|m.9362_ssr49	aga	7	GCGAGTAGCCTCTTTGTAAGC	TGGAGAGGAAGAGGTAGGCC	59.072	60.032	124
	c53111_g6_i3|m.1106_ssr191	tac	7	TCGCGTCCAATCCTTATCCG	TGTTAACATCGTCGCGAGGC	59.968	61.074	137
	c21950_g1_i2|m.11174_ssr983	tga	7	CGGATGCTAGCTTGTTTGTGG	TCAACTCATCCATGTCCAGC	59.869	57.592	198
	c18587_g1_i1_ssr1623	gag	8	CAGGGCCTTCTTGGACTTCC	CTACCACCACTAACACCAACG	60.323	58.59	131
	c27238_g2_i1|m.1951_ssr1330	agg	7	CTCAACTCAGTGGACCAGGC	GTGCAGACCAATCTATTCCAGC	60.321	59.384	196
	c17602_g1_i1_ssr1915	ctt	7	TAGCTTGTCACAGGGTTGCC	GGATTTGATTCTTCGCGAACG	60.251	58.306	189
	c21392_g8_i1_ssr531	ctg	7	TGAACCACTCCAGCTCTTCC	GAGATGGAGGAGGCAAAGGC	59.313	60.465	175
	c24166_g5_i1|m.24861_ssr1551	aag	7	GAGGAAGCAGTTGAGGCTCC	TCACCAGCGATCCCAGTTCC	60.392	61.899	198
	c16355_g5_i1_ssr250	ttc	7	GTGTTGCATCTAAGAGGGCG	ACTCCTCCAAACCCAACAGC	58.99	60.179	175
	c18285_g2_i3_ssr497	tct	7	CCACATTTGGGCCACTAACC	TTCCAGTTGTTTCCTTCGGG	59.105	58.024	104
	c21005_g4_i1_ssr785	cca	7	TTCCAGCAAGGCCTTCATCC	GAAGATGAATTACGGCAGCGG	60.324	59.738	148
	c12767_g1_i1_ssr159	cca	7	TAGTGCATCAGGGCATGTCC	TGGACTTGAGCCCATGATGG	59.819	59.743	195
	c22815_g2_i2_ssr567	caa	7	GCATGAATCTAAACCCGGCC	AATCGGAACCACCCAACTGG	59.331	60.251	177
	c29228_g3_i1|m.29256_ssr722	gga	7	TCAACTTCCCACTCGAAGCC	CCGTTTCCATCGACCTCTCC	59.965	60.179	126
	c17764_g1_i2_ssr1681	ttc	7	TTCTGGAAGCCTGACAGTGG	TGTCCCAAATTCTTCCTCCC	59.602	57.101	157
	c15411_g1_i2|m.388_ssr453	acc	7	TGTCATCGCAGTCACATGGC	CGTTGCTTAATCGAGTCCGC	61.021	59.702	157
	c18324_g4_i2_ssr413	gaa	7	GAGGTAGTGGTGGCATTTGC	AGAATCTGCTGAATCTCCTCCC	59.189	59.295	190
	c18744_g1_i3_ssr564	atg	8	CCTCCTTCTTTCCGCTCACC	TGTGGAGGCCAAGTACTATGC	60.392	59.79	191
	c27949_g1_i1|m.22921_ssr98	ggc	7	GTTGTACCTGTACGTGCTGC	TTGGATGGCGATGCAGTACC	59.212	60.464	143
	c40829_g1_i1|m.14717_ssr62	ttc	8	GGAAGGAGCACGAGACAAGG	GATTCAGCAGCCTCTCCTCG	60.39	60.249	198
	c20353_g1_i1|m.23077_ssr136	cgc	7	TGAGGGCTATTGTTCCTGCG	TCAGCTCCTCCACATTCACC	60.108	59.385	165
	c18913_g1_i1|m.29169_ssr492	gat	7	CTCATCGGAATCCCTGGAGG	TGGACGGTGACATCTTCTCG	59.316	59.474	140
	c20192_g3_i1|m.34191_ssr901	gca	7	TTAGAGCCCAGGTGAATGCC	GGTAACCTCATCTTCATCACTTCG	59.744	59.194	149
	c20309_g4_i1_ssr534	tgt	7	GTCTCCTCGGCTGAAGAACC	TCGTTCTCTTGCCAACTCCC	60.109	59.965	184
	c26473_g6_i2_ssr380	cac	7	TCGAGAATGTCAGAAGATGGTACC	GAGGTGGTAGCTGTGATAGGG	59.902	59.311	189
	c21843_g1_i3|m.20487_ssr2691	cag	7	ATGTTGGAGCACCACCAGC	AGACGATGAGGAACTGCTGG	60.605	59.466	194
	c20984_g1_i2|m.11230_ssr161	gca	7	CACAATTGGCAACGGCTAGG	CGGCAGTGGCATTTAGAAGC	59.829	59.901	165
	c21703_g2_i1|m.2463_ssr282	cag	8	ACACCCGATTGTGAAGACCG	CCTGATATTGGCGGCATTGC	60.32	60.039	159
	c23335_g5_i1|m.24128_ssr48	cat	7	TGATGGACTGGGAGAAACAAGG	TCTGCTTGCGGAGAATTTCC	59.96	58.547	189
	c19285_g3_i3_ssr1527	ttc	7	AAGACACCGAGAAGCTCAGC	CTCGGTCGACTACTTCTCTTCC	60.038	59.648	191
	c26044_g2_i2_ssr163	tcc	7	TACGGCCGGTTTCGATTTCC	CGAACATGAAGGAGGAGGGC	60.741	60.463	163
	c20563_g3_i1_ssr2366	ctc	9	GATGAACCTGAGCCACCACC	ACCCAATCCCAGTAGATCACC	60.678	58.872	135
	c18479_g1_i1_ssr146	ttg	8	CGGAGCATCGGACATATAGAGG	ATCTCTTGCTCCCACACACG	59.902	60.037	100
	c25582_g2_i3_ssr615	ttc	7	ACTTGTGGCTCTGTGACTCG	AGGGATAAAGAGTTGGCGCC	59.967	60.107	170
	c24006_g4_i2_ssr1967	tgt	7	AATCGGAACCACCCAACTGG	AGGCTCCAGCATCAGAAACC	60.251	60.035	197
	c21395_g7_i4|m.15043_ssr2829	cag	7	AGATCAACGCAGCCAGACC	AGACTGTAGCGGTGAAGTGG	60.079	59.396	117
	c18577_g1_i2_ssr155	cag	7	GAAGACCGGAGACTGAAGCC	AGCCTTGCAGTAGTAACGGG	60.109	59.751	150
	c20062_g7_i1|m.20616_ssr270	gaa	7	CCGCTATGGAAAGTGCTGGG	AAGCTTGCTCACACATGACG	61.098	59.13	182
	c23193_g2_i1_ssr1575	ctg	7	AGAGGCCTGCAATAAATGATGG	TCTTCTCCTCGATTTGCTGACC	58.772	60.094	171
	c26883_g3_i6_ssr544	ctg	7	TGACCTGTAACTCCAGAAGCC	GCCTCAAGCCCAGTCTATCC	59.376	59.892	171
	c21584_g2_i3|m.22687_ssr656	tca	7	AGTGGTTAATATAGCCATGGC	TGCTCATCATCATGTTTGGCC	55.491	59.248	192
	c24104_g3_i6_ssr1065	gca	7	GTTTGCAAATAATCCGCGGC	GTTGTTGGAACAGCTGCTGG	59.079	59.969	125
	c15505_g3_i1_ssr268	cat	7	TCAACACCTCACGGAATGCG	AAACCCGCAGACTCTAAGCC	60.949	60.036	182
	c24782_g1_i2_ssr281	aac	7	GACAAACAGAGAGCAGTACCG	TGGTGGGATGGAATTGGTGG	58.671	59.959	141
	c26236_g1_i3_ssr1912	tcc	7	TCAAGCCGCCACTATCATCG	ACCAGCAGTTCCATGTACGG	60.249	60.036	175
	c26319_g3_i2|m.24356_ssr101	tgc	7	TTGATGTTGGTGTCGAGGGC	GGAATTGCCATGCCTAAGGC	60.605	59.61	184
	c26727_g8_i3_ssr614	ttg	8	GCCATAGAGAGAAGGGACGC	ACAAATAGCAGCAGCAATGC	59.967	57.711	198
	c13585_g2_i1|m.5714_ssr35	tgg	7	GATTCATCACAGGGTGCTGC	GTAGAGCTGGTGAAGGAGGC	59.263	59.823	177
	c30702_g3_i1|m.13577_ssr384	gac	7	AGGGATGACAAGGGCAAAGG	GGGAGGCGGAATTGATGACG	59.96	61.16	112
	c18078_g2_i2_ssr964	atg	7	CTTGGCCAAGTGTTACGTGC	CCAACTGCTGCTATGCTTCC	60.04	59.263	156
	c12148_g1_i1|m.21432_ssr86	aga	7	TGGAGTTCTTGGTGGTGTGG	TTTCCAAGCAACCAAGCAGC	59.817	59.895	194
	c21998_g2_i1_ssr1018	tgg	7	TCCAGCAGCCAGAATTCAGG	GCTGAATGAGTGTGGTTGGC	60.035	59.758	150
	c20909_g12_i2_ssr1001	agg	8	GACGGAACTATGGCTAGGGC	CCTCCAGAGAATTCGCCTCC	59.966	59.894	191
	c22127_g2_i1_ssr633	ctt	8	TTATCGAGAACGCGTGGTCC	CTGATCGATAGCAGGCCAGG	60.179	60.038	152
	c27346_g3_i2_ssr310	tcg	7	GGGAGGCGGAATTGATGACG	ATCCGAACAAGACGACACCG	61.16	60.388	113
	c25739_g2_i1_ssr769	cca	7	ATTGGCCTGAGAGATCAGCC	GCAAGTTTGGGTCCGATTCG	59.527	59.832	152
	c22690_g2_i1_ssr2030	ctg	7	GGTGATCTAAGGGAGGATTGGG	GCATTTACAGCAGCAGCAGC	59.626	60.801	174
	c23246_g1_i1_ssr1738	gag	7	GATGTGGTGGCTGAGAATGG	CAACTCCAGGATCTGCCTCG	58.613	60.179	186
	c16152_g1_i1_ssr1126	tac	7	AAGTGTTCGACATGAGCAGC	ACCTCACATGCATACAGTACTACC	58.848	59.9	114
	c29103_g1_i2|m.10562_ssr155	ctc	7	ACCCAGTATCCCTTCCCTCC	CTCGCTCTTTAACGCTGTCG	60.03	59.364	198
	c20138_g4_i1_ssr366	tgg	7	TGATCAGAAACGGGTGGAGG	TCACCTCCTCCTCCATCAGC	59.387	60.689	188
	c24193_g3_i2|m.14878_ssr1317	aag	7	AGGCGCCTCCTATATCAAAGC	TCCGATCTCAACAGAGTGAAAGG	59.997	60.057	185
	c17850_g2_i1|m.11196_ssr313	cac	7	CTGATGCACCAACACCTCCC	GGGTTTGTATGTTGGCTGGC	60.962	59.754	176
	c20489_g2_i2|m.4550_ssr1330	agg	7	CTCAACTCAGTGGACCAGGC	GTGCAGACCAATCTATTCCAGC	60.321	59.384	196
	c9982_g1_i1|m.24314_ssr901	gca	7	TTAGAGCCCAGGTGAATGCC	GGTAACCTCATCTTCATCACTTCG	59.744	59.194	149
	c16829_g1_i1|m.34099_ssr100	acg	7	TGGCGTCGTCTTCTTCTTGC	TTGCATGACGGAGACTGAGG	60.944	59.753	142
	c24193_g3_i2|m.14878_ssr438	aag	7	GTTGGGAGACGAGGATGACG	ACTACTACCACCCACGCTGG	60.179	61.256	157
	c21329_g2_i1|m.4948_ssr983	tga	7	CGGATGCTAGCTTGTTTGTGG	TCAACTCATCCATGTCCAGC	59.869	57.592	198
	c25378_g2_i4_ssr389	atc	7	TGATCGACTCTCTCAGTTGTGC	AGTGGATGAGTTGCAGCTGG	60.095	60.322	162
	c26397_g2_i1_ssr552	cag	8	TCAACATCAGAGGCAGCAGG	CCTGATATTGGCGGCATTGC	60.036	60.039	198
	c18794_g2_i6_ssr689	agc	7	GCATTTACAGCAGCAGCAGC	CTGTCGCTTCTGGAAATGGC	60.801	59.551	175
	c21521_g3_i1_ssr801	aag	7	GTTGGGAGACGAGGATGACG	TAGATACTGGGCATGCTCGG	60.179	59.031	144
	c21045_g2_i4_ssr1397	gct	7	TTGCAGAGCTCAACGGTAGG	AACGGTATATGAACGGTGGG	60.037	57.392	147
	c22364_g5_i1_ssr345	cac	7	TGAGGAGTACGATTCACGCG	GTCTCCAGTGCTTGTTTGCC	59.902	59.688	141
	c15717_g1_i1_ssr962	atg	7	TCCCTCATGCAGTGTCATGG	AGTTGATAACTTCTTCCTGCCC	59.746	58.043	200
	c17172_g2_i2|m.5822_ssr56	gca	7	AAGGGCAGCAAGAACAAAGG	AACTCGTCGAAGCTCTTGGG	58.957	60.038	170
	c20220_g1_i1|m.30188_ssr38	tct	7	TGTTGTACTTCGTGGTAGTGC	TTGAAGCCTGTACTCCACGG	58.254	59.68	152
	c18579_g2_i1_ssr217	ttc	7	TGGAGAGGAAGAGGTAGGCC	TGTTGCCATACCTAGCCTGC	60.032	60.107	118
	c21045_g2_i2_ssr1441	gct	7	TTGCAGAGCTCAACGGTAGG	AACGGTATATGAACGGTGGG	60.037	57.392	147
	c17052_g2_i1|m.21270_ssr1089	gac	7	GTGTTCAGCAAGCAGAACCG	TTCTCATTGCCCTTAAGATAGG	60.041	55.303	150
	c23024_g1_i2_ssr53	acc	7	TTCAGTCTGAACTTGTGTACC	AGAGCGAGAAGAGGAGGAGG	55.493	60.107	118
	c17445_g2_i1|m.17847_ssr138	agc	7	TCAACGGTTCCTTCGTACCC	TTTCTTGGCAATGTTCCGGG	59.682	59.035	107
	c18424_g3_i1|m.37_ssr1323	cac	7	TGCAGAATACACCTGGGAAGG	AGCTCCAGCCATGTTCTTCC	59.718	60.035	197
	c15177_g1_i1|m.19126_ssr35	tgg	7	GATTCATCACAGGGTGCTGC	GTAGAGCTGGTGAAGGAGGC	59.263	59.823	177
	c25068_g5_i2_ssr2372	tgg	7	TGCTCCCTCAGGAAATCTGC	AGGTTCAAGCCCAAACAAGG	59.746	58.587	169
	c21263_g1_i2_ssr328	tca	7	TCAACTCATCCATGTCCAGC	CGGATGCTAGCTTGTTTGTGG	57.592	59.869	198
	c17291_g1_i2_ssr94	agc	7	TATCAGTGGCTTCGTGTCCG	TTGCAGAGCTCAACGGTAGG	59.827	60.037	189
	c10240_g1_i2|m.3303_ssr396	gac	7	AGGGATGACAAGGGCAAAGG	CAAATCGACCTCCGCTAACG	59.96	59.079	129
	c16969_g1_i1|m.17301_ssr228	gag	7	AAGCAGAGAACGGGATAGCG	GAGCGTTCCTTCGACTCTCG	59.897	60.522	174
	c7250_g1_i1_ssr480	ctg	7	CCTCAGGTTTAAGGTAGTTTGCC	GTAGTAGCGGGAGTGGAAGC	59.243	59.897	134
	c26219_g5_i1_ssr1878	tgg	7	TGATCAGAAACGGGTGGAGG	TCACCTCCTCCTCCATCAGC	59.387	60.689	188
	c20695_g3_i1_ssr1898	cag	7	TCTTCTCCTCGATTTGCTGACC	AGAGGCCTGCAATAAATGATGG	60.094	58.772	171
	c21553_g2_i3_ssr919	aga	7	ATTCCAGAAAGAGCCGGAGC	TGCCTTCCTGGATTAGTGCG	60.107	60.108	158
	c23006_g1_i2_ssr3722	ttc	7	TGGAGAGGAAGAGGTAGGCC	GTGCGCCATATTAAGCTCTCC	60.032	59.199	121
	c13085_g1_i1_ssr310	acc	8	GCAATGGTGATGATCATCTAGGG	AAGTATGGCGGCGGCTATGG	58.992	62.732	152
	c26462_g2_i2_ssr1636	ctt	8	GCTGCCTCCTTCTATACGCC	AGGCTTTCACTTACAGCCGG	60.32	60.322	178
	c22705_g9_i1_ssr835	tgg	7	GTATGAGTTGCCCACCGAGG	AGTAGCTAACCTGCAAGCCC	60.462	59.747	104
	c2470_g1_i1|m.18996_ssr207	acc	7	TGTCATCGCAGTCACATGGC	CGTTGCTTAATCGAGTCCGC	61.021	59.702	157
	c13287_g1_i1|m.17109_ssr68	cct	7	GGCAAGCGATTGAAGAGTGC	TCACGTCGGTTCTTCTCTGG	60.179	59.403	133
	c5593_g1_i1|m.4545_ssr141	cag	7	GAAGACCGGAGACTGAAGCC	CCTTACAGAAGTAACGCGGC	60.109	59.003	148
	c6197_g1_i1|m.10563_ssr80	cct	7	CCCGTATATCCTCGCACTCG	AGTATCAAAGGCCTGGAGCG	59.832	59.821	156
	c22876_g2_i5_ssr1243	gtg	8	TTCTGAGGAATTGGGCTGCG	CTCCGACTCCGATAACAGCC	60.678	59.969	168
	c24457_g4_i2|m.15341_ssr48	cat	7	TGATGGACTGGGAGAAACAAGG	TCTGCTTGCGGAGAATTTCC	59.96	58.547	189
	c18709_g2_i1_ssr128	agt	9	CCCAAGTGCAAATCAAGTGC	CTTCTTGTTGGGTGCCTTGG	58.213	59.324	125
	c16451_g2_i1|m.4261_ssr155	ctc	7	ACCCAGTATCCCTTCCCTCC	CTCGCTCTTTAACGCTGTCG	60.03	59.364	198
	c27717_g1_i1|m.18015_ssr70	atg	7	AGTGTGATCTGCTTCGTGGG	TCATTAGTCCTTGGTTTGCCC	60.037	58.197	127
	c22932_g1_i1_ssr282	act	7	CCAGGTAGGTCCTCGATTCC	TCGAGTACGAATCGATGTCC	58.959	56.967	148
	c17314_g1_i3_ssr707	ctc	7	CTCTGAACAGCCTTCCTCGG	CTGGTCTTTCATAATCATTGGATGG	60.108	58.022	148
	c24104_g3_i5_ssr1065	gca	8	GTTTGCAAATAATCCGCGGC	ATTTACAAGTCCCGGATGGC	59.079	57.947	175
	c11827_g1_i1|m.21209_ssr1758	cag	7	GCCTCAAGCCCAGTCTATCC	TGACCTGTAACTCCAGAAGCC	59.892	59.376	171
	c21226_g7_i1|m.1160_ssr339	tct	7	TCCGCAACATCCTCTTCACC	TGGTCGTCGACAAAGTCTCC	60.036	59.687	166
	c22332_g1_i1|m.2576_ssr130	agg	7	AACTACGTGAAGACCCGTGC	TATCATCAGCCATCGCACCC	60.319	59.965	184
	c21747_g1_i4_ssr1862	cag	7	TCTTCTCCTCGATTTGCTGACC	AGAGGCCTGCAATAAATGATGG	60.094	58.772	171
	c21713_g3_i1|m.6278_ssr1551	aag	7	GAGGAAGCAGTTGAGGCTCC	TCACCAGCGATCCCAGTTCC	60.392	61.899	198
	c21609_g8_i3|m.24011_ssr425	tgg	7	TGGTTCTGGGAATCTGGTGC	AAGTCCTGCACCTTCTGTGG	59.962	59.891	164
	c21654_g2_i1|m.13923_ssr59	cct	7	GGCAAGCGATTGAAGAGTGC	TCACGTCGGTTCTTCTCTGG	60.179	59.403	133
	c19272_g5_i1_ssr1384	tga	7	TTCCTCCCAATGCTCTTCGG	ACCCAAACCTCTTCTTCTCGG	59.747	59.652	135
	c16113_g1_i1|m.3274_ssr274	cgt	7	AACACTGGCGAGCCTATGC	TAAGTGGGCGAGATTCGAGC	60.45	59.898	183
	c20182_g6_i2|m.8760_ssr1330	agg	7	CTCAACTCAGTGGACCAGGC	GTGCAGACCAATCTATTCCAGC	60.321	59.384	196
	c3220_g1_i1|m.4572_ssr390	gac	8	ACCGGGACACAAAGTATGGG	TTACTCTGCTCTTGGTCCGC	59.673	59.753	160
	c22026_g6_i3|m.24492_ssr327	cca	7	TCACCTCCTCCTCCATCAGC	TGATCAGAAACGGGTGGAGG	60.689	59.387	188
	c15909_g3_i1|m.8824_ssr702	gag	9	GTGTGGATGAGAGGGACTGG	AACTTCACCTGCCTCATCGG	59.461	60.036	167
	c8074_g1_i2|m.23254_ssr375	caa	7	TGGTGGTGGTTTCGACAAGG	CGTCTTTGCAAAGCCCATCG	60.465	60.455	191
	c22324_g1_i3|m.16430_ssr1620	cag	7	TCTTCTCCTCGATTTGCTGACC	AGAGGCCTGCAATAAATGATGG	60.094	58.772	171
	c52415_g9_i1|m.47715_ssr77	cct	7	TGCAAGCGATTGAAGAGTGC	TCACGTCGGTTCTTCTCTGG	59.481	59.403	133
	c16485_g1_i1|m.16489_ssr82	cca	7	TGGCGATTCCGAATCAATCC	GTTCCATGGGAGGAGGAAGC	58.407	60.107	163
	c20674_g13_i4_ssr328	cag	7	CACACTTGTCTGCAATCGGG	TGTGCCTGCAGGATGTTACG	59.481	60.673	166
	c22485_g5_i1|m.10281_ssr387	cag	8	AATGATGCAGCAGACACAGC	GTTGTTGGAACAGCTGCTGG	59.191	59.969	179
	c14956_g7_i1|m.3588_ssr92	aga	7	TCGCTGGAGAAGACATGTCG	TCTTCTGTGTTCAGCGCTGG	59.829	60.601	157
	c19777_g9_i2|m.14887_ssr561	cca	7	TCACCTCCTCCTCCATCAGC	TGATCAGAAACGGGTGGAGG	60.689	59.387	188
	c2607_g1_i1_ssr173	tcg	7	AGATGTCCTCAGTCATGGCC	AAGGAAATGGCGGATGATGC	59.164	58.965	103
	c20084_g1_i1|m.13534_ssr1077	aac	8	ACAAATAGCAGCAGCAATGC	GCCATAGAGAGAAGGGACGC	57.711	59.967	198
	c21794_g3_i1|m.13671_ssr900	cag	9	CCGGGAGTGCAATTTGTTCC	GTTGTTGGAACAGCTGCTGG	59.756	59.969	199
	c20335_g10_i1_ssr835	tgg	7	GTATGAGTTGCCCACCGAGG	AGTAGCTAACCTGCAAGCCC	60.462	59.747	104
	c18675_g2_i1|m.1821_ssr163	cgc	7	TGAGGGCTATTGTTCCTGCG	TCAGCTCCTCCACATTCACC	60.108	59.385	165
	c1840_g1_i1|m.26396_ssr901	gca	7	TTAGAGCCCAGGTGAATGCC	GGTAACCTCATCTTCATCACTTCG	59.744	59.194	149
	c21005_g3_i1_ssr281	acc	7	GCTGAATGAGTGTGGTTGGC	TCCAGCAGCCAGAATTCAGG	59.758	60.035	150
	c25624_g1_i1_ssr43	tct	7	CTGGATCCTCCTTCTTCTCCG	TCCGTCCACATCTTCATCCC	59.314	59.169	103
	c19918_g2_i2|m.19329_ssr1620	cag	7	TCTTCTCCTCGATTTGCTGACC	AGAGGCCTGCAATAAATGATGG	60.094	58.772	171
	c23436_g2_i1|m.2414_ssr155	ctc	7	ACCCAGTATCCCTTCCCTCC	CTCGCTCTTTAACGCTGTCG	60.03	59.364	198
	c24905_g1_i3_ssr1084	gat	7	GAATTTGCCCATCAGCAGGG	AAGTCACAACTTCGAGTGCC	59.537	58.417	175
	c25567_g1_i2_ssr3090	ggt	7	GCAACTCAGGACAGACTCGG	AAGTTGCCAAGTTGCCAACC	60.389	59.822	144
	c21413_g3_i1|m.21260_ssr155	ctc	7	ACCCAGTATCCCTTCCCTCC	CTCGCTCTTTAACGCTGTCG	60.03	59.364	198
	c25068_g5_i4_ssr2372	tgg	7	TGCTCCCTCAGGAAATCTGC	AGGTTCAAGCCCAAACAAGG	59.746	58.587	169
	c13589_g1_i1|m.1191_ssr152	ttc	8	CACTGGTGTCTCAAGAGGCC	GATTCAGCAGCCTCTCCTCG	60.321	60.249	168
	c26254_g1_i3_ssr2252	ctg	8	CAGATGATGCCTCAACTGC	ACAGCAGGAACAGCAAATGC	56.384	59.684	190
	c22392_g10_i1|m.26725_ssr181	agg	7	CTCAACTCAGTGGACCAGGC	GGAAGCTCGAAAGTAGCTCCC	60.321	60.472	177
	c17826_g1_i1|m.9073_ssr35	tgg	7	GATTCATCACAGGGTGCTGC	GTAGAGCTGGTGAAGGAGGC	59.263	59.823	177
	c17265_g2_i2|m.21516_ssr294	gac	7	GTGTTCAGCAAGCAGAACCG	TTCTCATTGCCCTTAAGATAGG	60.041	55.303	150
	c17291_g1_i1_ssr94	agc	7	TATCAGTGGCTTCGTGTCCG	TTGCAGAGCTCAACGGTAGG	59.827	60.037	189
	c16237_g1_i1_ssr373	acc	7	GCTGAATGAGTGTGGTTGGC	TCCAGCAGCCAGAATTCAGG	59.758	60.035	150
	c23246_g2_i1_ssr1407	gag	7	CTCGCTCTTTAACGCTGTCG	ACCCAGTATCCCTTCCCTCC	59.364	60.03	198
	c15339_g1_i2|m.16520_ssr918	acc	7	TGTCATCGCAGTCACATGGC	CGTTGCTTAATCGAGTCCGC	61.021	59.702	157
	c18808_g1_i1|m.25547_ssr980	tga	7	CGGATGCTAGCTTGTTTGTGG	TCAACTCATCCATGTCCAGC	59.869	57.592	198
	c20483_g3_i3_ssr1337	ctt	8	GGGAGGCGGAATTGATGACG	GGCTTTCACTTACAGCCGGG	61.16	61.306	133
	c24159_g1_i3_ssr198	aat	7	CAATCGGCAGCAAAGCTACC	TCATACGGCTGGTTGATGGC	59.901	60.464	179
	c14577_g1_i1|m.21683_ssr37	aac	7	GACAAACAGAGAGCAGTACCG	TGGTGGGATGGAATTGGTGG	58.671	59.959	141
	c21156_g4_i1|m.5063_ssr978	aag	7	CTTGCAGAGCTCAGTCTGGG	CGGTTCCAACAGAGTGAAAGG	60.391	59.126	199
	c27968_g1_i1_ssr244	aac	7	TACAGAGCATTGTACGAGGG	CAATTGATACCACGAGCCAGC	56.751	59.668	190
	c17839_g1_i1|m.8700_ssr184	ctg	7	GAGCCAGCAAGAAACAACGG	TTTGGTAGAAGGCCGATCCG	60.04	59.823	180
	c21306_g1_i1_ssr63	ctg	7	AGAGAGGCCGAATGTTGTCG	TCAGAGCTGTCCTGTGGAGG	60.109	60.902	169
	c21299_g1_i1|m.22748_ssr137	aga	7	TACTTGCAATTCGAAGGGCG	ATGGAGATGAGCATGGTGGG	58.917	59.523	104
	c21547_g3_i3_ssr525	aga	7	AGAGCTGCAGATTTCGAGGG	TGGAGAGGAAGAGGTAGGCC	59.822	60.032	147
	c34411_g1_i1|m.22213_ssr1173	act	7	ACTGAACGCTGAGAAGAGGC	ACTTGTTGATCAGGTAAGCTGG	60.038	58.321	131
	c23857_g7_i1|m.29481_ssr24	aag	7	TGTCAAGCTATTCGAATCCG	GGTGGTGAAGATGGTGACGG	55.674	60.674	197
	c21258_g7_i1|m.14812_ssr425	tga	8	AGGTATGATACATGGGTTGGTGG	GGATATGTGACTTCTTGCAAGCC	59.862	59.934	162
	c22823_g2_i1_ssr47	aga	7	GTTAAGGTCCTGCAGAAGGC	ACGAGATTTCCCTGTTGCGG	58.546	60.674	100
	c14717_g1_i1_ssr2015	cag	7	GCCTCAAGCCCAGTCTATCC	TGACCTGTAACTCCAGAAGCC	59.892	59.376	171
	c26025_g1_i2_ssr1017	gta	7	TGTTAACATCGTCGCGAGGC	AACCGCTTGTTTCACCATGC	61.074	59.968	148
	c9139_g1_i1|m.10320_ssr29	tgc	7	TTGATGTTGGTGTCGAGGGC	GGAATTGCCATGCCTAAGGC	60.605	59.61	184
	c13187_g1_i3_ssr633	gaa	7	TCCGTCCACATCTTCATCCC	CTCTTGCCATTCGATCTCGC	59.169	59.142	176
	c22967_g1_i1|m.31411_ssr1401	gac	7	GTGTTCAGCAAGCAGAACCG	TTCTCATTGCCCTTAAGATAGG	60.041	55.303	150
	c12287_g1_i1_ssr367	ccg	8	AACTAAACCACCGGTGACCC	AGTTTCAACGCGTCAATGGG	59.891	59.409	174
	c21660_g4_i1|m.6958_ssr68	cct	7	CCAAGCGATTGAAGAGTGCG	TCACGTCGGTTCTTCTCTGG	59.904	59.403	132
	c23041_g2_i1_ssr101	att	7	TCATACGGCTGGTTGATGGC	CAATCGGCAGCAAAGCTACC	60.464	59.901	179
	c31025_g3_i2|m.5001_ssr1451	gca	7	ATGCAATCTCAACAGCAGCC	AACCCTGGGTTTGTACCTGC	59.184	60.179	151
	c27273_g1_i1|m.6690_ssr35	tgg	7	GATTCATCACAGGGTGCTGC	GTAGAGCTGGTGAAGGAGGC	59.263	59.823	177
	c25068_g5_i1_ssr898	tgg	7	AGCTCCAGCCATGTTCTTCC	TGCAGAATACACCTGGGAAGG	60.035	59.718	197
	c21725_g3_i1_ssr612	tgg	9	TTAGCTGCCCGACTGTCTGG	CCAACTTCAGCTCCTCCTCC	61.888	59.748	171
	c23337_g1_i2_ssr585	cac	7	CTGTCACGTCGAGGAGTTCC	CCGTCTAAAGCGTGTCCTCC	60.11	60.458	177
	c27303_g3_i2_ssr354	cag	7	GAGATGGAGGAGGCAAAGGC	GCTACTTCCATGGGCTGAGG	60.465	60.179	125
	c13187_g1_i2_ssr722	gaa	7	TCCGTCCACATCTTCATCCC	CTCTTGCCATTCGATCTCGC	59.169	59.142	176
	c15006_g2_i1_ssr309	ttc	7	GGTGAAGATGAATCAGAAGCGC	GGTTCGGGATTGATTGTGAGG	59.969	58.983	180
	c21763_g5_i3|m.27532_ssr2598	cag	7	ATGTTGGAGCACCACCAGC	AGACGATGAGGAACTGCTGG	60.605	59.466	194
	c21346_g5_i4_ssr2901	gct	7	AGACGATGAGGAACTGCTGG	ATGTTGGAGCACCACCAGC	59.466	60.605	194
	c20733_g1_i1_ssr880	ttc	7	ATGGAGATGAGCATGGTGGG	TACTTGCAATTCGAAGGGCG	59.523	58.917	104
	c21342_g2_i2_ssr584	gaa	8	GATTCAGCAGCCTCTCCTCG	AAGGGAAGAACCAGTGAGGC	60.249	59.598	194
	c22373_g3_i2_ssr1806	ttc	7	GTCTTGCTGGAGATTGCAGC	AGCTTGGTCTGCACTTAGCC	59.549	60.322	141
	c25794_g1_i5_ssr885	ctg	7	AGAGGCCTGCAATAAATGATGG	TCTTCTCCTCGATTTGCTGACC	58.772	60.094	171
	c8577_g1_i1|m.20001_ssr1268	gca	7	TTGGTCACGCATACTACGGG	AAACCCTACTTGCGCGTACC	59.826	60.671	188
	c13811_g2_i1|m.7935_ssr901	gca	7	TTAGAGCCCAGGTGAATGCC	GGTAACCTCATCTTCATCACTTCG	59.744	59.194	149
	c19842_g4_i1_ssr1013	tta	7	TTCCAAACAGAGGCTTGTGG	TTGAGCCTTACACCACCACC	58.309	59.89	111
	c21867_g2_i1|m.12234_ssr191	tac	7	TCGCGTCCAATCCTTATCCG	TGTTAACATCGTCGCGAGGC	59.968	61.074	137
	c19151_g2_i2|m.24564_ssr531	gac	7	GTGTTCAGCAAGCAGAACCG	TTCTCATTGCCCTTAAGATAGG	60.041	55.303	150
	c15392_g1_i1|m.11435_ssr100	acg	7	TGGCGTCGTCTTCTTCTTGC	TTGCATGACGGAGACTGAGG	60.944	59.753	142
	c20290_g4_i1|m.24053_ssr135	cag	7	CACACTTGTCTGCAATCGGG	AGGATGGGCGATGATCTTGC	59.481	60.251	173
	c21867_g1_i4_ssr735	acc	7	AAGTCCTGCACCTTCTGTGG	TGGTTCTGGGAATCTGGTGC	59.891	59.962	164
	c27238_g3_i1|m.1953_ssr39	tcc	7	GATTTCCGCCTCAACCATGC	TGCATGGGATCAGAATCGGC	59.899	60.536	134
	c19807_g2_i1_ssr78	acc	7	AGTCCAAGGTCCATCATGGC	GGAGTTGAGGAAGCGTAGGG	59.743	59.824	161
	c22261_g2_i1_ssr494	ctc	8	CGACTTGGATCTGGGTCTCG	GGGTTGGGAGGAAGCATAGG	59.899	59.816	115
	c15087_g2_i3|m.6899_ssr324	cct	7	CCTCCAGAGAATTCGCCTCC	TTGATGCTGCTGGTGGAGG	59.894	60.002	121
	c17700_g3_i1_ssr965	tca	7	AGTGGTTAATATAGCCATGGC	TGCTCATCATCATGTTTGGCC	55.491	59.248	192
	c24624_g2_i1|m.19467_ssr717	gaa	7	GCTCCAAATGAAGCAGAGCC	AGTTGTTCTCGAGCTTCAATCC	59.545	58.67	146
	c17422_g2_i1|m.20472_ssr78	gaa	7	TCCTATGGCTCCGGCTTTCG	GGAGTAGGAACCGAAGTCCC	62.028	59.177	199
	c8578_g1_i1|m.17671_ssr375	caa	7	TGGTGGTGGTTTCGACAAGG	CGTCTTTGCAAAGCCCATCG	60.465	60.455	191
	c19053_g6_i1|m.3043_ssr92	ctc	8	CGACTTGGATCTGGGTCTCG	CAGGGCCTTCTTGGACTTCC	59.899	60.323	160
	c22400_g4_i1|m.18198_ssr143	gaa	9	TGAAGGTTGAATTTCTTCTCCTAGC	TTATCGAGAACGCGTGGTCC	59.06	60.179	192
	c5674_g1_i1_ssr52	tac	7	AGACCGATACATCAAGCCGC	GCCTTGAAGATCGATGATTGGG	60.249	59.449	118
	c24118_g1_i4_ssr248	cat	7	TGCTAAGACCACACTGACTGC	ATTCTGCACTTGCTCCTCCC	60.27	60.035	168
	c24016_g1_i3_ssr324	tcc	7	ATCCTACTCAAGGCCAACGC	CTTCTTCTCCAGCTCCTCGG	60.108	59.541	170
	c9716_g4_i1|m.11595_ssr521	ttc	7	CCTGTTGCGGAGTAGACACC	AGAAGACGAAACCGAGAGCC	60.39	59.756	172
	c21801_g2_i2_ssr850	gaa	8	GATTCAGCAGCCTCTCCTCG	CACTGGTGTCTCAAGAGGCC	60.249	60.321	168
	c27346_g3_i1_ssr461	tcg	7	CAAATCGACCTCCGCTAACG	ATCCGAACAAGACGACACCG	59.079	60.388	130
	c25059_g1_i1|m.10420_ssr492	gat	7	CTCATCGGAATCCCTGGAGG	TGGACGGTGACATCTTCTCG	59.316	59.474	140
	c26471_g14_i1_ssr456	atc	7	GCTGCCAAGAATGCTAACCC	TTCTCCGATTTACGCTCCGG	59.543	59.898	139
	c21498_g1_i1|m.30720_ssr327	ggc	7	AAGCCACCAAGTTGCAGTCC	ACCACTACCGTTGTTACCGC	61.109	60.32	189
	c21236_g1_i3|m.11943_ssr2004	cag	7	GCCTCAAGCCCAGTCTATCC	TGACCTGTAACTCCAGAAGCC	59.892	59.376	171
	c24605_g1_i1|m.8119_ssr234	gag	7	ACCAACAGGAGGACAAACCC	TCTTCTTCAACAGCGGGTGC	59.815	60.885	199
	c21423_g5_i2|m.4551_ssr2483	tgg	7	AACCAGCCTCTACCAAAGCC	GCTCGATTTCCCTCACCTCG	59.962	60.529	137
	c24061_g7_i1|m.3253_ssr1645	agg	7	CTCAACTCAGTGGACCAGGC	GTGCAGACCAATCTATTCCAGC	60.321	59.384	196
	c23975_g1_i1|m.21080_ssr184	gtg	7	CTCCATGACCGATGACGACC	TCGCCACTGCAACCATTACC	60.249	60.958	138
	c24983_g2_i1|m.10004_ssr772	atg	7	CTTGGCCAAGTGTTACGTGC	CCAACTGCTGCTATGCTTCC	60.04	59.263	156
	c21544_g2_i1_ssr867	tgt	7	CAATTGATACCACGAGCCAGC	TACAGAGCATTGTACGAGGG	59.668	56.751	190
	c21286_g1_i1|m.15617_ssr153	caa	7	ATGCGCTAACGATCCAGACC	TGACACCTCGAGATTGTGCC	60.249	60.037	137
	c13740_g1_i1|m.14066_ssr100	acg	7	TGGCGTCGTCTTCTTCTTGC	TTGCATGACGGAGACTGAGG	60.944	59.753	142
	c52849_g3_i1|m.3114_ssr387	cag	10	AATGATGCAGCAGACACAGC	GTTGTTGGAACAGCTGCTGG	59.191	59.969	185
	c22876_g2_i3_ssr1243	gtg	8	TTCTGAGGAATTGGGCTGCG	CTCCGACTCCGATAACAGCC	60.678	59.969	168
	c22506_g1_i1|m.15946_ssr881	aga	7	GCAGGATGAGAAAGCGTTTGG	GATCTTCCTGCTTAAGACGCC	60.136	58.794	188
	c16573_g1_i1|m.14165_ssr372	aag	7	GTTGGGAGACGAGGATGACG	TAGATACTGGGCATGCTCGG	60.179	59.031	144
	c20960_g11_i2|m.25163_ssr1122	aac	8	ACAAATAGCAGCAGCAATGC	GCCATAGAGAGAAGGGACGC	57.711	59.967	198
	c24304_g1_i1_ssr4775	aac	7	GGCCTGAGAGAAAGAGAGATGC	GGAACAAAGGTAGCTCATTCCC	60.484	58.983	190
	c20138_g5_i1_ssr160	gtg	7	TCTGCAATGAGACCTCCTCG	CCCTTCATTCCACCTCGACC	59.18	60.108	191
	c7630_g1_i1|m.1079_ssr160	aga	7	ATGTGGAGCCTGTGAAGTGC	ATGCACCTCCATTCCTTGGG	60.607	60.033	172
	c20960_g3_i3|m.6118_ssr188	caa	7	AGGCTCCAGCATCAGAAACC	AATCGGAACCACCCAACTGG	60.035	60.251	197
	c24266_g5_i1_ssr435	tgc	7	AAACCCTACTTGCGCGTACC	TTGGTCACGCATACTACGGG	60.671	59.826	188
	c26884_g12_i2_ssr22	gga	8	AGGTGGATGGTATGGTTTCACC	AACTTCACCTGCCTCATCGG	60.025	60.036	101
	c20674_g7_i2_ssr1126	gga	7	TTGATCCAATGCATGCAGGC	CCTCCAGAGAATTCGCCTCC	59.538	59.894	114
	c24100_g1_i2_ssr905	tgg	7	TATAGGCCAAGTGGAATGCG	TGGTTTCAGCAGAGCAATAGC	57.745	58.913	198
	c24159_g1_i4_ssr198	aat	7	CAATCGGCAGCAAAGCTACC	TCATACGGCTGGTTGATGGC	59.901	60.464	179
	c21342_g2_i3_ssr584	gaa	8	GATTCAGCAGCCTCTCCTCG	AAGGGAAGAACCAGTGAGGC	60.249	59.598	194
	c21660_g6_i1|m.6203_ssr308	tga	7	AATAGCAGTGGCATGACGGG	CCATCCTCCTCATTCTCGCC	60.464	59.965	143
	c19975_g1_i2_ssr764	att	8	TGTGCAGGTCATCATCGAGG	TTGGAAAGCAACGGGTAGGG	59.824	60.251	176
	c1685_g1_i1|m.15857_ssr131	aga	7	CATCGGGAGGGTCTTCATCG	AGAGAAACCAAAGGGCCAGG	59.967	59.887	196
	c46715_g1_i1|m.33291_ssr35	tgg	7	GATTCATCACAGGGTGCTGC	GTAGAGCTGGTGAAGGAGGC	59.263	59.823	177
	c18583_g1_i1_ssr94	cct	7	CCCGTATATCCTCGCACTCG	AGTATCAAAGGCCTGGAGCG	59.832	59.821	156
	c11591_g1_i1_ssr925	cac	7	TCGCCACTGCAACCATTACC	GCCATAGAGTTTAATCACTAAGCCG	60.958	59.822	156
	c31058_g1_i2|m.4771_ssr155	ctc	7	ACCCAGTATCCCTTCCCTCC	CTCGCTCTTTAACGCTGTCG	60.03	59.364	198
	c16731_g2_i1|m.19631_ssr1081	ctc	8	GATGAACCTGAGCCACCACC	ACCCAATCCCAGTAGATCACC	60.678	58.872	132
	c3314_g1_i1|m.31540_ssr278	aga	7	TGGAGTTCTTGGTGGTGTGG	TTTCCAAGCAACCAAGCAGC	59.817	59.895	194
	c25029_g1_i1_ssr865	tgg	7	AGCTCCAGCCATGTTCTTCC	TGCAGAATACACCTGGGAAGG	60.035	59.718	197
	c16792_g1_i1|m.14351_ssr881	aga	7	GCAGGATGAGAAAGCGTTTGG	GATCTTCCTGCTTAAGACGCC	60.136	58.794	188
	c19630_g1_i1|m.18197_ssr772	atg	7	CTTGGCCAAGTGTTACGTGC	CCAACTGCTGCTATGCTTCC	60.04	59.263	156
	c15439_g4_i2|m.8566_ssr175	gtg	7	GCTGCAATGAGACCTCCTCG	CCCTTCATTCCACCTCGACC	60.809	60.108	191
	c19985_g3_i1|m.841_ssr425	tgg	7	TGGTTCTGGGAATCTGGTGC	AAGTCCTGCACCTTCTGTGG	59.962	59.891	164
	c16470_g1_i1|m.23685_ssr772	atg	7	CTTGGCCAAGTGTTACGTGC	CCAACTGCTGCTATGCTTCC	60.04	59.263	156
	c27346_g2_i2_ssr2780	gac	7	ACTTCATGCATGAATTCTGCTGG	ATCCACACCAGCTGAATGGG	59.869	60.034	200
	c18410_g1_i4|m.9813_ssr286	cgt	7	AACACTGGCGAGCCTATGC	TAAGTGGGCGAGATTCGAGC	60.45	59.898	183
	c21266_g8_i2_ssr3442	tct	7	ATCACCCATGTGCATCTCGC	AAGAAATTCACTCAAGGAGGG	60.817	55.48	193
	c22428_g6_i1_ssr127	agc	7	ACCGATTCTTCTCTGGTCGC	ACAATGCTCTCGCTACAGGG	59.826	59.823	147
	c20335_g2_i1_ssr336	tga	7	AATAGCAGTGGCATGACGGG	CCATCCTCCTCATTCTCGCC	60.464	59.965	143
	c20925_g6_i1|m.22818_ssr843	aag	7	CTTGCAGAGCTCAGTCTGGG	CTGACTGTTTGGCAGCAGC	60.391	59.715	186
	c21990_g13_i2_ssr715	gaa	7	TCCGTCCACATCTTCATCCC	CTCTTGCCATTCGATCTCGC	59.169	59.142	176
	c21019_g3_i3|m.7895_ssr1330	agg	7	CTCAACTCAGTGGACCAGGC	GTGCAGACCAATCTATTCCAGC	60.321	59.384	196
	c21342_g2_i10_ssr394	gaa	8	ATCACTAGGCCACCACAACC	AGAGTTCGACGATGCCAAGG	59.672	60.109	134
	c20725_g1_i1|m.8550_ssr35	cac	8	CCGAAACAAGTTCTCTCTTTGAGC	GTCGGTGAGGGATTTGGAGG	60.319	60.108	150
	c57769_g1_i1|m.52442_ssr435	cct	7	ACTCCCTCAGACAGCACTCC	ACATGGTTGCTGACACGAGC	60.903	61.231	133
	c10732_g1_i1_ssr193	ata	7	TGGCAATCCTCAGGAGATGC	ATACCTCCAGTTGCAGAGCC	59.818	59.456	198
	c16506_g4_i1|m.19068_ssr231	ggt	8	ACGCTTGCAGGAAAGAGACC	CACCAAATTCACTTCCGCCG	60.604	60.11	194
	c16994_g1_i3_ssr501	acc	7	TGTCATCGCAGTCACATGGC	CGTTGCTTAATCGAGTCCGC	61.021	59.702	157
	c22429_g5_i1|m.15628_ssr909	gat	7	TCCTGTTGCTGCTACAGACG	AACTACCACCTTGGACTCGG	60.038	59.026	169
	c22207_g2_i2_ssr2156	ctg	7	AACTCGTCGAAGCTCTTGGG	AAGGGCAGCAAGAACAAAGG	60.038	58.957	170
	c29513_g6_i1|m.35164_ssr480	cct	7	CCTCCAGAGAATTCGCCTCC	TTGATGCTGCTGGTGGAGG	59.894	60.002	121
	c19817_g5_i2|m.3592_ssr615	aat	8	ACACGCCTCTTATGCTCTCG	GGAAGAAGAAGAAGAGCGAGAGG	59.899	60.429	113
	c24159_g1_i2_ssr198	aat	7	CAATCGGCAGCAAAGCTACC	TCATACGGCTGGTTGATGGC	59.901	60.464	179
	c24782_g1_i1_ssr281	aac	7	GACAAACAGAGAGCAGTACCG	TGGTGGGATGGAATTGGTGG	58.671	59.959	141
	c22154_g7_i1|m.9469_ssr135	cag	7	CACCAGTTCCAGAGGTCACC	CCCATACCCACAGCTGTTCC	59.965	60.394	200
	c29012_g1_i1|m.5483_ssr324	cac	8	CTGTCACGTCGAGGAGTTCC	TTCTGAGGAATTGGGCTGCG	60.11	60.678	119
	c16697_g4_i1|m.22338_ssr68	cct	7	TGCAAGCGATTGAAGAGTGC	TCACGTCGGTTCTTCTCTGG	59.481	59.403	133
	c18776_g1_i2|m.15836_ssr601	agg	7	CTCAACTCAGTGGACCAGGC	GTGCAGACCAATCTATTCCAGC	60.321	59.384	196
	c26646_g1_i2_ssr2130	tcc	7	TCAAGCCGCCACTATCATCG	AACTACGTGAAGACCCGTGC	60.249	60.319	196
	c17584_g1_i4_ssr1022	tgg	7	TCCAGCAGCCAGAATTCAGG	GCTGAATGAGTGTGGTTGGC	60.035	59.758	150
	c20276_g2_i4_ssr1447	gac	7	ACTCTGAAAGTGGGTGGTCG	CAAGGATTCTTGGTCAAGCG	59.607	57.092	171
	c24955_g4_i1|m.22650_ssr918	acc	7	TGTCATCGCAGTCACATGGC	CGTTGCTTAATCGAGTCCGC	61.021	59.702	157
	c23256_g1_i1_ssr367	atc	7	TGGACGGTGACATCTTCTCG	CTCATCGGAATCCCTGGAGG	59.474	59.316	140
	c21256_g1_i2|m.33719_ssr1962	cag	7	GCCTCAAGCCCAGTCTATCC	TGACCTGTAACTCCAGAAGCC	59.892	59.376	171
	c20993_g2_i1|m.25649_ssr69	gaa	7	CCGCTATGGAAAGTGCTGGG	AAGCTTGCTCACACATGACG	61.098	59.13	182
	c26397_g2_i2_ssr552	cag	8	TCAACATCAGAGGCAGCAGG	CCTGATATTGGCGGCATTGC	60.036	60.039	198
	c6786_g2_i2|m.2688_ssr536	tga	7	AGGTATGATACATGGGTTGGTGG	GGATATGTGACTTCTTGCAAGCC	59.862	59.934	159
	c7044_g1_i1|m.31807_ssr375	caa	7	TGGTGGTGGTTTCGACAAGG	CGTCTTTGCAAAGCCCATCG	60.465	60.455	191
	c18287_g2_i2|m.17104_ssr930	cag	7	GCATCTCCGCTGCAATATGC	CATCCAGTGGTGCAAATCGC	60.11	60.179	159
	c19914_g1_i2_ssr325	gtc	7	AGGAGGTACACAACTTTCTACTGG	GTGTTCAGCAAGCAGAACCG	59.716	60.041	181
	c17886_g1_i1_ssr98	ggc	7	GTTGTACCTGTACGTGCTGC	TTGGATGGCGATGCAGTACC	59.212	60.464	143
	c20927_g10_i1|m.16481_ssr211	gtg	7	GACCTCGGAGACCAAGAACG	TCGCCACTGCAACCATTACC	60.109	60.958	110
	c12418_g1_i1|m.10974_ssr124	acg	7	TGGCGTCGTCTTCTTCTTGC	TTGCATGACGGAGACTGAGG	60.944	59.753	142
	c3022_g1_i1_ssr714	tag	7	GAGAGTGTTCAGGTGGAGCC	GAGCCAAGACAAGAAGTTCCC	60.037	58.845	141
	c9769_g2_i1_ssr172	ccg	7	TCGACTCGTTCCACAAACCC	TGTCTGCGGCTTCCATAAGG	60.25	60.108	172
	c22235_g1_i2_ssr648	tca	7	CCAACTGCTGCTATGCTTCC	CTTGGCCAAGTGTTACGTGC	59.263	60.04	156
	c20335_g7_i3_ssr1025	tgg	7	TGGTTCTGGGAATCTGGTGC	AAGTCCTGCACCTTCTGTGG	59.962	59.891	164
	c20278_g1_i1|m.330_ssr282	ccg	8	AACTAAACCACCGGTGACCC	GGGCATGTTTCGTTTGCTGG	59.891	60.667	159
	c21547_g3_i2_ssr675	aga	7	AGAGCTGCAGATTTCGAGGG	TGGAGAGGAAGAGGTAGGCC	59.822	60.032	147
	c21373_g1_i1|m.7154_ssr369	gac	7	AAGGAAATGGCGGATGATGC	AGATGTCCTCAGTCATGGCC	58.965	59.164	103
	c29640_g1_i3|m.17087_ssr214	cat	7	CACACGTCTTCACTGCTTCG	AAGATTCTCCTGCACGCTCG	59.496	60.459	200
	c17997_g1_i1|m.1470_ssr1920	cag	7	GCCTCAAGCCCAGTCTATCC	TGACCTGTAACTCCAGAAGCC	59.892	59.376	171
	c14619_g1_i1|m.3950_ssr37	aac	7	GACAAACAGAGAGCAGTACCG	TGGTGGGATGGAATTGGTGG	58.671	59.959	141
	c17349_g2_i3|m.10932_ssr720	cac	7	TGCAGAATACACCTGGGAAGG	AGCTCCAGCCATGTTCTTCC	59.718	60.035	197
	c25693_g8_i1_ssr202	cac	7	CCACTGCCAGAAGGTTCTCC	AAAGTGGGTGGACTTGAGCC	60.322	60.179	118
	c26646_g1_i1_ssr2201	tcc	7	TATCATCAGCCATCGCACCC	AACTACGTGAAGACCCGTGC	59.965	60.319	184
	c21342_g2_i8_ssr394	gaa	8	ATCACTAGGCCACCACAACC	TGGGCTTAAGAGGGCAAAGG	59.672	59.96	165
	c12584_g1_i1|m.15007_ssr1173	act	7	ACTGAACGCTGAGAAGAGGC	ACTTGTTGATCAGGTAAGCTGG	60.038	58.321	131
	c22637_g13_i2_ssr87	ctc	8	TGCATGTTAGCACTTTCGACC	CTTATTGCACCTGTGGCTGC	59.196	59.828	171
	c25212_g1_i2_ssr248	acg	7	TGGCGTCGTCTTCTTCTTGC	TTGCATGACGGAGACTGAGG	60.944	59.753	142
	c23149_g1_i2_ssr1808	tga	7	ATTCTGCACTTGCTCCTCCC	TGCTAAGACCACACTGACTGC	60.035	60.27	168
	c13814_g1_i2|m.22593_ssr1803	cac	7	TGCAGAATACACCTGGGAAGG	AGCTCCAGCCATGTTCTTCC	59.718	60.035	197
	c17291_g1_i3_ssr94	agc	7	TATCAGTGGCTTCGTGTCCG	TTGCAGAGCTCAACGGTAGG	59.827	60.037	189
	c13024_g1_i1|m.20030_ssr375	caa	7	TGGTGGTGGTTTCGACAAGG	CGTCTTTGCAAAGCCCATCG	60.465	60.455	191
	c20918_g2_i1|m.2623_ssr438	gaa	8	GGAGCTGGGAACGAGAATGC	TGGGCTTAAGAGGGCAAAGG	61.092	59.96	178
	c25709_g1_i4|m.8868_ssr1620	cag	7	TCTTCTCCTCGATTTGCTGACC	AGAGGCCTGCAATAAATGATGG	60.094	58.772	171
	c23447_g2_i2_ssr78	ctt	7	ATACCCATGGCTCCTTCACC	GAGCGAGTTGAGGATAGGCC	59.153	59.967	168
	c8235_g1_i1|m.26886_ssr255	gag	7	CACGTCGACATTGCCATGG	CTGCTTCCGTCGTACTTGGC	59.575	61.352	196
	c22196_g1_i3_ssr1169	gca	7	GTTTGCAAATAATCCGCGGC	GTTGTTGGAACAGCTGCTGG	59.079	59.969	125
	c19914_g1_i1_ssr325	gtc	7	AGGAGGTACACAACTTTCTACTGG	GTGTTCAGCAAGCAGAACCG	59.716	60.041	181
	c22196_g1_i1_ssr1169	gca	8	GTTTGCAAATAATCCGCGGC	CCCATACCCACAGCTGTTCC	59.079	60.394	123
	c52753_g2_i1|m.17884_ssr138	agc	7	TCAACGGTTCCTTCGTACCC	TTTCTTGGCAATGTTCCGGG	59.682	59.035	107
	c20563_g1_i2_ssr275	ctc	7	CAACTCCAGGATCTGCCTCG	GATGTGGTGGCTGAGAATGG	60.179	58.613	186
	c50042_g1_i1|m.11472_ssr163	cgc	7	TGAGGGCTATTGTTCCTGCG	TCAGCTCCTCCACATTCACC	60.108	59.385	165
	c21346_g5_i1_ssr2740	gct	7	AGACGATGAGGAACTGCTGG	ATGTTGGAGCACCACCAGC	59.466	60.605	194
	c16157_g1_i4|m.18829_ssr62	gaa	7	TCCGTCCACATCTTCATCCC	CTCTTGCCATTCGATCTCGC	59.169	59.142	176
	c20092_g4_i1|m.4757_ssr453	gaa	7	GGGATGTGGAGCTTGATGCC	GGTCTCGGCTACAACCTTGG	61.106	60.391	167
	c53767_g5_i1|m.27405_ssr214	ctg	7	GAGCCAGCAAGAAACAACGG	TTTGGTAGAAGGCCGATCCG	60.04	59.823	180
	c9184_g1_i2|m.16063_ssr38	agg	7	ACCGTGGAAATGGAAGCAGC	GAGTCCATCCCAACGCTACC	61.244	60.179	158
	c24063_g1_i1_ssr84	agt	7	TCACTTGTAAGAGTCAGTTTCC	AACCGCTTGTTTCACCATGC	55.709	59.968	166
	c18421_g8_i1|m.21831_ssr467	tgg	7	TGTGGAGGTTTCGGTTACCC	ACTCCATAACCACCCTAAACCC	59.602	59.421	180
	c30461_g2_i1|m.19920_ssr89	acc	8	GAACCCGACACCCTCAATCC	GCAGATGCAAGAGGTGAAGC	60.393	59.549	146
	c21922_g4_i6_ssr2481	cag	7	CCCAATTCCTGCTCATGTTGG	CATCTTTCCCAAACCGCAGC	59.521	60.109	164
	c18828_g1_i1_ssr322	ctg	7	ATGAAGCACCAGCAGCTACC	ACAGTCTGCCCACTCCAAGG	60.394	61.773	160
	c19712_g1_i1_ssr1617	ctt	7	TAGCTTGTCACAGGGTTGCC	CCGCTCTTCCGATCTGAACC	60.251	60.529	186
	c9574_g1_i1|m.28313_ssr1256	gca	7	TTGGTCACGCATACTACGGG	AAACCCTACTTGCGCGTACC	59.826	60.671	188
	c23786_g8_i2|m.4894_ssr561	cca	7	TCACCTCCTCCTCCATCAGC	TGATCAGAAACGGGTGGAGG	60.689	59.387	188
	c22326_g3_i1|m.19204_ssr56	gca	7	AAGGGCAGCAAGAACAAAGG	AACTCGTCGAAGCTCTTGGG	58.957	60.038	170
	c16893_g4_i1_ssr984	ttc	7	TTTCCGGCTCAGGCTTAACG	GCCGTTCAAACTACTCTCACC	60.672	58.933	136
	c13050_g2_i1|m.19897_ssr1275	cac	7	TGCAGAATACACCTGGGAAGG	AGCTCCAGCCATGTTCTTCC	59.718	60.035	197
	c24425_g1_i1_ssr511	cac	7	CATGCTCATGTGGGCTTTCC	TCAGTGCGTTCTGTGTTTGC	59.541	59.623	102
	c22113_g1_i1_ssr198	tca	7	TCAGAGGAACAGATCAGACC	TGCCCTGCAGAGTATTCC	55.976	56.282	172
	c25380_g1_i2_ssr464	gga	7	CTACGAGGATGGTGGTGACG	CAGGGAACACGTAGACCTCG	59.899	59.829	182
	c18786_g1_i1|m.12218_ssr104	ctc	7	CGCTTCGCAACTTCTACTGC	GGAGGTAGTGGTTGCGATGG	59.906	60.462	120
	c24871_g1_i3_ssr1310	tga	7	CGGATGCTAGCTTGTTTGTGG	TCAACTCATCCATGTCCAGC	59.869	57.592	198
	c20909_g12_i1_ssr822	agg	8	GCAGCACCAGAATCTGATGG	GAGAATTCGCCTCCACCACC	58.977	60.745	200
	c18801_g1_i1|m.7665_ssr901	gca	7	TTAGAGCCCAGGTGAATGCC	GGTAACCTCATCTTCATCACTTCG	59.744	59.194	149
	c28750_g8_i2|m.10995_ssr48	cat	7	TGATGGACTGGGAGAAACAAGG	TCTGCTTGCGGAGAATTTCC	59.96	58.547	189
	c21827_g4_i2_ssr2309	gac	7	ACTTCATGCATGAATTCTGCTGG	ATCCACACCAGCTGAATGGG	59.869	60.034	200
	c16542_g1_i1|m.29335_ssr881	aga	7	GCAGGATGAGAAAGCGTTTGG	GATCTTCCTGCTTAAGACGCC	60.136	58.794	188
	c16764_g1_i1_ssr326	tcc	7	ATCCTACTCAAGGCCAACGC	CTTCTTCTCCAGCTCCTCGG	60.108	59.541	170
	c13872_g2_i1|m.34180_ssr166	gaa	7	ATTGCCTTGATTGCTTGCGG	ATCGACTCCAGCCCAGAACC	60.109	61.618	167
	c20380_g1_i1|m.4219_ssr773	atc	7	CATCCGGGAGAACTCTTGTCC	GAGACTTTGGCTGAGTGTGC	60.135	59.129	172
	c20163_g2_i2|m.13507_ssr1448	gca	7	ATGCAATCTCAACAGCAGCC	AACCCTGGGTTTGTACCTGC	59.184	60.179	151
	c18960_g2_i1_ssr543	atg	9	CCTCCTTCTTTCCGCTCACC	TGTGGAGGCCAAGTACTATGC	60.392	59.79	194
	c19694_g1_i1|m.1718_ssr130	agg	7	AACTACGTGAAGACCCGTGC	TATCATCAGCCATCGCACCC	60.319	59.965	184
	c25411_g9_i4|m.16990_ssr1181	gca	8	GCACTTGACAGACATGGAGC	GTTGTTGGAACAGCTGCTGG	59.199	59.969	155
	c23189_g7_i1_ssr797	tca	7	TCATCATCCTCTTCGCCACC	GGATGGAGAAGAAAGGCAAGC	59.534	59.252	142
	c19631_g1_i1|m.17079_ssr138	agc	7	TCAACGGTTCCTTCGTACCC	TTTCTTGGCAATGTTCCGGG	59.682	59.035	107
	c10638_g1_i1|m.7523_ssr901	gca	7	TTAGAGCCCAGGTGAATGCC	GGTAACCTCATCTTCATCACTTCG	59.744	59.194	149
	c14717_g1_i2_ssr2003	cag	7	GCCTCAAGCCCAGTCTATCC	TGACCTGTAACTCCAGAAGCC	59.892	59.376	171
	c30888_g2_i1|m.25858_ssr98	ggc	7	GTTGTACCTGTACGTGCTGC	TTGGATGGCGATGCAGTACC	59.212	60.464	143
	c17977_g3_i1_ssr1932	cgt	7	TTGCATGACGGAGACTGAGG	TGGCGTCGTCTTCTTCTTGC	59.753	60.944	142
	c20919_g1_i1|m.25916_ssr1620	cag	7	TCTTCTCCTCGATTTGCTGACC	AGAGGCCTGCAATAAATGATGG	60.094	58.772	171
	c27021_g5_i2_ssr2065	gga	7	TTGATGCTGCTGGTGGAGG	CCTCCAGAGAATTCGCCTCC	60.002	59.894	121
	c18794_g2_i3_ssr689	agc	7	GCATTTACAGCAGCAGCAGC	CTGTCGCTTCTGGAAATGGC	60.801	59.551	175
	c23148_g2_i2_ssr4605	aac	7	GGCCTGAGAGAAAGAGAGATGC	GGAACAAAGGTAGCTCATTCCC	60.484	58.983	190
	c20674_g7_i1_ssr1055	gga	7	TTGATCCAATGCATGCAGGC	CCTCCAGAGAATTCGCCTCC	59.538	59.894	114
	c22010_g8_i2|m.5617_ssr1053	aac	8	ACAAATAGCAGCAGCAATGC	GCCATAGAGAGAAGGGACGC	57.711	59.967	198
	c29268_g3_i1|m.36463_ssr308	tga	7	AATAGCAGTGGCATGACGGG	CCATCCTCCTCATTCTCGCC	60.464	59.965	143
	c16305_g2_i1_ssr640	agc	7	CCACATCAAACTTCTTCTCCTGC	GCTTGCTTTGATTCGCCTCC	59.81	60.179	198
	c21019_g4_i1|m.7899_ssr39	tcc	7	GATTTCCGCCTCAACCATGC	TGCATGGGATCAGAATCGGC	59.899	60.536	134
	c24328_g3_i1|m.14114_ssr603	aag	7	ACCACAAGCTACTGGTGTCG	TCACTCACGGACTTGAACGC	59.966	60.597	186
	c19940_g4_i1|m.17207_ssr212	aga	7	TCGCTGGAGAAGACATGTCG	TCTTCTGTGTTCAGCGCTGG	59.829	60.601	157
	c22723_g1_i3|m.35782_ssr720	cac	7	TGCAGAATACACCTGGGAAGG	AGCTCCAGCCATGTTCTTCC	59.718	60.035	197
	c9861_g1_i1|m.2593_ssr228	gag	7	AAGCAGAGAACGGGATAGCG	GAGCGTTCCTTCGACTCTCG	59.897	60.522	174
	c18150_g2_i1_ssr353	tcc	7	GTGCAGACCAATCTATTCCAGC	CTCAACTCAGTGGACCAGGC	59.384	60.321	196
	c24063_g3_i1_ssr179	gta	7	TGTTAACATCGTCGCGAGGC	TCGCGTCCAATCCTTATCCG	61.074	59.968	137
	c29356_g3_i1|m.3886_ssr203	tct	7	ACTCGTTCACCAGCATCACC	TTGAAGCCTGTACTCCACGG	60.321	59.68	171
	c22257_g2_i7_ssr1885	cgc	7	TCATCGGAATCATCGCCAGG	CTCTGTCCTCTCATCGCACC	59.966	59.898	149
	c19420_g4_i2|m.24975_ssr705	gag	7	GAGGAACTACTCGGCCATGG	CGCTTCGCAACTTCTACTGC	59.895	59.906	153
	c26525_g3_i1_ssr40	aga	7	AAGAAATTCACTCAAGGAGGG	ACCATTCCTCACCCATGTGC	55.48	60.324	191
	c2738_g2_i1_ssr59	gaa	7	CTTGATTGCTTGCGGTGTCG	ATCGACTCCAGCCCAGAACC	60.453	61.618	162
	c17584_g1_i3_ssr1424	tgg	7	TCCAGCAGCCAGAATTCAGG	GCTGAATGAGTGTGGTTGGC	60.035	59.758	150
	c5662_g1_i1|m.2306_ssr100	acg	7	TGGCGTCGTCTTCTTCTTGC	TTGCATGACGGAGACTGAGG	60.944	59.753	142
	c21104_g1_i1|m.25190_ssr87	cag	7	GAAGACCGGAGACTGAAGCC	CCTTACAGAAGTAACGCGGC	60.109	59.003	148
	c25379_g2_i1_ssr336	acc	7	TGTCATCGCAGTCACATGGC	TGTTAACAGTAGTCGGCGTGG	61.021	60.336	173
	c21342_g2_i1_ssr204	aga	8	ATCACACCCAACACAATCCC	AAGGGAAGAACCAGTGAGGC	58.077	59.598	176
	c21706_g1_i1_ssr187	tca	7	CCATCCTCCTCATTCTCGCC	CCTCCTCTGGAAGGCAAAGG	59.965	60.035	129
	c11806_g1_i1|m.16710_ssr228	gag	7	TCACGCCTCTGGTTTACACC	CAACTGCCGAATCCGAATCC	59.966	59.342	194
	c17773_g1_i1_ssr1699	tgt	7	TGGTGGGATGGAATTGGTGG	GACAAACAGAGAGCAGTACCG	59.959	58.671	141
	c14033_g1_i2|m.15789_ssr41	agc	7	AACGGTATATGAACGGTGGG	TTGCAGAGCTCAACGGTAGG	57.392	60.037	147
	c22229_g3_i1|m.31588_ssr1204	cac	7	TGGCTTCCTATCCAACCAAGG	CAGCACGTCTCATCACTTGG	59.715	58.926	175
	c28468_g7_i1|m.2387_ssr77	cct	7	TGCAAGCGATTGAAGAGTGC	TCACGTCGGTTCTTCTCTGG	59.481	59.403	133
	c8930_g1_i2_ssr1603	gac	7	GTGTTCAGCAAGCAGAACCG	AGGAGGTACACAACTTTCTACTGG	60.041	59.716	181
	c20223_g5_i5_ssr1813	cag	7	GCCTCAAGCCCAGTCTATCC	TGACCTGTAACTCCAGAAGCC	59.892	59.376	171
	c17181_g4_i1_ssr1406	gct	7	CATCTTTCCCAAACCGCAGC	CCTAAAGGAGGCCATGTCGC	60.109	60.816	115
	c24242_g8_i1|m.9511_ssr1181	gca	8	GATGAGACGAGACGTAGGCG	GAGGGCTAGTTTGCTGTTGC	60.042	59.476	184
	c20205_g3_i1|m.20603_ssr1052	tga	8	ACCCAACATTAAGGACAGCC	ATCAGGAAGTCTTGGATCCG	57.784	56.711	199
	c18347_g1_i2|m.5893_ssr772	atg	7	CTTGGCCAAGTGTTACGTGC	CCAACTGCTGCTATGCTTCC	60.04	59.263	156
	c28205_g1_i2|m.7740_ssr91	acc	7	AGTCCAAGGTCCATCATGGC	GGAGTTGAGGAAGCGTAGGG	59.743	59.824	161
	c23816_g1_i2_ssr1290	gac	7	TAAGTGGGCGAGATTCGAGC	AACACTGGCGAGCCTATGC	59.898	60.45	183
	c7141_g1_i1|m.18239_ssr375	caa	7	TGGTGGTGGTTTCGACAAGG	CGTCTTTGCAAAGCCCATCG	60.465	60.455	191
	c8548_g1_i1|m.16874_ssr946	atg	7	TCCCTCATGCAGTGTCATGG	AGTTGATAACTTCTTCCTGCCC	59.746	58.043	200
	c7786_g1_i1|m.10842_ssr492	gat	7	CTCATCGGAATCCCTGGAGG	TGGACGGTGACATCTTCTCG	59.316	59.474	140
	c26435_g8_i1_ssr1538	gga	7	GCTGAACAACTGATGGTGCG	ATCCTACTCAAGGCCAACGC	60.11	60.108	180
	c20929_g2_i1_ssr104	agc	7	TATCAGTGGCTTCGTGTCCG	TTGCAGAGCTCAACGGTAGG	59.827	60.037	189
	c16370_g5_i1|m.21408_ssr162	gag	10	ACCAGCAGTTCCATGTACGG	CTATCGGAGTCAGACCACAGC	60.036	59.934	200
	c26356_g3_i1_ssr229	aga	7	TTCAGCTCCTTGGAAGAGCG	GTTCTGTAACGACTGCAAGGC	60.037	59.805	180
	c21771_g1_i1|m.11085_ssr146	tgg	7	CTACATCCACCTCACCAGCG	CGAATTCGGGTGCATTTGGC	60.179	60.802	159
	c22680_g1_i2_ssr115	aga	7	TTCCAGTTGTTTCCTTCGGG	CCACATTTGGGCCACTAACC	58.024	59.105	104
	c16724_g2_i3|m.25563_ssr425	tgg	7	TGGTTCTGGGAATCTGGTGC	AAGTCCTGCACCTTCTGTGG	59.962	59.891	164
	c49770_g2_i1|m.12563_ssr234	gag	7	ACCAACAGGAGGACAAACCC	TCTTCTTCAACAGCGGGTGC	59.815	60.885	199
	c16694_g3_i1|m.12439_ssr65	caa	8	GCAACCATAGAGTCCAACGC	CCAGTGCCATCTTGATTCTCG	59.273	59.061	131
	c26222_g1_i2_ssr33	aat	7	AGGGAATATCTGTTGGTGACCC	AGGATCTCTGCTCTCATGGC	59.49	58.95	161
	c19109_g1_i1|m.25495_ssr37	aac	7	GACAAACAGAGAGCAGTACCG	TGGTGGGATGGAATTGGTGG	58.671	59.959	141
	c26727_g8_i1_ssr1942	gtt	8	TATCCATCAACTGGTCCGCG	AAACAGCACAACCAGCACC	59.896	59.184	191
	c8930_g1_i1_ssr1712	gac	7	GTGTTCAGCAAGCAGAACCG	AGGAGGTACACAACTTTCTACTGG	60.041	59.716	181
	c22103_g1_i1|m.14063_ssr28	gag	9	ATGGTGAGGCTTCAGTACCG	CAAACTGGGCAAGAACACCG	59.463	59.969	105
	c20445_g2_i3_ssr1061	acc	7	AAGTCCTGCACCTTCTGTGG	TGGTTCTGGGAATCTGGTGC	59.891	59.962	164
	c22095_g1_i2_ssr1060	gac	7	GTGTTCAGCAAGCAGAACCG	AGGAGGTACACAACTTTCTACTGG	60.041	59.716	181
	c26632_g4_i1_ssr601	agg	7	CTCAACTCAGTGGACCAGGC	GGAAGCTCGAAAGTAGCTCCC	60.321	60.472	177
	c8070_g1_i1|m.21948_ssr1181	gca	8	GCACTTGACAGACATGGAGC	CTGCACTCTTGGCATTGATGG	59.199	59.866	160
	c20306_g1_i4_ssr1155	ggc	9	GAGCGTGGCAATAAGCTTGG	AGCACCACCACCATTACTGC	59.901	60.609	100
	c26457_g5_i1_ssr136	ttc	7	CCTCAACCTCGTCGAGATCG	AGGGAGCAGAATAAACGAGGG	59.972	59.513	188
	c17062_g2_i1_ssr1116	gag	7	CTTATTGCACCTGTGGCTGC	CTTCCTCACTACCCTCCACG	59.828	59.182	181
	c3174_g1_i1_ssr1034	gca	7	GTAGTAGCGGGAGTGGAAGC	CCTCAGGTTTAAGGTAGTTTGCC	59.897	59.243	134
	c21024_g6_i1_ssr416	aga	7	AGCTTCAGGATTGCGCTACG	AGCTTCTCATCTGGAACTGTCC	60.808	59.764	114
	c17161_g1_i1_ssr357	gtg	8	AAGTATGGCGGCGGCTATGG	GCAATGGTGATGATCATCTAGGG	62.732	58.992	152
	c25867_g5_i1_ssr552	tac	12	ATTGATGCCCTTTGCTTGCC	TGCTGCACACTAGGACTGC	59.749	60.005	193
	c26462_g2_i1_ssr1693	ctt	8	GCTGCCTCCTTCTATACGCC	AGGCTTTCACTTACAGCCGG	60.32	60.322	178
	c21388_g13_i1_ssr172	ttc	7	AGAGAGCGAGAAAGTAGAGCC	AACTATTGCGGGTGTCCTCG	58.979	60.108	155
	c24440_g4_i1|m.13_ssr438	aag	7	GTTGGGAGACGAGGATGACG	ACTACTACCACCCACGCTGG	60.179	61.256	157
	c20920_g8_i4_ssr1054	gca	7	GTTTGCAAATAATCCGCGGC	GTTGTTGGAACAGCTGCTGG	59.079	59.969	125
	c21698_g3_i4_ssr3836	ctg	7	GCTACTTCCATGGGCTGAGG	GCATCTCCGCTGCAATATGC	60.179	60.11	170
	c25693_g3_i1_ssr105	cca	8	TATTGAAGCCCACCTCCAGC	GACAACATCTTGCAGCCACC	59.744	59.758	135
	c18594_g2_i4|m.4021_ssr744	cag	7	GCATCTCCGCTGCAATATGC	CATCCAGTGGTGCAAATCGC	60.11	60.179	159
	c17389_g1_i3_ssr476	agc	7	AGATGACCCTGAACACCTGC	GAGCCAGCAAGAAACAACGG	59.674	60.04	110
	c21635_g8_i1_ssr30	ctg	7	TAACAGACTGAGCTCCGAGC	CATGGCGTGCAACATCTTCC	59.188	60.179	181
	c14250_g1_i1|m.20866_ssr1330	agg	7	CTCAACTCAGTGGACCAGGC	GTGCAGACCAATCTATTCCAGC	60.321	59.384	196
	c3911_g1_i1|m.28806_ssr104	ctc	7	CGCTTCGCAACTTCTACTGC	GGAGGTAGTGGTTGCGATGG	59.906	60.462	117
	c5423_g1_i1_ssr63	tgg	7	GGCTGCTACAGTTTCTTTAAAGGG	TGACCCTCCCTCTCTTCTGG	60.083	59.958	126
	c5768_g1_i1|m.22816_ssr104	ctc	7	CGCTTCGCAACTTCTACTGC	GGAGGTAGTGGTTGCGATGG	59.906	60.462	117
	c6763_g1_i1|m.18432_ssr901	gca	7	TTAGAGCCCAGGTGAATGCC	GGTAACCTCATCTTCATCACTTCG	59.744	59.194	149
	c53004_g2_i2|m.16579_ssr946	atg	7	TCCCTCATGCAGTGTCATGG	TCATTAGTCCTTGGTTTGCCC	59.746	58.197	142
	c11403_g1_i1|m.15373_ssr131	gaa	7	TCCGTCCACATCTTCATCCC	CTCTTGCCATTCGATCTCGC	59.169	59.142	176
	c13920_g1_i1|m.32057_ssr189	gaa	7	AAATCCAAACGCTTTCCGC	TGGTGGTGCCATTGATAGTGG	57.51	60.341	196
	c13899_g1_i1|m.21755_ssr95	cca	7	TATTGAAGCCCACCTCCAGC	GACTAACTCCTGGTCCTGCC	59.744	59.462	150
	c19733_g3_i2|m.7244_ssr656	tca	7	AGTGGTTAATATAGCCATGGC	TGCTCATCATCATGTTTGGCC	55.491	59.248	192
	c18471_g1_i1_ssr70	ctt	7	CTCGTCTCCCACTTTCCTCC	CAGTACTGAGACGAGTCGGC	59.467	59.903	149
	c26803_g1_i1_ssr232	aga	7	GATGCCATACTGAGGTCCCG	GTCTTGCTGGAGATTGCAGC	59.966	59.549	189
	c19042_g2_i1_ssr649	ctt	7	AAGCTTGCTCACACATGACG	CTCGCATCCAAACATGTGCC	59.13	60.179	194
	c14073_g2_i1|m.4308_ssr37	aac	7	GACAAACAGAGAGCAGTACCG	TGGTGGGATGGAATTGGTGG	58.671	59.959	141
	c16778_g4_i1|m.8508_ssr417	gat	8	CCCGAAGATGAGCCTGAAGC	TGTGGAGGCCAAGTACTATGC	60.813	59.79	152
	c19027_g1_i1|m.8949_ssr1173	act	7	ACTGAACGCTGAGAAGAGGC	ACTTGTTGATCAGGTAAGCTGG	60.038	58.321	131
	c19664_g3_i1_ssr315	ctc	7	ACCCAGTATCCCTTCCCTCC	CTCGCTCTTTAACGCTGTCG	60.03	59.364	198
	c6426_g1_i1|m.4594_ssr100	acg	7	TGGCGTCGTCTTCTTCTTGC	TTGCATGACGGAGACTGAGG	60.944	59.753	142
	c5158_g1_i1_ssr433	tgc	7	AAACCCTACTTGCGCGTACC	TTGGTCACGCATACTACGGG	60.671	59.826	188
	c25579_g3_i2_ssr783	cag	7	CACACTTGTCTGCAATCGGG	AGACTGTAGCGGTGAAGTGG	59.481	59.396	164
	c20856_g2_i6_ssr547	gaa	7	GGGTTGTTAGTCTTCTGCC	GGCTCTAGAGTTCAGGCAGG	55.517	59.536	186
	c18399_g1_i1|m.23639_ssr1551	aag	7	ACTGAGGAAGCAGTTGAGGC	TGCCACAGCATCCACATCC	59.964	60.379	198
	c20782_g3_i1_ssr2167	ctg	7	AACTCGTCGAAGCTCTTGGG	AAGGGCAGCAAGAACAAAGG	60.038	58.957	170
	c28582_g5_i2|m.16470_ssr417	gat	8	CCCGAAGATGAGCCTGAAGC	TGTGGAGGCCAAGTACTATGC	60.813	59.79	152
	c7264_g1_i1|m.10799_ssr227	ttc	7	TGGTGGTGCCATTGATAGTGG	AAATCCAAACGCTTTCCGC	60.341	57.51	196
	c24075_g10_i1|m.15767_ssr1043	tgc	7	AGTACATTCAACATCGGGTGG	ACCGATTCTTCTCTGGTCGC	58.014	59.826	161
	c13582_g2_i1|m.11953_ssr98	ggc	7	GTTGTACCTGTACGTGCTGC	TTGGATGGCGATGCAGTACC	59.212	60.464	143
	c21258_g3_i2|m.14815_ssr1364	tga	8	ACCCAACATTAAGGACAGCC	ATCAGGAAGTCTTGGATCCG	57.784	56.711	199
	c54574_g8_i2|m.15693_ssr1180	cac	7	TGGCTTCCTATCCAACCAAGG	CAGCACGTCTCATCACTTGG	59.715	58.926	175
	c22146_g2_i1|m.28988_ssr1192	cac	7	TGGCTTCCTATCCAACCAAGG	CAGCACGTCTCATCACTTGG	59.715	58.926	175
	c14677_g2_i1_ssr1273	ttc	7	ATCGACTCCAGCCCAGAACC	ATTGCCTTGATTGCTTGCGG	61.618	60.109	167
	c11270_g1_i1|m.24691_ssr402	gag	7	AGTATCAAAGGCCTGGAGCG	CCCGTATATCCTCGCACTCG	59.821	59.832	156
	c20870_g3_i1_ssr2267	gca	7	TGAGGAGCATGATGTGAAGAGG	TGCGTAGGGAAGAATCCTGC	59.83	59.822	172
	c20993_g6_i1|m.25496_ssr70	atg	7	AGTGTGATCTGCTTCGTGGG	TCATTAGTCCTTGGTTTGCCC	60.037	58.197	127
	c14149_g1_i1_ssr250	agc	7	TCAACGGTTCCTTCGTACCC	TTTCTTGGCAATGTTCCGGG	59.682	59.035	107
	c26802_g2_i2_ssr375	ctc	7	CAACTCCAGGATCTGCCTCG	GATGTGGTGGCTGAGAATGG	60.179	58.613	186
	c18849_g2_i2_ssr1308	tcg	7	GGGAGGCGGAATTGATGACG	AGGGATGACAAGGGCAAAGG	61.16	59.96	112
	c20176_g2_i1|m.25354_ssr100	acg	7	TGGCGTCGTCTTCTTCTTGC	TTGCATGACGGAGACTGAGG	60.944	59.753	142
	c27465_g3_i1|m.15770_ssr50	tca	7	TCAACTCATCCATGTCCAGC	TTCCTCCCAATGCTCTTCGG	57.592	59.747	117
	c42143_g1_i1|m.25393_ssr100	acg	7	TGGCGTCGTCTTCTTCTTGC	TTGCATGACGGAGACTGAGG	60.944	59.753	142
	c23049_g4_i1_ssr485	cgc	7	TGAGGGCTATTGTTCCTGCG	TCAGCTCCTCCACATTCACC	60.108	59.385	165
	c14722_g1_i1|m.13058_ssr152	ttc	8	CACTGGTGTCTCAAGAGGCC	GATTCAGCAGCCTCTCCTCG	60.321	60.249	168
	c25263_g7_i1|m.30748_ssr480	cct	7	CCTCCAGAGAATTCGCCTCC	TTGATGCTGCTGGTGGAGG	59.894	60.002	121
	c17548_g1_i1|m.29190_ssr152	ttc	8	CACTGGTGTCTCAAGAGGCC	GATTCAGCAGCCTCTCCTCG	60.321	60.249	168
	c14320_g1_i1|m.22088_ssr65	agg	7	ACAATCTCCTCTGCGAAGGG	GAGTCCATCCCAACGCTACC	59.461	60.179	193
	c13175_g1_i1_ssr327	tgc	7	AAACCCTACTTGCGCGTACC	TTGGTCACGCATACTACGGG	60.671	59.826	188
	c22896_g6_i2_ssr2374	ctc	8	GATGAACCTGAGCCACCACC	TCGACAGTGATACAGACGCC	60.678	59.549	193
	c9409_g1_i1_ssr822	agc	7	CCACATCAAACTTCTTCTCCTGC	GCTTGCTTTGATTCGCCTCC	59.81	60.179	198
	c18067_g1_i1|m.3810_ssr435	cct	7	ACTCCCTCAGACAGCACTCC	ACATGGTTGCTGACACGAGC	60.903	61.231	133
	c18887_g2_i1_ssr1850	cag	7	GCCTCAAGCCCAGTCTATCC	TGACCTGTAACTCCAGAAGCC	59.892	59.376	171
	c25427_g1_i2_ssr2294	ttc	7	GGCCACTGATTCGGAGTAGG	AGGGATAAAGAGTTGGCGCC	59.895	60.107	167
	c25263_g4_i1|m.30750_ssr561	cca	7	TCACCTCCTCCTCCATCAGC	TGATCAGAAACGGGTGGAGG	60.689	59.387	188
	c12549_g1_i2|m.15233_ssr1899	cag	7	GCCTCAAGCCCAGTCTATCC	TGACCTGTAACTCCAGAAGCC	59.892	59.376	171
	c22928_g4_i2|m.14694_ssr684	gaa	8	GGAGCTGGGAACGAGAATGC	TGCCACAGCATCCACATCC	61.092	60.379	121
	c25577_g1_i1_ssr2114	ctc	7	TCCTCGGCAAGAACCTTTCC	CACTTGACTTGGCAACGGC	59.964	60.009	193
	c23826_g2_i3|m.8738_ssr798	cag	10	TGCCACAGTTACAGAGAGCC	CCTGATATTGGCGGCATTGC	59.678	60.039	136
	c22104_g4_i1_ssr486	tct	7	CCAAGCTCTGAGCCAAGTCC	CACTGCCAGGACTCTATCGG	60.676	59.613	145
	c20459_g1_i1|m.18796_ssr1105	atg	7	ACTCCAGTGGTGGTAATGCC	TCATCATCCTCTTCGCCACC	59.672	59.534	115
	c10335_g2_i1|m.14156_ssr330	tct	7	TCCGCAACATCCTCTTCACC	GGGAGGATTGATTCTTCGGG	60.036	57.738	157
	c21922_g4_i1_ssr2106	cag	7	CCCAATTCCTGCTCATGTTGG	CATCTTTCCCAAACCGCAGC	59.521	60.109	164
	c21929_g1_i2_ssr286	cgt	7	AACACTGGCGAGCCTATGC	TAAGTGGGCGAGATTCGAGC	60.45	59.898	183
	c24682_g7_i2|m.21077_ssr227	ttc	7	TGGTGGTGCCATTGATAGTGG	AAATCCAAACGCTTTCCGC	60.341	57.51	196
	c26022_g3_i1_ssr1902	gag	7	GATGTGGTGGCTGAGAATGG	CAACTCCAGGATCTGCCTCG	58.613	60.179	186
	c26786_g5_i1_ssr1492	cac	7	TGGCTTCCTATCCAACCAAGG	CAGCACGTCTCATCACTTGG	59.715	58.926	175
	c18331_g1_i3_ssr119	ttg	8	CGGAGCATCGGACATATAGAGG	ATCTCTTGCTCCCACACACG	59.902	60.037	100
	c15439_g5_i1|m.23798_ssr1605	cca	7	TGTTCTTGGACTGTGAAAGACG	GCTGCAATGAGACCTCCTCG	58.805	60.809	142
	c23303_g1_i1_ssr26	att	8	AATCCATAGTCACCCGGG	GGGCAATCGGACTTTCAAGC	55.601	59.829	106
	c19624_g1_i1_ssr183	ttg	8	CGGAGCATCGGACATATAGAGG	ATCTCTTGCTCCCACACACG	59.902	60.037	100
	c20003_g1_i4|m.140_ssr1620	cag	7	TCTTCTCCTCGATTTGCTGACC	AGAGGCCTGCAATAAATGATGG	60.094	58.772	171
	c24097_g1_i1|m.30060_ssr763	gca	7	GGGAGAGTGAAAGTGGTGGG	ATGAAGCACCAGCAGCTACC	59.963	60.394	145
	c28468_g4_i1|m.2384_ssr138	agc	7	TCAACGGTTCCTTCGTACCC	TTTCTTGGCAATGTTCCGGG	59.682	59.035	107
	c61041_g1_i1|m.1752_ssr1043	tgc	7	AGTACATTCAACATCGGGTGG	ACCGATTCTTCTCTGGTCGC	58.014	59.826	161
	c20779_g2_i1_ssr465	gaa	7	GAGGGTATGGTGAGTGAGTTCC	AGGCATCTCATTTGTATGTCAACC	59.831	59.358	140
	c21703_g3_i1|m.12941_ssr90	ttg	8	TGAAGCTGTTGGTAAAGCAGG	ATCTCTTGCTCCCACACACG	58.77	60.037	129
	c18874_g1_i2|m.4806_ssr62	gaa	7	TCCGTCCACATCTTCATCCC	CTCTTGCCATTCGATCTCGC	59.169	59.142	176
	c15089_g1_i1|m.26158_ssr277	cgt	7	AACACTGGCGAGCCTATGC	TAAGTGGGCGAGATTCGAGC	60.45	59.898	183
	c24260_g1_i1_ssr1816	ctc	7	CAAACTGGGCAAGAACACCG	ATCCGAGTGAAACCGAACCC	59.969	60.037	163
	c17909_g1_i4_ssr79	agc	7	TATCAGTGGCTTCGTGTCCG	TTGCAGAGCTCAACGGTAGG	59.827	60.037	190
	c19486_g2_i1_ssr1725	aga	7	CATCCTCCAGCTCATCACCC	AATTCAAGGTTGTGACGGCG	59.892	59.409	183
	c24297_g3_i3_ssr3362	tct	7	ATCACCCATGTGCATCTCGC	AAGAAATTCACTCAAGGAGGG	60.817	55.48	193
	c7558_g1_i1|m.25679_ssr100	acg	7	TGGCGTCGTCTTCTTCTTGC	TTGCATGACGGAGACTGAGG	60.944	59.753	142
	c24650_g1_i3_ssr491	tca	7	AGTTGATAACTTCTTCCTGCCC	TCCCTCATGCAGTGTCATGG	58.043	59.746	200
	c22415_g7_i1|m.12330_ssr722	gga	7	TCAACTTCCCACTCGAAGCC	CCGTTTCCATCGACCTCTCC	59.965	60.179	126
	c50708_g2_i1|m.4063_ssr37	aac	7	GACAAACAGAGAGCAGTACCG	TGGTGGGATGGAATTGGTGG	58.671	59.959	141
	c6299_g1_i1|m.24996_ssr277	cgt	7	AACACTGGCGAGCCTATGC	TAAGTGGGCGAGATTCGAGC	60.45	59.898	183
	c15649_g1_i1|m.4540_ssr28	aag	8	GGCTTTCACTTACAGCCGGG	CTTCTCCCTCATCACTCGCC	61.306	59.896	112
	c23069_g1_i2_ssr813	gga	7	TCACGTCGGTTCTTCTCTGG	CCTCCAGAGAATTCGCCTCC	59.403	59.894	139
	c17491_g1_i1|m.20980_ssr918	acc	7	TGTCATCGCAGTCACATGGC	CGTTGCTTAATCGAGTCCGC	61.021	59.702	157
	c24424_g4_i1_ssr1014	atg	8	AGAGCAGCAATGGTGATGGG	TGGTGCCGAACAATCAGAGC	60.395	60.955	181
	c22076_g7_i1|m.21644_ssr1856	gga	7	AAGGAGGCACATTGGGAAGG	CGCCACTTCTTCGCTACTCG	59.96	61.135	172
	c20290_g8_i3|m.24048_ssr282	cag	8	ACACCCGATTGTGAAGACCG	CCTGATATTGGCGGCATTGC	60.32	60.039	159
	c15323_g1_i1|m.19976_ssr946	atg	7	TCCCTCATGCAGTGTCATGG	AGTTGATAACTTCTTCCTGCCC	59.746	58.043	200
	c3039_g1_i1|m.17885_ssr328	ctt	7	GGTCATCCAGTTTGACAAACCC	AGAGAAGCCGTGACTGAACC	59.704	59.681	145
	c23265_g3_i4_ssr1214	tgc	7	AGTGATTTCTGGCCTGTGGG	AAAGCATGCAACGCTCATCG	59.961	60.179	196
	c22874_g1_i3_ssr123	ctc	7	CAACTCCAGGATCTGCCTCG	GATGTGGTGGCTGAGAATGG	60.179	58.613	186
	c29965_g2_i1|m.29504_ssr228	gag	7	AAGCAGAGAACGGGATAGCG	GAGCGTTCCTTCGACTCTCG	59.897	60.522	174
	c21191_g4_i3|m.27196_ssr72	ggc	7	TCCCATGCCCGTGATATTGG	TCATCGGAATCATCGCCAGG	59.89	59.966	159
	c22915_g2_i4|m.18933_ssr1620	cag	7	TCTTCTCCTCGATTTGCTGACC	AGAGGCCTGCAATAAATGATGG	60.094	58.772	171
	c26254_g1_i2_ssr2019	ctg	8	CAGATGATGCCTCAACTGC	ACAGCAGGAACAGCAAATGC	56.384	59.684	190
	c23108_g3_i3_ssr1851	cgc	7	TCATCGGAATCATCGCCAGG	GCTTCTCAAGGTGGTGGAGG	59.966	60.322	197
	c52572_g3_i1|m.3865_ssr443	gaa	7	TGGTAACCCGGATCCAAACG	GACCTGGTAACCCGAATCCG	60.036	60.179	184
	c15958_g2_i2|m.872_ssr977	gga	7	AAGGAGGCACATTGGGAAGG	AGTACTCGAATGTCCGTCCG	59.96	59.269	121
	c23497_g4_i3|m.18456_ssr56	gca	7	AAGGGCAGCAAGAACAAAGG	AACTCGTCGAAGCTCTTGGG	58.957	60.038	170
	c15808_g2_i1|m.1458_ssr100	acg	7	TGGCGTCGTCTTCTTCTTGC	TTGCATGACGGAGACTGAGG	60.944	59.753	142
	c19314_g3_i2|m.12190_ssr44	cct	7	CGTAGGGTTCATTTGTTGCCG	TCACGTCGGTTCTTCTCTGG	60.136	59.403	102
	c18498_g1_i1|m.9134_ssr70	atg	7	AGTGTGATCTGCTTCGTGGG	TCATTAGTCCTTGGTTTGCCC	60.037	58.197	127
	c11664_g1_i1|m.32048_ssr1173	act	7	ACTGAACGCTGAGAAGAGGC	ACTTGTTGATCAGGTAAGCTGG	60.038	58.321	131
	c1369_g1_i1_ssr273	att	7	GGTTAAACGGGTTGCATGGG	CTTCTACTTCGGGACCAGCG	59.755	60.179	199
	c21844_g4_i1|m.6141_ssr211	ctg	7	GAGCCAGCAAGAAACAACGG	TTTGGTAGAAGGCCGATCCG	60.04	59.823	180
	c27371_g2_i2_ssr5051	gag	7	ACTCCTAGCCTCAGCATTTCC	CAAGACGCTCCCTTCAATGC	59.512	59.551	176
	c15162_g5_i1|m.2206_ssr28	aag	7	GAAGGAGTACGAGGAGTAGC	AACCGCGTCTTCAAGTCTCC	56.574	60.32	179
	c21998_g1_i2_ssr546	tgg	8	CTTCTCCTGTTGGTGGGACC	TTCCAGCAAGGCCTTCATCC	59.963	60.324	111
	c18331_g1_i1_ssr119	ttg	8	CGGAGCATCGGACATATAGAGG	ATCTCTTGCTCCCACACACG	59.902	60.037	100
	c18538_g1_i1_ssr114	cat	7	TGCTAAGACCACACTGACTGC	ATTCTGCACTTGCTCCTCCC	60.27	60.035	168
	c20701_g1_i4|m.7350_ssr240	ctc	7	CAACTCCAGGATCTGCCTCG	GATGTGGTGGCTGAGAATGG	60.179	58.613	186
	c17819_g3_i2|m.19665_ssr1004	tgg	7	TCCAGCAGCCAGAATTCAGG	GCACCATGAAGCCTCTTATATGG	60.035	59.245	141
	c25371_g1_i2_ssr603	ttc	7	TGGTGGTGCCATTGATAGTGG	AAATCCAAACGCTTTCCGC	60.341	57.51	196
	c21973_g1_i2_ssr139	atc	8	GGGTGATGACTTCATTACACGC	ACTTACCAGAAGCCTACAGCC	59.648	59.444	158
	c22497_g2_i1|m.8697_ssr72	ggc	7	TCCCATGCCCGTGATATTGG	TCATCGGAATCATCGCCAGG	59.89	59.966	159
	c21649_g1_i5|m.15076_ssr1620	cag	7	TCTTCTCCTCGATTTGCTGACC	AGAGGCCTGCAATAAATGATGG	60.094	58.772	171
	c19259_g3_i1|m.28993_ssr218	tac	7	TCGCGTCCAATCCTTATCCG	TGTTAACATCGTCGCGAGGC	59.968	61.074	137
	c23969_g2_i2|m.23755_ssr396	gac	7	AGGGATGACAAGGGCAAAGG	GGGAGGCGGAATTGATGACG	59.96	61.16	112
	c24016_g1_i1_ssr324	tcc	7	ATCCTACTCAAGGCCAACGC	CTTCTTCTCCAGCTCCTCGG	60.108	59.541	170
	c8556_g1_i1|m.19238_ssr492	gat	7	CTCATCGGAATCCCTGGAGG	TGGACGGTGACATCTTCTCG	59.316	59.474	140
	c31542_g6_i1|m.26648_ssr191	tac	7	TCGCGTCCAATCCTTATCCG	TGTTAACATCGTCGCGAGGC	59.968	61.074	137
	c3080_g1_i1|m.22859_ssr492	gat	7	CTCATCGGAATCCCTGGAGG	TGGACGGTGACATCTTCTCG	59.316	59.474	140
	c3040_g1_i1_ssr637	tca	8	TAAGGAAGAGCAACAGGGCC	AGGTATGATACATGGGTTGGTGG	59.672	59.862	183
	c18801_g1_i1|m.8942_ssr70	atg	7	AGTGTGATCTGCTTCGTGGG	TCATTAGTCCTTGGTTTGCCC	60.037	58.197	127
	c23253_g7_i1|m.22818_ssr2886	cag	7	AGATCAACGCAGCCAGACC	CATCCAGTGGTGCAAATCGC	60.079	60.179	162
	c20506_g3_i1|m.27918_ssr320	tgc	7	AGTACATTCAACATCGGGTGG	ACCGATTCTTCTCTGGTCGC	58.014	59.826	161
	c23069_g1_i3_ssr754	gga	7	TTGATGCTGCTGGTGGAGG	CCTCCAGAGAATTCGCCTCC	60.002	59.894	121
	c21887_g4_i1|m.12715_ssr107	ctc	7	CAAGACGCTCCCTTCAATGC	CGAACATGAAGGAGGAGGGC	59.551	60.463	157
	c21747_g1_i1_ssr1852	cag	7	TCTTCTCCTCGATTTGCTGACC	AGAGGCCTGCAATAAATGATGG	60.094	58.772	171
	c21998_g1_i1_ssr274	tgg	8	TGACATCAAACCCTAAAGCACC	TTCCAGCAAGGCCTTCATCC	58.846	60.324	104
	c24006_g4_i3_ssr1982	tgt	7	AATCGGAACCACCCAACTGG	AGGCTCCAGCATCAGAAACC	60.251	60.035	197
	c24049_g2_i3_ssr1010	tct	7	CTCAACTCAGGTCAGGGAGC	CGTCTTCCTAATTCCGCTGC	59.751	59.069	123
	c20306_g1_i5_ssr533	ggc	9	GAGCGTGGCAATAAGCTTGG	AGCACCACCACCATTACTGC	59.901	60.609	100
	c24107_g1_i2_ssr560	ggt	7	TTTCCTCAGGGTCGTCATCC	TCCCGGGCCAAGAATTATGC	59.097	60.467	188
	c26647_g3_i1_ssr77	taa	7	TGTACTTGGGATATGCCTATGG	GAACCCGGTCAAGTTCTTGC	57.091	59.408	162
	c20674_g7_i3_ssr869	gga	7	TTGATCCAATGCATGCAGGC	CCTCCAGAGAATTCGCCTCC	59.538	59.894	114
	c22711_g3_i1|m.19437_ssr1330	agg	7	CTCAACTCAGTGGACCAGGC	GTGCAGACCAATCTATTCCAGC	60.321	59.384	196
	c22392_g5_i3|m.15129_ssr1330	agg	7	CTCAACTCAGTGGACCAGGC	GTGCAGACCAATCTATTCCAGC	60.321	59.384	196
	c16954_g4_i1|m.9886_ssr2613	gac	7	GAGCTCTGAGGGTCCTAACC	CAAGGATTCTTGGTCAAGCG	58.884	57.092	189
	c15380_g2_i1|m.31575_ssr282	ccg	8	AACTAAACCACCGGTGACCC	GGGCATGTTTCGTTTGCTGG	59.891	60.667	159
	c20223_g5_i2_ssr2292	cag	7	GCCTCAAGCCCAGTCTATCC	TGACCTGTAACTCCAGAAGCC	59.892	59.376	171
	c53004_g3_i1|m.33785_ssr656	tca	7	AGTGGTTAATATAGCCATGGC	TGCTCATCATCATGTTTGGCC	55.491	59.248	192
	c13727_g3_i1|m.1123_ssr293	tga	7	AATAGCAGTGGCATGACGGG	CCATCCTCCTCATTCTCGCC	60.464	59.965	143
	c25939_g1_i2|m.30562_ssr48	cat	7	TGATGGACTGGGAGAAACAAGG	TCTGCTTGCGGAGAATTTCC	59.96	58.547	189
	c21323_g10_i2_ssr2063	gct	7	AGACGATGAGGAACTGCTGG	ATGTTGGAGCACCACCAGC	59.466	60.605	194
	c23004_g3_i2_ssr975	gaa	7	ATTGCCTTGATTGCTTGCGG	ATCGACTCCAGCCCAGAACC	60.109	61.618	167
	c13342_g1_i1|m.19623_ssr26	cgg	8	GGGCATGTTTCGTTTGCCG	AACTAAACCACCGGTGACCC	60.733	59.891	156
	c16355_g3_i1_ssr473	ctg	7	CCTCAGGTTTAAGGTAGTTTGCC	GTAGTAGCGGGAGTGGAAGC	59.243	59.897	134
	c23253_g10_i1|m.8497_ssr98	ggc	7	GTTGTACCTGTACGTGCTGC	TTGGATGGCGATGCAGTACC	59.212	60.464	143
	c28502_g1_i1|m.15465_ssr1173	act	7	ACTGAACGCTGAGAAGAGGC	ACTTGTTGATCAGGTAAGCTGG	60.038	58.321	131
	c26883_g3_i1_ssr520	ctg	7	TGACCTGTAACTCCAGAAGCC	GCCTCAAGCCCAGTCTATCC	59.376	59.892	171
	c14446_g2_i1_ssr73	agt	7	ACCTCACATGCATACAGTACTACC	AAGTGTTCGACATGAGCAGC	59.9	58.848	114
	c19798_g2_i2_ssr491	ggt	7	CGTTGCTTAATCGAGTCCGC	TGTCATCGCAGTCACATGGC	59.702	61.021	157
	c21342_g2_i4_ssr584	gaa	8	GATTCAGCAGCCTCTCCTCG	CACTGGTGTCTCAAGAGGCC	60.249	60.321	168
	c17015_g1_i1|m.6847_ssr626	tga	8	ACCCAACATTAAGGACAGCC	ATCAGGAAGTCTTGGATCCG	57.784	56.711	199
	c26245_g1_i1_ssr764	atg	7	AGTGTGATCTGCTTCGTGGG	TCATTAGTCCTTGGTTTGCCC	60.037	58.197	127
	c18007_g4_i1|m.13991_ssr633	gat	7	CTCATCGGAATCCCTGGAGG	TGGACGGTGACATCTTCTCG	59.316	59.474	140
	c18245_g1_i1_ssr154	gaa	7	GTCTCCCGAGATCTTGTCGC	GTCTTGCTGGAGATTGCAGC	60.249	59.549	154
	c29086_g14_i1|m.11823_ssr978	aag	7	CTTGCAGAGCTCAGTCTGGG	CGGTTCCAACAGAGTGAAAGG	60.391	59.126	199
	c16456_g2_i3|m.14792_ssr980	tga	7	CGGATGCTAGCTTGTTTGTGG	TCAACTCATCCATGTCCAGC	59.869	57.592	198
	c4840_g1_i1|m.27525_ssr100	acg	7	TGGCGTCGTCTTCTTCTTGC	TTGCATGACGGAGACTGAGG	60.944	59.753	142
	c19137_g1_i2_ssr190	atc	7	CTGTCCGACCATTCTCAGCC	CAACAGTGACGCACTCATGG	60.461	59.486	154
	c16816_g1_i2_ssr159	cca	7	TAGTGCATCAGGGCATGTCC	TGGACTTGAGCCCATGATGG	59.819	59.743	195
	c15522_g1_i2_ssr404	tct	7	TCCGCAACATCCTCTTCACC	TGGTCGTCGACAAAGTCTCC	60.036	59.687	166
	c22044_g4_i2|m.4851_ssr480	cct	7	CCTCCAGAGAATTCGCCTCC	TTGATGCTGCTGGTGGAGG	59.894	60.002	121
	c22487_g1_i1|m.12355_ssr978	cag	7	GCCTCAAGCCCAGTCTATCC	TGACCTGTAACTCCAGAAGCC	59.892	59.376	171
	c18299_g3_i1|m.24440_ssr656	tca	7	AGTGGTTAATATAGCCATGGC	TGCTCATCATCATGTTTGGCC	55.491	59.248	192
	c21842_g1_i1|m.17791_ssr1163	tga	7	CAGCGCATCAGTGAGTTACC	TGATGGACTGGGAGAAACAAGG	58.998	59.96	189
	c20061_g2_i1_ssr230	cca	8	ACAGATCCAGAAGCTACGCG	ATGTAGCCGTGGATGTCACC	59.899	59.822	129
	c5272_g1_i1|m.22465_ssr492	gat	7	CTCATCGGAATCCCTGGAGG	TGGACGGTGACATCTTCTCG	59.316	59.474	140
	c26727_g1_i1_ssr69	tgt	7	ATGCGCTTCTGGTCTTCTCG	AGGCTCCAGCATCAGAAACC	60.459	60.035	183
	c20758_g1_i2_ssr1801	gag	7	GGAGATTCTTTGACATGTGGGC	ACCCAGTATCCCTTCCCTCC	59.575	60.03	195
	c23316_g5_i1_ssr537	tgt	7	AGCAATGGATACCCGTCTCC	CTTGGCAATCCATTCAGCGG	59.241	59.898	185
	c20541_g2_i5_ssr1139	cag	7	CATGGCGTGCAACATCTTCC	CACCACCAAGGAAGACTCTCC	60.179	59.997	197
	c23135_g1_i2|m.27355_ssr1620	cag	7	TCTTCTCCTCGATTTGCTGACC	AGAGGCCTGCAATAAATGATGG	60.094	58.772	171
	c52531_g8_i1|m.46538_ssr681	cca	7	TCACCTCCTCCTCCATCAGC	TGATCAGAAACGGGTGGAGG	60.689	59.387	188
	c25606_g1_i5_ssr1705	gat	7	GAATTTGCCCATCAGCAGGG	AAGTCACAACTTCGAGTGCC	59.537	58.417	175
	c18744_g1_i1_ssr584	gat	8	CCCGAAGATGAGCCTGAAGC	TGTGGAGGCCAAGTACTATGC	60.813	59.79	152
	c16268_g3_i1|m.23731_ssr726	ggt	7	CTGACAAACTGGCTTCAGCG	TCCTCTGATCCACCAGAAGC	59.763	58.801	187
	c12666_g1_i1|m.25866_ssr95	cca	7	TATTGAAGCCCACCTCCAGC	GACTAACTCCTGGTCCTGCC	59.744	59.462	150
	c21725_g3_i3_ssr708	tgg	9	TTAGCTGCCCGACTGTCTGG	CCAACTTCAGCTCCTCCTCC	61.888	59.748	171
	c13377_g1_i1|m.8574_ssr1803	cac	7	TGCAGAATACACCTGGGAAGG	AGCTCCAGCCATGTTCTTCC	59.718	60.035	197
	c17178_g1_i1_ssr835	tgg	7	GTATGAGTTGCCCACCGAGG	AGTAGCTAACCTGCAAGCCC	60.462	59.747	104
	c21346_g5_i2_ssr2740	gct	7	AGACGATGAGGAACTGCTGG	ATGTTGGAGCACCACCAGC	59.466	60.605	194
	c25263_g6_i1|m.30747_ssr80	cct	7	CTGCAGGGATTCTTGCAAGC	TCACGTCGGTTCTTCTCTGG	59.827	59.403	146
	c13896_g1_i1|m.1390_ssr772	atg	7	CTTGGCCAAGTGTTACGTGC	CCAACTGCTGCTATGCTTCC	60.04	59.263	156
	c52278_g2_i1|m.7338_ssr983	tga	7	CGGATGCTAGCTTGTTTGTGG	TCAACTCATCCATGTCCAGC	59.869	57.592	198
	c19952_g1_i1_ssr323	tcc	7	CCCTTGTCTACTCCAGTCCC	TGTAGTAAGAAACCTCGTAGGG	58.804	56.674	191
	c21860_g1_i1|m.11609_ssr1010	tga	7	CGGATGCTAGCTTGTTTGTGG	TCAACTCATCCATGTCCAGC	59.869	57.592	198
	c22819_g2_i1_ssr240	tcc	7	CCTCTTCGACTCTCTCACGC	TGCATGGGATCAGAATCGGC	59.902	60.536	166
	c24521_g6_i1|m.13837_ssr287	aga	7	TGGAGTTCTTGGTGGTGTGG	TTTCCAAGCAACCAAGCAGC	59.817	59.895	194
	c14138_g4_i1|m.17880_ssr70	atg	7	AGTGTGATCTGCTTCGTGGG	TCATTAGTCCTTGGTTTGCCC	60.037	58.197	127
	c21054_g2_i2_ssr760	atg	7	TGCTCATCATCATGTTTGGCC	AGTGGTTAATATAGCCATGGC	59.248	55.491	192
	c11246_g1_i1|m.18706_ssr418	gaa	7	ATTGCCTTGATTGCTTGCGG	ATCGACTCCAGCCCAGAACC	60.109	61.618	167
	c51426_g5_i1|m.47736_ssr56	gca	7	AAGGGCAGCAAGAACAAAGG	AACTCGTCGAAGCTCTTGGG	58.957	60.038	170
	c20317_g2_i2_ssr242	gac	7	TAAGTGGGCGAGATTCGAGC	AACACTGGCGAGCCTATGC	59.898	60.45	183
	c16036_g1_i1|m.22498_ssr1884	gac	7	GAGCTCTGAGGGTCCTAACC	CAAGGATTCTTGGTCAAGCG	58.884	57.092	189
	c21123_g1_i2_ssr1847	cag	7	TCTTCTCCTCGATTTGCTGACC	AGAGGCCTGCAATAAATGATGG	60.094	58.772	171
	c27059_g4_i1_ssr175	aga	7	AAGAAATTCACTCAAGGAGGG	ATCACCCATGTGCATCTCGC	55.48	60.817	193
	c18511_g2_i2|m.22138_ssr69	gcc	7	ACTCTCCCTCTTCCTCTCTCC	AATTTGGAGGAGGTGGCTCG	59.431	60.035	118
	c16824_g8_i2|m.16976_ssr130	agg	7	AACTACGTGAAGACCCGTGC	TATCATCAGCCATCGCACCC	60.319	59.965	184
	c20913_g2_i1_ssr464	agc	7	TTTGGTAGAAGGCCGATCCG	GAGCCAGCAAGAAACAACGG	59.823	60.04	180
	c8143_g1_i2|m.16512_ssr228	gag	7	AAGCAGAGAACGGGATAGCG	GAGCGTTCCTTCGACTCTCG	59.897	60.522	174
	c14298_g1_i1|m.14854_ssr53	tac	7	TCCTGACCGATACATCAAGCC	GATGTTAACATCGTCGCGAGG	59.587	59.483	100
	c23148_g2_i3_ssr4617	aac	7	GGCCTGAGAGAAAGAGAGATGC	GGAACAAAGGTAGCTCATTCCC	60.484	58.983	190
	c9045_g1_i1_ssr1073	atg	7	TCCCTCATGCAGTGTCATGG	AGTTGATAACTTCTTCCTGCCC	59.746	58.043	200
	c19044_g3_i1_ssr177	tct	7	CCACATTTGGGCCACTAACC	AGCTTGGTCTGCACTTAGCC	59.105	60.322	125
	c21388_g5_i1_ssr456	aga	7	CAACTGGGTGTCTCGGAAGG	TCACACCACCAATGTCACCC	60.321	60.179	166
	c16396_g1_i1|m.23522_ssr282	ccg	8	AACTAAACCACCGGTGACCC	GGGCATGTTTCGTTTGCTGG	59.891	60.667	159
	c13355_g1_i1|m.9982_ssr1173	act	7	ACTGAACGCTGAGAAGAGGC	ACTTGTTGATCAGGTAAGCTGG	60.038	58.321	131
	c21015_g3_i5|m.1188_ssr56	gca	7	AAGGGCAGCAAGAACAAAGG	AACTCGTCGAAGCTCTTGGG	58.957	60.038	170
	c21929_g1_i1_ssr286	cgt	7	AACACTGGCGAGCCTATGC	TAAGTGGGCGAGATTCGAGC	60.45	59.898	183
	c23627_g2_i1_ssr1282	tga	7	CGGATGCTAGCTTGTTTGTGG	TCAACTCATCCATGTCCAGC	59.869	57.592	198
	c22896_g6_i3_ssr540	tcc	8	CACAGGGTTAAGCTGCAACG	TCGACAGTGATACAGACGCC	59.762	59.549	199
	c18708_g3_i1|m.22094_ssr918	acc	7	TGTCATCGCAGTCACATGGC	CGTTGCTTAATCGAGTCCGC	61.021	59.702	157
	c14515_g1_i2|m.22030_ssr1282	agg	7	CTCAACTCAGTGGACCAGGC	GTGCAGACCAATCTATTCCAGC	60.321	59.384	196
	c23114_g3_i3|m.26414_ssr678	caa	7	TGTGCCACCTTCTCATGTCC	AATCGGAACCACCCAACTGG	59.963	60.251	131
	c18502_g3_i1_ssr112	ttg	8	CGGAGCATCGGACATATAGAGG	ATCTCTTGCTCCCACACACG	59.902	60.037	100
	c23395_g1_i1|m.29906_ssr996	gat	7	TCCTGTTGCTGCTACAGACG	AACTACCACCTTGGACTCGG	60.038	59.026	169
	c12187_g1_i1|m.687_ssr101	tgc	7	TTGATGTTGGTGTCGAGGGC	GGAATTGCCATGCCTAAGGC	60.605	59.61	184
	c12071_g2_i1|m.6234_ssr492	gat	7	CTCATCGGAATCCCTGGAGG	TGGACGGTGACATCTTCTCG	59.316	59.474	140
	c18717_g2_i1|m.19025_ssr946	atg	7	TCCCTCATGCAGTGTCATGG	AGTTGATAACTTCTTCCTGCCC	59.746	58.043	200
	c16811_g2_i1|m.17746_ssr35	tgg	7	GATTCATCACAGGGTGCTGC	GTAGAGCTGGTGAAGGAGGC	59.263	59.823	177
	c23069_g2_i2_ssr1525	gga	7	CTTCTTCTCCAGCTCCTCGG	ATCCTACTCAAGGCCAACGC	59.541	60.108	170
	c7651_g1_i1_ssr565	gag	7	CTCGCTCTTTAACGCTGTCG	ACCCAGTATCCCTTCCCTCC	59.364	60.03	198
	c20259_g3_i1|m.5109_ssr28	aag	8	GGCTTTCACTTACAGCCGGG	CGTTCTCTACGGTAGCCTGG	61.306	59.619	148
	c21999_g1_i3|m.5980_ssr277	cgt	7	AACACTGGCGAGCCTATGC	TAAGTGGGCGAGATTCGAGC	60.45	59.898	183
	c19053_g4_i2|m.3044_ssr92	ctc	8	CGACTTGGATCTGGGTCTCG	GGGTTGGGAGGAAGCATAGG	59.899	59.816	115
	c13679_g2_i1|m.29660_ssr901	gca	7	TTAGAGCCCAGGTGAATGCC	GGTAACCTCATCTTCATCACTTCG	59.744	59.194	149
	c24425_g2_i1_ssr528	cac	7	TGAGGAGTACGATTCACGCG	AGGGTCGAACATGGAAGAGG	59.902	59.095	154
	c20333_g4_i1_ssr1411	tgg	7	GTTCCATGGGAGGAGGAAGC	TGGCGATTCCGAATCAATCC	60.107	58.407	163
	c20135_g6_i2_ssr1351	tcc	8	TCGAGAAGGGCTCCAGAAGG	CATAGGGTGGATGGTACGGC	60.973	59.965	175
	c21045_g2_i1_ssr1309	gct	7	TTGCAGAGCTCAACGGTAGG	AACGGTATATGAACGGTGGG	60.037	57.392	147
	c21690_g5_i2|m.5967_ssr1448	gca	7	GCAATTTCAGCAGCCCTTCC	AACCCTGGGTTTGTACCTGC	60.108	60.179	146
	c33870_g1_i1|m.29887_ssr87	cag	7	GAAGACCGGAGACTGAAGCC	CCTTACAGAAGTAACGCGGC	60.109	59.003	148
	c21346_g5_i3_ssr2740	gct	7	AGACGATGAGGAACTGCTGG	ATGTTGGAGCACCACCAGC	59.466	60.605	194
	c16509_g2_i1_ssr2035	gga	8	TGACTGGCTAAGTTCGACCG	GCCTACTCACACGTTCCTCC	59.757	60.109	152
	c22313_g5_i1_ssr147	cct	7	CCCGTATATCCTCGCACTCG	AGTATCAAAGGCCTGGAGCG	59.832	59.821	156
	c24870_g7_i1|m.19166_ssr253	acc	7	GCTCGATTTCCCTCACCTCG	TCGAAGTAGTGCCTCTTGCC	60.529	59.753	147
	c18695_g1_i1|m.33387_ssr901	gca	7	TTAGAGCCCAGGTGAATGCC	GGTAACCTCATCTTCATCACTTCG	59.744	59.194	149
	c24897_g1_i1|m.28211_ssr205	ctg	7	GAGCCAGCAAGAAACAACGG	TTTGGTAGAAGGCCGATCCG	60.04	59.823	180
	c17764_g1_i1_ssr1308	ttc	7	TTCTGGAAGCCTGACAGTGG	TGTCCCAAATTCTTCCTCCC	59.602	57.101	157
	c19700_g1_i1_ssr1229	tgg	7	GCCTCTAAATTGACATGGCTGC	TTTCAAGCAGCAGCACGC	60.224	59.667	128
	c21773_g6_i1|m.4444_ssr69	gaa	7	CCGCTATGGAAAGTGCTGGG	AAGCTTGCTCACACATGACG	61.098	59.13	182
	c15897_g2_i1|m.19738_ssr297	aag	7	ACCACAAGCTACTGGTGTCG	TCACTCACGGACTTGAACGC	59.966	60.597	186
	c19696_g3_i1_ssr312	agg	7	TCCGCTAGATTTAAGATCTGGG	GTAGCTGATCCTTCGGTGGG	57.126	59.895	199
	c22031_g5_i2_ssr1931	aga	7	CCACTTCATGATTGCGAGGC	CCACCATCCTATGACCATGGC	59.62	60.546	119
	c11835_g1_i1|m.30636_ssr322	ctt	7	GGTCATCCAGTTTGACAAACCC	AGAGAAGCCGTGACTGAACC	59.704	59.681	145
	c23112_g1_i2_ssr705	acc	7	AAGTCCTGCACCTTCTGTGG	TGGTTCTGGGAATCTGGTGC	59.891	59.962	164
	c26435_g8_i3_ssr555	gga	7	CTTCTTCTCCAGCTCCTCGG	ATCCTACTCAAGGCCAACGC	59.541	60.108	170
	c24676_g2_i2|m.7452_ssr130	agg	7	AACTACGTGAAGACCCGTGC	TCAAGCCGCCACTATCATCG	60.319	60.249	196
	c21951_g4_i1|m.2500_ssr1451	gca	7	ATGCAATCTCAACAGCAGCC	AACCCTGGGTTTGTACCTGC	59.184	60.179	151
	c21350_g2_i1|m.14767_ssr214	cat	7	CACACGTCTTCACTGCTTCG	AAGATTCTCCTGCACGCTCG	59.496	60.459	200
	c20541_g1_i1_ssr932	cag	7	GCATCTCCGCTGCAATATGC	CATCCAGTGGTGCAAATCGC	60.11	60.179	159
	c17178_g4_i1_ssr790	tca	7	TCATCATCCTCTTCGCCACC	TTCTCCGATTTACGCTCCGG	59.534	59.898	125
	c22404_g3_i2|m.12711_ssr282	cag	8	ACACCCGATTGTGAAGACCG	CCTGATATTGGCGGCATTGC	60.32	60.039	159
	c22711_g1_i1|m.18727_ssr492	gat	7	CTCATCGGAATCCCTGGAGG	TGGACGGTGACATCTTCTCG	59.316	59.474	140
	c4347_g1_i1|m.31177_ssr28	gag	8	ATGGTGAGGCTTCAGTACCG	CAAACTGGGCAAGAACACCG	59.463	59.969	102
	c22031_g5_i1_ssr2137	aga	7	CCACTTCATGATTGCGAGGC	CCACCATCCTATGACCATGGC	59.62	60.546	119
	c26105_g2_i2|m.15734_ssr772	atg	7	CTTGGCCAAGTGTTACGTGC	CCAACTGCTGCTATGCTTCC	60.04	59.263	156
	c23816_g1_i1_ssr1011	gac	7	TAAGTGGGCGAGATTCGAGC	AACACTGGCGAGCCTATGC	59.898	60.45	183
	c24413_g2_i1_ssr213	aag	7	AGGCTTTCACTTACAGCCGG	TGAGATTCATCGCCGCTAGG	60.322	59.685	186
	c23330_g4_i1_ssr715	tgc	7	AGACTGTAGCGGTGAAGTGG	CACACTTGTCTGCAATCGGG	59.396	59.481	164
	c17269_g1_i2|m.16370_ssr302	aga	7	TGGAGTTCTTGGTGGTGTGG	TTTCCAAGCAACCAAGCAGC	59.817	59.895	194
	c29228_g1_i3|m.29253_ssr119	gga	7	TCAACTTCCCACTCGAAGCC	TCGAGAAGGGCTCCAGAAGG	59.965	60.973	159
	c26727_g8_i2_ssr1942	gtt	8	TATCCATCAACTGGTCCGCG	AAACAGCACAACCAGCACC	59.896	59.184	191
	c23478_g7_i1_ssr183	atc	7	TGATCGACTCTCTCAGTTGTGC	AGTGGATGAGTTGCAGCTGG	60.095	60.322	162
	c15117_g1_i1_ssr193	ctc	7	TCCTACCCACAACAATGCCG	GATCGGAAGGCGAGAGATCC	60.322	59.757	158
	c19734_g5_i1|m.4151_ssr228	gag	7	AAGCAGAGAACGGGATAGCG	GAGCGTTCCTTCGACTCTCG	59.897	60.522	174
	c21123_g1_i1_ssr1868	cag	7	TCTTCTCCTCGATTTGCTGACC	AGAGGCCTGCAATAAATGATGG	60.094	58.772	171
	c17584_g1_i1_ssr952	tgg	7	TCCAGCAGCCAGAATTCAGG	GCTGAATGAGTGTGGTTGGC	60.035	59.758	150
	c10732_g1_i2_ssr193	ata	7	TGGCAATCCTCAGGAGATGC	ATACCTCCAGTTGCAGAGCC	59.818	59.456	198
	c23786_g2_i1|m.4905_ssr173	acc	7	TGTCATCGCAGTCACATGGC	TGATACGCCTTGGTTGGACC	61.021	60.036	199
	c26975_g1_i3_ssr186	aat	7	CAATCGGCAGCAAAGCTACC	TCATACGGCTGGTTGATGGC	59.901	60.464	179
	c23108_g3_i2_ssr2224	cgc	7	TCATCGGAATCATCGCCAGG	GCTTCTCAAGGTGGTGGAGG	59.966	60.322	197
	c10886_g1_i1|m.1810_ssr65	agg	7	TCCTCTGCGAAGAGAACACG	GAGTCCATCCCAACGCTACC	59.759	60.179	187
	c12117_g1_i1_ssr388	cca	7	ACCACCCTCAACAACCTTCG	TGGACGTGATGGGTATTGGC	60.179	60.107	163
	c21429_g4_i2_ssr2150	ttc	7	TGTTGCTTATCTGGCACTGC	TGGCTAATACACCCGAATCC	58.832	57.077	177
	c23581_g4_i2_ssr366	tgg	7	TGATCAGAAACGGGTGGAGG	TCACCTCCTCCTCCATCAGC	59.387	60.689	188
	c26720_g1_i2_ssr3479	tca	7	CCATCCTCCTCATTCTCGCC	AATAGCAGTGGCATGACGGG	59.965	60.464	143
	c6950_g1_i1_ssr1796	ctc	7	TCTTCTTCAACAGCGGGTGC	ACCAACAGGAGGACAAACCC	60.885	59.815	199
	c24104_g3_i8_ssr1065	gca	7	GTTTGCAAATAATCCGCGGC	CCTGATATTGGCGGCATTGC	59.079	60.039	129
	c18107_g1_i1_ssr2985	tgg	8	AACCAGCCTCTACCAAAGCC	TGCCTACACCGAAACGAACC	59.962	60.601	167
	c19479_g3_i1|m.30171_ssr622	cac	7	TGGCTTCCTATCCAACCAAGG	CAGCACGTCTCATCACTTGG	59.715	58.926	175
	c24353_g1_i1_ssr1582	tgt	7	CAATTGATACCACGAGCCAGC	TACAGAGCATTGTACGAGGG	59.668	56.751	190
	c25925_g1_i1|m.30881_ssr881	aga	7	GCAGGATGAGAAAGCGTTTGG	GATCTTCCTGCTTAAGACGCC	60.136	58.794	188
	c23519_g3_i1|m.2793_ssr104	tgg	7	AGCTCCAGCCATGTTCTTCC	CGAATTCGGGTGCATTTGGC	60.035	60.802	194
	c26720_g1_i1_ssr3399	tca	7	CCATCCTCCTCATTCTCGCC	AATAGCAGTGGCATGACGGG	59.965	60.464	143
	c14079_g1_i1|m.14027_ssr73	acg	7	TCGGTTTCTCGTTTGTGGGC	CGGCATTAGAAGGCAACACG	61.162	59.903	186
	c22132_g6_i2|m.20958_ssr438	aag	7	GTTGGGAGACGAGGATGACG	TAGATACTGGGCATGCTCGG	60.179	59.031	144
	c24650_g1_i2_ssr444	tca	7	AGTTGATAACTTCTTCCTGCCC	TCCCTCATGCAGTGTCATGG	58.043	59.746	200
	c19285_g3_i1_ssr1527	ttc	7	AAGACACCGAGAAGCTCAGC	CTCGGTCGACTACTTCTCTTCC	60.038	59.648	191
	c18604_g1_i1|m.24906_ssr443	gaa	7	TGGTAACCCGGATCCAAACG	GACCTGGTAACCCGAATCCG	60.036	60.179	184
	c26802_g1_i2_ssr320	ctc	7	ACCCAGTATCCCTTCCCTCC	CTCGCTCTTTAACGCTGTCG	60.03	59.364	198
	c26832_g2_i2_ssr2425	gat	7	CTCATCGGAATCCCTGGAGG	TGGACGGTGACATCTTCTCG	59.316	59.474	140
	c25068_g5_i3_ssr2372	tgg	7	TGCTCCCTCAGGAAATCTGC	AGGTTCAAGCCCAAACAAGG	59.746	58.587	169
	c25794_g1_i3_ssr885	ctg	7	AGAGGCCTGCAATAAATGATGG	TCTTCTCCTCGATTTGCTGACC	58.772	60.094	171
	c16232_g1_i1_ssr262	tcc	7	CCTCTTCGACTCTCTCACGC	TGCATGGGATCAGAATCGGC	59.902	60.536	166
	c17520_g1_i2_ssr431	caa	7	TGGTGGTGGTTTCGACAAGG	CGTCTTTGCAAAGCCCATCG	60.465	60.455	191
	c14422_g1_i1|m.27913_ssr2613	gac	7	GAGCTCTGAGGGTCCTAACC	CAAGGATTCTTGGTCAAGCG	58.884	57.092	189
	c19206_g1_i1_ssr620	tca	7	CCAACTGCTGCTATGCTTCC	CTTGGCCAAGTGTTACGTGC	59.263	60.04	156
	c22948_g3_i2_ssr2980	cag	7	ATGTTGGAGCACCACCAGC	AGACGATGAGGAACTGCTGG	60.605	59.466	194
	c22897_g5_i3|m.13854_ssr1962	cag	7	GCCTCAAGCCCAGTCTATCC	TGACCTGTAACTCCAGAAGCC	59.892	59.376	171
	c22257_g2_i5_ssr2258	cgc	7	TCATCGGAATCATCGCCAGG	TCCCATGCCCGTGATATTGG	59.966	59.89	159
	c18368_g3_i2_ssr266	acc	7	GCTGAATGAGTGTGGTTGGC	TCCAGCAGCCAGAATTCAGG	59.758	60.035	150
	c16128_g1_i1_ssr1624	gac	7	GTGTTCAGCAAGCAGAACCG	AGGAGGTACACAACTTTCTACTGG	60.041	59.716	181
	c24104_g3_i3_ssr1065	gca	7	GTTTGCAAATAATCCGCGGC	GTTGTTGGAACAGCTGCTGG	59.079	59.969	125
	c24836_g1_i1|m.13221_ssr37	aac	7	GACAAACAGAGAGCAGTACCG	TGGTGGGATGGAATTGGTGG	58.671	59.959	141
	c20888_g3_i3_ssr1948	gac	7	ACTCTGAAAGTGGGTGGTCG	CAAGGATTCTTGGTCAAGCG	59.607	57.092	171
	c19691_g1_i2_ssr432	ggc	7	AAGCCACCAAGTTGCAGTCC	ACCACTACCGTTGTTACCGC	61.109	60.32	189
	c18106_g1_i3|m.11005_ssr1803	cac	7	TGCAGAATACACCTGGGAAGG	AGCTCCAGCCATGTTCTTCC	59.718	60.035	197
	c22705_g3_i1_ssr295	tgg	7	CCACGGCAATATGGTTCACC	CAATCAAACCAACCCGATCCC	59.262	59.524	192
	c26883_g3_i4_ssr544	ctg	7	TGACCTGTAACTCCAGAAGCC	GCCTCAAGCCCAGTCTATCC	59.376	59.892	171
	c21044_g1_i5_ssr929	ttc	7	TGGGCTTAAGAGGGCAAAGG	ATTGCCTTGATTGCTTGCGG	59.96	60.109	167
	c21123_g2_i2|m.30205_ssr1043	tgc	7	AGCTCAAGTTGGACGTCCG	CACCATAGTCACCTCCACCG	60.006	59.824	138
	c23634_g1_i1_ssr5776	aga	7	TTCCAGTTGTTTCCTTCGGG	CCACATTTGGGCCACTAACC	58.024	59.105	104
	c52677_g4_i1|m.36206_ssr35	tgc	7	TCATCTTCATCATATGCCTCTGGG	CATGGCGTGCAACATCTTCC	60.02	60.179	188
	c27371_g2_i4_ssr4471	gag	7	ACTCCTAGCCTCAGCATTTCC	CAAGACGCTCCCTTCAATGC	59.512	59.551	176
	c22672_g6_i1|m.18197_ssr282	cag	7	ACACCCGATTGTGAAGACCG	AGGATGGGCGATGATCTTGC	60.32	60.251	169
	c25860_g1_i3_ssr82	ttc	7	TTAGAGCCAGAATGCGGAGG	TCAAGACCTCACCTAGCTTCC	59.534	58.82	169
	c21907_g12_i1|m.1758_ssr1364	tga	8	CAGCGCATCAGTGAGTTACC	ACCTAACATGTCTCTTTCTCTAGC	58.998	57.785	186
	c15970_g1_i1|m.33026_ssr40	cca	7	AAGAAGCCCTACCATCCACC	GTCGGTGAGGGATTTGGAGG	59.08	60.108	161
	c20396_g2_i1|m.12162_ssr452	gaa	7	TGGTAACCCGGATCCAAACG	GACCTGGTAACCCGAATCCG	60.036	60.179	184
	c17045_g2_i1_ssr311	gcc	7	TTGGATGGCGATGCAGTACC	GTTGTACCTGTACGTGCTGC	60.464	59.212	143
	c15014_g1_i1|m.29765_ssr83	ttc	7	TCCTGCCACAGAAATGCTCC	GAAACGTTGCGAACTCGAGG	60.323	59.839	141
	c19633_g3_i1_ssr995	atg	7	CTTGGCCAAGTGTTACGTGC	CCAACTGCTGCTATGCTTCC	60.04	59.263	156
	c19913_g2_i1|m.30483_ssr33	tct	7	TCACGGAGGTTAGCTTAGCG	ACTGGAGACGAGGGTCATGG	59.545	60.973	170
	c25534_g5_i2_ssr805	att	8	CAAACTTGGCATATAACACACC	CGTTGATATGGAAGCCTGCC	55.962	59.053	132
	c16778_g3_i1_ssr202	agc	7	CCTAAAGGAGGCCATGTCGC	CATCTTTCCCAAACCGCAGC	60.816	60.109	115
	c24941_g1_i3_ssr101	aag	7	GGAGGAGGATTGATTCTTCGGG	TAGCTTGTCACAGGGTTGCC	60.224	60.251	194
	c6483_g1_i1|m.31725_ssr87	cag	7	GAAGACCGGAGACTGAAGCC	CCTTACAGAAGTAACGCGGC	60.109	59.003	148
	c19642_g6_i2|m.4238_ssr192	cag	7	ACAGTTGGGCAATCACATGG	CGAGGAAGCAGAACCAGAGG	58.74	60.108	190
	c19975_g1_i1_ssr764	att	8	TGTGCAGGTCATCATCGAGG	TTGGAAAGCAACGGGTAGGG	59.824	60.251	176
	c26044_g2_i3_ssr163	tcc	7	TACGGCCGGTTTCGATTTCC	CGAACATGAAGGAGGAGGGC	60.741	60.463	163
	c22655_g6_i1|m.26135_ssr1043	tgc	7	AGTACATTCAACATCGGGTGG	ACCGATTCTTCTCTGGTCGC	58.014	59.826	161
	c53159_g13_i1|m.36964_ssr901	gca	7	TTAGAGCCCAGGTGAATGCC	GGTAACCTCATCTTCATCACTTCG	59.744	59.194	149
	c21717_g8_i2|m.211_ssr1608	cca	7	TGTTCTTGGACTGTGAAAGACG	GCAGGGACAGGTATGACAGG	58.805	59.821	141
	c21698_g3_i6_ssr3966	ctg	7	GCTACTTCCATGGGCTGAGG	GCATCTCCGCTGCAATATGC	60.179	60.11	170
	c27486_g6_i1|m.3008_ssr918	acc	7	TGTCATCGCAGTCACATGGC	CGTTGCTTAATCGAGTCCGC	61.021	59.702	157
	c23226_g4_i1|m.32339_ssr160	caa	7	GGGACCCAACCAGAAAGAGG	GTCTCCTCGGCTGAAGAACC	59.962	60.109	193
	c21219_g1_i3_ssr76	gtt	7	GGAACAAAGGTAGCTCATTCCC	GGCCTGAGAGAAAGAGAGATGC	58.983	60.484	190
	c25582_g2_i1_ssr698	ttc	7	CAATCGTATTGCCTCACTTGG	AGGGATAAAGAGTTGGCGCC	57.319	60.107	151
	c12849_g1_i1|m.25021_ssr234	gag	7	ACCAACAGGAGGACAAACCC	TCTTCTTCAACAGCGGGTGC	59.815	60.885	199
	c20970_g2_i1_ssr529	cca	7	ATTGGCCTGAGAGATCAGCC	GCAAGTTTGGGTCCGATTCG	59.527	59.832	152
	c20290_g2_i1|m.24056_ssr189	cag	7	CACCAGTTCCAGAGGTCACC	CCCATACCCACAGCTGTTCC	59.965	60.394	200
	c27147_g10_i3_ssr1192	gac	7	GTGTTCAGCAAGCAGAACCG	AGGAGGTACACAACTTTCTACTGG	60.041	59.716	181
	c24496_g1_i2|m.11153_ssr1551	aag	8	TTGATGAGGCAGAAACGGCC	TCTTCTGCTTCCACCTCTGG	60.96	59.02	198
	c9788_g2_i1|m.8037_ssr137	tga	7	AATAGCAGTGGCATGACGGG	CCATCCTCCTCATTCTCGCC	60.464	59.965	143
	c20936_g3_i1|m.5659_ssr112	aga	7	GAGAGTGTGAAGGAGAGCGG	TGATCTGCCTCGTGGAATCG	59.828	59.897	172
	c24736_g1_i3|m.18317_ssr983	tga	7	CGGATGCTAGCTTGTTTGTGG	TCAACTCATCCATGTCCAGC	59.869	57.592	198
	c22948_g3_i1_ssr2980	cag	7	ATGTTGGAGCACCACCAGC	AGACGATGAGGAACTGCTGG	60.605	59.466	194
	c23945_g1_i1|m.15151_ssr98	ggc	7	GTTGTACCTGTACGTGCTGC	TTGGATGGCGATGCAGTACC	59.212	60.464	143
	c19498_g3_i1|m.9270_ssr37	aac	7	GACAAACAGAGAGCAGTACCG	TGGTGGGATGGAATTGGTGG	58.671	59.959	141
	c27371_g2_i5_ssr4402	gag	7	ACTCCTAGCCTCAGCATTTCC	CAAGACGCTCCCTTCAATGC	59.512	59.551	176
	c18744_g1_i2_ssr584	gat	8	CCCGAAGATGAGCCTGAAGC	TCCTCTTCTTTGCAGGTGGC	60.813	60.251	166
	c14729_g1_i3|m.24824_ssr1770	cac	7	TGCAGAATACACCTGGGAAGG	AGCTCCAGCCATGTTCTTCC	59.718	60.035	197
	c19185_g1_i1|m.7112_ssr100	acg	7	TGGCGTCGTCTTCTTCTTGC	TTGCATGACGGAGACTGAGG	60.944	59.753	142
	c24740_g1_i2|m.27368_ssr1962	cag	7	GCCTCAAGCCCAGTCTATCC	TGACCTGTAACTCCAGAAGCC	59.892	59.376	171
	c20520_g5_i1_ssr416	ctg	7	CCTCAGGTTTAAGGTAGTTTGCC	GTAGTAGCGGGAGTGGAAGC	59.243	59.897	134
	c26598_g5_i2_ssr1876	aag	7	GAGCGAGTTGAGGATAGGCC	ATACCCATGGCTCCTTCACC	59.967	59.153	168
	c21323_g10_i1_ssr2630	gct	7	AGACGATGAGGAACTGCTGG	ATGTTGGAGCACCACCAGC	59.466	60.605	194
	c8997_g2_i1_ssr897	tgg	7	AGCTCCAGCCATGTTCTTCC	TGCAGAATACACCTGGGAAGG	60.035	59.718	197
	c19226_g2_i1|m.3284_ssr122	cag	7	ATGTTACAGGCAGCACAAGC	TTGGGACCAATTGGAGGTGG	59.116	59.886	199
	c14502_g1_i1|m.6823_ssr1075	atg	7	ACTCCAGTGGTGGTAATGCC	TCATCATCCTCTTCGCCACC	59.672	59.534	115
	c18711_g1_i1_ssr2090	atc	8	GGGTGATGACTTCATTACACGC	ACTTACCAGAAGCCTACAGCC	59.648	59.444	158
	c21534_g2_i1|m.28742_ssr48	cat	7	TGATGGACTGGGAGAAACAAGG	TCTGCTTGCGGAGAATTTCC	59.96	58.547	189
	c19267_g3_i1|m.22715_ssr656	tca	7	AGTGGTTAATATAGCCATGGC	TGCTCATCATCATGTTTGGCC	55.491	59.248	192
	c16653_g1_i1|m.28098_ssr28	aag	8	GGCTTTCACTTACAGCCGGG	CGTTCTCTACGGTAGCCTGG	61.306	59.619	148
	c26226_g3_i4_ssr84	gcc	7	TTGGATGGCGATGCAGTACC	GTTGTACCTGTACGTGCTGC	60.464	59.212	143
	c24731_g3_i3|m.4043_ssr1451	gca	7	ATGCAATCTCAACAGCAGCC	AACCCTGGGTTTGTACCTGC	59.184	60.179	151
	c24294_g2_i1|m.1250_ssr800	gga	7	TCAACTTCCCACTCGAAGCC	CCGTTTCCATCGACCTCTCC	59.965	60.179	126
	c9801_g1_i1_ssr1878	ctt	7	CTTCTCCCTCATCACTCGCC	CACCAGCAAGCAAAGCACC	59.896	60.3	123
	c21342_g2_i6_ssr584	gaa	8	GATTCAGCAGCCTCTCCTCG	AAGGGAAGAACCAGTGAGGC	60.249	59.598	194
	c26219_g3_i3_ssr829	gag	7	TCACGTCGGTTCTTCTCTGG	CGTAGGGTTCATTTGTTGCCG	59.403	60.136	102
	c48916_g3_i1|m.16481_ssr772	atg	7	CTTGGCCAAGTGTTACGTGC	CCAACTGCTGCTATGCTTCC	60.04	59.263	156
	c20331_g3_i1_ssr1165	agg	7	CTCAACTCAGTGGACCAGGC	GTGCAGACCAATCTATTCCAGC	60.321	59.384	196
	c19425_g2_i2_ssr485	gat	7	CTCATCGGAATCCCTGGAGG	TGGACGGTGACATCTTCTCG	59.316	59.474	140
	c22882_g2_i1|m.827_ssr1620	cag	7	TCTTCTCCTCGATTTGCTGACC	AGAGGCCTGCAATAAATGATGG	60.094	58.772	171
	c22207_g2_i1_ssr2222	ctg	7	AACTCGTCGAAGCTCTTGGG	AAGGGCAGCAAGAACAAAGG	60.038	58.957	170
	c15937_g2_i2|m.983_ssr656	tca	7	AGTGGTTAATATAGCCATGGC	TGCTCATCATCATGTTTGGCC	55.491	59.248	192
	c13505_g3_i2|m.18695_ssr417	gat	8	CCCGAAGATGAGCCTGAAGC	TCCTCTTCTTTGCAGGTGGC	60.813	60.251	166
	c21584_g4_i1|m.22681_ssr1183	atg	7	AGCAGCAGAGAAGGAAGAGC	CGTCTTCTTCCCTCATCTCCG	59.75	59.934	146
	c26044_g3_i1_ssr1998	tcc	7	TACGGCCGGTTTCGATTTCC	AGCACTCCACTTCCAATCCG	60.741	60.036	183
	c14547_g1_i1|m.27736_ssr1803	cac	7	TGCAGAATACACCTGGGAAGG	AGCTCCAGCCATGTTCTTCC	59.718	60.035	197
	c10110_g1_i1|m.7429_ssr733	gaa	7	ATTGCCTTGATTGCTTGCGG	ATCGACTCCAGCCCAGAACC	60.109	61.618	167
	c15645_g1_i1_ssr593	tcc	7	CACAGGGTTAAGCTGCAACG	TCGACAGTGATACAGACGCC	59.762	59.549	196
	c21867_g1_i1_ssr758	acc	7	AAGTCCTGCACCTTCTGTGG	TGGTTCTGGGAATCTGGTGC	59.891	59.962	164
	c31508_g2_i1|m.32854_ssr53	cct	7	GGCAAGCGATTGAAGAGTGC	TCACGTCGGTTCTTCTCTGG	60.179	59.403	133
	c27298_g1_i1_ssr525	cct	7	ACTCCCTCAGACAGCACTCC	GCTAGCTAGCCCATGAATGC	60.903	58.836	155
	c26884_g12_i1_ssr22	gga	8	AGGTGGATGGTATGGTTTCACC	AACTTCACCTGCCTCATCGG	60.025	60.036	101
	c26721_g1_i1_ssr234	acg	7	TGGCGTCGTCTTCTTCTTGC	TTGCATGACGGAGACTGAGG	60.944	59.753	142
	c7693_g1_i1|m.23746_ssr28	gag	8	ATGGTGAGGCTTCAGTACCG	CAAACTGGGCAAGAACACCG	59.463	59.969	102
	c18533_g1_i1_ssr263	ctc	7	ACCCAGTATCCCTTCCCTCC	CTCGCTCTTTAACGCTGTCG	60.03	59.364	198
	c19624_g1_i3_ssr183	ttg	8	CGGAGCATCGGACATATAGAGG	ATCTCTTGCTCCCACACACG	59.902	60.037	100
	c17114_g1_i1_ssr252	cca	7	TGGCGATTCCGAATCAATCC	GTTCCATGGGAGGAGGAAGC	58.407	60.107	163
	c25606_g1_i3_ssr1103	gat	7	TTACCCATCAGCAAGGAGGG	TGTCATCAACATTCTCAGGGC	59.081	58.285	106
	c16339_g2_i1|m.12063_ssr298	gaa	7	AAACGACACGGAGAGGAAGG	CAGAAACCCACTTCCAATTTCCC	59.683	59.993	155
	c25341_g1_i3_ssr2170	ctg	7	AACTCGTCGAAGCTCTTGGG	AAGGGCAGCAAGAACAAAGG	60.038	58.957	170
	c15717_g1_i2_ssr1078	atg	7	TCCCTCATGCAGTGTCATGG	AGTTGATAACTTCTTCCTGCCC	59.746	58.043	200
	c17914_g1_i1|m.14109_ssr37	aac	7	GACAAACAGAGAGCAGTACCG	TGGTGGGATGGAATTGGTGG	58.671	59.959	141
	c17909_g1_i1_ssr79	agc	7	TATCAGTGGCTTCGTGTCCG	TTGCAGAGCTCAACGGTAGG	59.827	60.037	190
	c21802_g2_i1_ssr954	aga	7	CACGGTCCTATGGCTATGGC	AACCGAAGATCACGTCCACC	60.321	60.038	184
	c47019_g3_i1|m.23339_ssr33	ggc	8	GGGCATGTTTCGTTTGCTGG	AACTAAACCACCGGTGACCC	60.667	59.891	159
	c20554_g2_i1|m.11622_ssr1237	cac	7	TGGCTTCCTATCCAACCAAGG	CAGCACGTCTCATCACTTGG	59.715	58.926	175
	c23041_g1_i1_ssr830	gat	7	CTGTCGTTCGAGTCCGATGG	GGAAGGTCAGGATGAAGCCG	60.524	60.463	164
	c25577_g1_i5_ssr2114	ctc	7	TCCTCGGCAAGAACCTTTCC	GAGAGACGTGATGGGTGAGG	59.964	59.542	197
	c27949_g3_i2|m.22919_ssr141	cag	7	GGCGATTTCCTACTCTCTCTCC	CATCCAGTGGTGCAAATCGC	59.705	60.179	153
	c20674_g2_i1_ssr1614	gga	7	CTTCTTCTCCAGCTCCTCGG	ATCCTACTCAAGGCCAACGC	59.541	60.108	170
	c24894_g4_i1|m.21198_ssr98	ggc	7	GTTGTACCTGTACGTGCTGC	TTGGATGGCGATGCAGTACC	59.212	60.464	143
	c20335_g2_i2_ssr293	atg	7	TTCCCAAAGCTACGACTCGG	CCATCCTCCTCATTCTCGCC	59.754	59.965	156
	c20925_g5_i1|m.22817_ssr1260	aag	7	AGGCGCCTCCTATATCAAAGC	CTGACTGTTTGGCAGCAGC	59.997	59.715	170
	c25371_g1_i3_ssr603	ttc	7	TGGTGGTGCCATTGATAGTGG	AAATCCAAACGCTTTCCGC	60.341	57.51	196
	c22196_g1_i2_ssr1169	gca	8	GTTTGCAAATAATCCGCGGC	AGACTGTAGCGGTGAAGTGG	59.079	59.396	133
	c12203_g1_i1_ssr204	ttc	7	TCCTGCCACAGAAATGCTCC	GAAACGTTGCGAACTCGAGG	60.323	59.839	141
	c12266_g2_i1_ssr68	cat	7	ACAATAGCCAGTTCATCTCG	TGAGACAAATCGAGCAACTGG	55.265	58.583	179
	c25534_g5_i1_ssr805	att	8	CAAACTTGGCATATAACACACC	CGTTGATATGGAAGCCTGCC	55.962	59.053	132
	c18605_g2_i1|m.28139_ssr163	cgc	7	TGAGGGCTATTGTTCCTGCG	TCAGCTCCTCCACATTCACC	60.108	59.385	165
	c14846_g1_i1_ssr1937	cgt	7	TTGCATGACGGAGACTGAGG	TGGCGTCGTCTTCTTCTTGC	59.753	60.944	142
	c17573_g3_i1|m.3053_ssr339	tct	7	TCCGCAACATCCTCTTCACC	TGGTCGTCGACAAAGTCTCC	60.036	59.687	166
	c17459_g1_i1|m.5524_ssr772	atg	7	CTTGGCCAAGTGTTACGTGC	CCAACTGCTGCTATGCTTCC	60.04	59.263	156
	c29581_g5_i1|m.30680_ssr313	aag	7	TCGGATGAAGACGAAGATGG	TGCCACAGCATCCACATCC	57.129	60.379	178
	c20224_g2_i1|m.449_ssr56	gca	7	AAGGGCAGCAAGAACAAAGG	AACTCGTCGAAGCTCTTGGG	58.957	60.038	170
	c18324_g4_i1_ssr236	gaa	7	CCACAATGCCGACAAAGCC	CTGCACCCATCTTGGAAAGC	60.081	59.471	199
	c16532_g1_i2|m.3462_ssr234	gag	7	ACCAACAGGAGGACAAACCC	TCTTCTTCAACAGCGGGTGC	59.815	60.885	199
	c22830_g2_i2|m.3893_ssr1053	aac	8	ACAAATAGCAGCAGCAATGC	GCCATAGAGAGAAGGGACGC	57.711	59.967	198
	c21305_g1_i1|m.9723_ssr189	gaa	7	AAATCCAAACGCTTTCCGC	TGGTGGTGCCATTGATAGTGG	57.51	60.341	196
	c24339_g6_i1|m.23346_ssr55	atc	7	ACCGGTGTTTATATATGTGCC	CTGTCGTTCGAGTCCGATGG	55.819	60.524	128
	c27147_g10_i2_ssr1083	gac	7	GTGTTCAGCAAGCAGAACCG	AGGAGGTACACAACTTTCTACTGG	60.041	59.716	181
	c23793_g4_i1_ssr2078	ttc	7	TCACAGGGTTTGAGGATGGG	TTCCGATCTCTTCGCGAACG	59.302	60.523	137
	c15389_g1_i2|m.128_ssr202	ctg	7	GAGCCAGCAAGAAACAACGG	TTTGGTAGAAGGCCGATCCG	60.04	59.823	180
	c20304_g1_i2_ssr90	aac	7	GACAAACAGAGAGCAGTACCG	TGGTGGGATGGAATTGGTGG	58.671	59.959	141
	c21990_g13_i4_ssr693	gaa	7	TCCGTCCACATCTTCATCCC	CTCTTGCCATTCGATCTCGC	59.169	59.142	176
	c23590_g1_i1_ssr453	gca	7	CACAATTGGCAACGGCTAGG	CGGCAGTGGCATTTAGAAGC	59.829	59.901	165
	c25813_g8_i1_ssr217	gct	7	TCTGACCGAGAACCAACAGC	ACAGAGAGCTGCAGAAAGCC	59.966	60.321	116
	c6143_g1_i2|m.32258_ssr375	caa	7	TGGTGGTGGTTTCGACAAGG	CGTCTTTGCAAAGCCCATCG	60.465	60.455	191
	c19798_g2_i3_ssr491	ggt	7	CGTTGCTTAATCGAGTCCGC	TGTCATCGCAGTCACATGGC	59.702	61.021	157
	c15768_g5_i1|m.23445_ssr184	ctg	7	GAGCCAGCAAGAAACAACGG	TTTGGTAGAAGGCCGATCCG	60.04	59.823	180
	c19723_g2_i1|m.23665_ssr203	aga	7	TCGCTGGAGAAGACATGTCG	TCTTCTGTGTTCAGCGCTGG	59.829	60.601	157
	c27346_g2_i1_ssr486	gac	7	AGGGATGACAAGGGCAAAGG	AGCTGAATGGGACGAAGGC	59.96	60.078	200
	c16692_g1_i1|m.2400_ssr203	ttc	8	CACTGGTGTCTCAAGAGGCC	GATTCAGCAGCCTCTCCTCG	60.321	60.249	168
	c16038_g1_i1_ssr232	gga	7	TGCATGGGATCAGAATCGGC	CTTCAGCTTGTGCCGGATCC	60.536	61.372	154
	c24413_g3_i3_ssr213	aag	7	AGGCTTTCACTTACAGCCGG	TCACAGGGTTTGAGGATGGG	60.322	59.302	121
	c19124_g1_i1|m.10201_ssr2232	gat	7	TCCTGTTGCTGCTACAGACG	AACTACCACCTTGGACTCGG	60.038	59.026	169
	c23049_g4_i2_ssr485	cgc	7	TGAGGGCTATTGTTCCTGCG	TCAGCTCCTCCACATTCACC	60.108	59.385	165
	c22987_g7_i1_ssr53	tct	7	ACTCGTTCACCAGCATCACC	TTGATGGGAATGAGCATGCC	60.321	58.594	113
	c10139_g1_i1|m.20649_ssr384	gac	7	AGGGATGACAAGGGCAAAGG	CAAATCGACCTCCGCTAACG	59.96	59.079	129
	c26888_g3_i2_ssr971	aag	7	AGGCGCCTCCTATATCAAAGC	CGGTTCCAACAGAGTGAAAGG	59.997	59.126	183
	c20276_g2_i1_ssr1447	gac	7	ACTCTGAAAGTGGGTGGTCG	CAAGGATTCTTGGTCAAGCG	59.607	57.092	171
	c26114_g8_i1_ssr605	aag	7	ACCACAAGCTACTGGTGTCG	TCACTCACGGACTTGAACGC	59.966	60.597	186
	c24941_g1_i2_ssr101	aag	7	GGAGGAGGATTGATTCTTCGGG	TAGCTTGTCACAGGGTTGCC	60.224	60.251	194
	c21483_g1_i1_ssr823	gat	7	AGTGGATGAGTTGCAGCTGG	TGATCGACTCTCTCAGTTGTGC	60.322	60.095	162
	c29626_g1_i1_ssr74	agt	7	ACCTCACATGCATACAGTACTACC	AAGTGTTCGACATGAGCAGC	59.9	58.848	114
	c22392_g2_i1|m.15131_ssr234	gag	7	ACCAACAGGAGGACAAACCC	TCTTCTTCAACAGCGGGTGC	59.815	60.885	199
	c5049_g1_i1|m.15310_ssr901	gca	7	TTAGAGCCCAGGTGAATGCC	GGTAACCTCATCTTCATCACTTCG	59.744	59.194	149
	c27431_g1_i1|m.11478_ssr95	cca	7	TATTGAAGCCCACCTCCAGC	GACTAACTCCTGGTCCTGCC	59.744	59.462	150
	c20324_g2_i1|m.9271_ssr35	tgg	7	GATTCATCACAGGGTGCTGC	GTAGAGCTGGTGAAGGAGGC	59.263	59.823	177
	c23538_g2_i1|m.3036_ssr35	tgg	7	GATTCATCACAGGGTGCTGC	GTAGAGCTGGTGAAGGAGGC	59.263	59.823	177
	c19042_g2_i2_ssr649	ctt	7	AAGCTTGCTCACACATGACG	AACGCATCCAAACATGTGCC	59.13	60.038	194
	c21045_g2_i3_ssr1505	gct	7	TTGCAGAGCTCAACGGTAGG	AACGGTATATGAACGGTGGG	60.037	57.392	147
	c16631_g2_i1_ssr1722	ttc	7	GAGATTGGAACGGCAAAGGC	TCTTCACCGTCTACGTCACG	59.829	59.486	157
	c21214_g5_i1|m.3367_ssr467	tca	9	TGTGGAGGCCAAGTACTATGC	CCTCCTTCTTTCCGCTCACC	59.79	60.392	194
	c17886_g1_i1|m.28877_ssr238	atg	7	TTCTCCGATTTACGCTCCGG	TCATCATCCTCTTCGCCACC	59.898	59.534	125
	c21747_g1_i5_ssr1883	cag	7	TCTTCTCCTCGATTTGCTGACC	AGAGGCCTGCAATAAATGATGG	60.094	58.772	171
	c16816_g1_i1_ssr151	cca	7	TATTGAAGCCCACCTCCAGC	GACTAACTCCTGGTCCTGCC	59.744	59.462	150
	c19659_g1_i2|m.11412_ssr83	gtt	8	TATCCATCAACTGGTCCGCG	ATCTCTTGCTCCCACACACG	59.896	60.037	132
	c5638_g1_i1|m.4654_ssr375	caa	7	TGGTGGTGGTTTCGACAAGG	CGTCTTTGCAAAGCCCATCG	60.465	60.455	191
	c26883_g3_i2_ssr544	ctg	7	TGACCTGTAACTCCAGAAGCC	GCCTCAAGCCCAGTCTATCC	59.376	59.892	171
	c13016_g1_i1|m.19529_ssr901	gca	7	TTAGAGCCCAGGTGAATGCC	GGTAACCTCATCTTCATCACTTCG	59.744	59.194	149
	c17469_g1_i1|m.26159_ssr100	acg	7	TGGCGTCGTCTTCTTCTTGC	TTGCATGACGGAGACTGAGG	60.944	59.753	142
	c17604_g1_i1_ssr652	ttg	7	CGTCTTTGCAAAGCCCATCG	TGGTGGTGGTTTCGACAAGG	60.455	60.465	191
	c13685_g2_i1|m.21371_ssr492	gat	7	CTCATCGGAATCCCTGGAGG	TGGACGGTGACATCTTCTCG	59.316	59.474	140
	c26803_g3_i2_ssr477	gaa	7	GTCGGTTGAGGATCAGAGGG	ACAAGATCGTCCTGTGTGGG	59.538	59.678	186
	c17764_g2_i4_ssr1351	ttc	7	CCCTGTCCAAGCTTCTGACC	TGTCCCAAATTCTTCCTCCC	60.322	57.101	174
	c19940_g1_i1|m.20109_ssr92	ctc	8	CGACTTGGATCTGGGTCTCG	GGGTTGGGAGGAAGCATAGG	59.899	59.816	115
	c25847_g3_i4|m.4542_ssr438	aag	7	GTTGGGAGACGAGGATGACG	TAGATACTGGGCATGCTCGG	60.179	59.031	144
	c13813_g1_i1|m.23065_ssr282	ccg	8	AACTAAACCACCGGTGACCC	GGGCATGTTTCGTTTGCTGG	59.891	60.667	159
	c23225_g8_i1|m.5924_ssr85	acc	7	AGTCCAAGGTCCATCATGGC	GGAGTTGAGGAAGCGTAGGG	59.743	59.824	161
	c26113_g2_i1_ssr171	gaa	8	CGTTCAAGACTCGTCAACAACC	TTATCGAGAACGCGTGGTCC	60.034	60.179	174
	c19798_g2_i1_ssr491	ggt	7	CGTTGCTTAATCGAGTCCGC	TGTCATCGCAGTCACATGGC	59.702	61.021	157
	c14283_g3_i1|m.1158_ssr138	agc	7	TCAACGGTTCCTTCGTACCC	TTTCTTGGCAATGTTCCGGG	59.682	59.035	107
	c16573_g2_i1|m.10966_ssr279	aag	7	GTTGGGAGACGAGGATGACG	ACTACTACCACCCACGCTGG	60.179	61.256	157
	c20920_g8_i3_ssr1630	cag	7	TGAATCAGCAACAGTTGGGC	TGTGATTGTTGCTGCACTGG	59.039	59.33	163
	c15980_g1_i1|m.24544_ssr39	tcc	7	GATTTCCGCCTCAACCATGC	TGCATGGGATCAGAATCGGC	59.899	60.536	134
	c29086_g3_i1|m.11249_ssr603	aag	7	ACCACAAGCTACTGGTGTCG	TCACTCACGGACTTGAACGC	59.966	60.597	186
	c29802_g6_i1|m.27513_ssr2856	cag	14	AGATCAACGCAGCCAGACC	AGACTGTAGCGGTGAAGTGG	60.079	59.396	165
	c22014_g2_i1|m.29631_ssr82	cca	7	TGGCGATTCCGAATCAATCC	GTTCCATGGGAGGAGGAAGC	58.407	60.107	163
	c21584_g1_i1|m.22685_ssr70	atg	7	AGTGTGATCTGCTTCGTGGG	TCATTAGTCCTTGGTTTGCCC	60.037	58.197	127
	c11079_g1_i1_ssr820	ttg	7	CGTCTTTGCAAAGCCCATCG	TGGTGGTGGTTTCGACAAGG	60.455	60.465	191
	c23112_g1_i1_ssr728	acc	7	AAGTCCTGCACCTTCTGTGG	TGGTTCTGGGAATCTGGTGC	59.891	59.962	164
	c25418_g1_i2_ssr565	ctg	7	TGACCTGTAACTCCAGAAGCC	GCCTCAAGCCCAGTCTATCC	59.376	59.892	171
	c21325_g1_i1|m.5394_ssr91	tct	7	CCGGAACTTCGACTTTGTGG	AGAGAGAGGGAAGAGGGTGC	59.134	60.325	125
	c19456_g2_i1|m.27045_ssr98	ggc	7	GTTGTACCTGTACGTGCTGC	TTGGATGGCGATGCAGTACC	59.212	60.464	143
	c22876_g2_i4_ssr1243	gtg	8	GTCGGTGAGGGATTTGGAGG	CTGTCACGTCGAGGAGTTCC	60.108	60.11	191
	c25378_g2_i2_ssr389	atc	7	TGATCGACTCTCTCAGTTGTGC	AGTGGATGAGTTGCAGCTGG	60.095	60.322	162
	c11588_g1_i1_ssr383	aga	7	TTGAAGCCTGTACTCCACGG	GAATTCGTGAGTGGTGGACG	59.68	58.932	169
	c20888_g3_i2_ssr1948	gac	8	ACTCTGAAAGTGGGTGGTCG	CCTATACGGTATTGGTGACTCCC	59.607	59.742	187
	c26832_g2_i3_ssr2211	gat	7	CTCATCGGAATCCCTGGAGG	TGGACGGTGACATCTTCTCG	59.316	59.474	140
	c24533_g3_i2|m.5433_ssr425	tgg	7	TGGTTCTGGGAATCTGGTGC	AAGTCCTGCACCTTCTGTGG	59.962	59.891	164
	c19508_g1_i2_ssr184	agg	7	TCCGCTAGATTTAAGATCTGGG	GTAGCTGATCCTTCGGTGGG	57.126	59.895	199
	c21388_g13_i2_ssr172	ttc	7	AGAGAGCGAGAAAGTAGAGCC	AACTATTGCGGGTGTCCTCG	58.979	60.108	155
	c25579_g3_i1_ssr783	cag	7	CACACTTGTCTGCAATCGGG	AGACTGTAGCGGTGAAGTGG	59.481	59.396	164
	c19056_g2_i1_ssr477	ctc	7	GAGCGTTCCTTCGACTCTCG	AAGCAGAGAACGGGATAGCG	60.522	59.897	174
	c29802_g10_i1|m.4988_ssr1262	gca	7	TTGGTCACGCATACTACGGG	AAACCCTACTTGCGCGTACC	59.826	60.671	188
	c14617_g1_i1|m.22605_ssr492	gat	7	CTCATCGGAATCCCTGGAGG	TGGACGGTGACATCTTCTCG	59.316	59.474	140
	c3122_g1_i1|m.22345_ssr381	cct	7	ACTCCCTCAGACAGCACTCC	ACATGGTTGCTGACACGAGC	60.903	61.231	133
	c21024_g6_i2_ssr416	aga	7	AGCTTCAGGATTGCGCTACG	AGCAACCTTAAACATGGAGCC	60.808	58.829	117
	c18176_g1_i1|m.32527_ssr97	ttc	7	ATTCTGACTGGCGTCGTTGG	ACCGGACATAGCAGAGATGC	60.671	59.609	166
	c19429_g1_i1_ssr181	ttc	7	CTGCACCCATCTTGGAAAGC	CTCTCACACTCAGTTCGCCC	59.471	60.389	199
	c23882_g3_i1|m.16757_ssr106	acc	8	CACCAAATTCACTTCCGCCG	TGTTAACAGTAGTCGGCGTGG	60.11	60.336	175
	c16864_g3_i1|m.16155_ssr33	cag	7	GATGACTCCTCCACCGTTGG	CATCCAGTGGTGCAAATCGC	60.108	60.179	100
	c23793_g5_i1_ssr729	ttc	7	CTCTCATGATAGAGGCGGCC	TTCCGATCTCTTCGCGAACG	59.754	60.523	184
	c21115_g4_i1|m.12668_ssr438	aag	7	GTTGGGAGACGAGGATGACG	TAGATACTGGGCATGCTCGG	60.179	59.031	144
	c23232_g6_i3_ssr1993	cag	7	GCCTCAAGCCCAGTCTATCC	TGACCTGTAACTCCAGAAGCC	59.892	59.376	171
	c24694_g2_i2|m.29474_ssr1364	tga	8	ACCCAACATTAAGGACAGCC	ATCAGGAAGTCTTGGATCCG	57.784	56.711	199
	c20780_g1_i1|m.20885_ssr1150	cac	7	TGGCTTCCTATCCAACCAAGG	CAGCACGTCTCATCACTTGG	59.715	58.926	175
	c21029_g1_i1_ssr1715	tgt	7	TGGTGGGATGGAATTGGTGG	GACAAACAGAGAGCAGTACCG	59.959	58.671	141
	c23182_g5_i1|m.23279_ssr95	aga	7	TACTTGCAATTCGAAGGGCG	ATGGAGATGAGCATGGTGGG	58.917	59.523	104
	c53604_g2_i1|m.18249_ssr385	cgg	7	TGTCTGCGGCTTCCATAAGG	TCGACTCGTTCCACAAACCC	60.108	60.25	172
	c12813_g2_i1_ssr1121	gag	7	AGTATCAAAGGCCTGGAGCG	CCCGTATATCCTCGCACTCG	59.821	59.832	156
	c18849_g2_i1_ssr473	tcg	7	CAAATCGACCTCCGCTAACG	AGGGATGACAAGGGCAAAGG	59.079	59.96	129
	c21940_g4_i1|m.18478_ssr29	cct	7	CGTAGGGTTCATTTGTTGCCG	TCACGTCGGTTCTTCTCTGG	60.136	59.403	102
	c6863_g1_i1_ssr495	ggt	7	GGGTTTGTATGTTGGCTGGC	CTGATGCACCAACACCTCCC	59.754	60.962	176
	c18285_g2_i1_ssr384	tct	7	CCACATTTGGGCCACTAACC	TTCCAGTTGTTTCCTTCGGG	59.105	58.024	104
	c17314_g1_i1|m.26005_ssr772	atg	7	CTTGGCCAAGTGTTACGTGC	CCAACTGCTGCTATGCTTCC	60.04	59.263	156
	c19870_g3_i2_ssr113	tct	7	ACCAGTCCTCAAACGATCGC	AAAGGACAGTTCTCGCACCC	60.39	60.25	173
	c30536_g1_i2|m.13110_ssr56	gca	7	AAGGGCAGCAAGAACAAAGG	AACTCGTCGAAGCTCTTGGG	58.957	60.038	170
	c23736_g4_i1_ssr283	atg	7	TTCTCCGATTTACGCTCCGG	TCATCATCCTCTTCGCCACC	59.898	59.534	125
	c23763_g3_i2_ssr200	gag	7	TCGACAGTGATACAGACGCC	CACAGGGTTAAGCTGCAACG	59.549	59.762	196
	c19262_g1_i1|m.23052_ssr35	tgg	7	GATTCATCACAGGGTGCTGC	GTAGAGCTGGTGAAGGAGGC	59.263	59.823	177
	c16919_g2_i1|m.11803_ssr1620	cag	7	TCTTCTCCTCGATTTGCTGACC	AGAGGCCTGCAATAAATGATGG	60.094	58.772	171
	c25292_g1_i2_ssr315	tca	7	TCAACTCATCCATGTCCAGC	CGGATGCTAGCTTGTTTGTGG	57.592	59.869	198
	c24113_g2_i1|m.11229_ssr722	gga	7	TCAACTTCCCACTCGAAGCC	CCGTTTCCATCGACCTCTCC	59.965	60.179	126
	c10033_g4_i1|m.1666_ssr211	gtg	7	GACCTCGGAGACCAAGAACG	TCGCCACTGCAACCATTACC	60.109	60.958	110
	c23225_g5_i1|m.5916_ssr1986	ggt	7	ACGCTTGCAGGAAAGAGACC	GGAATCTTCCTCAACTTCTCCG	60.604	58.473	193
	c11158_g1_i1|m.19187_ssr191	tac	7	TCGCGTCCAATCCTTATCCG	TGTTAACATCGTCGCGAGGC	59.968	61.074	137
	c20459_g2_i1|m.18799_ssr946	atg	7	TCCCTCATGCAGTGTCATGG	AGTTGATAACTTCTTCCTGCCC	59.746	58.043	200
	c24104_g3_i2_ssr1065	gca	7	GTTTGCAAATAATCCGCGGC	CCTGATATTGGCGGCATTGC	59.079	60.039	129
	c21599_g2_i1|m.23788_ssr107	ctc	7	CAAGACGCTCCCTTCAATGC	CGAACATGAAGGAGGAGGGC	59.551	60.463	157
	c29907_g1_i6|m.7659_ssr350	gca	7	ATGCAATCTCAACAGCAGCC	AACCCTGGGTTTGTACCTGC	59.184	60.179	151
	c19288_g2_i1|m.4712_ssr946	atg	7	TCCCTCATGCAGTGTCATGG	AGTTGATAACTTCTTCCTGCCC	59.746	58.043	200
	c23581_g4_i1_ssr366	tgg	7	TGATCAGAAACGGGTGGAGG	TCACCTCCTCCTCCATCAGC	59.387	60.689	188
	c30229_g1_i1|m.21531_ssr615	aat	8	ACACGCCTCTTATGCTCTCG	GGAAGAAGAAGAAGAGCGAGAGG	59.899	60.429	113
	c19467_g1_i1|m.10854_ssr515	tgc	8	TCACATGCCTGATCTAGTTACTGG	GGACCGAGAAACTTCCTCCG	59.9	60.109	192
	c16994_g1_i2_ssr454	acc	7	TGTCATCGCAGTCACATGGC	CGTTGCTTAATCGAGTCCGC	61.021	59.702	157
	c17347_g5_i2|m.4339_ssr656	tca	7	AGTGGTTAATATAGCCATGGC	TGCTCATCATCATGTTTGGCC	55.491	59.248	192
	c17366_g1_i1|m.963_ssr656	tca	7	AGTGGTTAATATAGCCATGGC	TGCTCATCATCATGTTTGGCC	55.491	59.248	192
	c11079_g1_i3_ssr806	ttg	7	CGTCTTTGCAAAGCCCATCG	TGGTGGTGGTTTCGACAAGG	60.455	60.465	191
	c19068_g2_i1_ssr75	cct	7	TGCAAGCGATTGAAGAGTGC	TCACGTCGGTTCTTCTCTGG	59.481	59.403	133
	c20541_g2_i4_ssr1139	cag	7	CATGGCGTGCAACATCTTCC	CACCACCAAGGAAGACTCTCC	60.179	59.997	197
	c17931_g2_i1|m.13686_ssr240	ctc	7	CAACTCCAGGATCTGCCTCG	GATGTGGTGGCTGAGAATGG	60.179	58.613	186
	c15867_g1_i1_ssr1589	cga	7	TGCACAGAGGTTTGGATCCG	TTCACGGAGATGGTTGGTGG	60.322	59.964	184
	c8137_g1_i1_ssr790	gaa	7	GAGGTAGTGGTGGCATTTGC	AGAATCTGCTGAATCTCCTCCC	59.189	59.295	190
	c18587_g2_i1_ssr1046	gag	8	TTGTATTGATCTCGCAGCGC	CTGTGATGGTGCTGTGAACG	59.07	59.486	167
	c18349_g1_i1|m.27175_ssr327	ggc	7	AAGCCACCAAGTTGCAGTCC	ACCACTACCGTTGTTACCGC	61.109	60.32	189
	c18545_g1_i2_ssr481	gca	7	CACAATTGGCAACGGCTAGG	CGGCAGTGGCATTTAGAAGC	59.829	59.901	165
	c12361_g1_i1|m.21875_ssr529	gca	7	TTAGAGCCCAGGTGAATGCC	GGTAACCTCATCTTCATCACTTCG	59.744	59.194	149
	c19420_g5_i2|m.24978_ssr104	ctc	7	CGCTTCGCAACTTCTACTGC	GGAGGTAGTGGTTGCGATGG	59.906	60.462	120
	c18250_g2_i1|m.1573_ssr66	cca	7	AGATCCAGAAGCTACGTGAGG	TGATCAGAAACGGGTGGAGG	58.972	59.387	182
	c19686_g1_i2|m.16042_ssr426	caa	8	TACATGAGATCCACCGCAGC	ACCGACTCGAATACCATGGG	59.895	59.249	122
	c14_g1_i1|m.32664_ssr901	gca	7	TTAGAGCCCAGGTGAATGCC	GGTAACCTCATCTTCATCACTTCG	59.744	59.194	149
	c43112_g1_i1|m.3250_ssr2232	gat	7	TCCTGTTGCTGCTACAGACG	AACTACCACCTTGGACTCGG	60.038	59.026	169
	c25371_g1_i5_ssr603	ttc	7	TGGTGGTGCCATTGATAGTGG	AAATCCAAACGCTTTCCGC	60.341	57.51	196
	c21713_g5_i1|m.6274_ssr570	tct	7	TCCGCAACATCCTCTTCACC	TGGTCGTCGACAAAGTCTCC	60.036	59.687	166
	c11079_g1_i2_ssr864	ttg	7	CGTCTTTGCAAAGCCCATCG	TGGTGGTGGTTTCGACAAGG	60.455	60.465	191
	c7564_g1_i1_ssr1350	gga	7	TGCATGGGATCAGAATCGGC	CCTCTTCGACTCTCTCACGC	60.536	59.902	166
	c22765_g15_i1|m.1446_ssr595	agg	7	CTCAACTCAGTGGACCAGGC	GTGCAGACCAATCTATTCCAGC	60.321	59.384	196
	c21014_g1_i2|m.5378_ssr101	tgc	7	TTGATGTTGGTGTCGAGGGC	GGAATTGCCATGCCTAAGGC	60.605	59.61	184
	c17787_g1_i2_ssr1426	cac	7	TGCAGAATACACCTGGGAAGG	AGCTCCAGCCATGTTCTTCC	59.718	60.035	197
	c22190_g2_i6|m.19126_ssr1209	gaa	7	GAGGAAGCGTAAAGAGAGGAGG	GTTTCCCTCCTAGTGCGACC	59.9	60.108	192
	c26888_g2_i1_ssr1127	ctt	7	TAGATACTGGGCATGCTCGG	GTTGGGAGACGAGGATGACG	59.031	60.179	144
	c3549_g1_i1_ssr279	ggt	7	TGGACGTGATGGGTATTGGC	ACAATGCAAGTCCACACAGC	60.107	59.33	109
	c18065_g1_i1_ssr570	gcg	7	AAAGTGGAGGTGGGTACAGC	TCCTCTAGCTCCTCCAGTCC	59.599	59.446	153
	c21291_g2_i1|m.21102_ssr73	acc	7	AGTCCAAGGTCCATCATGGC	GGAGTTGAGGAAGCGTAGGG	59.743	59.824	161
	c13577_g4_i1|m.10983_ssr137	ttc	7	ACTGATTCAGAACTCGGCCG	CAACACTCTGCCTCTCCTCC	60.109	59.751	191
	c22905_g1_i1|m.15404_ssr384	ggt	7	GAAGATGAATTACGGCAGCGG	TTCCAGCAAGGCCTTCATCC	59.738	60.324	148
	c22415_g5_i1|m.12335_ssr119	gga	7	TCAACTTCCCACTCGAAGCC	TCGAGAAGGGCTCCAGAAGG	59.965	60.973	159
	c22670_g2_i1|m.21749_ssr733	gaa	7	ATTGCCTTGATTGCTTGCGG	ATCGACTCCAGCCCAGAACC	60.109	61.618	167
	c17029_g3_i1_ssr768	atg	7	TGCTCATCATCATGTTTGGCC	AGTGGTTAATATAGCCATGGC	59.248	55.491	192
	c18867_g1_i1|m.32134_ssr82	cca	7	TGGCGATTCCGAATCAATCC	GTTCCATGGGAGGAGGAAGC	58.407	60.107	163
	c21478_g2_i2|m.520_ssr772	atg	7	CTTGGCCAAGTGTTACGTGC	CCAACTGCTGCTATGCTTCC	60.04	59.263	156
	c20036_g1_i1|m.8892_ssr980	tga	7	CGGATGCTAGCTTGTTTGTGG	TCAACTCATCCATGTCCAGC	59.869	57.592	198
	c14159_g1_i1|m.10225_ssr638	atc	8	ATTAGAGCACGGCACTGACG	TGATTCCAGCCTCAGAAGCC	60.459	59.746	188
	c23265_g3_i6_ssr919	tgc	7	ACAGGCCTGTAATGAGCTGC	AAAGCATGCAACGCTCATCG	60.394	60.179	175
	c24625_g3_i1|m.15146_ssr381	gaa	7	CCACAATGCCGACAAAGCC	CTACCGAGTTGCCTTCTTGG	60.081	58.273	172
	c26888_g3_i1_ssr980	aag	7	CTTGCAGAGCTCAGTCTGGG	CGGTTCCAACAGAGTGAAAGG	60.391	59.126	199
	c21094_g1_i2_ssr653	ggt	7	CAGCACGTCTCATCACTTGG	TGGCTTCCTATCCAACCAAGG	58.926	59.715	175
	c25008_g6_i1|m.7618_ssr582	aag	7	ACCACAAGCTACTGGTGTCG	ATTGAAGGTTGCGGTGGAGG	59.966	60.609	198
	c16527_g1_i1|m.16825_ssr153	caa	7	ATGCGCTAACGATCCAGACC	TGACACCTCGAGATTGTGCC	60.249	60.037	137
	c1466_g1_i1|m.12681_ssr733	gaa	7	ATTGCCTTGATTGCTTGCGG	ATCGACTCCAGCCCAGAACC	60.109	61.618	167
	c22835_g1_i1_ssr183	aac	7	TACAGAGCATTGTACGAGGG	CAATTGATACCACGAGCCAGC	56.751	59.668	190
	c24075_g11_i1|m.14194_ssr187	ctg	7	GAGCCAGCAAGAAACAACGG	TTTGGTAGAAGGCCGATCCG	60.04	59.823	180
	c14880_g1_i1|m.6665_ssr806	tca	7	GCATAACCATGGGATAACTATTACC	AGTGTGATCTGCTTCGTGGG	57.374	60.037	112
	c21891_g1_i2|m.12344_ssr113	ctc	7	ATGCAGGTTACAGATCAGCC	GTCATCCTCTTCCGGTGACC	57.661	59.824	156
	c19425_g2_i3_ssr696	gat	7	CTCATCGGAATCCCTGGAGG	TGGACGGTGACATCTTCTCG	59.316	59.474	140
	c14332_g1_i1|m.1824_ssr97	cca	8	CCAACTTCAGCTCCTCCTCC	GGTCGCAGTAATCTCCGAGG	59.748	59.969	186
	c20925_g5_i1|m.22817_ssr381	aag	7	GTTGGGAGACGAGGATGACG	ACTACTACCACCCACGCTGG	60.179	61.256	157
	c17855_g1_i1_ssr247	aat	7	TCTGGTTAGTAGCTCGCACG	TTCCAAACAGAGGCTTGTGG	59.549	58.309	101
	c27402_g2_i1_ssr157	agc	7	ACCGATTCTTCTCTGGTCGC	ACAATGCTCTCGCTACAGGG	59.826	59.823	147
	c21365_g2_i1_ssr1615	tgc	7	CAGACGGTGCCCTAATTGG	CATAGCAGCAGATGGTAGCC	58.219	58.194	200
	c24413_g3_i1_ssr213	aag	7	AGGCTTTCACTTACAGCCGG	TCACAGGGTTTGAGGATGGG	60.322	59.302	121
	c20563_g3_i3_ssr2378	ctc	9	GATGAACCTGAGCCACCACC	ACCCAATCCCAGTAGATCACC	60.678	58.872	135
	c13689_g1_i1|m.2368_ssr228	gag	7	AAGCAGAGAACGGGATAGCG	GAGCGTTCCTTCGACTCTCG	59.897	60.522	174
	c24398_g1_i1|m.29848_ssr89	acc	8	GAACCCGACACCCTCAATCC	GCAGATGCAAGAGGTGAAGC	60.393	59.549	146
	c20947_g2_i1|m.32814_ssr983	tga	7	CGGATGCTAGCTTGTTTGTGG	TCAACTCATCCATGTCCAGC	59.869	57.592	198
	c21159_g5_i1_ssr1118	ctt	7	TAGATACTGGGCATGCTCGG	GTTGGGAGACGAGGATGACG	59.031	60.179	144
	c17853_g1_i1|m.9755_ssr2613	gac	7	GAGCTCTGAGGGTCCTAACC	CAAGGATTCTTGGTCAAGCG	58.884	57.092	189
	c8602_g1_i1|m.25244_ssr128	aga	7	TACTTGCAATTCGAAGGGCG	ATGGAGATGAGCATGGTGGG	58.917	59.523	104
	c25606_g1_i2_ssr1103	gat	7	TTACCCATCAGCAAGGAGGG	TGTCATCAACATTCTCAGGGC	59.081	58.285	106
	c18483_g4_i1_ssr556	gca	7	TGAGGAGCATGATGTGAAGAGG	TGCGTAGGGAAGAATCCTGC	59.83	59.822	172
	c26023_g3_i2_ssr423	gag	7	AGATGCCTCCAAAGAAGCCC	CTCCAACCCACCTCCATTCC	60.034	60.034	170
	c18397_g1_i1|m.24240_ssr28	gag	14	ATGGTGAGGCTTCAGTACCG	CAAACTGGGCAAGAACACCG	59.463	59.969	120
	c15624_g1_i1|m.10917_ssr152	ttc	8	CACTGGTGTCTCAAGAGGCC	GATTCAGCAGCCTCTCCTCG	60.321	60.249	168
	c11526_g1_i1|m.29555_ssr152	ttc	8	CACTGGTGTCTCAAGAGGCC	GATTCAGCAGCCTCTCCTCG	60.321	60.249	168
	c21592_g2_i2|m.28194_ssr1451	gca	7	ATGCAATCTCAACAGCAGCC	AACCCTGGGTTTGTACCTGC	59.184	60.179	151
	c13881_g1_i2|m.21521_ssr375	caa	7	TGGTGGTGGTTTCGACAAGG	CGTCTTTGCAAAGCCCATCG	60.465	60.455	191
	c23265_g3_i1_ssr1231	tgc	7	AGTGATTTCTGGCCTGTGGG	AAAGCATGCAACGCTCATCG	59.961	60.179	196
	c22015_g4_i3|m.32097_ssr425	tgg	7	TGGTTCTGGGAATCTGGTGC	AAGTCCTGCACCTTCTGTGG	59.962	59.891	164
	c23193_g2_i2_ssr1575	ctg	7	AGAGGCCTGCAATAAATGATGG	TCTTCTCCTCGATTTGCTGACC	58.772	60.094	171
	c19617_g4_i3|m.16059_ssr48	cat	7	TGATGGACTGGGAGAAACAAGG	TCTGCTTGCGGAGAATTTCC	59.96	58.547	189
	c3095_g1_i1|m.12960_ssr264	caa	7	TGGTGGTGGTTTCGACAAGG	CGTCTTTGCAAAGCCCATCG	60.465	60.455	191
	c26510_g1_i2_ssr1479	gca	7	ATGCAATCTCAACAGCAGCC	AACCCTGGGTTTGTACCTGC	59.184	60.179	151
	c2785_g1_i1_ssr80	tgc	7	TTGATGTTGGTGTCGAGGGC	GGAATTGCCATGCCTAAGGC	60.605	59.61	184
	c17673_g2_i1_ssr713	ctt	7	AAGCTTGCTCACACATGACG	CCGCTATGGAAAGTGCTGGG	59.13	61.098	182
	c17830_g2_i1_ssr1805	gat	7	TCCTGTTGCTGCTACAGACG	AACTACCACCTTGGACTCGG	60.038	59.026	169
	c21529_g1_i3|m.28009_ssr310	cgt	7	AACACTGGCGAGCCTATGC	TAAGTGGGCGAGATTCGAGC	60.45	59.898	183
	c22104_g1_i1_ssr75	ttc	7	AAATGCGGAGGTTGAGAGG	TCAAGACCTCACCTAGCTTCC	57.441	58.82	160
	c25579_g3_i1_ssr581	gca	7	AAAGCATGCAACGCTCATCG	GGAGTATCTTAGGTGACCTCTGG	60.179	59.107	162
	c21703_g9_i1|m.12952_ssr351	cag	7	CACACTTGTCTGCAATCGGG	AGGATGGGCGATGATCTTGC	59.481	60.251	173
	c20929_g2_i3_ssr104	agc	7	TATCAGTGGCTTCGTGTCCG	TTGCAGAGCTCAACGGTAGG	59.827	60.037	189
	c22682_g4_i1|m.15223_ssr238	atg	7	TTCCCAAAGCTACGACTCGG	TCATCATCCTCTTCGCCACC	59.754	59.534	150
	c21178_g2_i2|m.2936_ssr2049	cag	7	GCCTCAAGCCCAGTCTATCC	TGACCTGTAACTCCAGAAGCC	59.892	59.376	171
	c30679_g2_i2|m.7950_ssr3095	tgg	7	AACCAGCCTCTACCAAAGCC	GCTCGATTTCCCTCACCTCG	59.962	60.529	137
	c22338_g2_i1|m.12838_ssr442	ctg	7	GAGCCAGCAAGAAACAACGG	TTTGGTAGAAGGCCGATCCG	60.04	59.823	180
	c19110_g1_i1_ssr1013	tga	7	TCTGCTTGCGGAGAATTTCC	TGATGGACTGGGAGAAACAAGG	58.547	59.96	189
	c27465_g1_i1|m.19772_ssr333	tcc	7	CCCTTGTCTACTCCAGTCCC	TGTAGTAAGAAACCTCGTAGGG	58.804	56.674	191
	c27109_g4_i3_ssr202	ctg	7	AGAGGCCTGCAATAAATGATGG	TCTTCTCCTCGATTTGCTGACC	58.772	60.094	171
	c26219_g3_i2_ssr832	gga	7	TCACGTCGGTTCTTCTCTGG	CCTCCAGAGAATTCGCCTCC	59.403	59.894	139
	c18293_g2_i1|m.18495_ssr449	gaa	7	TGGTAACCCGGATCCAAACG	GACCTGGTAACCCGAATCCG	60.036	60.179	184
	c21387_g2_i1_ssr942	att	7	AAACTAGGGCTGCTGCTGG	AATTAGATGCCTGCCATTCG	60.002	56.252	171
	c23004_g3_i1_ssr975	gaa	7	ATTGCCTTGATTGCTTGCGG	ATCGACTCCAGCCCAGAACC	60.109	61.618	167
	c22165_g1_i1|m.58_ssr946	atg	7	TCCCTCATGCAGTGTCATGG	AGTTGATAACTTCTTCCTGCCC	59.746	58.043	200
	c13619_g1_i1|m.9752_ssr946	atg	7	TCCCTCATGCAGTGTCATGG	AGTTGATAACTTCTTCCTGCCC	59.746	58.043	200
	c18676_g2_i1_ssr156	agc	7	ACCGATTCTTCTCTGGTCGC	AGTACATTCAACATCGGGTGG	59.826	58.014	161
	c7477_g1_i1|m.3732_ssr1803	cac	7	TGCAGAATACACCTGGGAAGG	AGCTCCAGCCATGTTCTTCC	59.718	60.035	197
	c21922_g4_i2_ssr2447	cag	7	CCCAATTCCTGCTCATGTTGG	CATCTTTCCCAAACCGCAGC	59.521	60.109	164
	c16505_g1_i1|m.16086_ssr208	ctg	7	GAGCCAGCAAGAAACAACGG	TTTGGTAGAAGGCCGATCCG	60.04	59.823	180
	c21998_g2_i2_ssr1020	tgg	7	TCCAGCAGCCAGAATTCAGG	GCTGAATGAGTGTGGTTGGC	60.035	59.758	150
	c18221_g3_i1|m.10835_ssr156	cag	7	CACACTTGTCTGCAATCGGG	AGGATGGGCGATGATCTTGC	59.481	60.251	173
	c21554_g4_i2|m.7345_ssr203	ctc	7	CAAGACGCTCCCTTCAATGC	CGAACATGAAGGAGGAGGGC	59.551	60.463	157
	c22614_g2_i1_ssr759	cca	7	ATTGGCCTGAGAGATCAGCC	GCAAGTTTGGGTCCGATTCG	59.527	59.832	152
	c14175_g1_i1|m.25593_ssr569	tgg	7	GCAGGGACAGGTATGACAGG	TGTTCAATCCTAGCTCGCCG	59.821	60.179	139
	c17010_g1_i2|m.25787_ssr80	atc	7	GTTCACCTGAGGCAGTCTCG	CAACAGTGACGCACTCATGG	60.389	59.486	195
	c15006_g1_i1|m.16140_ssr467	tca	9	TGTGGAGGCCAAGTACTATGC	CCTCCTTCTTTCCGCTCACC	59.79	60.392	194
	c27109_g4_i1_ssr202	ctg	7	AGAGGCCTGCAATAAATGATGG	TCTTCTCCTCGATTTGCTGACC	58.772	60.094	171
	c21470_g1_i1|m.27608_ssr153	caa	7	ATGCGCTAACGATCCAGACC	TGACACCTCGAGATTGTGCC	60.249	60.037	137
	c23006_g1_i2_ssr44	aga	7	GTGCGCCATATTAAGCTCTCC	TGGAGAGGAAGAGGTAGGCC	59.199	60.032	121
	c20045_g2_i1_ssr486	agc	7	TTTGGTAGAAGGCCGATCCG	GAGCCAGCAAGAAACAACGG	59.823	60.04	180
	c28415_g1_i1_ssr440	agg	7	GATTCCATGCAGCACTTGGC	CCACAAGAACAACAGCAGCC	60.179	59.969	160
	c27021_g4_i1_ssr322	gag	8	ATGGTGAGGCTTCAGTACCG	TGTCACCGACACTTCTTCGC	59.463	60.597	136
	c4365_g1_i1|m.13360_ssr1043	tgc	7	AGTACATTCAACATCGGGTGG	ACCGATTCTTCTCTGGTCGC	58.014	59.826	161
	c3085_g1_i1|m.26315_ssr228	gag	7	AAGCAGAGAACGGGATAGCG	GAGCGTTCCTTCGACTCTCG	59.897	60.522	174
	c20674_g13_i3_ssr328	cag	7	CACACTTGTCTGCAATCGGG	TGTGCCTGCAGGATGTTACG	59.481	60.673	166
	c24024_g1_i2|m.25397_ssr214	cat	7	CACACGTCTTCACTGCTTCG	AAGATTCTCCTGCACGCTCG	59.496	60.459	200
	c9945_g1_i1|m.1173_ssr946	atg	7	TCCCTCATGCAGTGTCATGG	AGTTGATAACTTCTTCCTGCCC	59.746	58.043	200
	c20808_g2_i1|m.14115_ssr1072	atg	7	TCCCTCATGCAGTGTCATGG	AGTTGATAACTTCTTCCTGCCC	59.746	58.043	200
	c17386_g1_i1|m.5858_ssr166	cgc	7	TGAGGGCTATTGTTCCTGCG	TCAGCTCCTCCACATTCACC	60.108	59.385	165
	c26077_g1_i1|m.13553_ssr558	tct	7	TGAAGCCAGCATCATCAGCC	CCGAGCTCTCAATCCACTGG	60.751	60.179	161
	c20541_g2_i6_ssr1139	cag	7	CATGGCGTGCAACATCTTCC	CACCACCAAGGAAGACTCTCC	60.179	59.997	197
	c19343_g1_i1_ssr98	ggc	7	GTTGTACCTGTACGTGCTGC	TTGGATGGCGATGCAGTACC	59.212	60.464	143
	c20957_g1_i1|m.23798_ssr73	acc	7	AGTCCAAGGTCCATCATGGC	GGAGTTGAGGAAGCGTAGGG	59.743	59.824	161
	c23337_g1_i1_ssr585	cac	7	CTGTCACGTCGAGGAGTTCC	CCGTCTAAAGCGTGTCCTCC	60.11	60.458	177
	c26226_g3_i3_ssr84	gcc	7	TTGGATGGCGATGCAGTACC	GTTGTACCTGTACGTGCTGC	60.464	59.212	143
	c23232_g6_i1_ssr2005	cag	7	GCCTCAAGCCCAGTCTATCC	TGACCTGTAACTCCAGAAGCC	59.892	59.376	171
	c22815_g2_i5_ssr796	caa	7	GCATGAATCTAAACCCGGCC	AATCGGAACCACCCAACTGG	59.331	60.251	177
	c15662_g1_i2|m.27793_ssr1039	agg	7	CTCAACTCAGTGGACCAGGC	GTGCAGACCAATCTATTCCAGC	60.321	59.384	196
	c22104_g1_i2_ssr75	ttc	7	AAATGCGGAGGTTGAGAGG	TCAAGACCTCACCTAGCTTCC	57.441	58.82	160
	c30456_g2_i4|m.28682_ssr722	gga	7	TCAACTTCCCACTCGAAGCC	TCGAGAAGGGCTCCAGAAGG	59.965	60.973	159
	c18191_g2_i1|m.15671_ssr316	cgt	7	AACACTGGCGAGCCTATGC	TAAGTGGGCGAGATTCGAGC	60.45	59.898	183
	c17819_g4_i1|m.19668_ssr1189	cac	7	TGGCTTCCTATCCAACCAAGG	CAGCACGTCTCATCACTTGG	59.715	58.926	175
	c22888_g1_i1|m.14451_ssr983	tga	7	CGGATGCTAGCTTGTTTGTGG	TCAACTCATCCATGTCCAGC	59.869	57.592	198
	c22682_g3_i2|m.15222_ssr308	tga	7	AATAGCAGTGGCATGACGGG	CCATCCTCCTCATTCTCGCC	60.464	59.965	143
	c22497_g1_i1|m.8696_ssr136	cgc	7	TGAGGGCTATTGTTCCTGCG	TCAGCTCCTCCACATTCACC	60.108	59.385	165
	c20456_g7_i4|m.19729_ssr1448	gca	7	GCAATTTCAGCAGCCCTTCC	AACCCTGGGTTTGTACCTGC	60.108	60.179	146
	c21365_g2_i4_ssr1787	tgc	7	CAGACGGTGCCCTAATTGG	CATAGCAGCAGATGGTAGCC	58.219	58.194	200
	c13897_g3_i1|m.4746_ssr381	cct	7	ACTCCCTCAGACAGCACTCC	ACATGGTTGCTGACACGAGC	60.903	61.231	133
	c17787_g1_i1_ssr2001	cac	7	TGCAGAATACACCTGGGAAGG	AGCTCCAGCCATGTTCTTCC	59.718	60.035	197
	c26802_g1_i1_ssr320	ctc	7	ACCCAGTATCCCTTCCCTCC	CTCGCTCTTTAACGCTGTCG	60.03	59.364	198
	c24161_g1_i2_ssr2119	tcc	7	TATCATCAGCCATCGCACCC	AACTACGTGAAGACCCGTGC	59.965	60.319	184
	c12203_g1_i2_ssr204	ttc	7	TCCTGCCACAGAAATGCTCC	GAAACGTTGCGAACTCGAGG	60.323	59.839	141
	c13605_g1_i1|m.22231_ssr100	acg	7	TGGCGTCGTCTTCTTCTTGC	TTGCATGACGGAGACTGAGG	60.944	59.753	142
	c52364_g9_i2|m.33572_ssr1081	ctc	8	GATGAACCTGAGCCACCACC	ACCCAATCCCAGTAGATCACC	60.678	58.872	132
	c19645_g1_i2_ssr388	gat	8	ACTTACCAGAAGCCTACAGCC	GGGTGATGACTTCATTACACGC	59.444	59.648	158
	c18305_g1_i4|m.1269_ssr107	gca	7	AAGGGCAGCAAGAACAAAGG	AACTCGTCGAAGCTCTTGGG	58.957	60.038	170
	c31273_g3_i2|m.17629_ssr731	gca	7	GTTTGCAAATAATCCGCGGC	CCTGATATTGGCGGCATTGC	59.079	60.039	129
	c21376_g1_i1|m.12257_ssr1173	act	7	ACTGAACGCTGAGAAGAGGC	ACTTGTTGATCAGGTAAGCTGG	60.038	58.321	131
	c25380_g1_i3_ssr900	gga	7	TTGATCCAATGCATGCAGGC	CCGGTTGGTACATCTGGTCC	59.538	60.108	192
	c18687_g1_i3|m.9081_ssr425	tgg	7	TGGTTCTGGGAATCTGGTGC	AAGTCCTGCACCTTCTGTGG	59.962	59.891	164
	c16520_g2_i1_ssr331	tct	7	TCGTCTCCCTGCATGTTTGG	CTGCACTTAGCCATTCCGC	60.322	59.276	134
	c21792_g7_i1_ssr254	ttc	7	ATCGAAGGGTGCGTTTAGGG	AGGGATAAAGAGTTGGCGCC	60.108	60.107	143
	c18131_g1_i1|m.26157_ssr152	ttc	8	CACTGGTGTCTCAAGAGGCC	GATTCAGCAGCCTCTCCTCG	60.321	60.249	168
	c23057_g1_i1|m.8038_ssr772	atg	7	CTTGGCCAAGTGTTACGTGC	CCAACTGCTGCTATGCTTCC	60.04	59.263	156
	c18608_g1_i4|m.6706_ssr1770	cac	7	TGCAGAATACACCTGGGAAGG	AGCTCCAGCCATGTTCTTCC	59.718	60.035	197
	c16376_g5_i2|m.1893_ssr40	agc	7	AGGCAGCACCAAATCAATACG	TTGCAATGTTCCACTGCTGC	59.255	59.968	191
	c29104_g1_i3|m.14220_ssr56	gca	7	AAGGGCAGCAAGAACAAAGG	AACTCGTCGAAGCTCTTGGG	58.957	60.038	170
	c16496_g2_i1_ssr59	aat	7	ACAAGTAGCTTCGGATATCGG	TCAAGCTTCCCTTCAAGGTCC	57.355	59.926	184
	c9944_g1_i1_ssr1299	gat	7	CGACAGTGCTGTGTTGTTGG	TCATTACGAGCCTTACCACC	59.972	57.026	200
	c20084_g2_i1_ssr281	acg	7	TGGCGTCGTCTTCTTCTTGC	TTGCATGACGGAGACTGAGG	60.944	59.753	142
	c19364_g2_i1|m.29818_ssr402	gag	7	AGTATCAAAGGCCTGGAGCG	CCCGTATATCCTCGCACTCG	59.821	59.832	156
	c25421_g6_i1_ssr302	gca	7	AAGGGCAGCAAGAACAAAGG	AACTCGTCGAAGCTCTTGGG	58.957	60.038	170
	c16286_g3_i1|m.25494_ssr1333	aag	8	GGACATTGTTTGGACCTGGC	TTATCGAGAACGCGTGGTCC	59.397	60.179	108
	c26471_g4_i1_ssr71	cca	7	AGTAGCTAACCTGCAAGCCC	GTATGAGTTGCCCACCGAGG	59.747	60.462	104
	c16324_g2_i1|m.3823_ssr293	tga	7	AATAGCAGTGGCATGACGGG	CCATCCTCCTCATTCTCGCC	60.464	59.965	143
	c20135_g6_i3_ssr1598	tcc	8	TCGAGAAGGGCTCCAGAAGG	CATAGGGTGGATGGTACGGC	60.973	59.965	175
	c17787_g1_i3_ssr1968	cac	7	TGCAGAATACACCTGGGAAGG	AGCTCCAGCCATGTTCTTCC	59.718	60.035	197
	c21832_g1_i3|m.113_ssr130	agg	7	AACTACGTGAAGACCCGTGC	TATCATCAGCCATCGCACCC	60.319	59.965	184
	c15817_g1_i1_ssr668	tac	7	AAGTGTTCGACATGAGCAGC	ACCTCACATGCATACAGTACTACC	58.848	59.9	114
	c22876_g2_i1_ssr1232	gtg	8	TTCTGAGGAATTGGGCTGCG	CTCCGACTCCGATAACAGCC	60.678	59.969	168
	c18711_g1_i2_ssr1772	atc	8	GGGTGATGACTTCATTACACGC	ACTTACCAGAAGCCTACAGCC	59.648	59.444	158
	c21657_g2_i1|m.17261_ssr1620	cag	7	TCTTCTCCTCGATTTGCTGACC	AGAGGCCTGCAATAAATGATGG	60.094	58.772	171
	c16711_g5_i1|m.983_ssr549	cag	7	TCAACATCAGAGGCAGCAGG	ATTTGCGGCTGATGTTGAGG	60.036	59.187	189
	c20272_g6_i2|m.10764_ssr656	tca	7	AGTGGTTAATATAGCCATGGC	TGCTCATCATCATGTTTGGCC	55.491	59.248	192
	c26966_g3_i1_ssr4123	aga	7	CCGAGCTCTCAATCCACTGG	CTTCCTTTCATCTACCTCTACC	60.179	55.09	163
	c20135_g6_i1_ssr1609	tcc	8	TCGAGAAGGGCTCCAGAAGG	CATAGGGTGGATGGTACGGC	60.973	59.965	175
	c21045_g2_i5_ssr1413	gct	7	TTGCAGAGCTCAACGGTAGG	AACGGTATATGAACGGTGGG	60.037	57.392	147
	c12114_g2_i1|m.17416_ssr295	cac	7	CTGATGCACCAACACCTCCC	GGGTTTGTATGTTGGCTGGC	60.962	59.754	176
	c18520_g3_i1_ssr393	cac	7	CAATTCCCAGACTCTCCGCC	GTAGGATAGTGTGGCGTCGG	60.463	59.97	167
	c18231_g11_i1|m.6879_ssr946	atg	7	TCCCTCATGCAGTGTCATGG	AGTTGATAACTTCTTCCTGCCC	59.746	58.043	200
	c16506_g5_i1|m.19090_ssr1201	cac	7	TGGCTTCCTATCCAACCAAGG	CAGCACGTCTCATCACTTGG	59.715	58.926	175
	c18041_g1_i1_ssr779	atg	7	TGCTCATCATCATGTTTGGCC	AGTGGTTAATATAGCCATGGC	59.248	55.491	192
	c21342_g2_i9_ssr204	aga	8	ATCACACCCAACACAATCCC	AAGGGAAGAACCAGTGAGGC	58.077	59.598	176
	c15805_g2_i1|m.17415_ssr138	agc	7	TCAACGGTTCCTTCGTACCC	TTTCTTGGCAATGTTCCGGG	59.682	59.035	107
	c15495_g2_i1|m.18980_ssr100	acg	7	TGGCGTCGTCTTCTTCTTGC	TTGCATGACGGAGACTGAGG	60.944	59.753	142
	c29850_g1_i2|m.3847_ssr1593	cag	7	TCTTCTCCTCGATTTGCTGACC	AGAGGCCTGCAATAAATGATGG	60.094	58.772	171
	c22447_g3_i1_ssr56	tta	7	GCTACTCCTACTGCTGTCGC	TCAGATCTCAGAGCTAGAAGAAGC	60.249	59.42	158
	c22804_g1_i1_ssr77	agg	7	TCCTCTGCGAAGAGAACACG	GAGTCCATCCCAACGCTACC	59.759	60.179	187
	c21505_g5_i2|m.7500_ssr3083	tgg	8	AACCAGCCTCTACCAAAGCC	TATTGAAGCCCACCTCCAGC	59.962	59.744	126
	c2241_g1_i2|m.7827_ssr87	cag	7	GAAGACCGGAGACTGAAGCC	CCTTACAGAAGTAACGCGGC	60.109	59.003	148
	c24159_g1_i1_ssr198	aat	7	CAATCGGCAGCAAAGCTACC	TCATACGGCTGGTTGATGGC	59.901	60.464	179
	c26955_g1_i1_ssr62	tcc	7	CAACTGCCCAAGTCAACTGG	GATTCCATGCAGCACTTGGC	59.33	60.179	173
	c27055_g3_i1_ssr1330	gaa	7	GAGGTAGTGGTGGCATTTGC	AGAATCTGCTGAATCTCCTCCC	59.189	59.295	190
	c23119_g15_i3|m.2468_ssr62	gaa	7	TCCGTCCACATCTTCATCCC	CTCTTGCCATTCGATCTCGC	59.169	59.142	176
	c21341_g2_i2_ssr1813	aag	7	GAGCGAGTTGAGGATAGGCC	ATACCCATGGCTCCTTCACC	59.967	59.153	168
	c6884_g1_i2_ssr1095	ttg	7	CGTCTTTGCAAAGCCCATCG	TGGTGGTGGTTTCGACAAGG	60.455	60.465	191
	c17604_g1_i2_ssr1159	ttg	7	CGTCTTTGCAAAGCCCATCG	TGGTGGTGGTTTCGACAAGG	60.455	60.465	191
	c40609_g4_i1|m.17796_ssr228	gag	7	AAGCAGAGAACGGGATAGCG	GAGCGTTCCTTCGACTCTCG	59.897	60.522	174
	c23954_g8_i1|m.29705_ssr130	agg	7	AACTACGTGAAGACCCGTGC	TATCATCAGCCATCGCACCC	60.319	59.965	184
	c4872_g1_i1|m.3598_ssr1280	gca	7	TTGGTCACGCATACTACGGG	AAACCCTACTTGCGCGTACC	59.826	60.671	188
	c7716_g1_i1|m.23758_ssr83	ttc	7	TCCTGCCACAGAAATGCTCC	GAAACGTTGCGAACTCGAGG	60.323	59.839	141
	c26124_g1_i3|m.8105_ssr308	tga	7	AATAGCAGTGGCATGACGGG	CCATCCTCCTCATTCTCGCC	60.464	59.965	143
	c23873_g1_i1|m.22628_ssr1150	cac	7	TGGCTTCCTATCCAACCAAGG	CAGCACGTCTCATCACTTGG	59.715	58.926	175
	c8465_g1_i1|m.5_ssr492	gat	7	CTCATCGGAATCCCTGGAGG	TGGACGGTGACATCTTCTCG	59.316	59.474	140
	c11310_g2_i2_ssr147	cct	7	CCCGTATATCCTCGCACTCG	AGTATCAAAGGCCTGGAGCG	59.832	59.821	156
	c21486_g3_i1_ssr3366	tct	7	ATCACCCATGTGCATCTCGC	AAGAAATTCACTCAAGGAGGG	60.817	55.48	193
	c17923_g4_i1_ssr181	atc	7	TGGACGGTGACATCTTCTCG	CTCATCGGAATCCCTGGAGG	59.474	59.316	140
	c17011_g2_i1_ssr62	agg	7	TCCTCTGCGAAGAGAACACG	GAGTCCATCCCAACGCTACC	59.759	60.179	187
	c21521_g7_i1|m.12038_ssr226	aga	7	TTCGGATGTGGATGCTGTGG	CGGTTGCTAGGTGTCTCAGG	60.393	60.109	185
	c29086_g1_i2|m.11252_ssr438	aag	7	GTTGGGAGACGAGGATGACG	TAGATACTGGGCATGCTCGG	60.179	59.031	144
	c20674_g13_i1_ssr328	cag	7	CACACTTGTCTGCAATCGGG	CCCATACCCACAGCTGTTCC	59.481	60.394	154
	c25825_g4_i1|m.29796_ssr2613	gac	7	GAGCTCTGAGGGTCCTAACC	CAAGGATTCTTGGTCAAGCG	58.884	57.092	189
	c19887_g2_i1|m.29875_ssr55	aag	7	CTTGTCGAGTTGTGGTTGTGG	CAAGACCTGCCCTAGTGACC	59.669	59.749	180
	c24271_g1_i2_ssr3150	ggt	7	AGAGCGAGAAGAGGAGGAGG	TTCAGTCTGAACTTGTGTACC	60.107	55.493	118
	c19141_g2_i2|m.12778_ssr2367	cag	7	ATGTTGGAGCACCACCAGC	AGACGATGAGGAACTGCTGG	60.605	59.466	194
	c25991_g2_i2_ssr1711	tat	8	ACTTTACAGCTTGAAGTGTGAGC	ACGACTTTCCAAACGAAGGG	59.438	58.41	187
	c20932_g1_i1|m.12628_ssr218	aga	7	TCGCTGGAGAAGACATGTCG	TCTTCTGTGTTCAGCGCTGG	59.829	60.601	157
	c21443_g4_i2_ssr821	tcc	7	TATCATCAGCCATCGCACCC	AACTACGTGAAGACCCGTGC	59.965	60.319	184
	c20276_g2_i2_ssr1447	gac	7	ACTCTGAAAGTGGGTGGTCG	CAAGGATTCTTGGTCAAGCG	59.607	57.092	171
	c22758_g1_i2_ssr1558	gct	7	TTGCAGAGCTCAACGGTAGG	AACGGTATATGAACGGTGGG	60.037	57.392	147
	c19381_g1_i1|m.22355_ssr308	tga	7	AATAGCAGTGGCATGACGGG	CCATCCTCCTCATTCTCGCC	60.464	59.965	143
	c24883_g3_i1|m.8367_ssr56	gca	7	AAGGGCAGCAAGAACAAAGG	AACTCGTCGAAGCTCTTGGG	58.957	60.038	170
	c29203_g2_i1|m.9692_ssr327	ggc	7	AAGCCACCAAGTTGCAGTCC	ACCACTACCGTTGTTACCGC	61.109	60.32	189
	c54251_g1_i2|m.17521_ssr130	agg	7	AACTACGTGAAGACCCGTGC	TATCATCAGCCATCGCACCC	60.319	59.965	184
	c26435_g5_i1_ssr75	ttc	7	AAATGCGGAGGTTGAGAGG	TCAAGACCTCACCTAGCTTCC	57.441	58.82	160
	c21300_g1_i1|m.1078_ssr87	gaa	7	TCCTATGGCTCCGGCTTTCG	GGAGTAGGAACCGAAGTCCC	62.028	59.177	199
	c25960_g1_i1|m.4332_ssr155	ctc	7	ACCCAGTATCCCTTCCCTCC	CTCGCTCTTTAACGCTGTCG	60.03	59.364	198
	c21028_g4_i1_ssr531	tga	7	AATAGCAGTGGCATGACGGG	CCATCCTCCTCATTCTCGCC	60.464	59.965	143
	c21044_g1_i2_ssr724	ttc	7	TGGGCTTAAGAGGGCAAAGG	ATTGCCTTGATTGCTTGCGG	59.96	60.109	167
	c18887_g2_i2_ssr1862	cag	7	GCCTCAAGCCCAGTCTATCC	TGACCTGTAACTCCAGAAGCC	59.892	59.376	171
	c18680_g2_i1|m.13056_ssr35	tgg	7	GATTCATCACAGGGTGCTGC	GTAGAGCTGGTGAAGGAGGC	59.263	59.823	177
	c20445_g2_i2_ssr929	acc	7	AAGTCCTGCACCTTCTGTGG	TGGTTCTGGGAATCTGGTGC	59.891	59.962	164
	c21547_g3_i1_ssr810	aga	7	AGAGCTGCAGATTTCGAGGG	TGGAGAGGAAGAGGTAGGCC	59.822	60.032	147
	c21742_g11_i1_ssr841	acc	7	AAGTCCTGCACCTTCTGTGG	TGGTTCTGGGAATCTGGTGC	59.891	59.962	164
	c17992_g1_i1_ssr328	agc	7	TCAACGGTTCCTTCGTACCC	TTTCTTGGCAATGTTCCGGG	59.682	59.035	107
	c9802_g1_i1|m.5046_ssr28	gag	9	ATGGTGAGGCTTCAGTACCG	CAAACTGGGCAAGAACACCG	59.463	59.969	105
	c3456_g1_i1_ssr650	tca	9	TGTGGAGGCCAAGTACTATGC	CCTCCTTCTTTCCGCTCACC	59.79	60.392	194
	c53759_g5_i3|m.13712_ssr425	tgg	7	TGGTTCTGGGAATCTGGTGC	AAGTCCTGCACCTTCTGTGG	59.962	59.891	164
	c12040_g2_i1|m.20201_ssr28	aag	8	GGCTTTCACTTACAGCCGGG	CGTTCTCTACGGTAGCCTGG	61.306	59.619	148
	c26439_g2_i1|m.8022_ssr901	gca	7	TTAGAGCCCAGGTGAATGCC	GGTAACCTCATCTTCATCACTTCG	59.744	59.194	149
	c18849_g1_i1_ssr283	acg	8	ATCCGAACAAGACGACACCG	CGTGGTGGTCTCACTCTTCC	60.388	60.038	190
	c17700_g3_i2_ssr1113	tca	7	TCATTAGTCCTTGGTTTGCCC	AGTGTGATCTGCTTCGTGGG	58.197	60.037	127
	c2303_g1_i1|m.10237_ssr37	aga	7	GTGCGCCATATTAAGCTCTCC	CCCTGTCCAAGCTTCTGACC	59.199	60.322	182
	c26025_g1_i5_ssr1017	gta	7	TGTTAACATCGTCGCGAGGC	TCGCGTCCAATCCTTATCCG	61.074	59.968	137
	c21210_g2_i1_ssr261	atc	7	TGATCGACTCTCTCAGTTGTGC	AGTGGATGAGTTGCAGCTGG	60.095	60.322	162
	c24394_g3_i1|m.18644_ssr249	aag	7	TCACATTCGGACTCTCTACC	CCTCTCCCACCTTACAACCC	56.093	59.381	199
	c14514_g1_i1|m.15362_ssr138	tcc	7	TCGCTATGTGCTCTGCTATGG	TGCCCATTGGTAGTCAGACC	60	59.382	172
	c16682_g1_i2_ssr48	aac	7	CAACCAAACAAAGGCGACGG	CTCGTTCGAGTAAGCCTCCC	60.594	59.899	100
	c21698_g3_i1_ssr2553	ctg	7	GCTACTTCCATGGGCTGAGG	GCATCTCCGCTGCAATATGC	60.179	60.11	170
	c8023_g1_i1_ssr401	caa	7	TGGTGGTGGTTTCGACAAGG	CGTCTTTGCAAAGCCCATCG	60.465	60.455	191
	c29925_g3_i1|m.7077_ssr21	cga	7	TTTCCCAGAAGAGGACCC	TGTTCGTAGCCGCCATTGC	55.316	61.395	151
	c30242_g1_i3|m.34640_ssr130	agg	7	AACTACGTGAAGACCCGTGC	TATCATCAGCCATCGCACCC	60.319	59.965	184
	c20070_g1_i1_ssr2030	tgc	7	ACATGGCGGTGACATTCTGG	AAAGCATGCAACGCTCATCG	60.678	60.179	147
	c21044_g1_i3_ssr1217	ttc	7	ATCGACTCCAGCCCAGAACC	ATTGCCTTGATTGCTTGCGG	61.618	60.109	167
	c23127_g1_i1_ssr119	aga	7	AAGGTGTGGCATTCGTCTCG	TCGAACAAGTTAGAGTCGGTGG	60.671	60.031	175
	c24118_g1_i2_ssr248	cat	7	TGCTAAGACCACACTGACTGC	ATTCTGCACTTGCTCCTCCC	60.27	60.035	168
	c22903_g6_i3_ssr2235	tcc	7	CACAATCACCTGCTGCAGC	GTCCCAGTCAAGGAAGGTGG	59.788	59.963	200
	c25606_g2_i1_ssr91	ttg	8	TGAAGCTGTTGGTAAAGCAGG	CTTAGCTCCGAACGCTCAGG	58.77	60.527	173
	c23634_g1_i8_ssr5776	aga	7	TTCCAGTTGTTTCCTTCGGG	CCACATTTGGGCCACTAACC	58.024	59.105	104
	c17909_g1_i3_ssr79	agc	7	TATCAGTGGCTTCGTGTCCG	TTGCAGAGCTCAACGGTAGG	59.827	60.037	190
	c11310_g2_i1_ssr147	cct	7	CCCGTATATCCTCGCACTCG	AGTATCAAAGGCCTGGAGCG	59.832	59.821	156
	c23059_g4_i2|m.15260_ssr132	tcc	7	ATCCTACTCAAGGCCAACGC	CTTCTTCTCCAGCTCCTCGG	60.108	59.541	170
	c18176_g3_i1|m.18769_ssr513	gat	7	TCCTGTTGCTGCTACAGACG	AACTACCACCTTGGACTCGG	60.038	59.026	169
	c24562_g1_i2_ssr526	cag	7	ACACCCGATTGTGAAGACCG	AGCCTGTGAAATGCTCGTCG	60.32	61.016	193
	c13908_g1_i1|m.10580_ssr2286	gac	7	GAGCTCTGAGGGTCCTAACC	CAAGGATTCTTGGTCAAGCG	58.884	57.092	189
	c18073_g1_i1|m.7932_ssr980	tga	7	CGGATGCTAGCTTGTTTGTGG	TCAACTCATCCATGTCCAGC	59.869	57.592	198
	c14538_g1_i3|m.2490_ssr80	cct	7	TGCAAGCGATTGAAGAGTGC	TCACGTCGGTTCTTCTCTGG	59.481	59.403	133
	c24107_g1_i1_ssr560	ggt	7	TTTCCTCAGGGTCGTCATCC	TCCCGGGCCAAGAATTATGC	59.097	60.467	188
	c817_g1_i1|m.21478_ssr155	ctc	7	ACCCAGTATCCCTTCCCTCC	CTCGCTCTTTAACGCTGTCG	60.03	59.364	198
	c22758_g1_i1_ssr1466	gct	7	TTGCAGAGCTCAACGGTAGG	AACGGTATATGAACGGTGGG	60.037	57.392	147
	c24425_g2_i2_ssr528	cac	7	TGAGGAGTACGATTCACGCG	AGGGTCGAACATGGAAGAGG	59.902	59.095	154
	c19179_g2_i1_ssr212	agc	7	CCTAAAGGAGGCCATGTCGC	CATCTTTCCCAAACCGCAGC	60.816	60.109	115
	c17118_g1_i1|m.28427_ssr138	agc	7	TCAACGGTTCCTTCGTACCC	TTTCTTGGCAATGTTCCGGG	59.682	59.035	107
	c12672_g1_i1|m.5232_ssr901	gca	7	TTAGAGCCCAGGTGAATGCC	GGTAACCTCATCTTCATCACTTCG	59.744	59.194	149
	c17245_g1_i2|m.871_ssr1995	cag	7	GCCTCAAGCCCAGTCTATCC	TGACCTGTAACTCCAGAAGCC	59.892	59.376	171
	c18812_g3_i2|m.22802_ssr231	cct	8	TATGGTGGCGGCTATTACCC	ACCCAATCCCAGTAGATCACC	59.312	58.872	168
	c15939_g1_i1|m.32420_ssr82	cca	7	TGGCGATTCCGAATCAATCC	GTTCCATGGGAGGAGGAAGC	58.407	60.107	163
	c12431_g1_i2|m.29926_ssr228	gag	7	AAGCAGAGAACGGGATAGCG	GAGCGTTCCTTCGACTCTCG	59.897	60.522	174
	c23069_g2_i1_ssr1441	gga	7	CTTCTTCTCCAGCTCCTCGG	ATCCTACTCAAGGCCAACGC	59.541	60.108	170
	c20070_g1_i2_ssr313	tgc	7	ACATGGCGGTGACATTCTGG	AAAGCATGCAACGCTCATCG	60.678	60.179	147
	c18350_g1_i2|m.2623_ssr191	tac	7	TCGCGTCCAATCCTTATCCG	TGTTAACATCGTCGCGAGGC	59.968	61.074	137
	c21940_g1_i1_ssr323	cag	7	GAAGACCGGAGACTGAAGCC	CCTTACAGAAGTAACGCGGC	60.109	59.003	148
	c17773_g1_i2_ssr1734	tgt	7	TGGTGGGATGGAATTGGTGG	GACAAACAGAGAGCAGTACCG	59.959	58.671	141
	c25744_g5_i3_ssr1858	cct	7	GTAGCTGATCCTTCGGTGGG	TCCGCTAGATTTAAGATCTGGG	59.895	57.126	199
	c20343_g7_i1|m.13674_ssr173	ttc	7	CCTGTTGCGGAGTAGACACC	CACGGTCCTATGGCTATGGC	60.39	60.321	190
	c8203_g1_i1_ssr121	acg	8	ACCAAGGTCTATGCCCATGC	TCTTAAGGCATACTAGTAGCTAGC	60.107	57.179	187
	c19229_g1_i1|m.15075_ssr35	tgg	7	GATTCATCACAGGGTGCTGC	GTAGAGCTGGTGAAGGAGGC	59.263	59.823	177
	c20674_g2_i3_ssr1216	gga	7	CTTCTTCTCCAGCTCCTCGG	ATCCTACTCAAGGCCAACGC	59.541	60.108	170
	c24366_g3_i1|m.3873_ssr191	tac	7	TCGCGTCCAATCCTTATCCG	TGTTAACATCGTCGCGAGGC	59.968	61.074	137
	c24031_g3_i1|m.21755_ssr2613	gac	7	GAGCTCTGAGGGTCCTAACC	CAAGGATTCTTGGTCAAGCG	58.884	57.092	189
	c17764_g2_i5_ssr1514	ttc	7	CCCTGTCCAAGCTTCTGACC	TGTCCCAAATTCTTCCTCCC	60.322	57.101	174
	c21827_g4_i1_ssr459	gac	7	AGGGATGACAAGGGCAAAGG	AGCTGAATGGGACGAAGGC	59.96	60.078	200
	c24082_g1_i1|m.30502_ssr384	gac	7	AGGGATGACAAGGGCAAAGG	CAAATCGACCTCCGCTAACG	59.96	59.079	129
	c21342_g2_i5_ssr1660	aag	8	TTGATGAGGCAGAAACGGCC	AGAGTTCGACGATGCCAAGG	60.96	60.109	148
	c5885_g1_i1|m.12328_ssr95	cca	7	TATTGAAGCCCACCTCCAGC	GACTAACTCCTGGTCCTGCC	59.744	59.462	150
	c23823_g2_i2_ssr1794	ctc	7	TCTTCTTCAACAGCGGGTGC	ACCAACAGGAGGACAAACCC	60.885	59.815	199
	c9979_g1_i1|m.5686_ssr901	gca	7	TTAGAGCCCAGGTGAATGCC	GGTAACCTCATCTTCATCACTTCG	59.744	59.194	149
	c22400_g6_i1|m.18200_ssr431	gaa	7	AGTAGAAGAGCAGGGTGAGC	TCTCCTCCTCATCAGACAAATTCC	58.809	59.837	173
	c25418_g1_i3_ssr541	ctg	7	TGACCTGTAACTCCAGAAGCC	GCCTCAAGCCCAGTCTATCC	59.376	59.892	171
	c15992_g1_i2|m.4761_ssr270	caa	7	TGGTGGTGGTTTCGACAAGG	CGTCTTTGCAAAGCCCATCG	60.465	60.455	191
	c14335_g1_i3|m.10904_ssr240	ctc	7	CAACTCCAGGATCTGCCTCG	GATGTGGTGGCTGAGAATGG	60.179	58.613	186
	c20565_g1_i1|m.5720_ssr153	caa	7	ATGCGCTAACGATCCAGACC	TGACACCTCGAGATTGTGCC	60.249	60.037	137
	c20223_g5_i1_ssr2280	cag	7	GCCTCAAGCCCAGTCTATCC	TGACCTGTAACTCCAGAAGCC	59.892	59.376	171
	c20984_g2_i1|m.11229_ssr161	gca	7	CACAATTGGCAACGGCTAGG	AATTTCCCACTCTAGCCGCC	59.829	60.107	168
	c20300_g2_i2|m.16602_ssr918	acc	7	TGTCATCGCAGTCACATGGC	CGTTGCTTAATCGAGTCCGC	61.021	59.702	157
	c23159_g7_i1|m.12846_ssr1551	aag	7	GAGGAAGCAGTTGAGGCTCC	TCACCAGCGATCCCAGTTCC	60.392	61.899	198
	c22127_g2_i2_ssr512	ctt	8	TTATCGAGAACGCGTGGTCC	CTGATCGATAGCAGGCCAGG	60.179	60.038	152
	c15165_g1_i1|m.9070_ssr72	ggc	7	TCCCATGCCCGTGATATTGG	TCATCGGAATCATCGCCAGG	59.89	59.966	159
	c25427_g1_i1_ssr2294	ttc	7	GGAGTAGGAACCGAAGTCCC	TCCTATGGCTCCGGCTTTCG	59.177	62.028	199
	c19416_g1_i1_ssr265	gct	7	ACAATGCTCTCGCTACAGGG	ACCGATTCTTCTCTGGTCGC	59.823	59.826	147
	c23860_g8_i2|m.8908_ssr165	cag	7	CACACTTGTCTGCAATCGGG	AGACTGTAGCGGTGAAGTGG	59.481	59.396	164
	c21983_g10_i2|m.21035_ssr306	cca	7	TCACCTCCTCCTCCATCAGC	TGATCAGAAACGGGTGGAGG	60.689	59.387	188
	c16776_g3_i1|m.12668_ssr92	agg	7	AAACCCGAGCAGGTACTTGC	ACATCTCGAGGTACTTGCCC	60.606	59.175	182
	c26644_g1_i1_ssr512	ggt	8	TGATACGCCTTGGTTGGACC	TGGATTTGCACGTCCACTCC	60.036	60.605	171
	c23363_g7_i1_ssr283	cat	8	TGGTGCCGAACAATCAGAGC	TCTTTGAGGAAGTGGGTCGC	60.955	59.965	175
	c14279_g1_i2_ssr278	acg	7	TGGCGTCGTCTTCTTCTTGC	TTGCATGACGGAGACTGAGG	60.944	59.753	142
	c23163_g1_i1_ssr419	tcc	7	CCGTTTCCATCGACCTCTCC	TCAACTTCCCACTCGAAGCC	60.179	59.965	126
	c22804_g1_i2_ssr1123	gat	7	CAACAGTGACGCACTCATGG	CTGTCCGACCATTCTCAGCC	59.486	60.461	154
	c21973_g1_i1_ssr892	atc	8	GGGTGATGACTTCATTACACGC	ACTTACCAGAAGCCTACAGCC	59.648	59.444	158
	c17084_g1_i1_ssr280	gct	7	TCTGACCGAGAACCAACAGC	ACAGAGAGCTGCAGAAAGCC	59.966	60.321	116
	c26888_g7_i3_ssr606	aag	7	ACCACAAGCTACTGGTGTCG	TCACTCACGGACTTGAACGC	59.966	60.597	186
	c17566_g1_i5|m.18360_ssr1995	cag	7	GCCTCAAGCCCAGTCTATCC	TGACCTGTAACTCCAGAAGCC	59.892	59.376	171
	c25418_g1_i1_ssr565	ctg	7	TGACCTGTAACTCCAGAAGCC	GCCTCAAGCCCAGTCTATCC	59.376	59.892	171
	c18287_g1_i1|m.5442_ssr98	ggc	7	GTTGTACCTGTACGTGCTGC	TTGGATGGCGATGCAGTACC	59.212	60.464	143
	c19424_g1_i1|m.17886_ssr152	ttc	8	CACTGGTGTCTCAAGAGGCC	GATTCAGCAGCCTCTCCTCG	60.321	60.249	168
	c21551_g1_i1|m.9712_ssr327	ggc	7	AAGCCACCAAGTTGCAGTCC	ACCACTACCGTTGTTACCGC	61.109	60.32	189
	c22858_g2_i2|m.25238_ssr452	tgc	7	AGCTCAAGTTGGACGTCCG	CACCATAGTCACCTCCACCG	60.006	59.824	138
	c23632_g1_i1|m.30761_ssr65	agg	7	TCCTCTGCGAAGAGAACACG	GAGTCCATCCCAACGCTACC	59.759	60.179	187
	c19056_g2_i2_ssr477	ctc	7	GAGCGTTCCTTCGACTCTCG	AAGCAGAGAACGGGATAGCG	60.522	59.897	174
	c20725_g4_i1|m.8502_ssr743	gga	8	CCAGAGAGTTTCCTGGACCC	AACACTGTAAACGCATTCGG	59.384	57.038	156
	c24645_g10_i1|m.26454_ssr281	gca	7	AAAGCATGCAACGCTCATCG	AACCCTGGGTTTGTACCTGC	60.179	60.179	153
	c27021_g3_i1_ssr902	gga	7	TCACGTCGGTTCTTCTCTGG	CGTAGGGTTCATTTGTTGCCG	59.403	60.136	106
	c21938_g2_i2|m.31570_ssr1330	agg	7	CTCAACTCAGTGGACCAGGC	GTGCAGACCAATCTATTCCAGC	60.321	59.384	196
	c27349_g6_i1_ssr360	cat	8	AGCGTCTCAAGGTTCAGCC	AGCAGCAGAGAAGGAAGAGC	60.004	59.75	197
	c25974_g1_i1|m.30172_ssr1173	act	7	ACTGAACGCTGAGAAGAGGC	ACTTGTTGATCAGGTAAGCTGG	60.038	58.321	131
	c20737_g2_i2_ssr414	tgc	7	TGTTGCGTGTTCTGAAGTGC	AAAGCATGCAACGCTCATCG	59.623	60.179	181
	c21219_g1_i5_ssr76	gtt	7	GGAACAAAGGTAGCTCATTCCC	GGCCTGAGAGAAAGAGAGATGC	58.983	60.484	190
	c6374_g1_i1|m.4307_ssr375	caa	7	TGGTGGTGGTTTCGACAAGG	CGTCTTTGCAAAGCCCATCG	60.465	60.455	191
	c18647_g4_i1|m.16523_ssr82	cca	7	TGGCGATTCCGAATCAATCC	GTTCCATGGGAGGAGGAAGC	58.407	60.107	163
	c22828_g1_i3|m.22825_ssr186	caa	7	GCATGAATCTAAACCCGGCC	AATCGGAACCACCCAACTGG	59.331	60.251	177
	c9409_g1_i2_ssr589	agc	7	CCACATCAAACTTCTTCTCCTGC	GCTTGCTTTGATTCGCCTCC	59.81	60.179	198
	c26832_g2_i1_ssr2223	gat	7	CTCATCGGAATCCCTGGAGG	TGGACGGTGACATCTTCTCG	59.316	59.474	140
	c22815_g2_i3_ssr796	caa	7	GCATGAATCTAAACCCGGCC	AATCGGAACCACCCAACTGG	59.331	60.251	177
	c21825_g2_i1_ssr279	atc	7	TGATCGACTCTCTCAGTTGTGC	AGTGGATGAGTTGCAGCTGG	60.095	60.322	162
	c15466_g2_i1_ssr1017	gaa	8	GATTCAGCAGCCTCTCCTCG	CACTGGTGTCTCAAGAGGCC	60.249	60.321	168
	c22257_g2_i4_ssr638	gcc	7	AATCTACGTCAGCGACACCC	CTCTGTCCTCTCATCGCACC	59.827	59.898	107
	c21429_g4_i1_ssr2332	ttc	7	TGTTGCTTATCTGGCACTGC	TGGCTAATACACCCGAATCC	58.832	57.077	177
	c18714_g4_i1_ssr901	gag	7	TCACGTCGGTTCTTCTCTGG	TGCAAGCGATTGAAGAGTGC	59.403	59.481	133
	c13347_g1_i1_ssr728	tac	9	TGGGCATGATCTTGTGGTGG	ATTAAGCGAGATCGATCCGG	60.324	57.361	139
	c22330_g2_i1|m.9297_ssr82	cca	7	TGGCGATTCCGAATCAATCC	GTTCCATGGGAGGAGGAAGC	58.407	60.107	163
	c21883_g1_i3|m.5312_ssr425	tgg	7	TGGTTCTGGGAATCTGGTGC	AAGTCCTGCACCTTCTGTGG	59.962	59.891	164
	c24898_g2_i4_ssr1698	cct	7	GTAGCTGATCCTTCGGTGGG	TCCGCTAGATTTAAGATCTGGG	59.895	57.126	199
	c14502_g2_i1|m.6819_ssr946	atg	7	TCCCTCATGCAGTGTCATGG	AGTTGATAACTTCTTCCTGCCC	59.746	58.043	200
	c22882_g1_i2_ssr152	cat	7	TGCTAAGACCACACTGACTGC	ATTCTGCACTTGCTCCTCCC	60.27	60.035	168
	c20138_g5_i2_ssr160	gtg	7	TCTGCAATGAGACCTCCTCG	CCCTTCATTCCACCTCGACC	59.18	60.108	191
	c16974_g1_i1|m.15374_ssr48	cat	7	TGATGGACTGGGAGAAACAAGG	TCTGCTTGCGGAGAATTTCC	59.96	58.547	189
	c20692_g2_i1|m.2986_ssr743	gga	7	TTGATCCAATGCATGCAGGC	CCTCCAGAGAATTCGCCTCC	59.538	59.894	114
	c20331_g3_i2_ssr1041	agg	7	CTCAACTCAGTGGACCAGGC	GTGCAGACCAATCTATTCCAGC	60.321	59.384	196
	c30971_g9_i3|m.23605_ssr1053	aac	8	AAACAGCACAACCAGCACC	TATCCATCAACTGGTCCGCG	59.184	59.896	191
	c18393_g6_i1|m.14268_ssr1620	cag	7	TCTTCTCCTCGATTTGCTGACC	AGAGGCCTGCAATAAATGATGG	60.094	58.772	171
	c23336_g1_i1_ssr476	agc	7	TTTGGTAGAAGGCCGATCCG	GAGCCAGCAAGAAACAACGG	59.823	60.04	180
	c20778_g1_i2|m.28962_ssr1620	cag	7	TCTTCTCCTCGATTTGCTGACC	AGAGGCCTGCAATAAATGATGG	60.094	58.772	171
	c26650_g1_i1|m.19195_ssr178	gtg	7	CAGTGCTCAACTTTGGACGC	ATGGAACTACCTCTGTCGCC	60.041	59.175	168
	c16305_g2_i2_ssr640	agc	7	TTGAAGACTCCGCCCTTTCG	AAACCCTACTTGCGCGTACC	60.32	60.671	194
	c16237_g1_i3_ssr373	acc	7	GCTGAATGAGTGTGGTTGGC	TCCAGCAGCCAGAATTCAGG	59.758	60.035	150
	c13413_g1_i1|m.19641_ssr155	ctc	7	ACCCAGTATCCCTTCCCTCC	CTCGCTCTTTAACGCTGTCG	60.03	59.364	198
	c18789_g2_i1_ssr627	ctt	7	TTATCGAGAACGCGTGGTCC	ATCACACCCAACACAATCCC	60.179	58.077	160
	c12917_g1_i1|m.11535_ssr615	aat	8	ACACGCCTCTTATGCTCTCG	GGAAGAAGAAGAAGAGCGAGAGG	59.899	60.429	113
	c22190_g3_i1_ssr291	aac	7	GGGACCCAACCAGAAAGAGG	GCAGGCCTGGAATCAACTGC	59.962	61.942	200
	c20748_g1_i2|m.961_ssr1401	gac	7	GTGTTCAGCAAGCAGAACCG	TTCTCATTGCCCTTAAGATAGG	60.041	55.303	150
	c20122_g1_i1|m.4984_ssr375	caa	7	TGGTGGTGGTTTCGACAAGG	CGTCTTTGCAAAGCCCATCG	60.465	60.455	191
	c20341_g1_i1_ssr554	cca	7	ATTGGCCTGAGAGATCAGCC	GCAAGTTTGGGTCCGATTCG	59.527	59.832	152
	c18818_g1_i3|m.11906_ssr62	gaa	7	TCCGTCCACATCTTCATCCC	CTCTTGCCATTCGATCTCGC	59.169	59.142	176
	c21842_g2_i1|m.17790_ssr63	cat	7	TGATGGACTGGGAGAAACAAGG	TCTGCTTGCGGAGAATTTCC	59.96	58.547	189
	c19395_g2_i1_ssr59	ctt	7	CGGTTCCAACAGAGTGAAAGG	GAGCGAGTTGAGGATAGGCC	59.126	59.967	173
	c6377_g1_i1|m.1215_ssr1173	act	7	ACTGAACGCTGAGAAGAGGC	ACTTGTTGATCAGGTAAGCTGG	60.038	58.321	131
	c25624_g1_i3_ssr43	tct	7	CTGGATCCTCCTTCTTCTCCG	TCCGTCCACATCTTCATCCC	59.314	59.169	103
	c14619_g1_i2_ssr988	cag	7	CATGGCGTGCAACATCTTCC	TAACAGACTGAGCTCCGAGC	60.179	59.188	181
	c18404_g1_i1|m.20395_ssr37	aac	7	GACAAACAGAGAGCAGTACCG	TGGTGGGATGGAATTGGTGG	58.671	59.959	141
	c20614_g3_i1_ssr1409	tgg	7	TATAGGCCAAGTGGAATGCG	TGGTTTCAGCAGAGCAATAGC	57.745	58.913	198
	c19765_g1_i1|m.30209_ssr362	gcc	7	AATCTACGTCAGCGACACCC	CTCTGTCCTCTCATCGCACC	59.827	59.898	107
	c14138_g3_i2|m.17875_ssr656	tca	7	AGTGGTTAATATAGCCATGGC	TGCTCATCATCATGTTTGGCC	55.491	59.248	192
	c21049_g2_i1_ssr1033	tgg	7	GCCCACCACATGTATCTCCC	GGCAACATAAGTAGGCGATCC	60.179	58.856	195
	c23823_g2_i1_ssr1373	ctc	7	TCTTCTTCAACAGCGGGTGC	ACCAACAGGAGGACAAACCC	60.885	59.815	199
	c26462_g3_i1_ssr2098	ttc	7	TCACAGGGTTTGAGGATGGG	TTGATGAGGCAGAAACGGCC	59.302	60.96	166
	c8997_g2_i2_ssr897	tgg	7	AGCTCCAGCCATGTTCTTCC	TGCAGAATACACCTGGGAAGG	60.035	59.718	197
	c21940_g3_i1|m.18477_ssr30	cct	7	CGTAGGGTTCATTTGTTGCCG	ACAGATGCTGGTGGAGGTGG	60.136	61.846	125
	c18717_g1_i2|m.19031_ssr772	atg	7	CTTGGCCAAGTGTTACGTGC	CCAACTGCTGCTATGCTTCC	60.04	59.263	156
	c21629_g2_i1|m.28397_ssr116	gag	8	ACCAGCAGTTCCATGTACGG	CAAACTGGGCAAGAACACCG	60.036	59.969	107
	c19809_g3_i1_ssr863	ctt	8	CGTTCTCTACGGTAGCCTGG	AGGCTTTCACTTACAGCCGG	59.619	60.322	149
	c21365_g2_i5_ssr1787	tgc	7	CAGACGGTGCCCTAATTGG	CATAGCAGCAGATGGTAGCC	58.219	58.194	200
	c20674_g3_i2_ssr2059	gga	7	TTGATGCTGCTGGTGGAGG	ATCCTACTCAAGGCCAACGC	60.002	60.108	172
	c20529_g1_i1|m.25806_ssr996	gat	7	TCCTGTTGCTGCTACAGACG	AACTACCACCTTGGACTCGG	60.038	59.026	169
	c25380_g1_i1_ssr829	gga	7	TTGATCCAATGCATGCAGGC	CCGGTTGGTACATCTGGTCC	59.538	60.108	192
	c18937_g1_i3|m.6650_ssr56	gca	7	AAGGGCAGCAAGAACAAAGG	AACTCGTCGAAGCTCTTGGG	58.957	60.038	170
	c21089_g1_i1_ssr997	gat	7	TCCTGTTGCTGCTACAGACG	AACTACCACCTTGGACTCGG	60.038	59.026	169
	c8204_g1_i1|m.6498_ssr369	caa	7	TGGTGGTGGTTTCGACAAGG	CGTCTTTGCAAAGCCCATCG	60.465	60.455	191
	c20674_g6_i1_ssr1034	gca	7	GTAGTAGCGGGAGTGGAAGC	CCTCAGGTTTAAGGTAGTTTGCC	59.897	59.243	134
	c22412_g1_i2|m.2869_ssr1962	cag	7	GCCTCAAGCCCAGTCTATCC	TGACCTGTAACTCCAGAAGCC	59.892	59.376	171
	c31383_g7_i1|m.3715_ssr107	gca	8	ATGCCTGGCAACCCATACC	AGACTGTAGCGGTGAAGTGG	60.076	59.396	123
	c20606_g6_i1|m.7646_ssr189	cag	7	CACACTTGTCTGCAATCGGG	AGGATGGGCGATGATCTTGC	59.481	60.251	173
	c26888_g7_i2_ssr606	aag	7	ACCACAAGCTACTGGTGTCG	TCACTCACGGACTTGAACGC	59.966	60.597	186
	c24246_g1_i2|m.31300_ssr772	atg	7	CTTGGCCAAGTGTTACGTGC	CCAACTGCTGCTATGCTTCC	60.04	59.263	156
	c23746_g1_i1|m.3642_ssr911	tga	7	CGGATGCTAGCTTGTTTGTGG	TCAACTCATCCATGTCCAGC	59.869	57.592	198
	c21594_g1_i1_ssr51	acc	7	TTCAGTCTGAACTTGTGTACC	AGAGCGAGAAGAGGAGGAGG	55.493	60.107	118
	c20735_g1_i1|m.8266_ssr741	gag	7	AGCACTCCACTTCCAATCCG	ATGTGAGGGTTGTTACGGCC	60.036	60.322	196
	c3500_g1_i1_ssr335	gag	8	TTGTGGAGTGGGCTTTAGGG	CAAACTGGGCAAGAACACCG	59.596	59.969	185
	c21733_g3_i2|m.30068_ssr1330	agg	7	CTCAACTCAGTGGACCAGGC	GTGCAGACCAATCTATTCCAGC	60.321	59.384	196
	c20445_g2_i1_ssr952	acc	7	AAGTCCTGCACCTTCTGTGG	TGGTTCTGGGAATCTGGTGC	59.891	59.962	164
	c14926_g1_i2|m.11205_ssr161	gca	7	CACAATTGGCAACGGCTAGG	CGGCAGTGGCATTTAGAAGC	59.829	59.901	165
	c17601_g1_i1|m.9841_ssr983	tga	7	CGGATGCTAGCTTGTTTGTGG	TCAACTCATCCATGTCCAGC	59.869	57.592	198
	c21867_g1_i3_ssr320	acc	7	AAGTCCTGCACCTTCTGTGG	TGGTTCTGGGAATCTGGTGC	59.891	59.962	164
	c18794_g2_i7_ssr689	agc	7	GCATTTACAGCAGCAGCAGC	CTGTCGCTTCTGGAAATGGC	60.801	59.551	175
	c17515_g1_i1_ssr274	gct	7	TCTGACCGAGAACCAACAGC	ACAGAGAGCTGCAGAAAGCC	59.966	60.321	116
	c25837_g2_i2_ssr110	acc	8	ACTTCTTCTTCAAGCTCAAGGG	ACGCTTGCAGGAAAGAGACC	58.251	60.604	163
	c17398_g3_i1|m.15242_ssr851	gga	7	TTGATCCAATGCATGCAGGC	GAACCTCCTGCTCTTCTCCG	59.538	59.825	200
	c22544_g5_i1|m.29263_ssr1009	aag	7	AAAGGTGGGTAATGAGGGCG	ATTCTGACTGGCGTCGTTGG	60.034	60.671	101
	c18711_g1_i3_ssr2072	atc	8	GGGTGATGACTTCATTACACGC	ACTTACCAGAAGCCTACAGCC	59.648	59.444	158
	c18466_g1_i2_ssr683	cac	7	TGAGGAGTACGATTCACGCG	AGGGTCGAACATGGAAGAGG	59.902	59.095	154
	c17923_g1_i1_ssr86	atc	7	GGAACCGGTGTTTATATATGTGCC	CTGTCGTTCGAGTCCGATGG	59.785	60.524	131
	c27371_g2_i1_ssr4893	gag	7	ACTCCTAGCCTCAGCATTTCC	CAAGACGCTCCCTTCAATGC	59.512	59.551	176
	c22573_g1_i4_ssr556	ctg	7	CAGCTGCCCTAACAACAAGC	CATGGCGTGCAACATCTTCC	59.758	60.179	185
	c21180_g2_i1|m.8454_ssr159	cag	7	CACCAGTTCCAGAGGTCACC	ATTTGCGGCTGATGTTGAGG	59.965	59.187	200
	c16514_g2_i1|m.19178_ssr734	gca	8	GAAGGCAACAAGTTGTTTCC	TGGCTTAACACCCAACCC	55.674	57.066	200
	c20848_g6_i1_ssr517	tcc	7	GACTGGGCACTATCGTTTGC	GAATGGATCGGTGGTGTTGG	59.273	58.905	195
	c2973_g1_i1|m.11834_ssr339	caa	7	TGGTGGTGGTTTCGACAAGG	CGTCTTTGCAAAGCCCATCG	60.465	60.455	191
	c23316_g3_i1_ssr1622	tgt	7	CAATTGATACCACGAGCCAGC	AGAGTTTCACTGAATACCAAGAACC	59.668	59.002	137
	c25687_g2_i1_ssr1131	ata	10	AAAGTGACTGCAGAATTCCC	TCATCATCCATTATGCTTATGCTGG	55.935	59.349	178
	c16237_g1_i2_ssr373	acc	7	GCTGAATGAGTGTGGTTGGC	TCCAGCAGCCAGAATTCAGG	59.758	60.035	150
	c3814_g1_i1_ssr1096	ttg	7	CGTCTTTGCAAAGCCCATCG	TGGTGGTGGTTTCGACAAGG	60.455	60.465	191
	c22661_g2_i1|m.27062_ssr435	cct	7	ACTCCCTCAGACAGCACTCC	ACATGGTTGCTGACACGAGC	60.903	61.231	133
	c20471_g1_i1_ssr253	tcc	7	CCTCTTCGACTCTCTCACGC	TGCATGGGATCAGAATCGGC	59.902	60.536	166
	c26022_g3_i2_ssr1562	gag	7	GATGTGGTGGCTGAGAATGG	CAACTCCAGGATCTGCCTCG	58.613	60.179	186
	c20138_g4_i2_ssr366	tgg	7	TGATCAGAAACGGGTGGAGG	TCACCTCCTCCTCCATCAGC	59.387	60.689	188
	c28735_g3_i3|m.10865_ssr480	cct	7	CCTCCAGAGAATTCGCCTCC	TTGATGCTGCTGGTGGAGG	59.894	60.002	121
	c15816_g1_i1_ssr381	cac	7	CTGATGCACCAACACCTCCC	GGGTTTGTATGTTGGCTGGC	60.962	59.754	176
	c18594_g1_i2|m.4023_ssr297	cag	7	AACCAGCATCAGGAGAAGCG	ATTTGCGGCTGATGTTGAGG	60.392	59.187	178
	c20223_g5_i4_ssr2280	cag	7	GCCTCAAGCCCAGTCTATCC	TGACCTGTAACTCCAGAAGCC	59.892	59.376	171
	c24446_g1_i1|m.19865_ssr56	gca	7	AAGGGCAGCAAGAACAAAGG	AACTCGTCGAAGCTCTTGGG	58.957	60.038	170
	c17586_g1_i1_ssr448	cac	7	GCTGAGCTGCATTAATGATGGG	CGAGGAAGCGCATAACTTATCC	60.03	59.268	188
	c20272_g10_i1|m.7521_ssr100	cca	7	AGTAGCTAACCTGCAAGCCC	GTATGAGTTGCCCACCGAGG	59.747	60.462	104
	c23149_g1_i1_ssr1332	tga	7	ATTCTGCACTTGCTCCTCCC	TGCTAAGACCACACTGACTGC	60.035	60.27	168
	c21867_g1_i2_ssr867	acc	7	AAGTCCTGCACCTTCTGTGG	TGGTTCTGGGAATCTGGTGC	59.891	59.962	164
	c22516_g5_i2|m.27345_ssr2613	gac	7	GAGCTCTGAGGGTCCTAACC	CAAGGATTCTTGGTCAAGCG	58.884	57.092	189
	c19588_g2_i3|m.26303_ssr1983	cag	7	GCCTCAAGCCCAGTCTATCC	TGACCTGTAACTCCAGAAGCC	59.892	59.376	171
	c13660_g2_i1|m.6831_ssr129	tct	7	AGGGAGAGACAGAAAGACCC	TTGAGCTGTTTGCATCCTGC	58.054	59.4	185
	c20899_g4_i2|m.11918_ssr918	acc	7	TGTCATCGCAGTCACATGGC	CGTTGCTTAATCGAGTCCGC	61.021	59.702	157
	c21387_g2_i2_ssr918	att	7	AAACTAGGGCTGCTGCTGG	AATTAGATGCCTGCCATTCG	60.002	56.252	171
	c22373_g2_i1_ssr1113	ttc	7	CCATCCGGTGTATGTGGTGC	AGCTTGGTCTGCACTTAGCC	61.095	60.322	172
	c25850_g2_i3|m.12003_ssr425	tgg	7	TGGTTCTGGGAATCTGGTGC	AAGTCCTGCACCTTCTGTGG	59.962	59.891	164
	c21537_g8_i1|m.5322_ssr930	cag	7	GCATCTCCGCTGCAATATGC	CATCCAGTGGTGCAAATCGC	60.11	60.179	159
	c15781_g1_i1|m.14271_ssr65	gaa	7	ATTGCCTTGATTGCTTGCGG	CCTATCAGCTACCGAGTTGCC	60.109	60.27	197
	c26044_g2_i1_ssr163	tcc	7	TACGGCCGGTTTCGATTTCC	CGAACATGAAGGAGGAGGGC	60.741	60.463	163
	c18260_g1_i1|m.11019_ssr384	ggt	7	GAAGATGAATTACGGCAGCGG	TTCCAGCAAGGCCTTCATCC	59.738	60.324	148
	c20768_g5_i1|m.1612_ssr2667	gac	7	GAGCTCTGAGGGTCCTAACC	CAAGGATTCTTGGTCAAGCG	58.884	57.092	189
	c25624_g1_i2_ssr43	tct	7	CTGGATCCTCCTTCTTCTCCG	TCCGTCCACATCTTCATCCC	59.314	59.169	103
	c24093_g1_i1_ssr1034	gca	7	GTAGTAGCGGGAGTGGAAGC	CCTCAGGTTTAAGGTAGTTTGCC	59.897	59.243	134
	c15468_g1_i1|m.26845_ssr32	cgg	8	GGGCATGTTTCGTTTGCCG	AACTAAACCACCGGTGACCC	60.733	59.891	156
	c14473_g2_i1|m.4077_ssr35	tgg	7	GATTCATCACAGGGTGCTGC	GTAGAGCTGGTGAAGGAGGC	59.263	59.823	177
	c20464_g6_i2|m.17373_ssr61	acc	9	ATTCTGTCACCAGTGCCTCC	GGAGTTGAGGAAGCGTAGGG	59.674	59.824	172
	c25693_g3_i3_ssr105	cca	8	TATTGAAGCCCACCTCCAGC	GACAACATCTTGCAGCCACC	59.744	59.758	135
	c22373_g3_i1_ssr1682	ttc	7	GTCTTGCTGGAGATTGCAGC	AGCTTGGTCTGCACTTAGCC	59.549	60.322	141
	c13298_g1_i1|m.965_ssr33	ggc	8	GGGCATGTTTCGTTTGCTGG	AACTAAACCACCGGTGACCC	60.667	59.891	159
	c20615_g2_i2|m.5278_ssr327	ggc	7	AAGCCACCAAGTTGCAGTCC	ACCACTACCGTTGTTACCGC	61.109	60.32	189
	c21161_g2_i2|m.29717_ssr772	atg	7	CTTGGCCAAGTGTTACGTGC	CCAACTGCTGCTATGCTTCC	60.04	59.263	156
	c16158_g1_i1_ssr4604	cag	7	TCAGAGCTGTCCTGTGGAGG	TGACCCTCAGAGAATCTTTCC	60.902	56.73	198
	c20253_g5_i1|m.27708_ssr1237	cac	7	TGGCTTCCTATCCAACCAAGG	CAGCACGTCTCATCACTTGG	59.715	58.926	175

## Sheet: Tetranucleotides
Supplementary Table S3. 100 nuclear EST-SSR tetranucleotide primer pairs from the Persian walnut transcriptome.
	SSR ID	Motif	# Repeats	Forward Primer	Reverse Primer	Forward Tm	Reverse Tm	Fragment Size
	c16691_g1_i3_ssr261	caac	6	CACCAAACTCATCTACTCTACTACC	GCAATACTTGTGCTCTGCTGG	58.203	59.868	200
	c22563_g1_i5_ssr2804	tctg	6	ACCCATTCCAGAACATCGGC	CACTGCTCTCTCTCGCTTCG	60.394	60.523	145
	c13363_g1_i1|m.29398_ssr74	ggac	6	TCGGAAGTCGAAATCGCTCC	AAAGTCGACTGAGCCATCCC	60.179	59.749	177
	c29789_g1_i1_ssr2089	gtcc	6	AAAGTCGACTGAGCCATCCC	TCGGAAGTCGAAATCGCTCC	59.749	60.179	177
	c20992_g1_i1_ssr2105	cctc	6	GCCAAAGTCTCGAGCTTTGC	CATCTTCGCTGTTGTGCAGG	60.11	59.833	178
	c22506_g2_i2_ssr102	tgag	6	GCATCACATTTCAATGGCAGC	CCAAGATGGACACCGAGACC	59.069	60.108	136
	c21555_g1_i1_ssr3138	gaac	6	GACCCAGAAGAAGGACGTGG	TCCCTCGAACTCCCTCTTCG	60.037	60.68	125
	c21742_g12_i1_ssr198	ctgc	7	ACTGATTGACAATACAGGCC	GCTATATGTGGTCCGAGTGGG	55.423	59.999	154
	c20992_g1_i5_ssr2695	cctc	6	GCCAAAGTCTCGAGCTTTGC	CATCTTCGCTGTTGTGCAGG	60.11	59.833	178
	c14295_g1_i1_ssr856	ctca	6	CCAAGATGGACACCGAGACC	TATGGCGCGTTCTCTTTGGG	60.108	60.743	196
	c24967_g1_i1_ssr1685	tatg	8	AGGCTCTAGGGAGGAAGAGG	CCATAACCACATTCCTTGCTCC	59.439	59.31	138
	c24525_g1_i1_ssr1682	gtgg	6	ATGTTTGGGTTTGGTGAGCG	ATCATCAGACTCTCGGCTGC	59.327	59.611	130
	c18190_g1_i1_ssr319	atag	6	TGTTCTTTCGGTCCCTGAGC	TGACTTGCTATACTTGCTGATGC	59.965	59.127	135
	c21592_g1_i1_ssr1383	atac	6	TGCTACAAACAAGAATGCTTCC	GCAATTTGCACAAAGACTACTTACC	57.496	59.371	175
	c7444_g1_i2_ssr83	ggac	6	TCGGAAGTCGAAATCGCTCC	AAAGTCGACTGAGCCATCCC	60.179	59.749	177
	c21163_g2_i3_ssr1836	cagg	7	GCTATATGTGGTCCGAGTGGG	ACTGATTGACAATACAGGCC	59.999	55.423	154
	c21742_g2_i2_ssr132	taga	6	CCACTGTCTTCTACTCTCTTTGG	GGCTCTCATCAAGTGTTTCTCG	58.185	59.33	186
	c21447_g2_i1_ssr2096	cagg	7	GCTATATGTGGTCCGAGTGGG	ACTGATTGACAATACAGGCC	59.999	55.423	154
	c21242_g3_i1_ssr1916	tctg	6	AGATGGATGAGGAGGCCACC	CCCAAAGTCAGAGGTGGACC	61.059	59.963	157
	c25989_g1_i1_ssr3065	gaac	6	GACCCAGAAGAAGGACGTGG	TCCCTCGAACTCCCTCTTCG	60.037	60.68	125
	c21103_g1_i2_ssr263	agaa	6	TGGATCCAACGGTTAAGGCC	GAGGAGGTTGGTCTCGTTGG	60.035	60.037	199
	c19389_g2_i1_ssr149	taga	6	TATGGTCGGTATCGCCTTGG	CAAGTGTTTCTCGTCTGTAAGC	59.323	57.624	200
	c20992_g1_i6_ssr2116	cctc	6	GCCAAAGTCTCGAGCTTTGC	CATCTTCGCTGTTGTGCAGG	60.11	59.833	178
	c8132_g1_i1|m.27154_ssr116	ggac	6	TCGGAAGTCGAAATCGCTCC	AAAGTCGACTGAGCCATCCC	60.179	59.749	177
	c26644_g2_i1_ssr686	taga	6	TATGGTCGGTATCGCCTTGG	CAAGTGTTTCTCGTCTGTAAGC	59.323	57.624	200
	c21103_g1_i1_ssr263	agaa	6	TGGATCCAACGGTTAAGGCC	GAGGAGGTTGGTCTCGTTGG	60.035	60.037	199
	c23265_g1_i1_ssr82	ggac	6	TCGGAAGTCGAAATCGCTCC	AAAGTCGACTGAGCCATCCC	60.179	59.749	177
	c22312_g2_i1|m.3651_ssr135	gagg	6	TGGAGGGACTAGAGGATGCG	CATCATCATCGCGGTTCTGC	60.468	59.766	179
	c21939_g1_i4_ssr146	gagt	6	GCATAAATTATAACGACACGGG	GGTGTTGCCTTTGTGAGTGC	55.698	60.249	196
	c18419_g1_i2_ssr2933	gaag	8	CAGGGATCATGCTTAGGCCC	GGGAAATGCCAAGCAGTGC	60.251	60.08	159
	c14966_g2_i1_ssr453	gaag	8	CAGGGATCATGCTTAGGCCC	GGGAAATGCCAAGCAGTGC	60.251	60.08	159
	c23265_g1_i2_ssr82	ggac	6	TCGGAAGTCGAAATCGCTCC	AAAGTCGACTGAGCCATCCC	60.179	59.749	177
	c20992_g1_i3_ssr2260	cctc	6	GCCAAAGTCTCGAGCTTTGC	CATCTTCGCTGTTGTGCAGG	60.11	59.833	178
	c21555_g1_i3_ssr3225	gaac	6	GACCCAGAAGAAGGACGTGG	TCCCTCGAACTCCCTCTTCG	60.037	60.68	125
	c23021_g1_i1_ssr156	ggac	6	TCGGAAGTCGAAATCGCTCC	AAAGTCGACTGAGCCATCCC	60.179	59.749	177
	c23197_g1_i1_ssr170	ttcg	6	TCCCTCGAACTCCCTCTTCG	GACCCAGAAGAAGGACGTGG	60.68	60.037	125
	c20564_g1_i2|m.2640_ssr697	tgca	6	CGTGAGATCAAGTTTCGACAGC	TCGGGAAAGATGGTTCAGGC	59.909	60.035	164
	c21334_g4_i1_ssr141	atgt	6	ATTATATGGCGCCACGGAGG	TTACCTCTATTTACATGTGGCC	60.036	55.593	185
	c21939_g1_i5_ssr146	gagt	6	GCATAAATTATAACGACACGGG	GGTGTTGCCTTTGTGAGTGC	55.698	60.249	196
	c21939_g1_i3_ssr146	gagt	6	GCATAAATTATAACGACACGGG	GGTGTTGCCTTTGTGAGTGC	55.698	60.249	196
	c22947_g1_i2_ssr1690	tatg	6	AGGCTCTAGGGAGGAAGAGG	CCATAACCACATTCCTTGCTCC	59.439	59.31	118
	c26644_g2_i9_ssr686	taga	6	TATGGTCGGTATCGCCTTGG	CAAGTGTTTCTCGTCTGTAAGC	59.323	57.624	200
	c1102_g1_i1_ssr510	ctat	6	CTGGCAAATGTGGTGTCAGC	CTTCACATGGCCCAAACGC	60.039	60.081	192
	c23601_g2_i1_ssr235	acat	6	TCGATGAATGGAACGGACGC	TATGGCTTGACGGGTGTAGC	60.805	59.823	121
	c23388_g1_i1_ssr2588	gaag	8	CAGGGATCATGCTTAGGCCC	GGGAAATGCCAAGCAGTGC	60.251	60.08	159
	c21522_g1_i2_ssr1349	atac	6	TGCTACAAACAAGAATGCTTCC	GCAATTTGCACAAAGACTACTTACC	57.496	59.371	175
	c21163_g2_i2_ssr1770	cagg	7	GCTATATGTGGTCCGAGTGGG	ACTGATTGACAATACAGGCC	59.999	55.423	154
	c21939_g1_i2_ssr146	gagt	6	GCATAAATTATAACGACACGGG	GGTGTTGCCTTTGTGAGTGC	55.698	60.249	196
	c20992_g1_i2_ssr2008	cctc	6	GCCAAAGTCTCGAGCTTTGC	CATCTTCGCTGTTGTGCAGG	60.11	59.833	178
	c27278_g1_i3_ssr5045	atgt	6	ATTATATGGCGCCACGGAGG	TTACCTCTATTTACATGTGGCC	60.036	55.593	185
	c22489_g1_i1|m.12414_ssr116	ggac	6	TCGGAAGTCGAAATCGCTCC	AAAGTCGACTGAGCCATCCC	60.179	59.749	177
	c26644_g2_i2_ssr686	taga	6	TATGGTCGGTATCGCCTTGG	CAAGTGTTTCTCGTCTGTAAGC	59.323	57.624	200
	c21447_g2_i2_ssr1085	taga	6	TATGGTCGGTATCGCCTTGG	CAAGTGTTTCTCGTCTGTAAGC	59.323	57.624	200
	c24088_g3_i3_ssr914	agac	6	TGGATAGGAGACCTGGTCGG	GGAAGGGTGTGATAGGCTGC	60.106	60.465	194
	c21447_g2_i2_ssr3005	cagg	7	GCTATATGTGGTCCGAGTGGG	ACTGATTGACAATACAGGCC	59.999	55.423	154
	c22947_g2_i4_ssr2914	atgt	6	ATTATATGGCGCCACGGAGG	TTACCTCTATTTACATGTGGCC	60.036	55.593	185
	c15857_g1_i1_ssr1035	gttt	7	CATGGTTCATGCCCTGTATGC	CTCCTTCTGTATTGCCGCCC	59.661	60.816	154
	c21742_g2_i1_ssr132	taga	6	CCACTGTCTTCTACTCTCTTTGG	GGCTCTCATCAAGTGTTTCTCG	58.185	59.33	186
	c21522_g1_i1_ssr1643	atac	6	TGCTACAAACAAGAATGCTTCC	GCAATTTGCACAAAGACTACTTACC	57.496	59.371	175
	c15375_g1_i1_ssr105	tgag	6	GCATCACATTTCAATGGCAGC	CCAAGATGGACACCGAGACC	59.069	60.108	136
	c26245_g1_i1|m.29969_ssr83	ggac	6	TCGGAAGTCGAAATCGCTCC	AAAGTCGACTGAGCCATCCC	60.179	59.749	177
	c1949_g1_i1_ssr226	agat	6	CTTCACATGGCCCAAACGC	CTGGCAAATGTGGTGTCAGC	60.081	60.039	192
	c22947_g1_i3_ssr1643	tatg	6	AGGCTCTAGGGAGGAAGAGG	CCATAACCACATTCCTTGCTCC	59.439	59.31	118
	c19237_g2_i1_ssr5451	ttta	7	CAACAAGTGGACAACTGCCG	ACAAGTGAAGTCGAGCACCC	59.971	60.25	138
	c23601_g2_i4_ssr235	acat	6	TCGATGAATGGAACGGACGC	TATGGCTTGACGGGTGTAGC	60.805	59.823	121
	c16790_g2_i1_ssr59	aata	6	CCACGGAGATCTTAGCATTCCC	GGTTGGGACTGAGGGAAAGG	60.549	59.962	128
	c16674_g2_i1_ssr1049	ctca	6	CCAAGATGGACACCGAGACC	GCATCACATTTCAATGGCAGC	60.108	59.069	136
	c25176_g1_i1_ssr281	atag	6	TGTTCTTTCGGTCCCTGAGC	TGACTTGCTATACTTGCTGATGC	59.965	59.127	135
	c24967_g1_i3_ssr1644	tatg	8	AGGCTCTAGGGAGGAAGAGG	CCATAACCACATTCCTTGCTCC	59.439	59.31	138
	c18419_g1_i1_ssr2446	gaag	8	CAGGGATCATGCTTAGGCCC	GGGAAATGCCAAGCAGTGC	60.251	60.08	159
	c25201_g5_i1_ssr72	caga	6	AGGAATTGATTCTAAACACACGTGG	TCTCTTCATCCAAAGCCCGC	59.819	60.393	158
	c18368_g2_i1_ssr82	gaac	6	TGGCGAAATCTGTGCTTTCC	GAGGAACCGAAGAGGAGAGC	59.119	59.542	117
	c19716_g1_i1_ssr2932	gttc	6	GAGGAACCGAAGAGGAGAGC	TGGCGAAATCTGTGCTTTCC	59.542	59.119	117
	c6722_g1_i1|m.19054_ssr116	ggac	6	TCGGAAGTCGAAATCGCTCC	AAAGTCGACTGAGCCATCCC	60.179	59.749	177
	c19914_g1_i1_ssr522	ctat	6	CTGGCAAATGTGGTGTCAGC	CTTCACATGGCCCAAACGC	60.039	60.081	192
	c9418_g1_i1_ssr202	cttc	8	GGGAAATGCCAAGCAGTGC	CAGGGATCATGCTTAGGCCC	60.08	60.251	159
	c22458_g4_i1_ssr1101	gaaa	6	TGAGGTTGATGAGATTGCTACG	CCCACCTTGGAGAAATGTTGC	58.215	59.727	180
	c20844_g1_i1_ssr664	taga	6	TATGGTCGGTATCGCCTTGG	CAAGTGTTTCTCGTCTGTAAGC	59.323	57.624	200
	c14070_g1_i2|m.4255_ssr59	ggac	6	TCGGAAGTCGAAATCGCTCC	AAAGTCGACTGAGCCATCCC	60.179	59.749	177
	c21447_g2_i3_ssr1085	taga	6	TATGGTCGGTATCGCCTTGG	CAAGTGTTTCTCGTCTGTAAGC	59.323	57.624	200
	c25754_g4_i1_ssr1779	tcta	6	CAAGTGTTTCTCGTCTGTAAGC	TATGGTCGGTATCGCCTTGG	57.624	59.323	200
	c15433_g1_i1_ssr267	agat	6	CTTCACATGGCCCAAACGC	CTGGCAAATGTGGTGTCAGC	60.081	60.039	192
	c18803_g1_i1_ssr345	cagg	7	GCTATATGTGGTCCGAGTGGG	ACTGATTGACAATACAGGCC	59.999	55.423	154
	c14573_g1_i2_ssr57	ccct	6	GAACCGCTCTTCCGATCTCC	CATCTTCGCTGTTGTGCAGG	60.249	59.833	191
	c21742_g2_i3_ssr132	taga	6	CCACTGTCTTCTACTCTCTTTGG	GGCTCTCATCAAGTGTTTCTCG	58.185	59.33	186
	c10540_g1_i1|m.842_ssr68	ggac	6	TCGGAAGTCGAAATCGCTCC	AAAGTCGACTGAGCCATCCC	60.179	59.749	177
	c14916_g1_i1_ssr135	ggac	6	TCGGAAGTCGAAATCGCTCC	AAAGTCGACTGAGCCATCCC	60.179	59.749	177
	c27278_g1_i1_ssr4962	atgt	6	ATTATATGGCGCCACGGAGG	TTACCTCTATTTACATGTGGCC	60.036	55.593	185
	c23601_g2_i2_ssr235	acat	6	TCGATGAATGGAACGGACGC	TATGGCTTGACGGGTGTAGC	60.805	59.823	121
	c19237_g1_i1_ssr2862	ttta	7	TGCTACGGCTTTAGTGCTGG	ACAAGTGAAGTCGAGCACCC	60.391	60.25	165
	c14573_g1_i1_ssr57	ccct	6	GAACCGCTCTTCCGATCTCC	TGGAGGGACTAGAGGATGCG	60.249	60.468	149
	c27038_g8_i1_ssr1008	ctca	6	CCAAGATGGACACCGAGACC	TATGGCGCGTTCTCTTTGGG	60.108	60.743	196
	c13467_g1_i1_ssr944	ttta	6	GCTACTGCTGAGGAGAGACG	TGACATGTTCACGCCTATTCC	59.62	58.372	198
	c21163_g2_i1_ssr2060	cagg	7	GCTATATGTGGTCCGAGTGGG	ACTGATTGACAATACAGGCC	59.999	55.423	154
	c13467_g1_i2_ssr518	ttta	6	GCTACTGCTGAGGAGAGACG	TGACATGTTCACGCCTATTCC	59.62	58.372	198
	c21334_g2_i3_ssr1679	tatg	6	AGGCTCTAGGGAGGAAGAGG	CCATAACCACATTCCTTGCTCC	59.439	59.31	130
	c22147_g3_i1_ssr2068	gaac	7	GACCCAGAAGAAGGACGTGG	TCCCTCGAACTCCCTCTTCG	60.037	60.68	129
	c22458_g3_i2_ssr222	gaaa	6	TTCATTGTTGGCCACCAAGC	ACCAACCAAGATAAGTTGTCCC	59.608	58.237	195
