# Supplementary material for: Microsatellite Borders and Micro-sequence Conservation in Juglans
Source: Sci Rep. 2019 Mar 6;9:3748. doi: 10.1038/s41598-019-39793-z (PMC6403238; doi:10.1038/s41598-019-39793-z)
Supplement: Supplementary file 6 — Dataset 4 [file 41598_2019_39793_MOESM6_ESM.xlsx]

## Sheet: Sheet1
Title:	Microsatellite Borders and Micro-sequence Conservation in Juglans
Author:	Aziz Ebrahimi, Samarth Mathur, Shaneka S. Lawson, Nicholas R. LaBonte, Adam Lorch, Mark V. Coggeshall, Keith E. Woeste.
Supplementary Table S4. 39,000 unique nuclear SSR primer pairs identified from the 12 Juglans species and Persian walnut reference genome and validated by e-PCR.
	SSR ID	Sample	Motif	# Repeats	Forward primer	Reverse primer	Forward Tm	Reverse Tm	Product size
	HWI-ST1234:241:C94GAACXX:6:2104:11927:57153_ssr115	J. regia BC1	aag	7	CCCAGTGTATTACAACCCGGG	GCTTGGTAGCCTTCAATTCG	60.408	57.167	150
	HWI-ST1234:241:C94GAACXX:5:2316:18988:39753_ssr115	J. regia BC1	aag	7	CCCAGTGTATTACAACCCGGG	GCTTGGTAGCCTTCAATTCG	60.408	57.167	150
	HWI-ST1234:240:C8N02ACXX:3:1215:11909:5599_ssr115	J. regia BC1	aag	7	CCCAGTGTATTACAACCCGGG	GCTTGGTAGCCTTCAATTCG	60.408	57.167	150
	HWI-ST1234:240:C8N02ACXX:3:1207:5374:20903_ssr93	J. regia BC1	aaag	6	CCACAATTGTACTACTGCACTGC	CTCTAGAAAGCCAGGTGCCC	60.12	60.107	148
	HWI-ST1234:241:C94GAACXX:5:2314:9751:92728_ssr86	J. regia BC1	aagg	13	GGGTGACAGAGTGAGGTTCC	GTTTGGCCCAGCTAACACC	59.678	59.036	130
	HWI-ST1234:241:C94GAACXX:5:1311:13120:86296_ssr86	J. regia BC1	aagg	13	GGGTGACAGAGTGAGGTTCC	GTTTGGCCCAGCTAACACC	59.678	59.036	130
	HWI-ST1234:241:C94GAACXX:5:2115:17677:25616_ssr101	J. regia BC1	aaag	6	AACCAAGATTGTGCCACTGC	GAGTTTGAGACCAGCCTGGG	59.324	60.322	127
	HWI-ST1234:241:C94GAACXX:5:1202:5090:91430_ssr101	J. regia BC1	aaag	6	AACCAAGATTGTGCCACTGC	GAGTTTGAGACCAGCCTGGG	59.324	60.322	127
	HWI-ST1234:241:C94GAACXX:5:2109:14790:61164_ssr83	J. regia BC1	aaga	6	AGTTGGTTGCCTCTATATACATACG	CCCATAATCACATGAGCCAATTCC	58.311	60.022	127
	HWI-ST1234:241:C94GAACXX:6:2216:6314:53223_ssr64	J. regia BC1	aaac	9	ACTTCAAGAAGAATCAGGATCAGG	GGAATTCCATGCAACCAGGG	58.257	59.174	103
	HWI-ST1234:241:C94GAACXX:6:2203:10304:88369_ssr62	J. regia BC1	aag	8	TTGAGACGTTGTGTTCCTCG	TAGTTGCAGGAAGAGGATCG	58.152	56.743	131
	HWI-ST1234:241:C94GAACXX:5:2303:11640:40648_ssr112	J. regia BC1	aaag	12	GCCACCAATAAAGGGAATTTCC	TCTCATGGAGAAGAAAGTCAGG	57.863	57.184	187
	HWI-ST1234:241:C94GAACXX:6:1302:21308:54523_ssr112	J. regia BC1	aaag	12	GCCACCAATAAAGGGAATTTCC	TCTCATGGAGAAGAAAGTCAGG	57.863	57.184	187
	HWI-ST1234:241:C94GAACXX:5:2313:12678:55123_ssr97	J. regia BC1	aag	8	ACTAGTAATGGAGTGAACAGCC	TTCAGAACAATATGCACGCC	57.527	56.797	122
	HWI-ST1234:241:C94GAACXX:6:2212:6025:89401_ssr120	J. regia BC1	aaac	6	ACTAGGTTAGCTTCATGGAAGG	GGAATCCTTTATGGGTAGCTTAAGC	57.238	59.526	151
	HWI-ST1234:240:C8N02ACXX:3:1313:11231:18887_ssr91	J. regia BC1	aaag	6	TCCTCCGTAAGAAGTGATGG	AGGTCTCTCCTCCTTCCAGG	56.359	59.662	109
	HWI-ST1234:241:C94GAACXX:6:2310:8682:29153_ssr85	J. mandshurica	ag	17	GCCTGTAGGTCAAGACTGTAGC	TTGCCTAACCTTGGCATTCC	60.418	58.444	126
	HWI-ST1234:241:C94GAACXX:6:2210:5888:18537_ssr74	J. mandshurica	ct	10	GCTAGGTCTGTGACATCACTGG	AGCGAAATTATCATGTGATGGCC	60.418	59.746	145
	HWI-ST1234:240:C8N02ACXX:3:1312:2547:86935_ssr58	J. mandshurica	ag	10	GCCATCAGTGTGCAATTAACCC	GGACTTGGACCTCACCATCG	60.417	60.108	112
	HWI-ST1234:241:C94GAACXX:5:2305:2260:50759_ssr90	J. mandshurica	ag	13	CCTCGAGTTCTTCACTGCTACC	TTGGGCAAGCCATATTACCG	60.416	58.314	179
	HWI-ST1234:241:C94GAACXX:5:1116:17762:69459_ssr94	J. mandshurica	tc	13	CGTCCTTCTCTCAGTAAACCCG	TAGAGAGCAAGCTAGCTAGC	60.416	56.247	111
	HWI-ST1234:241:C94GAACXX:6:2311:7931:27108_ssr126	J. mandshurica	ga	10	GATACTTATCAAGCGAACGCGC	CTGCAACTTCATGCCCATCG	60.409	59.9	132
	HWI-ST1234:241:C94GAACXX:5:2316:19111:34017_ssr78	J. mandshurica	tc	9	GGGTCTAGGAGTTTGCATGGG	ACACGCAAACTCATAGACCC	60.409	57.905	156
	HWI-ST1234:241:C94GAACXX:5:2308:18910:6745_ssr60	J. mandshurica	ag	13	GCCACCCAATTAAATGCACCC	GCAAACCCACAAACACATTACC	60.407	58.872	100
	HWI-ST1234:241:C94GAACXX:5:2105:18323:45372_ssr62	J. mandshurica	ag	13	GCCACCCAATTAAATGCACCC	GCAAACCCACAAACACATTACC	60.407	58.872	100
	HWI-ST1234:241:C94GAACXX:6:1204:8660:6888_ssr46	J. mandshurica	ag	10	GCTTGATCCACTGACAGAGGG	ATTTCACACAAGCCCAACCC	60.407	58.952	108
	HWI-ST1234:241:C94GAACXX:6:2311:2397:45556_ssr96	J. mandshurica	ag	11	GGACTAGGGTTTCTGCTCAGC	CCCATTGATCAAACCCACCC	60.406	58.806	115
	HWI-ST1234:240:C8N02ACXX:3:2301:12093:96926_ssr91	J. mandshurica	ct	18	CCCTTCCTCTTCCTTCTTCGC	TGATGTGATCACTTGTGAGAGG	60.406	57.802	129
	HWI-ST1234:240:C8N02ACXX:3:2210:4117:93325_ssr97	J. mandshurica	ag	10	GGAGCTACCTCACTGTCTTGC	ATCCTCAAAGTCGGTCAGCC	60.405	59.749	103
	HWI-ST1234:241:C94GAACXX:6:1116:13398:46401_ssr66	J. mandshurica	ct	9	GGTTGTAGGAACAGTAGGCGG	AGTCGAATGTGAGCATAAATGGG	60.405	59.121	125
	HWI-ST1234:241:C94GAACXX:5:1107:6669:92745_ssr49	J. mandshurica	ag	11	TGAGGTACGGTTTCTCATGCG	ATGGTTGGGACTGAAATTGGG	60.404	58.461	100
	HWI-ST1234:241:C94GAACXX:5:2212:17973:46617_ssr75	J. mandshurica	ag	8	GCCAAGAGAGAGAGACAGTGC	AGCACTGTTGTCGATCACGG	60.404	60.667	119
	HWI-ST1234:241:C94GAACXX:5:2305:20572:7889_ssr75	J. mandshurica	ag	8	GCCAAGAGAGAGAGACAGTGC	AGCACTGTTGTCGATCACGG	60.404	60.667	119
	HWI-ST1234:240:C8N02ACXX:3:2312:10525:68519_ssr67	J. mandshurica	ag	10	CCTGAACTAGTCACTCACGGC	AGTTATTCATTCTTCCCGCTGC	60.403	59.054	114
	HWI-ST1234:241:C94GAACXX:5:2215:11087:34162_ssr99	J. mandshurica	ag	9	CGTGTGTCTCTCTTCCTCTGC	ACCCATCTCCTACAAACCGC	60.402	59.748	135
	HWI-ST1234:241:C94GAACXX:5:2312:5458:51457_ssr88	J. mandshurica	ttc	7	CCTCCTTGTGAGTACCGTTCG	ACTTCAAATCCAACGAAAGATCCC	60.402	59.541	101
	HWI-ST1234:240:C8N02ACXX:3:1307:8776:77822_ssr62	J. mandshurica	ct	8	TCCACCCTTCCCGATACTCC	ATGGCGGCGAGAAGATAGC	60.398	60.006	116
	HWI-ST1234:240:C8N02ACXX:3:2307:4049:25956_ssr117	J. mandshurica	ga	12	GCGTCTCAGGCTATACGTACG	CTGTCACTCTCGCATGGAGG	60.398	60.179	121
	HWI-ST1234:240:C8N02ACXX:3:2105:7765:3437_ssr78	J. mandshurica	ga	13	GCGTCTCAGGCTATACGTACG	CTGTCACTCTCGCATGGAGG	60.398	60.179	123
	HWI-ST1234:241:C94GAACXX:6:1110:11658:13913_ssr76	J. mandshurica	ct	13	TCTCGATGGAACCTCCTCCC	TTCCACAAGAGGGAGGGAGG	60.397	60.548	138
	HWI-ST1234:240:C8N02ACXX:3:1307:4060:71897_ssr47	J. mandshurica	ag	14	TAGGTGGTGATGGCATTGGC	GCACATCACTCTACTTTCCTTTGG	60.396	59.845	126
	HWI-ST1234:240:C8N02ACXX:3:2302:7392:3784_ssr113	J. mandshurica	ag	10	TTGGACAGTTTGGGTGGTGG	CTCTCATCACCCTACACGGC	60.396	59.897	144
	HWI-ST1234:241:C94GAACXX:5:2103:16021:49409_ssr112	J. mandshurica	ct	11	TCCATCTCCTCTCCGTCACC	GCAGCACCAATTTCACAACG	60.396	58.869	149
	HWI-ST1234:241:C94GAACXX:6:1213:13598:22795_ssr63	J. mandshurica	ct	17	TGGGTAATGATGGCAGCACC	TCTGTTAGTGGGTGGATGCG	60.396	59.751	118
	HWI-ST1234:240:C8N02ACXX:3:2113:16277:78418_ssr21	J. mandshurica	ct	13	AGGTACCTGCCGTACTACCC	TGCCCATTTCAGTGATGAAAGC	60.396	59.768	102
	HWI-ST1234:240:C8N02ACXX:3:2214:7270:11870_ssr31	J. mandshurica	ct	8	AGTCCTCCCTCTCGTCATGG	GAAGTGGTGGAGATGAGGGC	60.396	60.107	104
	HWI-ST1234:241:C94GAACXX:5:1202:12589:86526_ssr91	J. mandshurica	ga	12	ATTACCCATGGCAGCAGTGG	TCCACCCATATCTCTCTCATGC	60.396	59.098	117
	HWI-ST1234:241:C94GAACXX:6:2216:5848:37309_ssr130	J. mandshurica	ga	10	TACATGGCCACCATCCTTGC	GGCAGCAGAATTCATCAGTCG	60.396	59.67	106
	HWI-ST1234:240:C8N02ACXX:3:2106:15770:64744_ssr70	J. mandshurica	ct	15	AGGTGCTCCTACGTCCTACC	CTCAACTTCGTGCAATGCCC	60.395	60.11	137
	HWI-ST1234:241:C94GAACXX:5:2116:8546:67629_ssr70	J. mandshurica	ct	14	AGGTGCTCCTACGTCCTACC	CTCAACTTCGTGCAATGCCC	60.395	60.11	135
	HWI-ST1234:241:C94GAACXX:6:2209:7233:86203_ssr34	J. mandshurica	ctt	7	CCTCCAAGGATCTTGCACCC	GATATGGGCTGACCTGACCC	60.395	59.602	111
	HWI-ST1234:241:C94GAACXX:5:1314:13939:99876_ssr35	J. mandshurica	ctt	7	CCTCCAAGGATCTTGCACCC	GATATGGGCTGACCTGACCC	60.395	59.602	111
	HWI-ST1234:241:C94GAACXX:5:2212:5508:70482_ssr48	J. mandshurica	ga	22	CTGTGGGAGGGAATGGAAGC	ACCACACTTATCCTAGACCAGC	60.395	59.233	110
	HWI-ST1234:241:C94GAACXX:5:1316:10731:78286_ssr95	J. mandshurica	ga	13	GCCTAACCCACCTAAAGGCC	TCCTTTCCCATCCTATCCTTTCC	60.395	59.278	123
	HWI-ST1234:241:C94GAACXX:5:2313:15649:89533_ssr103	J. mandshurica	ga	16	CTGAGGTCCTGGGAATTGCC	TCTTGTTTGGAAGCAAGGAAAGG	60.395	59.616	139
	HWI-ST1234:241:C94GAACXX:6:2306:13329:64712_ssr97	J. mandshurica	tc	10	TCCCTTTATTGCCCTTCGCC	ACGCATTGAAGGATGGTTGC	60.395	59.472	125
	HWI-ST1234:240:C8N02ACXX:3:2313:13247:100327_ssr149	J. mandshurica	ag	8	AAATGGGTTCGACGGGATGG	TTTCCTGAAACTACACAGCC	60.394	55.586	118
	HWI-ST1234:241:C94GAACXX:6:2315:12983:83977_ssr56	J. mandshurica	ag	11	CTGGATACCCACTTGCACCC	TAAGCTAGGCTGGCAATCCC	60.394	59.526	125
	HWI-ST1234:240:C8N02ACXX:3:1210:10992:7502_ssr106	J. mandshurica	ag	9	GCTGGGAGGTGTTCATGAGG	ACTGACCTTTCTGCTCCACC	60.394	59.602	127
	HWI-ST1234:241:C94GAACXX:6:1111:1678:16732_ssr87	J. mandshurica	ag	12	CTTGGCAGTGGAAGGCTAGG	CTCTGCCTTCATCACCTCCG	60.394	60.179	138
	HWI-ST1234:241:C94GAACXX:5:1114:20012:19673_ssr87	J. mandshurica	ag	13	CTTGGCAGTGGAAGGCTAGG	CTCTGCCTTCATCACCTCCG	60.394	60.179	140
	HWI-ST1234:241:C94GAACXX:5:2205:2648:48707_ssr81	J. mandshurica	ag	9	CCTGTCATGGGAAGCACTCC	GCACGAAGTACATGGCATGC	60.394	60.248	111
	HWI-ST1234:241:C94GAACXX:5:1112:4786:69639_ssr80	J. mandshurica	ag	9	CCTGTCATGGGAAGCACTCC	GCACGAAGTACATGGCATGC	60.394	60.248	111
	HWI-ST1234:241:C94GAACXX:6:1115:1667:32711_ssr101	J. mandshurica	aga	7	TTCCCGCATCTGTTTAGCCC	ACACCACTCCCAACTTTCCG	60.394	60.179	126
	HWI-ST1234:241:C94GAACXX:6:1307:10988:13846_ssr114	J. mandshurica	aga	7	TTCCCGCATCTGTTTAGCCC	ACACCACTCCCAACTTTCCG	60.394	60.179	150
	HWI-ST1234:241:C94GAACXX:5:2312:8022:71548_ssr88	J. mandshurica	ct	18	TCCGGCCCTTACAATTGAGC	TCCTGTTCAGACAACGTTATATGC	60.394	59.132	167
	HWI-ST1234:240:C8N02ACXX:3:1110:13112:85833_ssr65	J. mandshurica	ct	13	TTTCATCGGGTGGCATGAGG	CCATGCTGCTTAGGATGTGC	60.394	59.333	122
	HWI-ST1234:241:C94GAACXX:6:1312:1246:99296_ssr53	J. mandshurica	ct	10	GATGAGAAGGGCACACCAGG	CCATGGTCTGAGACACTCCC	60.394	59.461	107
	HWI-ST1234:240:C8N02ACXX:3:1214:14164:92021_ssr88	J. mandshurica	ct	8	ATTGCTTCAGCCCGAGAAGG	ACCTCTTGGCGGTTGATTCC	60.394	60.323	122
	HWI-ST1234:241:C94GAACXX:5:1203:12643:6031_ssr69	J. mandshurica	ct	12	TTTCCTACGCCTTGATGCCC	TGACGAGGCATGAATCCAGC	60.394	60.463	108
	HWI-ST1234:241:C94GAACXX:6:1114:2732:61636_ssr90	J. mandshurica	ga	16	AAATGGGTTCGACGGGATGG	CTCTCTCTTCAAGCTCCTTGG	60.394	57.75	112
	HWI-ST1234:241:C94GAACXX:6:1304:9814:95569_ssr92	J. mandshurica	ga	8	GACAGAGAGGTGGCCATTGG	ACCACCAGACACAATTATAGCC	60.394	58.114	104
	HWI-ST1234:241:C94GAACXX:5:2113:9953:87131_ssr77	J. mandshurica	ga	16	AGAGAAGGGAAGCAATGCGG	GATAAGGCTTTCCCATACGCC	60.394	58.848	103
	HWI-ST1234:241:C94GAACXX:5:2103:13045:69233_ssr138	J. mandshurica	ga	11	AAGCATTTCCTACCTGCGGG	CCTCGTCTCTCTCATCACCC	60.394	58.971	177
	HWI-ST1234:240:C8N02ACXX:3:2112:12987:5962_ssr79	J. mandshurica	ga	8	CAAACGGGAGGGATTCAGGG	ACCAAATACAAGGCGAGAAACG	60.394	59.517	114
	HWI-ST1234:240:C8N02ACXX:3:2307:6478:83324_ssr55	J. mandshurica	ga	8	TGGGAATGCTCGGTTGATGG	GCTTTCAATTTCCTAATTGGCGC	60.394	59.693	119
	HWI-ST1234:241:C94GAACXX:5:2301:11784:74527_ssr73	J. mandshurica	ga	13	AACTGCCCAGATGCACTAGC	CTCCAAGACCACAACCATTTGG	60.394	59.703	142
	HWI-ST1234:240:C8N02ACXX:3:1307:9640:17176_ssr70	J. mandshurica	ga	20	ATTGGAGGTGCGAATGACCC	TCACCACAATCAATTGCGGC	60.394	59.757	159
	HWI-ST1234:241:C94GAACXX:6:1208:20776:15811_ssr127	J. mandshurica	ga	9	AGATTCTTCTGCTGCTGGGC	GCATGAATCGAGTCGGTTGC	60.394	59.973	102
	HWI-ST1234:241:C94GAACXX:5:2102:11280:41995_ssr88	J. mandshurica	ga	8	TTCAAGCCCATAACCGAGGC	TTCTTCACTACCGACCACGC	60.394	60.039	121
	HWI-ST1234:241:C94GAACXX:6:1307:10988:13846_ssr72	J. mandshurica	ga	9	TTCCCGCATCTGTTTAGCCC	ACACCACTCCCAACTTTCCG	60.394	60.179	150
	HWI-ST1234:241:C94GAACXX:5:1215:16468:89406_ssr44	J. mandshurica	ga	8	TCCGAATTGGGCTGTGATGG	CGTTGTCGCATTGTCGTTCC	60.394	60.45	169
	HWI-ST1234:240:C8N02ACXX:3:1107:16860:53023_ssr44	J. mandshurica	ga	8	TCCGAATTGGGCTGTGATGG	CGTTGTCGCATTGTCGTTCC	60.394	60.45	169
	HWI-ST1234:241:C94GAACXX:5:2216:21100:25960_ssr44	J. mandshurica	ga	8	TCCGAATTGGGCTGTGATGG	CGTTGTCGCATTGTCGTTCC	60.394	60.45	169
	HWI-ST1234:241:C94GAACXX:6:1203:17388:54471_ssr75	J. mandshurica	ga	9	CATGGGTCTCCCTCTGTTGC	TCCTGACCTCTCCTTCTCGC	60.394	60.682	107
	HWI-ST1234:240:C8N02ACXX:3:1215:1873:82503_ssr91	J. mandshurica	ga	11	CATGGGTCTCCCTCTGTTGC	TCCTGACCTCTCCTTCTCGC	60.394	60.682	109
	HWI-ST1234:240:C8N02ACXX:3:1304:20471:97285_ssr83	J. mandshurica	ga	8	GTGAGGCCACCTATGTTGGG	ATCGCCGAACGTTCTACTGC	60.394	60.801	115
	HWI-ST1234:241:C94GAACXX:6:2115:6251:73045_ssr130	J. mandshurica	gac	8	GAGTGGGACTGCCAATGAGG	TGGACAAAGAAATCCTTGCAGC	60.394	59.703	148
	HWI-ST1234:241:C94GAACXX:5:2109:10252:84977_ssr59	J. mandshurica	tc	12	CATCCAAGGGTCACTCAGCC	ACTATGAAGGAAATGCATGCG	60.394	57.023	104
	HWI-ST1234:240:C8N02ACXX:3:2301:9181:44616_ssr74	J. mandshurica	tc	10	CCCTTCCCATTCTTGGTCCG	ATGCAAGGTAATGGGAGAGC	60.394	57.645	109
	HWI-ST1234:241:C94GAACXX:6:1207:3784:13381_ssr83	J. mandshurica	tc	8	TGGGAATGATTGGAGCGTGG	TCAGATGCAAATGTGGTCACC	60.394	58.838	140
	HWI-ST1234:241:C94GAACXX:6:2114:10740:44414_ssr70	J. mandshurica	tc	8	TAAAGATTGGGACAGCCGCC	AGGACATAGGTGCTAGCTGC	60.394	59.244	101
	HWI-ST1234:241:C94GAACXX:6:2216:1554:82252_ssr45	J. mandshurica	tgg	7	CTAAGGAAGGCTGCTGGTGG	CTCTCTTACTCTCTCACGGGC	60.394	59.326	134
	HWI-ST1234:241:C94GAACXX:6:2111:13617:45300_ssr79	J. mandshurica	ag	12	ATCCAACCATCGTCACAGCC	TCTCAATATCCAAACGAGGCC	60.393	57.806	122
	HWI-ST1234:240:C8N02ACXX:3:1114:16916:93522_ssr78	J. mandshurica	ct	11	GGAACCCGGATGAACAGTCC	GGAGATGGATCAGCTCTGGG	60.393	59.314	126
	HWI-ST1234:241:C94GAACXX:5:1109:17353:84967_ssr90	J. mandshurica	ct	11	GTAAGGTCTCTTGGGCAGCC	GAGGCACGGAGTTTCAAAGC	60.393	59.761	156
	HWI-ST1234:241:C94GAACXX:6:2210:18607:89306_ssr85	J. mandshurica	ct	8	ACTCTTGGTTGCATAGCCCG	TGAAAGAGAGAAGTGGTGGTGG	60.393	59.895	117
	HWI-ST1234:241:C94GAACXX:5:2304:15841:57173_ssr91	J. mandshurica	ct	17	TTTCTCTGAATGCCGAGGCC	ATAGTGTGAACGTGGCAGGG	60.393	60.036	113
	HWI-ST1234:241:C94GAACXX:6:2310:17026:73950_ssr101	J. mandshurica	ct	14	TCCCTTCACCATGTCATGCG	GTGAGAATTCAAAGCGGGCG	60.393	60.179	139
	HWI-ST1234:240:C8N02ACXX:3:2107:5801:65407_ssr38	J. mandshurica	ct	17	TCCCGCTCTCAATTTCCAGC	TGGTGGCAGGCTTTACAAGG	60.393	60.539	142
	HWI-ST1234:241:C94GAACXX:6:2214:7479:36750_ssr79	J. mandshurica	ga	10	GGTGCTATGACAGTGGTGGG	TTTCCTCCTACCTCCGTCC	60.393	57.705	138
	HWI-ST1234:241:C94GAACXX:5:1205:5540:86607_ssr78	J. mandshurica	ga	11	TGGCATCGAGGTGTGATTGG	CCCACGGCGGAAATATTAGG	60.393	58.481	126
	HWI-ST1234:240:C8N02ACXX:3:2306:16353:80950_ssr39	J. mandshurica	ga	11	GGAGGGTGCTAGTTTCCAGC	TTCGTCTTTCCCATCCTCCC	60.393	59.09	138
	HWI-ST1234:241:C94GAACXX:6:1214:11423:85283_ssr72	J. mandshurica	ga	10	AGGGCTATCAACTGCAACCG	GTTTCAGGCACCCAATTCCG	60.393	59.756	154
	HWI-ST1234:240:C8N02ACXX:3:1212:19422:46644_ssr80	J. mandshurica	ga	9	AAACCGGGAAGATTCGAGCC	AAACCCGTTTCCGTCTGCC	60.393	60.895	120
	HWI-ST1234:241:C94GAACXX:6:1306:15489:90221_ssr102	J. mandshurica	gt	8	TCTTTGAGGCTCAATCCGGC	TCGTAGGGAATACACAAATCG	60.393	55.533	150
	HWI-ST1234:241:C94GAACXX:6:2310:19083:69810_ssr76	J. mandshurica	tc	11	CACCAACTTCGGGAGGATGG	TGAAGTCGAATCACTTCCTCC	60.393	57.405	182
	HWI-ST1234:241:C94GAACXX:6:2214:18016:25664_ssr88	J. mandshurica	tc	10	AGAACATGGACCATGACGCC	AGAGATTTCAGAGCTGCTTGC	60.393	58.642	115
	HWI-ST1234:241:C94GAACXX:5:2316:1328:92749_ssr72	J. mandshurica	tc	12	TGAGGCCGGATTCTGAAAGC	ATCTGAAGGCCCTGAAGTCC	60.393	59.085	109
	HWI-ST1234:240:C8N02ACXX:3:1102:15832:14533_ssr52	J. mandshurica	tc	19	AGTCACCATTCACCATCGCC	CAAAGCACCAAACAAAGCTCG	60.393	59.146	126
	HWI-ST1234:241:C94GAACXX:6:1312:3992:56084_ssr132	J. mandshurica	tg	10	TGACAACGATGATGGGCTGG	GTGGTCGGGTTGTAATTGC	60.393	56.918	124
	HWI-ST1234:241:C94GAACXX:5:1305:2630:27272_ssr75	J. mandshurica	tg	13	TGACAACGATGATGGGCTGG	CGTGGTCGGGTTGTAATTGC	60.393	59.833	131
	HWI-ST1234:241:C94GAACXX:5:1311:5281:86212_ssr90	J. mandshurica	ag	10	ACTTCTGCTTCTCCCATGCG	ATCAATGGAGCTAGAGGTGC	60.392	57.073	127
	HWI-ST1234:240:C8N02ACXX:3:1314:18307:70530_ssr77	J. mandshurica	ag	8	GGGCTACAGTGAGGAACAGC	ATAGCCACGTCATTTCTCCC	60.392	57.378	116
	HWI-ST1234:241:C94GAACXX:6:1107:2244:39792_ssr77	J. mandshurica	ag	8	GGGCTACAGTGAGGAACAGC	ATAGCCACGTCATTTCTCCC	60.392	57.378	116
	HWI-ST1234:240:C8N02ACXX:3:1308:8120:99575_ssr74	J. mandshurica	ag	12	TGGATTTCGAGCTGGAGTGC	ATACCGCTCATTTGCCTTGC	60.392	59.259	143
	HWI-ST1234:241:C94GAACXX:6:1314:18896:65444_ssr89	J. mandshurica	ag	12	TGGATTTCGAGCTGGAGTGC	ATACCGCTCATTTGCCTTGC	60.392	59.259	143
	HWI-ST1234:241:C94GAACXX:5:2112:16892:71959_ssr71	J. mandshurica	ag	12	CCTGTTAACCTACCCACGGC	GGAATCGCGTTAACCAACCC	60.392	59.551	113
	HWI-ST1234:240:C8N02ACXX:3:2313:13820:93920_ssr82	J. mandshurica	ag	11	TAGAATGGTCAAGCCGTGCC	GCAAATGGGAAGGAAACGAGG	60.392	59.798	155
	HWI-ST1234:241:C94GAACXX:6:2214:5448:67717_ssr103	J. mandshurica	ag	10	CCGTGTGGTTAGATGGGTGG	AAGGAGGCACATGCTATGGG	60.392	59.816	164
	HWI-ST1234:241:C94GAACXX:5:2302:15708:38698_ssr53	J. mandshurica	ag	8	CTCTTCGGCCTGACCTTTCC	GCGCTTGATGGTTGTATCTGC	60.392	60.268	107
	HWI-ST1234:241:C94GAACXX:6:2114:13520:79689_ssr89	J. mandshurica	ag	12	CCCTGAAACCTCAACATTCAATACG	TGTTTGAACCCTGTGACCCG	60.392	60.465	127
	HWI-ST1234:241:C94GAACXX:6:2115:6070:53284_ssr117	J. mandshurica	ccg	7	CTTTCTCCCAACTCTCCGGC	AGATGAGTGCAGTCATGAGC	60.392	57.687	119
	HWI-ST1234:241:C94GAACXX:5:1209:11048:43036_ssr86	J. mandshurica	ct	13	TAGCCATCGTTGAAGCACCC	TATGGGCTTATGAGAGAGGG	60.392	55.471	153
	HWI-ST1234:241:C94GAACXX:6:1115:4149:8194_ssr94	J. mandshurica	ct	9	GAGTCAGGATGCTGGTGTGG	TAACGACTGAGTTTCTTGGC	60.392	55.723	137
	HWI-ST1234:241:C94GAACXX:5:2306:7228:6174_ssr69	J. mandshurica	ct	16	AGCAGCAGATTTGAGGGACG	AGATTTGAACGGTCGGATAACG	60.392	58.815	120
	HWI-ST1234:241:C94GAACXX:6:1115:14661:2574_ssr72	J. mandshurica	ct	10	TCTCTTGCAGTCCATTCGCC	TGGTTAATTTCTCACACGCCC	60.392	58.844	100
	HWI-ST1234:241:C94GAACXX:5:2116:6417:79442_ssr38	J. mandshurica	ct	12	TTCTCACCGCCACCAATAGC	AGAGAGAGAACTTGCCTGGC	60.392	59.387	154
	HWI-ST1234:240:C8N02ACXX:3:2109:13122:49899_ssr51	J. mandshurica	ct	15	TGTCGCCATAGACCTTTGCC	GAGGCTAGCGTTTCTTTGTCG	60.392	59.61	145
	HWI-ST1234:241:C94GAACXX:5:2103:5163:53983_ssr128	J. mandshurica	ct	11	TTTGCACAGCCCGACTATCC	GGAGGCTAGGGTTTCTCTGC	60.392	59.821	144
	HWI-ST1234:241:C94GAACXX:5:2215:10769:39973_ssr50	J. mandshurica	ct	12	CCTTCGCTTCCTTGTCTCCC	CTCAAGATCGGGTTCCTCGG	60.392	59.897	119
	HWI-ST1234:241:C94GAACXX:5:2113:16874:27462_ssr63	J. mandshurica	ct	15	TCAGCCTGACCTCAAATCGC	TTTGTTGCATCGCTCACTGC	60.392	60.04	105
	HWI-ST1234:241:C94GAACXX:6:1112:4067:89682_ssr55	J. mandshurica	ct	9	TCAGCCTGACCTCAAATCGC	TCAGTGCTTTGTTGCATCGC	60.392	60.04	100
	HWI-ST1234:241:C94GAACXX:5:1212:15852:93510_ssr93	J. mandshurica	ct	8	TCATCCTCTCCAAGTTGCGC	ACTATTGGTGGTACTGCGGC	60.392	60.108	119
	HWI-ST1234:241:C94GAACXX:5:1115:5458:20147_ssr41	J. mandshurica	ct	8	TCATCCCGCAACCTGTAAGC	GTTGCTGGAACATCATCGCG	60.392	60.248	160
	HWI-ST1234:241:C94GAACXX:5:1115:6945:8084_ssr91	J. mandshurica	ct	20	GGGAAGAAGGCCAACTCTCG	AGTCACCCACCAAGAAACGC	60.392	60.818	115
	HWI-ST1234:241:C94GAACXX:5:1106:14143:90952_ssr109	J. mandshurica	ga	14	GTGGAGTGGCTGACAGATGG	TTTAAGCCTCCCTGGACC	60.392	55.738	105
	HWI-ST1234:241:C94GAACXX:5:2308:2336:39866_ssr55	J. mandshurica	ga	9	TTGGCTCCAGATCTCAACGC	TGCAGGGATTTGACATTTACG	60.392	56.879	112
	HWI-ST1234:241:C94GAACXX:6:1206:18723:14427_ssr63	J. mandshurica	ga	26	AGCGGCATGTTGTCAGTAGG	TTGGTTTCCCTTTCCTTCCC	60.392	57.608	126
	HWI-ST1234:241:C94GAACXX:6:1206:18715:14408_ssr83	J. mandshurica	ga	16	AGCGGCATGTTGTCAGTAGG	TTGGTTTCCCTTTCCTTCCC	60.392	57.608	126
	HWI-ST1234:241:C94GAACXX:6:1215:10216:31740_ssr76	J. mandshurica	ga	18	TTGCACTGGAGGGTAATCGC	TCGTCACTAGTCGACACAGG	60.392	58.846	136
	HWI-ST1234:241:C94GAACXX:5:1108:11722:38114_ssr76	J. mandshurica	ga	18	TTGCACTGGAGGGTAATCGC	TCGTCACTAGTCGACACAGG	60.392	58.846	136
	HWI-ST1234:240:C8N02ACXX:3:2102:13809:61083_ssr53	J. mandshurica	ga	11	GTGGTGCAACTAGAGGCTCC	TCGACCATCAGTTTCTCTCCC	60.392	59.175	110
	HWI-ST1234:241:C94GAACXX:5:1213:4950:28932_ssr27	J. mandshurica	ga	9	ACTTGACGGCTATGCACTGG	GTAACACCTCCATGCACACG	60.392	59.204	108
	HWI-ST1234:241:C94GAACXX:6:1315:3092:68503_ssr57	J. mandshurica	ga	14	TACAGCTTGTTGATCCGGCC	GCTACCTCTGATCACTGGCC	60.392	59.894	118
	HWI-ST1234:241:C94GAACXX:5:2309:2802:75528_ssr72	J. mandshurica	ga	8	ACTTGATCTTGGAGCTGCGG	CATGAGCGAAACTGTTGCCC	60.392	60.11	163
	HWI-ST1234:240:C8N02ACXX:3:1109:20836:60372_ssr68	J. mandshurica	ga	20	TGAGCAACGGTGGCTATTCC	CCCTCTTGGTAAGCCACACC	60.392	60.323	124
	HWI-ST1234:241:C94GAACXX:6:2108:17575:90986_ssr71	J. mandshurica	ga	12	ACCATGTCACACTCGCATCC	ATCACGTCGAAGTCTTGGCC	60.392	60.39	124
	HWI-ST1234:241:C94GAACXX:5:1303:19303:65128_ssr41	J. mandshurica	ga	11	ACTGCTGAAGATCGCAAGGG	GAAGAACCTGGTAGCCGAGC	60.392	60.46	152
	HWI-ST1234:241:C94GAACXX:6:1210:12651:48575_ssr80	J. mandshurica	gaa	7	AGTGGGAGCTGCAGATTTCG	CTTCTTCTTCTTCTCTGTGAATAGC	60.392	57.476	184
	HWI-ST1234:241:C94GAACXX:6:1113:17159:7552_ssr91	J. mandshurica	gga	7	CGTGGTGAGGAGAATGGTGG	GTTCGTCCCGATCACTCTGC	60.392	60.803	140
	HWI-ST1234:241:C94GAACXX:5:2216:18384:75790_ssr101	J. mandshurica	tc	8	CTTTCTCCTCCTTCACCGGC	TCTAGAGAGAGAAACTAGCAAGG	60.392	56.577	130
	HWI-ST1234:241:C94GAACXX:6:2303:2876:92338_ssr67	J. mandshurica	tc	12	TGCAATCAGCCGGTTCTACC	TCAAATCGCTCAACTAGAAAGAGG	60.392	58.829	113
	HWI-ST1234:241:C94GAACXX:5:2111:6049:67676_ssr129	J. mandshurica	tc	8	TGCGGTAGATGCAGAAACCC	TCTCAACGGCAAACAGATGC	60.392	59.126	181
	HWI-ST1234:241:C94GAACXX:5:2306:18118:23211_ssr87	J. mandshurica	ag	12	TCTACTGCTGCTGCTTCTGC	CTTACATCGGATGCCTTCCC	60.391	58.116	125
	HWI-ST1234:241:C94GAACXX:5:1116:11377:16044_ssr71	J. mandshurica	ag	16	AGTTGGAAACTCGATCGGGC	AACTCACCCTTCAACTCCGG	60.391	59.603	104
	HWI-ST1234:240:C8N02ACXX:3:2201:6178:53822_ssr88	J. mandshurica	ag	17	AGTTGGAAACTCGATCGGGC	AACTCACCCTTCAACTCCGG	60.391	59.603	106
	HWI-ST1234:241:C94GAACXX:5:2202:10335:10388_ssr95	J. mandshurica	aga	14	TGGACCGTAAAGCATGACGG	GCCAGGCTACTTGTCTTTGC	60.391	59.476	172
	HWI-ST1234:241:C94GAACXX:5:1113:17534:91453_ssr95	J. mandshurica	aga	14	TGGACCGTAAAGCATGACGG	GCCAGGCTACTTGTCTTTGC	60.391	59.476	172
	HWI-ST1234:241:C94GAACXX:5:1304:7553:27218_ssr74	J. mandshurica	ct	13	GTCAGTCAGCTTCTCCTGCC	AGTATGTCGAACAACGTTGG	60.391	56.114	107
	HWI-ST1234:240:C8N02ACXX:3:2214:3586:45037_ssr66	J. mandshurica	ct	8	ATCAAGGAGAAACCGCGTCC	GTATTTCGAGTGGGAAGGTGC	60.391	58.992	114
	HWI-ST1234:241:C94GAACXX:5:2312:17508:26235_ssr83	J. mandshurica	ct	11	CTGTCTGGCAGCAGTAGTGG	GAACTTACCTGCCCAATCGC	60.391	59.267	152
	HWI-ST1234:241:C94GAACXX:6:2206:11299:55018_ssr144	J. mandshurica	ct	8	TGACGATGCCACTGCTAACC	CACCATCCAGTTTGTGACGC	60.391	59.762	112
	HWI-ST1234:240:C8N02ACXX:3:2313:7576:87941_ssr32	J. mandshurica	ct	10	TGACAGTCAATACCAGCCGC	ACTCGTCCAATTCCGTAGCG	60.391	60.179	141
	HWI-ST1234:240:C8N02ACXX:3:2314:3565:49128_ssr61	J. mandshurica	ct	10	TTCTTTCCTCTTACGCCGCC	TCGGTTTGTCGGTGTCTTCG	60.391	60.596	108
	HWI-ST1234:240:C8N02ACXX:3:1215:7207:21679_ssr40	J. mandshurica	ct	8	CACACTCCCTTCCGGTAAGC	CACAACTGGAGGCTCCTTGG	60.391	60.607	144
	HWI-ST1234:241:C94GAACXX:6:2206:1278:47872_ssr45	J. mandshurica	ct	10	GCACCTCTTTGTCAATTCTTAGAGC	CCCACCTCTGCATATGTCGC	60.391	60.882	125
	HWI-ST1234:241:C94GAACXX:5:1115:15422:56820_ssr45	J. mandshurica	ct	10	GCACCTCTTTGTCAATTCTTAGAGC	CCCACCTCTGCATATGTCGC	60.391	60.882	125
	HWI-ST1234:241:C94GAACXX:6:2304:18742:34451_ssr64	J. mandshurica	ga	10	GCACAACGTAAGGGAGAGGG	TGAGGATCCCAAGATGAAGGG	60.391	58.87	111
	HWI-ST1234:241:C94GAACXX:6:2106:10961:18228_ssr77	J. mandshurica	ga	8	GAAGCACTTACGGAGGGTGG	AGTGGTGATCCTTGCCTTCC	60.391	59.67	136
	HWI-ST1234:241:C94GAACXX:6:2312:3175:57465_ssr65	J. mandshurica	ga	13	GAGCCAAGGGTAACGAGTGG	GCCAACCGATGTCTCTCTCC	60.391	60.179	130
	HWI-ST1234:241:C94GAACXX:5:1106:7790:83041_ssr69	J. mandshurica	ga	8	CAAAGCCAAATGCCCTCTGC	CCTTCCGCCGAAAGAGATCC	60.391	60.531	100
	HWI-ST1234:240:C8N02ACXX:3:1213:14504:85012_ssr40	J. mandshurica	ga	8	CAAAGCCAAATGCCCTCTGC	CCTTCCGCCGAAAGAGATCC	60.391	60.531	100
	HWI-ST1234:241:C94GAACXX:6:2208:12993:60985_ssr83	J. mandshurica	tc	11	TCCATCTAACACCGCACAGC	GTGCTGGCTCTCCATAAACC	60.391	58.616	124
	HWI-ST1234:240:C8N02ACXX:3:2212:14972:53680_ssr72	J. mandshurica	tc	11	GCGTGGTACCAGAGAAAGGG	CACCCAACACTTATAAGGACGC	60.391	59.324	121
	HWI-ST1234:240:C8N02ACXX:3:2213:9501:25707_ssr99	J. mandshurica	ag	13	CTTCACCTTGACGTGTATTTACTGC	CACTCTTATCTTCTGCAACCC	60.39	56.333	100
	HWI-ST1234:240:C8N02ACXX:3:2308:18960:76743_ssr87	J. mandshurica	ag	9	GCAGAACAAGTACACTATCAGTTGC	ACAATCTTAGACCTGGAGCC	60.39	56.617	144
	HWI-ST1234:241:C94GAACXX:5:2302:1265:86466_ssr98	J. mandshurica	ag	9	GAGAGGTGCGGAGAAGTTGG	TCCATTAACACTTCTTCTCCACC	60.39	58.093	111
	HWI-ST1234:241:C94GAACXX:6:1210:5102:57007_ssr129	J. mandshurica	ag	12	ACTTCCAGTTCATCGACGGC	ACAAGTCGTCGTTCTCAAGC	60.39	58.511	174
	HWI-ST1234:240:C8N02ACXX:3:1316:16435:89021_ssr46	J. mandshurica	ag	26	AGATTGGAGCGACGACAACC	TGGTAGGTGTTTAGGCAGCC	60.39	59.673	148
	HWI-ST1234:241:C94GAACXX:5:1302:12330:71728_ssr125	J. mandshurica	ag	8	GAGAGACTTTCTGTAATGCAGTTGC	CACCAATAACACTACCCACAAGC	60.39	59.809	100
	HWI-ST1234:241:C94GAACXX:6:2105:9907:99314_ssr96	J. mandshurica	ag	9	TCTTCCTGATTGGCGTGACG	CTCGCTTTGTATGTGCACGG	60.39	59.905	125
	HWI-ST1234:241:C94GAACXX:5:1210:17767:24944_ssr133	J. mandshurica	ag	8	TCTTCCTGATTGGCGTGACG	CTCGCTTTGTATGTGCACGG	60.39	59.905	125
	HWI-ST1234:240:C8N02ACXX:3:1315:5716:72696_ssr78	J. mandshurica	ag	11	CCACCTCTTCCTCTTCGTGC	ACACCCAGAAGCACCTTAGC	60.39	59.963	112
	HWI-ST1234:240:C8N02ACXX:3:1214:4067:71879_ssr40	J. mandshurica	ag	13	CCAACGTCCGAGAGAAAGGG	GCCCACAGATCCATTCCTCC	60.39	60.179	129
	HWI-ST1234:241:C94GAACXX:5:1313:7170:83522_ssr90	J. mandshurica	ag	17	TCAATTGCGACAGGGACTCG	ACACTTGGCTTGCTCATCCC	60.39	60.61	144
	HWI-ST1234:241:C94GAACXX:6:1205:17329:66443_ssr110	J. mandshurica	ct	8	CCGTCTCAAAGCTCAGGTCC	TGAAATTCAGAGTGTAGCCC	60.39	55.062	100
	HWI-ST1234:240:C8N02ACXX:3:1112:5560:37904_ssr113	J. mandshurica	ct	8	CCGTCTCAAAGCTCAGGTCC	TGAAATTCAGAGTGTAGCCC	60.39	55.062	100
	HWI-ST1234:241:C94GAACXX:6:1102:18858:7910_ssr100	J. mandshurica	ct	13	TGCGAACTCCCATCTCAACG	CTCCGTACGGTAGAAAGAGGG	60.39	59.325	100
	HWI-ST1234:241:C94GAACXX:6:2210:9587:64574_ssr66	J. mandshurica	ct	10	TCCGTTGATGTCTCCTTGCG	AGAGAGAGAAATACAGTGACTCGG	60.39	59.362	109
	HWI-ST1234:241:C94GAACXX:5:2305:3170:29808_ssr30	J. mandshurica	ct	8	CACTGGATGTCACCCTCACG	GCATAGGCCTCTACTAAGTCAGG	60.39	59.743	153
	HWI-ST1234:241:C94GAACXX:5:1313:14305:89725_ssr70	J. mandshurica	ct	11	TTGAGACCGAGCATGTGAGC	CTGACGGTCTTGGTTGAATGC	60.39	59.802	162
	HWI-ST1234:240:C8N02ACXX:3:1106:17116:96818_ssr60	J. mandshurica	ct	14	CTCTACACGCCTTGACCACC	GGGAGGGTAAAGGTGTTGGG	60.39	59.961	136
	HWI-ST1234:241:C94GAACXX:5:2208:11051:2362_ssr57	J. mandshurica	ct	15	CTCTACACGCCTTGACCACC	GGGAGGGTAAAGGTGTTGGG	60.39	59.961	136
	HWI-ST1234:240:C8N02ACXX:3:1207:14443:31222_ssr81	J. mandshurica	ct	13	TGCGAACTCCCATCTCAACG	AATCAAGGACTGGGTTGGGC	60.39	60.252	133
	HWI-ST1234:241:C94GAACXX:5:1302:5055:24952_ssr78	J. mandshurica	ct	10	TTCTTCCCAGTGACGCATCG	AATTCTCTGGCGGTTCACGG	60.39	60.674	124
	HWI-ST1234:241:C94GAACXX:5:1103:7020:65693_ssr88	J. mandshurica	ct	10	AGTGGAGTCCAATCGAACGC	GGGAAGCCGTTGGATTCTCC	60.39	60.748	103
	HWI-ST1234:241:C94GAACXX:5:1114:8381:54775_ssr100	J. mandshurica	ctt	12	TCCGCTTCTTCTTCTTCGGC	ATTGCTAGTTGGGTTCACGC	60.39	58.835	112
	HWI-ST1234:241:C94GAACXX:5:1116:2726:78304_ssr111	J. mandshurica	ga	14	GTGCGGTGGAGAGAAAGAGG	ACAAGTATCCCATCATCTTCG	60.39	55.194	138
	HWI-ST1234:241:C94GAACXX:6:1106:1651:97166_ssr127	J. mandshurica	ga	13	GAAAGTGGTGCCGAGAGAGG	CCTTCTCTAAATTCCTTTCTTTGGC	60.39	58.375	177
	HWI-ST1234:241:C94GAACXX:5:2113:16054:58229_ssr127	J. mandshurica	ga	13	GAAAGTGGTGCCGAGAGAGG	CCTTCTCTAAATTCCTTTCTTTGGC	60.39	58.375	177
	HWI-ST1234:241:C94GAACXX:5:2302:1412:99999_ssr87	J. mandshurica	ga	9	GTCGAAGGAGCTTCCAGTGG	CTATGCCAACTTGTGCCACC	60.39	59.472	149
	HWI-ST1234:241:C94GAACXX:6:1307:20725:76993_ssr71	J. mandshurica	ga	8	TGTAGACGCACAGTGATGCC	TGGTATGGAGTGTTAAGAGCCC	60.39	59.496	148
	HWI-ST1234:241:C94GAACXX:5:2311:2170:76560_ssr71	J. mandshurica	ga	8	TGTAGACGCACAGTGATGCC	TGGTATGGAGTGTTAAGAGCCC	60.39	59.496	148
	HWI-ST1234:240:C8N02ACXX:3:2204:2050:24869_ssr128	J. mandshurica	ga	12	GGACCTTGCTCTGGTTCTCG	TCCGTTTCCTTCGTCAGTCG	60.39	60.04	162
	HWI-ST1234:241:C94GAACXX:6:1309:15958:42134_ssr35	J. mandshurica	ga	15	GAACGGGCAAGAGTGAGAGG	CGAAGCAACGAACCACACG	60.39	60.084	145
	HWI-ST1234:241:C94GAACXX:5:1111:16154:99417_ssr36	J. mandshurica	ga	15	GAACGGGCAAGAGTGAGAGG	CGAAGCAACGAACCACACG	60.39	60.084	145
	HWI-ST1234:240:C8N02ACXX:3:1208:16524:80691_ssr120	J. mandshurica	ga	8	GAGAGAAGGGCAAGGTGACG	TCTGCTTCGTCGTTTCTCGG	60.39	60.387	141
	HWI-ST1234:241:C94GAACXX:5:2313:14662:59994_ssr116	J. mandshurica	ga	11	GAGAGAAGGGCAAGGTGACG	TCTGCTTCGTCGTTTCTCGG	60.39	60.387	147
	HWI-ST1234:241:C94GAACXX:5:1316:18619:17462_ssr79	J. mandshurica	tc	11	GTGCTCCTCTGAGTCACTGC	TGTATGGGAATAACTCTGAGGG	60.39	56.683	165
	HWI-ST1234:240:C8N02ACXX:3:1114:14080:74998_ssr76	J. mandshurica	tc	11	GGTTCATGTGGGCATTGTGC	AGCCTCTCTACAATGCAATCC	60.39	57.794	131
	HWI-ST1234:241:C94GAACXX:5:2210:13493:15039_ssr121	J. mandshurica	tc	9	TGCTTCGCTCTGCACTTAGG	CCCAAGGAGAATGAATCTGAGG	60.39	58.182	109
	HWI-ST1234:240:C8N02ACXX:3:1212:13042:9183_ssr74	J. mandshurica	tc	10	ACGACTTGACATTCTCCCGC	ACTAGTCGACGAGTCAAGGG	60.39	58.549	126
	HWI-ST1234:241:C94GAACXX:6:1311:3194:7094_ssr59	J. mandshurica	tc	9	TCATCTTCGTCACTGCTGGC	TCTGCTTCAATCGCTTGTGC	60.39	59.481	115
	HWI-ST1234:241:C94GAACXX:6:1301:20977:78696_ssr78	J. mandshurica	ag	10	TGCGTACGGTTCATCACTGG	ACATGTGATCGCCACTTAGC	60.389	58.343	139
	HWI-ST1234:241:C94GAACXX:5:1316:14516:49277_ssr131	J. mandshurica	ag	13	CCCAAACCGAGAGAGTGTCG	TCGATCTACCACGACTGTGC	60.389	59.549	150
	HWI-ST1234:241:C94GAACXX:6:1116:15425:45422_ssr67	J. mandshurica	ag	12	TAGCAACGAGGTCTTTCCGC	ATTATGCTTCTCTCCGGCCC	60.389	59.602	138
	HWI-ST1234:241:C94GAACXX:5:1206:12532:15409_ssr95	J. mandshurica	ag	8	TGCAACGGAGATGAGTGACG	TGGGTAAGTTTCGACCACCC	60.389	59.602	119
	HWI-ST1234:240:C8N02ACXX:3:2203:15991:80984_ssr127	J. mandshurica	ct	8	CACTCAAGTCTCACCGGAGC	TGGGTCACTTTCAAAGACGG	60.389	58.038	127
	HWI-ST1234:241:C94GAACXX:6:1211:8961:9474_ssr79	J. mandshurica	ct	8	GGCGTCTTCTGACTCACTGG	TCGTCTCTTCTACGCACACC	60.389	59.48	138
	HWI-ST1234:241:C94GAACXX:5:1109:15478:75515_ssr77	J. mandshurica	ct	19	CTTTGTTGGCAGGAATGGCG	GTGTCGGCAATGGAGATTTCC	60.389	59.598	118
	HWI-ST1234:241:C94GAACXX:5:2212:7181:37676_ssr64	J. mandshurica	ct	11	GGTTGCTGGCGTTCAATTCC	GCATGCTGCAGTCACATGG	60.389	59.861	116
	HWI-ST1234:240:C8N02ACXX:3:2311:17243:8049_ssr64	J. mandshurica	ct	12	GGTTGCTGGCGTTCAATTCC	GCATGCTGCAGTCACATGG	60.389	59.861	118
	HWI-ST1234:241:C94GAACXX:5:2214:3527:19126_ssr70	J. mandshurica	ga	11	GGAAGCAATTGCAGCACTGG	GACACAAGCACCACAACTGG	60.389	59.618	127
	HWI-ST1234:241:C94GAACXX:6:1305:6908:80156_ssr82	J. mandshurica	tc	9	TCCTGATCGTGTTCACAGCG	TCAATAGTTGTGCTTCTTCACG	60.389	57.009	133
	HWI-ST1234:241:C94GAACXX:6:1214:9179:73527_ssr79	J. mandshurica	tc	9	TGGTGTGATTCGGTGCTACG	CATGAGAAATGTGGGCCTCG	60.389	58.98	117
	HWI-ST1234:240:C8N02ACXX:3:2116:12698:67990_ssr80	J. mandshurica	tc	13	TTTACGCGTGAAGCTCCTCC	GCTTTCACTAGTCCTCCAAAGC	60.389	59.255	124
	HWI-ST1234:241:C94GAACXX:6:2102:6761:52750_ssr51	J. mandshurica	tc	14	CGTCTCTCACTTGTGGCTCC	ACAAGAGGCTAGGGTTTCGG	60.389	59.386	103
	HWI-ST1234:241:C94GAACXX:5:1107:20686:15585_ssr80	J. mandshurica	ag	11	TCGTAACTTCGTGGAGCTGC	GGGTTGGTCCGATCTATTAAGC	60.388	58.6	123
	HWI-ST1234:241:C94GAACXX:6:1215:18003:36326_ssr79	J. mandshurica	ag	11	TGTGCTCCGATGTGTGTACG	AACGCTGGGTGTAATTGTGC	60.388	59.404	105
	HWI-ST1234:240:C8N02ACXX:3:1311:13468:69216_ssr136	J. mandshurica	ag	11	TAGTCAGCGTCTTCGGTTGC	CCCTCCTTTATCTCTCGTACATCG	60.388	60.083	157
	HWI-ST1234:241:C94GAACXX:5:1209:5031:22670_ssr78	J. mandshurica	ct	8	AACGTGACGATGGAACGAGG	TCTCGTCTGATCTCTAGCTACG	60.388	58.355	149
	HWI-ST1234:240:C8N02ACXX:3:1202:8468:25010_ssr85	J. mandshurica	ct	9	CATCGTATCTCTCGGCCTGC	CACCGCATATCAGAAAGCGG	60.388	59.417	137
	HWI-ST1234:241:C94GAACXX:6:2209:9687:85524_ssr69	J. mandshurica	ct	12	TAAGGTCGCGAGTTCAACGG	TTGAACTTGCGACGTCAACG	60.388	59.701	146
	HWI-ST1234:241:C94GAACXX:5:2207:18722:40560_ssr84	J. mandshurica	ct	8	CCAGAGAGAGACACGTGTGC	GTGAGTCTCAGAGCGAGTCG	60.388	59.904	147
	HWI-ST1234:240:C8N02ACXX:3:1116:17160:33557_ssr112	J. mandshurica	gaa	7	CCGCCTCTACATCTCGATGC	CGTCGTCGTCATCATCATTGG	60.388	59.481	108
	HWI-ST1234:240:C8N02ACXX:3:2306:17635:67503_ssr88	J. mandshurica	gt	9	TACAGTCATGGTCACGCACG	TGCCTCAAGTTTGATAAAGAAGCC	60.388	59.782	121
	HWI-ST1234:240:C8N02ACXX:3:2207:18982:32655_ssr86	J. mandshurica	tc	11	GTCCGTGTTCCAGTACGTCC	TCCACACTCGAGTATTTCAATACC	60.388	58.343	117
	HWI-ST1234:240:C8N02ACXX:3:2113:13115:83089_ssr89	J. mandshurica	tc	16	CACCAATGTTTGCTGCGAGG	AGGGTCTCTCCTGAGTCTCC	60.388	59.371	144
	HWI-ST1234:240:C8N02ACXX:3:1215:11249:77419_ssr89	J. mandshurica	tc	16	CACCAATGTTTGCTGCGAGG	AGGGTCTCTCCTGAGTCTCC	60.388	59.371	144
	HWI-ST1234:240:C8N02ACXX:3:2114:10340:5918_ssr47	J. mandshurica	ag	23	GCGACAATCACCAAACAGGC	CCCAGTTGATCCCATCCACC	60.387	60.107	143
	HWI-ST1234:241:C94GAACXX:6:1101:5352:30155_ssr47	J. mandshurica	ct	23	GTGCTTGTGTTTCCCATCGC	TGATTACACTCTCTGAGCGC	60.387	57.431	101
	HWI-ST1234:241:C94GAACXX:6:2305:2419:87702_ssr122	J. mandshurica	gtc	7	TGACTGTCTTTCGAGCGAGC	ACGCTTAGTGAGGTGTCGG	60.387	59.415	161
	HWI-ST1234:241:C94GAACXX:6:2210:20471:4673_ssr46	J. mandshurica	ag	9	TCAGCGACTCTTCAACGTCG	CGGACATAATTCGGCAATCCC	60.386	59.465	106
	HWI-ST1234:240:C8N02ACXX:3:1213:19818:92780_ssr133	J. mandshurica	ga	10	GTGTGTTGGAGCGTTGATGC	TTGCTGGTCTGACAGACTGG	60.386	59.606	128
	HWI-ST1234:241:C94GAACXX:6:2308:18213:68353_ssr60	J. mandshurica	ga	8	GGTGAATGTGTGCACGAAGC	TCTCCCTCATGCTCTCTCCC	60.386	60.106	118
	HWI-ST1234:240:C8N02ACXX:3:1307:16772:41993_ssr59	J. mandshurica	ga	13	GTTGTGACGGCAATGTGAGC	ATCCTGTGCGCTCTTTCACC	60.386	60.675	138
	HWI-ST1234:241:C94GAACXX:6:1208:18038:67295_ssr60	J. mandshurica	ct	12	GCCGAGAATGCGATGAATGC	GTGCATCCTTCACATTCTTTGC	60.385	58.752	157
	HWI-ST1234:240:C8N02ACXX:3:2210:18242:24747_ssr43	J. mandshurica	ct	9	AGAAGACGTGTCGTTCGACG	CCGGAAAGAAGAGAGGTCGG	60.384	59.826	136
	HWI-ST1234:241:C94GAACXX:6:2113:2291:62279_ssr111	J. mandshurica	tc	12	CGCTCGTATGTCTCGTAGGC	TTCAGGACTCCCAAGACTGC	60.384	59.313	166
	HWI-ST1234:241:C94GAACXX:6:1107:16168:45043_ssr86	J. mandshurica	ga	14	GGCCTCTAGAAGTTGACTTTAGGG	TGATGGCTTTGGACCTCTGG	60.383	59.671	151
	HWI-ST1234:240:C8N02ACXX:3:1307:6209:93520_ssr86	J. mandshurica	ga	14	GGCCTCTAGAAGTTGACTTTAGGG	TGATGGCTTTGGACCTCTGG	60.383	59.671	151
	HWI-ST1234:241:C94GAACXX:5:2305:7331:27705_ssr42	J. mandshurica	ga	11	CCCACATAAGATTTGTCCAAAGGC	TTTGAAACCCTAACCTTCTCC	60.382	55.405	100
	HWI-ST1234:240:C8N02ACXX:3:1307:3551:47753_ssr61	J. mandshurica	ga	9	ATGGTGGCATTGAGGCTGG	CTCTTTCTCCCACACTTTCCC	60.381	58.216	137
	HWI-ST1234:241:C94GAACXX:6:1206:15733:56320_ssr88	J. mandshurica	tg	8	GGGCTTGAACCAACTAATTCTTCG	CATTGAGCGATCCGATGAGG	60.379	58.574	131
	HWI-ST1234:240:C8N02ACXX:3:1307:15896:72652_ssr50	J. mandshurica	tc	8	TCCCTCTTGGAATGCGTGC	TCATCATTCAGTACCGACGG	60.377	57.137	101
	HWI-ST1234:240:C8N02ACXX:3:1315:12316:57540_ssr58	J. mandshurica	ct	11	AGCCTCTACAAGCCAACGC	TGACCCTCAATTTCAACTCTTTGC	60.376	59.962	177
	HWI-ST1234:241:C94GAACXX:5:2109:15344:57568_ssr102	J. mandshurica	ct	8	ATGCCTTGCTGTCTCACGG	CTGGCAGTCTCTGGAACTGC	60.376	60.673	146
	HWI-ST1234:240:C8N02ACXX:3:1205:6788:40602_ssr79	J. mandshurica	ga	16	AAACGATCACGGTGAGCCC	GCTTCCTTAGTACTCACCTACCC	60.376	59.616	107
	HWI-ST1234:240:C8N02ACXX:3:1209:16416:31231_ssr44	J. mandshurica	ct	11	AGCCTCTGCAGTTACGTGC	TGACATTTACTTCAGCTAGGAGC	60.375	58.24	143
	HWI-ST1234:240:C8N02ACXX:3:2210:11322:69608_ssr83	J. mandshurica	ag	23	AATGTCGGAACCGTGACCG	CACAAGTGGTAGAGATTTGGGC	60.374	59.25	169
	HWI-ST1234:241:C94GAACXX:6:1308:15172:35748_ssr71	J. mandshurica	ct	16	CGACGATGAGCAGATTTCATAACG	TCAGAGCCAAATAACTAAGGAAGG	60.374	58.255	102
	HWI-ST1234:240:C8N02ACXX:3:2314:7231:75896_ssr76	J. mandshurica	ct	12	ATTGTCGTCGCACTCACCC	CTATGGTGGTGCGACACTGG	60.374	60.741	116
	HWI-ST1234:241:C94GAACXX:5:1110:14774:65362_ssr56	J. mandshurica	ag	12	GATGTGCGTTTGGGTGTGC	ACCTACGAGGAAACCTGTGC	60.372	59.679	106
	HWI-ST1234:241:C94GAACXX:6:2314:11328:21421_ssr82	J. mandshurica	ag	10	GATGTGCGTTTGGGTGTGC	ACCTACGAGGAAACCTGTGC	60.372	59.679	102
	HWI-ST1234:241:C94GAACXX:5:1216:3430:44601_ssr60	J. mandshurica	ct	8	GGGACTGAGTTAAATACCCACCC	GAGAGGGACTGCGTACTACG	60.371	59.343	106
	HWI-ST1234:241:C94GAACXX:6:1114:15081:76395_ssr32	J. mandshurica	agga	6	GGTTTGGAGGAATTAAGGCTTGC	GCCGACGTTCAACTTGTGG	60.368	59.721	118
	HWI-ST1234:240:C8N02ACXX:3:2208:4103:92133_ssr38	J. mandshurica	ctt	12	GGCTTCAAACCCAGCTAAATTCC	TGGAAGATTTGCTAGCTGGG	60.368	57.575	102
	HWI-ST1234:241:C94GAACXX:6:1113:7767:7221_ssr45	J. mandshurica	cgt	7	GTTTGGTCGTGACGCAACG	AGGATTTGCCGAATTTCGCC	60.367	59.544	115
	HWI-ST1234:241:C94GAACXX:6:2312:16099:15930_ssr72	J. mandshurica	tc	9	GCACTGCAAATCTAGACAACACC	AGACGGAGCAAATGATAGAAGG	60.365	57.935	133
	HWI-ST1234:241:C94GAACXX:5:2106:7374:18933_ssr62	J. mandshurica	tc	8	GCACTGCAAATCTAGACAACACC	AGACGGAGCAAACAATAGAAGG	60.365	58.4	131
	HWI-ST1234:241:C94GAACXX:5:1108:19697:82953_ssr88	J. mandshurica	ga	8	CGTATGGTTGTTGGTGAGTTTCG	AGAACATCACCAGTCACCACC	60.364	59.928	130
	HWI-ST1234:241:C94GAACXX:5:2312:19787:58853_ssr53	J. mandshurica	ga	18	CGTCACAAAGTTTCTCAGCATCC	AACCTCAACTCACTCGCTGG	60.364	59.966	106
	HWI-ST1234:241:C94GAACXX:6:2305:20133:98932_ssr98	J. mandshurica	tg	9	GCAACAACTACAATGAGTGACCG	CGCATGCCGAAGAGAATTAGG	60.364	59.471	113
	HWI-ST1234:241:C94GAACXX:5:1110:2563:72857_ssr85	J. mandshurica	ct	8	CCCAACCTTCTTCTAGTTCCCG	GGCGTCGATTCTCCTAACGG	60.355	60.594	128
	HWI-ST1234:241:C94GAACXX:6:1215:15797:46514_ssr97	J. mandshurica	ct	14	GGTTGACATGTGAATGCAGTGG	GTGGGACATGTCGTTTATCATGG	60.352	59.688	141
	HWI-ST1234:240:C8N02ACXX:3:2111:7398:33889_ssr45	J. mandshurica	ct	9	GGCCAACTCTGAAATTCAGTGC	TGGGCCTTACATCTGCTGC	60.352	60.078	139
	HWI-ST1234:241:C94GAACXX:5:1110:17001:85266_ssr129	J. mandshurica	ga	13	CCACTTGAAGTTGGAATGTCGC	TGGAGAATCAAAGACAAAGCC	60.351	56.431	164
	HWI-ST1234:240:C8N02ACXX:3:2212:10416:36637_ssr70	J. mandshurica	ga	18	GCACCTTCCAGAAACACAATCG	CATGGACGACCTCATCTCCG	60.351	59.969	140
	HWI-ST1234:241:C94GAACXX:6:2104:13271:45084_ssr122	J. mandshurica	tc	13	CCAACTCGGAAGACATTTGTGC	AAACACACAAGGCATTTGC	60.351	55.398	166
	HWI-ST1234:241:C94GAACXX:5:2207:18129:58145_ssr121	J. mandshurica	tc	8	CGTACACGCGCACAATATTACC	CGTGATCATGTTCACCAGGC	60.347	59.271	131
	HWI-ST1234:241:C94GAACXX:5:2316:2987:76478_ssr96	J. mandshurica	ga	11	ACTACATCTGGTGAGGGAGGG	AGTCTCCATCGCCAAACACC	60.343	60.322	147
	HWI-ST1234:241:C94GAACXX:6:2108:5178:39760_ssr81	J. mandshurica	ag	12	TGGTTGTGTATGCATGGAGGG	TGCAACTCTCATCCATGCCC	60.341	60.395	113
	HWI-ST1234:241:C94GAACXX:6:2309:11564:97817_ssr57	J. mandshurica	ag	11	TGGTTGTGTATGCATGGAGGG	TGCAACTCTCATCCATGCCC	60.341	60.395	111
	HWI-ST1234:240:C8N02ACXX:3:1315:5181:18493_ssr70	J. mandshurica	ga	9	ACCTTCTCACTCTCTCTCGGG	TCCTGTTTCGAGAAATAATCTTGGG	60.341	59.12	110
	HWI-ST1234:240:C8N02ACXX:3:2213:8841:63488_ssr32	J. mandshurica	ga	18	ACCTTCTCACTCTCTCTCGGG	CCAGGTATCAATCGCATGCC	60.341	59.123	100
	HWI-ST1234:240:C8N02ACXX:3:2210:11008:37448_ssr116	J. mandshurica	ga	18	ACCAGCTAAGCTAAGCCAACC	GGATTGAAGTTAGCCACAACCC	60.34	59.508	167
	HWI-ST1234:241:C94GAACXX:6:2106:10859:40104_ssr78	J. mandshurica	tc	12	TGCAACTCAGGGAGCATAACC	TGCTATCCCATCTTCTCAACC	60.34	57.154	158
	HWI-ST1234:240:C8N02ACXX:3:1214:8166:30510_ssr75	J. mandshurica	tga	7	TGGCTGGAACCTCACAATAGC	GCACATTCTGAGATGACCTTCG	60.34	59.393	121
	HWI-ST1234:241:C94GAACXX:5:2111:11957:43532_ssr106	J. mandshurica	ag	21	TGAAGTGTGAACCATAGCGGG	TGCTTCTCAGATGCTATGAGG	60.339	57.252	168
	HWI-ST1234:241:C94GAACXX:5:2110:8716:26396_ssr24	J. mandshurica	ag	16	TGATACTGAGTGGCACAAGGC	ACATCTTGTGTACTTGGGCC	60.339	57.8	102
	HWI-ST1234:241:C94GAACXX:6:2312:20163:40714_ssr83	J. mandshurica	ag	16	TGATACTGAGTGGCACAAGGC	ACATCTTGTGTACTTGGGCC	60.339	57.8	102
	HWI-ST1234:241:C94GAACXX:5:2104:15885:96325_ssr89	J. mandshurica	ag	12	TGCCTCTTGGAATCAGTGAGC	TGGTTGAACATATGAGATGGATACC	60.339	58.466	141
	HWI-ST1234:241:C94GAACXX:6:2215:9461:75181_ssr23	J. mandshurica	ag	9	TGAAGTGGTACTGCAGGATGC	CCAAAGGCCATGTTCTTTCCG	60.339	60.068	115
	HWI-ST1234:241:C94GAACXX:6:2216:3721:24912_ssr22	J. mandshurica	ga	16	TGAGATTTCTTGGCCGAGTGG	TCAGAGCTTTCACCACTTCC	60.339	57.449	109
	HWI-ST1234:240:C8N02ACXX:3:2207:14762:99383_ssr100	J. mandshurica	ga	8	TGACTGAACATGTTAGCCGGG	CACGCTTCCCTCATTTCTGC	60.339	59.551	109
	HWI-ST1234:240:C8N02ACXX:3:2109:16232:87431_ssr83	J. mandshurica	ga	9	ACTCTGCTGCCAAGTAGAAGC	GGTTCTTCCTGTCTGCCACC	60.339	60.607	136
	HWI-ST1234:241:C94GAACXX:6:2314:7592:41727_ssr51	J. mandshurica	ga	10	ACTCTGCTGCCAAGTAGAAGC	GGTTCTTCCTGTCTGCCACC	60.339	60.607	138
	HWI-ST1234:241:C94GAACXX:5:1213:8169:31497_ssr75	J. mandshurica	tc	8	ACAACCCAATTCTCTCGCTCC	ATGGATCAACCCTTTGGACC	60.339	57.468	125
	HWI-ST1234:241:C94GAACXX:5:2302:11651:99431_ssr48	J. mandshurica	tc	21	CCAGCTAAAGGACACTCACCC	GAATGGCTCCGTTTCAAGGG	60.339	59.189	130
	HWI-ST1234:240:C8N02ACXX:3:1116:3363:20573_ssr50	J. mandshurica	tc	14	CCAGCTAAAGGACACTCACCC	GAATGGCTCCGTTTCAAGGG	60.339	59.189	116
	HWI-ST1234:241:C94GAACXX:5:1108:7496:90283_ssr112	J. mandshurica	ag	8	AACATAGGTGAGAGTGATTGACTGG	AAGGGTTAGAATAAGTGAAGGTTCC	60.338	58.517	100
	HWI-ST1234:241:C94GAACXX:5:2304:10761:87288_ssr52	J. mandshurica	ag	8	AACATAGGTGAGAGTGATTGACTGG	AAGGGTTAGAATAAGTGAAGGTTCC	60.338	58.517	100
	HWI-ST1234:240:C8N02ACXX:3:2206:15946:39871_ssr93	J. mandshurica	ct	10	CCTCGCTATGCTCATCTTCCC	GGACAGTACCACTCTGAATTCC	60.338	58.137	100
	HWI-ST1234:240:C8N02ACXX:3:2106:8397:67097_ssr57	J. mandshurica	ct	17	CCAGACTTCTTCCAGTTCCCG	ATCGAGTCGGTTCTTGGTCG	60.338	59.829	141
	HWI-ST1234:241:C94GAACXX:6:1114:10242:90128_ssr57	J. mandshurica	ct	17	CCAGACTTCTTCCAGTTCCCG	ATCGAGTCGGTTCTTGGTCG	60.338	59.829	141
	HWI-ST1234:241:C94GAACXX:6:2111:9506:78806_ssr57	J. mandshurica	ct	18	CCAGACTTCTTCCAGTTCCCG	ATCGAGTCGGTTCTTGGTCG	60.338	59.829	143
	HWI-ST1234:241:C94GAACXX:5:2303:18289:73019_ssr58	J. mandshurica	ct	20	CCAGACTTCTTCCAGTTCCCG	ATCGAGTCGGTTCTTGGTCG	60.338	59.829	147
	HWI-ST1234:241:C94GAACXX:5:2211:2497:85629_ssr43	J. mandshurica	ct	10	CCTCGCTATGCTCATCTTCCC	GCACTGATCCAAGGAGACCC	60.338	60.107	122
	HWI-ST1234:240:C8N02ACXX:3:1115:17606:12264_ssr56	J. mandshurica	ga	8	GGTGGGCAATTTACACTTGGC	GCAATCTTCCTCTTGCGTGC	60.338	60.179	142
	HWI-ST1234:241:C94GAACXX:5:2114:2314:43809_ssr62	J. mandshurica	ga	13	GCCTAACACAGAGACAGTGGG	CGGCAAGTCACTCCATCTCC	60.338	60.461	103
	HWI-ST1234:241:C94GAACXX:6:1113:11116:17868_ssr91	J. mandshurica	ga	10	GGACGGTCCAAGAAGAACTCC	CGCCAACCCAAAGTCATTGC	60.338	60.667	101
	HWI-ST1234:241:C94GAACXX:6:1314:12922:93284_ssr111	J. mandshurica	tc	8	AAGCGGGTTGATTGCAATTGG	ATGTCTACAATCACATGTGTCC	60.338	56.166	100
	HWI-ST1234:241:C94GAACXX:6:1215:1938:10001_ssr69	J. mandshurica	tc	8	AAGCGGGTTGATTGCAATTGG	ATGTCTACAATCACATGTGTCC	60.338	56.166	100
	HWI-ST1234:241:C94GAACXX:6:2206:15339:10037_ssr133	J. mandshurica	tc	9	ACTCGGAGTCAATTTGGGACG	CGTTGAAGCGTTGAAGAGGG	60.338	59.487	166
	HWI-ST1234:240:C8N02ACXX:3:2115:16382:56266_ssr82	J. mandshurica	ag	9	GCAACCTTGAATCAACCAGCC	CTACGACCAATGCTCCAATGC	60.337	59.668	149
	HWI-ST1234:241:C94GAACXX:6:1214:6561:72115_ssr26	J. mandshurica	ct	10	CGTTCTCCACACTCTCTTGGG	CTCTCATGGCCTCACTTTGC	60.337	58.907	128
	HWI-ST1234:241:C94GAACXX:5:1108:16899:47433_ssr47	J. mandshurica	ct	10	CGTTCTCCACACTCTCTTGGG	TCTCATGCCTCACTTTGCCC	60.337	60.323	126
	HWI-ST1234:241:C94GAACXX:6:2215:2868:38051_ssr39	J. mandshurica	gt	8	TGAGTGTGTGCTTACGGTAGC	TCTTCCGGTTGTACTCACGC	60.337	60.039	104
	HWI-ST1234:241:C94GAACXX:5:1311:16569:18993_ssr64	J. mandshurica	ga	8	GCACAAAGTTCATTCCGTGGG	TTCCTTGCTGCTTCTCGTCG	60.336	60.667	100
	HWI-ST1234:240:C8N02ACXX:3:2104:13571:66510_ssr76	J. mandshurica	ga	13	GCCACAACACAGTTCAATCGG	GAGGGAGTCATTGACAATGGC	60.335	58.98	127
	HWI-ST1234:241:C94GAACXX:5:2215:3982:78398_ssr93	J. mandshurica	ga	9	CGAACAAACCAAGACCGAAGC	GGAAGATCAGATCCCACACCC	60.334	59.858	119
	HWI-ST1234:241:C94GAACXX:5:2312:18729:5473_ssr68	J. mandshurica	ga	11	CGCGGTGAGAGATAGAGAACG	TATTCTCTCAAATCGCACCTCG	60.333	58.293	100
	HWI-ST1234:241:C94GAACXX:6:2114:20154:4018_ssr37	J. mandshurica	ga	23	CGATTCAATCGCAATCACCGG	CGTTTGCACTTCAGAAGAGCG	60.333	60.398	157
	HWI-ST1234:240:C8N02ACXX:3:1216:18942:2505_ssr134	J. mandshurica	tc	9	CCTCGACTTTGGTTTCTTCTTTACG	AGGCACCTTGAATCAAACTATTCC	60.333	59.293	125
	HWI-ST1234:241:C94GAACXX:5:1308:4571:68025_ssr128	J. mandshurica	ag	9	AGGGATATCCTATGGGCCGG	ACCTGATCTCTCGGTAAACC	60.327	56.357	102
	HWI-ST1234:241:C94GAACXX:6:2210:8627:12875_ssr82	J. mandshurica	tcta	6	AAGGGAGATCAGGAGGGTGG	GTATCCGTTTCTACTGGCAGC	60.327	58.797	127
	HWI-ST1234:240:C8N02ACXX:3:2311:7765:95084_ssr82	J. mandshurica	tcta	6	AAGGGAGATCAGGAGGGTGG	GTATCCGTTTCTACTGGCAGC	60.327	58.797	127
	HWI-ST1234:240:C8N02ACXX:3:1206:15546:79622_ssr73	J. mandshurica	ag	17	AGAGGGAGAAGGAGAAGGCC	AAGCGAATAAGGTTTCGATGG	60.326	56.691	144
	HWI-ST1234:240:C8N02ACXX:3:1315:4206:15209_ssr73	J. mandshurica	ag	17	AGAGGGAGAAGGAGAAGGCC	AAGCGAATAAGGTTTCGATGG	60.326	56.691	144
	HWI-ST1234:241:C94GAACXX:5:1113:13692:13010_ssr42	J. mandshurica	ag	17	TACTGAGTGGAGGCCAGAGG	AGCAGAGCTCTAGCAATAGC	60.325	57.182	130
	HWI-ST1234:241:C94GAACXX:5:1209:18810:16087_ssr88	J. mandshurica	ct	8	AAGCTCACTCTCCCTCCTCC	TTGAGTCCTACCAGGGATCC	60.325	57.824	151
	HWI-ST1234:241:C94GAACXX:6:2105:12996:49533_ssr43	J. mandshurica	ct	8	ATGTTGGCATTGGGAGGACC	TTCGGCTCAAATGAGTTGCC	60.325	59.119	122
	HWI-ST1234:241:C94GAACXX:5:2113:19187:36611_ssr92	J. mandshurica	ct	17	AATGCCCAATGACCCACTCC	GGAATCCACCAAGAAACAACTAGC	60.325	60.083	138
	HWI-ST1234:241:C94GAACXX:6:2212:11269:13118_ssr71	J. mandshurica	ttc	9	TGGGCTTGTTGATGGGATGG	TGTAGATCAACTCCGTATGGG	60.325	56.626	158
	HWI-ST1234:241:C94GAACXX:5:1208:13437:21515_ssr61	J. mandshurica	ag	13	AGGAGGGAGGGTGACTTACG	GACTCCCTTGACCATAAATCACC	60.324	58.8	112
	HWI-ST1234:241:C94GAACXX:5:2210:15570:18341_ssr40	J. mandshurica	ct	12	TTGGGTAAGCTCCATTGCCC	TGTGTTGCTTCAATTTGGTGC	60.324	58.451	127
	HWI-ST1234:241:C94GAACXX:5:1101:1681:98359_ssr68	J. mandshurica	ct	13	TTGGGTAAGCTCCATTGCCC	TGTGTTGCTTCAATTTGGTGC	60.324	58.451	129
	HWI-ST1234:241:C94GAACXX:5:1216:6702:23849_ssr68	J. mandshurica	ct	13	TTGGGTAAGCTCCATTGCCC	TGTGTTGCTTCAATTTGGTGC	60.324	58.451	129
	HWI-ST1234:241:C94GAACXX:5:2310:12507:100055_ssr39	J. mandshurica	ct	13	TTGGGTAAGCTCCATTGCCC	TGTGTTGCTTCAATTTGGTGC	60.324	58.451	129
	HWI-ST1234:240:C8N02ACXX:3:2310:7078:84421_ssr102	J. mandshurica	ct	13	TTGGGTAAGCTCCATTGCCC	GTGCAACTTCATGTCATTCAAGC	60.324	59.328	112
	HWI-ST1234:241:C94GAACXX:6:2306:4143:21564_ssr84	J. mandshurica	ct	14	TCCGTCTCTTTCCTCCCTCC	ATAAAGGGCTACGGGCTTCG	60.324	59.894	101
	HWI-ST1234:241:C94GAACXX:6:2102:13377:23689_ssr60	J. mandshurica	ct	9	TCAAAGCTGGCCTTCATCCC	CCGAGGCTATTGTAGAGCACG	60.324	60.601	143
	HWI-ST1234:241:C94GAACXX:5:2116:13051:16605_ssr119	J. mandshurica	ga	8	TCAGCAATGGGTCCACATGG	AGAAGCTAACTCTCCCTCACG	60.324	58.904	132
	HWI-ST1234:240:C8N02ACXX:3:2115:3167:51428_ssr88	J. mandshurica	ga	10	ACGGAGGACTTACCCTGAGG	TCAACACCCGTAGTAAGACCC	60.324	59.105	155
	HWI-ST1234:241:C94GAACXX:5:2214:9625:18976_ssr71	J. mandshurica	ga	19	AGGAAGCCAAAGCCTGATGG	CCAGCTCATGAACTAAGCTTGC	60.324	59.903	143
	HWI-ST1234:240:C8N02ACXX:3:2303:3748:12408_ssr98	J. mandshurica	ga	11	AGGGAGAGAGGAGGACAACG	ACTCTCCCTTTGTTCGTGCG	60.324	60.6	100
	HWI-ST1234:241:C94GAACXX:6:1204:11369:42764_ssr68	J. mandshurica	gt	8	ATGAGAAAGGCTGGCCAAGG	AGAGGACCTATGTACGTAGGG	60.324	57.495	118
	HWI-ST1234:241:C94GAACXX:5:2105:8680:98138_ssr70	J. mandshurica	tc	15	ACTATGGGTTGCTGCCAAGG	GGTGATGGGAAGATGGTTGC	60.324	58.894	154
	HWI-ST1234:241:C94GAACXX:6:1207:18136:74834_ssr40	J. mandshurica	tc	11	TTCGGGTTCTCTCTCCCTCC	GCCCATTCTTTGATGCTCCC	60.324	59.251	125
	HWI-ST1234:240:C8N02ACXX:3:2104:19313:35446_ssr65	J. mandshurica	ag	8	TAGGCCATGTGGTTTGAGCC	CCGGGAAGCCTCTCTTATCG	60.323	59.684	138
	HWI-ST1234:240:C8N02ACXX:3:2302:14149:44059_ssr109	J. mandshurica	ag	11	TCTCCATTTCAGGCCAGTGC	GACAAAGGAAACGGCGTCG	60.323	59.797	179
	HWI-ST1234:240:C8N02ACXX:3:1214:3388:70090_ssr38	J. mandshurica	ag	14	GAGGGAGCAAGGGAAACTGG	CTCCACAATCCACACCCTCC	60.323	60.035	120
	HWI-ST1234:240:C8N02ACXX:3:1101:17868:78465_ssr123	J. mandshurica	ct	8	TTGGAGAGCATCACAAGGGC	GAGGCTTGTCCAATATGGGC	60.323	58.678	122
	HWI-ST1234:240:C8N02ACXX:3:1111:10404:33822_ssr79	J. mandshurica	ct	11	AGTGGGCGAAACCATAACCC	AGTCGATCTTGGAGCTCTGG	60.323	58.89	118
	HWI-ST1234:241:C94GAACXX:6:2307:3983:8666_ssr90	J. mandshurica	ct	11	TTGGATGGGCGGTTTAGTGG	AGTCGATCTTGGAGCTCTGG	60.323	58.89	181
	HWI-ST1234:241:C94GAACXX:6:1116:13320:97168_ssr90	J. mandshurica	ct	13	TCTGCAAGCCAATCTCCACC	GGTGTCACTTATTTCCAAGCCG	60.323	59.838	113
	HWI-ST1234:241:C94GAACXX:5:2111:3703:94767_ssr102	J. mandshurica	ct	10	TCTGCAAGCCAATCTCCACC	GGTGTCACTTATTTCCAAGCCG	60.323	59.838	119
	HWI-ST1234:240:C8N02ACXX:3:2204:9014:86698_ssr27	J. mandshurica	ct	8	ATTCGGTCCTTCTGCAACCC	CAGACCGTATCAGAGGTTGGG	60.323	59.863	161
	HWI-ST1234:241:C94GAACXX:5:2210:7640:19884_ssr63	J. mandshurica	ct	16	TTCCCACTACCAAATGCGGG	TTCTTCGCAAAGGCAAAGGC	60.323	59.968	131
	HWI-ST1234:240:C8N02ACXX:3:1116:4818:15163_ssr122	J. mandshurica	ct	9	GACCATCTCCCACAACACCC	GTTATCCGGCGACATCATTGC	60.323	60.07	107
	HWI-ST1234:240:C8N02ACXX:3:1308:2918:20269_ssr58	J. mandshurica	ct	22	CTAGGCCCACTTTGGTTCCC	TGGCAGTGATGGGCTATGC	60.323	60.153	147
	HWI-ST1234:241:C94GAACXX:5:2110:19230:10190_ssr89	J. mandshurica	ga	10	GAGTACCCAGGTTGGCTTGG	TCCTGAAATAACTCTTGCAAGC	60.323	56.965	125
	HWI-ST1234:240:C8N02ACXX:3:2309:6409:2631_ssr86	J. mandshurica	ga	17	TCCGACAGTGGTCCTACTCC	CTCAAATTTCACTCCGTCCTCC	60.323	58.997	103
	HWI-ST1234:241:C94GAACXX:6:1116:15097:64783_ssr70	J. mandshurica	ga	21	GGTGGCCAAACTGTAGGAGG	TAAGCCTCCTATGGTGTGGC	60.323	59.163	158
	HWI-ST1234:241:C94GAACXX:6:2112:18127:13950_ssr85	J. mandshurica	ga	13	CCTCTGTGTGGTTGGATGGG	AAGGAGACACACACCAAGGG	60.323	59.526	126
	HWI-ST1234:241:C94GAACXX:6:1307:6493:12834_ssr121	J. mandshurica	ga	11	TCATCAGCCTCCCAAACTGC	CCTACCAAAGCCCATATTCAAGC	60.323	59.681	143
	HWI-ST1234:241:C94GAACXX:5:1209:4980:70310_ssr48	J. mandshurica	ga	22	TAGTCGGTCTGGTCCAGTCC	GTTGGGAGAAAGGGTGGACC	60.323	60.251	110
	HWI-ST1234:241:C94GAACXX:6:1210:15457:45838_ssr57	J. mandshurica	ga	8	ACCCATAAGCCACGGAAACC	ACATCCTTGTCGCTGTCACC	60.323	60.321	118
	HWI-ST1234:240:C8N02ACXX:3:2114:7975:2222_ssr93	J. mandshurica	ga	8	ACCCATAAGCCACGGAAACC	ACATCCTTGTCGCTGTCACC	60.323	60.321	118
	HWI-ST1234:240:C8N02ACXX:3:2314:11812:5106_ssr113	J. mandshurica	ga	10	TCTCATGCCTCACTTTGCCC	CGTTCTCCACACTCTCTTGGG	60.323	60.337	126
	HWI-ST1234:241:C94GAACXX:6:1202:5959:19122_ssr78	J. mandshurica	tc	12	TCCGGGATTGCCTTTCTTGG	TTTCACCGTTTCATCACTGC	60.323	56.943	123
	HWI-ST1234:241:C94GAACXX:6:1103:2533:53132_ssr53	J. mandshurica	tc	11	CTTCTGGCCTTTGACCCTCC	AAAGGACCAACAACCTCCC	60.323	57.158	113
	HWI-ST1234:240:C8N02ACXX:3:1102:9317:43910_ssr97	J. mandshurica	tc	8	TCACTGATTGCTTCCCTGGC	ATTATCTACACAGGTGGCGC	60.323	57.76	114
	HWI-ST1234:240:C8N02ACXX:3:2113:10994:18247_ssr62	J. mandshurica	tc	13	GGGAAGGAGGCAAACTCTGG	AGTCACCCTCCAAGAAATGC	60.323	57.793	102
	HWI-ST1234:241:C94GAACXX:5:1208:12739:99348_ssr70	J. mandshurica	tc	21	ATTTCCCTCCTTTCCCGTGC	TCTGATTCCTTTGCTGCTCC	60.323	57.88	162
	HWI-ST1234:241:C94GAACXX:6:1114:3541:74790_ssr90	J. mandshurica	tc	11	ATTTCCCTCCTTTCCCGTGC	CGTGTTGTTGTTCTTGTGCC	60.323	58.455	166
	HWI-ST1234:241:C94GAACXX:6:2215:11533:71603_ssr70	J. mandshurica	tc	14	ACAAATCGCCCTCCTTTCCC	GACCCTTGAAGAACAATCGGG	60.323	58.915	118
	HWI-ST1234:241:C94GAACXX:5:2315:14280:10687_ssr99	J. mandshurica	tc	20	TTCTGGGAGTCATGCTTGGC	ACCTGTCCTAGCTGTTTCTCC	60.323	59.097	184
	HWI-ST1234:241:C94GAACXX:6:1312:2303:99503_ssr95	J. mandshurica	tc	12	TCTGGCCAAAGATCTGGTGC	TCACAATCATTAGAGCATGTCACG	60.323	59.432	150
	HWI-ST1234:241:C94GAACXX:6:1209:13673:70915_ssr71	J. mandshurica	tc	15	CAAGGTCTCTTGGCCTTCCC	TGTCATGCATGCAAGAAGGC	60.323	59.471	149
	HWI-ST1234:241:C94GAACXX:5:2116:5220:97684_ssr81	J. mandshurica	tca	7	TTGCTCCAGGTCTGCAATCC	CCTTTCAAGTTGGCGCTCG	60.323	59.792	176
	HWI-ST1234:241:C94GAACXX:6:2112:6803:79945_ssr86	J. mandshurica	ttc	8	ATCCCGAAGCCTTGTTTCCC	CAAGTCTGGTGAGGCTCTGG	60.323	60.037	150
	HWI-ST1234:241:C94GAACXX:6:2315:6898:25032_ssr125	J. mandshurica	ag	9	CCACCCAGGTGTCTTGTAGC	TAATTAAATGCCGTCACCGC	60.322	56.882	133
	HWI-ST1234:241:C94GAACXX:6:2106:12018:22571_ssr84	J. mandshurica	ag	11	GGAGACTTGACTTGAAGAGTACCC	TCACATCAATGGAGTGTACAAGG	60.322	58.421	150
	HWI-ST1234:240:C8N02ACXX:3:1211:3614:80324_ssr48	J. mandshurica	ag	12	GCTGGTGGAAGGTGAGAAGG	TGTTGGGTTTACCTCAGTTGC	60.322	58.697	130
	HWI-ST1234:241:C94GAACXX:6:2202:16530:15462_ssr100	J. mandshurica	ag	12	CCCGCTCCATAATACCAGCC	AACGATTGATGGCAGTTGGC	60.322	59.472	112
	HWI-ST1234:241:C94GAACXX:6:2206:2122:14200_ssr111	J. mandshurica	ag	8	TACCGTTGAATGGTGGCTGG	AGACAGGTCTACTCTTTCACACG	60.322	59.746	101
	HWI-ST1234:241:C94GAACXX:5:1101:13800:57433_ssr37	J. mandshurica	ag	8	TTGCTCCTCGCTTTCTTCCC	TCGCAAGTATGACCGGATCG	60.322	59.97	116
	HWI-ST1234:241:C94GAACXX:5:2115:12168:50145_ssr112	J. mandshurica	ag	17	AAATGGAGGTGTGAGTCGGC	CCCTCATGCAACCGTCTACC	60.322	60.462	135
	HWI-ST1234:240:C8N02ACXX:3:1316:5204:68563_ssr43	J. mandshurica	cag	8	TCAGCATGGCAGAAGTCACC	GTTGCTTGGAAGAAGACGCC	60.322	59.761	133
	HWI-ST1234:241:C94GAACXX:6:2111:19733:52248_ssr61	J. mandshurica	cca	7	AAATACAGACCACCACCGCC	GTAGATGTTGTCGGCACTGC	60.322	59.278	151
	HWI-ST1234:241:C94GAACXX:6:2106:20701:42427_ssr65	J. mandshurica	ct	8	CCTGTTTCTGCCTGTCTCCC	GCATTTCTCTTCCACGTTCG	60.322	57.489	133
	HWI-ST1234:240:C8N02ACXX:3:2305:5898:27337_ssr64	J. mandshurica	ct	17	TCTCCATTGGCACAGAACGG	AGTTCCCAATCTCCCAATGC	60.322	57.85	130
	HWI-ST1234:241:C94GAACXX:5:1313:18589:62582_ssr89	J. mandshurica	ct	10	AGCAGAAATGACCACGACCC	TTATCTTGCCCATCCAACGG	60.322	57.949	115
	HWI-ST1234:240:C8N02ACXX:3:2109:20989:69649_ssr90	J. mandshurica	ct	11	AGTCTCCATCGCCAAACACC	GATTGTGCGAGATACTCACCG	60.322	58.88	127
	HWI-ST1234:241:C94GAACXX:6:1310:13850:28340_ssr53	J. mandshurica	ct	18	CAGGGCTCTCTGGTTTCACC	TCGAAAGGAGAAGACGAAGGG	60.322	59.455	123
	HWI-ST1234:241:C94GAACXX:6:2115:12607:73642_ssr89	J. mandshurica	ct	9	ACCTCGCCTGTCACAAATCC	ATCCGGGATGAGAAGTGTGC	60.322	59.821	140
	HWI-ST1234:240:C8N02ACXX:3:1211:9726:58380_ssr74	J. mandshurica	ct	13	TCCTGACAGCATTCACCTGC	CTAAGTGGAGGAGGTCGTGC	60.322	59.826	129
	HWI-ST1234:241:C94GAACXX:5:1103:16991:88770_ssr84	J. mandshurica	ct	15	ACTTCAACCTCGGACCATGC	TATTGTACAGTCGTCGGCGG	60.322	59.901	129
	HWI-ST1234:241:C94GAACXX:5:1213:5974:81893_ssr70	J. mandshurica	ct	16	AACTTCAGCCACGACCATCC	GAGTGGCAGAGCTAGGTTGG	60.322	60.108	160
	HWI-ST1234:241:C94GAACXX:5:2215:6107:4812_ssr69	J. mandshurica	ct	8	CACCACTAAGCCCAGTCACC	TGGCTAACGGCAACTCTATGG	60.322	60.135	152
	HWI-ST1234:241:C94GAACXX:5:2104:1311:55649_ssr46	J. mandshurica	ct	9	ACGATCACAGCCCAAAGTCC	TTTCCTCGGTGCAATCGTCC	60.322	60.672	111
	HWI-ST1234:241:C94GAACXX:6:1113:9832:28880_ssr96	J. mandshurica	ct	10	TGTGAGAGACATTGCTGCCC	TGAGGGCTTCAATGGCATGG	60.322	60.685	103
	HWI-ST1234:241:C94GAACXX:5:1316:17991:63181_ssr98	J. mandshurica	ga	9	TCACGAAAGGGATGTGCTGG	TTTGAACATCCTCCCATGC	60.322	55.447	131
	HWI-ST1234:241:C94GAACXX:5:2314:20119:94844_ssr139	J. mandshurica	ga	8	TCCGCCACTCATTCAACTGG	TCTTCAGACAGAACGGGC	60.322	56.587	116
	HWI-ST1234:241:C94GAACXX:5:2104:6835:45177_ssr84	J. mandshurica	ga	9	TTGGTCAGCCATGTCTCTGC	ACCTTATAATGACATCCCACCC	60.322	57.276	156
	HWI-ST1234:241:C94GAACXX:6:2204:6703:82639_ssr97	J. mandshurica	ga	8	TCCGCCACTCATTCAACTGG	GTCTTCAGACAGAACGGGC	60.322	58.171	117
	HWI-ST1234:241:C94GAACXX:6:2113:7796:57281_ssr97	J. mandshurica	ga	8	TCCGCCACTCATTCAACTGG	GTCTTCAGACAGAACGGGC	60.322	58.171	117
	HWI-M00657:86:000000000-AP42N:1:2111:4295:20904_ssr97	J. mandshurica	ga	8	TCCGCCACTCATTCAACTGG	GTCTTCAGACAGAACGGGC	60.322	58.171	117
	HWI-ST1234:241:C94GAACXX:5:1201:11345:72122_ssr93	J. mandshurica	ga	8	TTGGGCTGAAGGTGAATCGG	GCAAACACTACATAGCTGCTCC	60.322	59.647	112
	HWI-ST1234:241:C94GAACXX:5:1105:2857:87943_ssr55	J. mandshurica	ga	8	TTGAGGACCATGCCTTTCGG	GCTCTCCGAATCGAGATCTCC	60.322	59.801	147
	HWI-ST1234:240:C8N02ACXX:3:1312:5706:87867_ssr33	J. mandshurica	ga	17	TCTTCCATTCCCAGCCAACG	TCCCTTTGCCTTTATTTGATTCCG	60.322	59.84	108
	HWI-ST1234:241:C94GAACXX:6:1212:18454:18832_ssr127	J. mandshurica	ta	8	TGCTGGACTCCACTTCATGC	ATGAGGGATGGTTGTGACGC	60.322	60.393	140
	HWI-ST1234:240:C8N02ACXX:3:2312:4054:96830_ssr71	J. mandshurica	tc	10	AACCACCATGCTCTTCGTCC	CTTCTTTATTACGCACTCTTGC	60.322	55.837	108
	HWI-ST1234:241:C94GAACXX:5:1311:1604:91205_ssr90	J. mandshurica	tc	10	AACCACCATGCTCTTCGTCC	CTTCTTTATTACGCACTCTTGC	60.322	55.837	108
	HWI-ST1234:241:C94GAACXX:6:1316:2700:100298_ssr72	J. mandshurica	tc	14	AAGAGCAAGCAGGGAAGAGC	AGCTAGCTATGAGGGAAAGC	60.322	56.781	107
	HWI-ST1234:240:C8N02ACXX:3:2214:16902:87211_ssr64	J. mandshurica	tc	9	AACCACCATGCTCTTCGTCC	ATTACACACTCTTGCTGCGG	60.322	58.557	101
	HWI-ST1234:240:C8N02ACXX:3:2304:11129:16506_ssr107	J. mandshurica	tc	12	ACTGCCAACTCAGCTGATGG	TGCACATGTAAGAAAGTGAGGG	60.322	58.589	114
	HWI-ST1234:241:C94GAACXX:6:1310:12891:14322_ssr104	J. mandshurica	tc	9	CCTCTCCAAGTTGCACCTCC	GGTGGTCCTAATTGAAGATGCC	60.322	59.048	108
	HWI-ST1234:240:C8N02ACXX:3:2213:17096:88822_ssr39	J. mandshurica	tc	9	CTCTGTCAACCTTGGCCTCC	CTCTATGACAGCCCAAACAACC	60.322	59.25	165
	HWI-ST1234:241:C94GAACXX:5:1103:11811:39759_ssr138	J. mandshurica	tc	8	GGAGCTGGAGGTTCTTGTGG	CAGAGAAACCAGTTAGAAACCGG	60.322	59.254	152
	HWI-ST1234:241:C94GAACXX:6:1215:13597:27210_ssr65	J. mandshurica	tc	11	TCTCAAATGGCCTGTTCGGG	CGTCAAAGGATGATCAAGTGGG	60.322	59.32	139
	HWI-ST1234:241:C94GAACXX:6:2306:12921:30894_ssr71	J. mandshurica	tc	14	TACTCCCACCCATGCAAACG	ACGGCTGAGGTTAATGAGGG	60.322	59.458	160
	HWI-ST1234:241:C94GAACXX:6:1316:9313:31416_ssr120	J. mandshurica	ag	13	TTCTTGGTAGCTTCACCGCC	TCGTTTCATTTCACTTCTCCG	60.321	56.581	129
	HWI-ST1234:241:C94GAACXX:5:2209:12192:34669_ssr126	J. mandshurica	ag	15	TCTTGACTGAGCCTTTCGCC	CCCTTTAAAGTCCTTCTCATTGG	60.321	57.096	139
	HWI-ST1234:241:C94GAACXX:5:1305:20715:48977_ssr97	J. mandshurica	ag	21	ACCAAACACTCGATTCCCGG	TCCTGAGATCCACTGCATCC	60.321	58.874	151
	HWI-ST1234:241:C94GAACXX:6:2102:9612:46131_ssr90	J. mandshurica	ag	9	TTCGCTCTGCCACCTAAACC	GCTCGATCCGATCTTTGTTCC	60.321	59.138	150
	HWI-ST1234:241:C94GAACXX:5:1107:15066:67149_ssr78	J. mandshurica	ag	12	TTCGCTCTGCCACCTAAACC	GCTCGATCCGATCTTTGTTCC	60.321	59.138	156
	HWI-ST1234:241:C94GAACXX:5:2114:3642:47727_ssr97	J. mandshurica	ag	15	ACGGTCCGGTTCTTGAATGG	TCTCCCTGGCAATTCTTCAGG	60.321	59.717	130
	HWI-ST1234:241:C94GAACXX:6:1208:12427:14798_ssr74	J. mandshurica	ag	11	GCTTGGATTTGGTGTTGGGC	CTCCTCTGTCACTCATCGCC	60.321	59.898	135
	HWI-ST1234:241:C94GAACXX:5:1210:15390:46024_ssr80	J. mandshurica	ag	9	AAGGAGCCAGCAAAGAGACG	TGCAGCGATGTAGACAGAGC	60.321	60.179	119
	HWI-ST1234:240:C8N02ACXX:3:1310:5838:50420_ssr86	J. mandshurica	ag	8	AAGGAGCCAGCAAAGAGACG	TGCAGCGATGTAGACAGAGC	60.321	60.179	117
	HWI-ST1234:241:C94GAACXX:6:1301:5738:26399_ssr82	J. mandshurica	aga	7	CCTCTCTCCATAATGCCGCC	AACCTCGACCAGACACAACC	60.321	59.894	173
	HWI-ST1234:241:C94GAACXX:6:2106:13287:53537_ssr59	J. mandshurica	aga	7	TGAGACTCAAGAAAGGCCGC	CAAGGATTGCGAACTTAGCGG	60.321	59.937	104
	HWI-ST1234:240:C8N02ACXX:3:1301:18280:57629_ssr41	J. mandshurica	cca	8	TCCTATCCCGGTCGATCTCG	AGCCGCAATAATCCAAGATAAGG	60.321	58.925	133
	HWI-ST1234:241:C94GAACXX:6:1212:11099:27762_ssr87	J. mandshurica	ct	21	AAAGCTCTGAAGTCTGGCCG	AGGCAATATTCAAGAGATGGACC	60.321	58.277	126
	HWI-ST1234:241:C94GAACXX:5:2116:17395:76092_ssr95	J. mandshurica	ct	10	TTCTGAGCAGAGGAAACCGC	CATTCAACGGGAAGAGACTGG	60.321	58.649	126
	HWI-ST1234:241:C94GAACXX:5:2115:3394:5992_ssr65	J. mandshurica	ct	14	AACGGTCATCACAGAGGTGC	CACGCTCACACAAAGCACC	60.321	60.01	108
	HWI-ST1234:241:C94GAACXX:6:2108:18649:4806_ssr90	J. mandshurica	ct	15	ACCATGCAAAGCCAACATGC	GGACATACACAAAGTTGCTGACG	60.321	60.364	134
	HWI-ST1234:241:C94GAACXX:6:1211:20077:54022_ssr76	J. mandshurica	ga	8	ATCCACCGTTAACACCACCG	AGTCTTCCGTTGAGAGAAGC	60.321	57.266	103
	HWI-ST1234:240:C8N02ACXX:3:1102:19449:44787_ssr67	J. mandshurica	ga	10	TTGAGATGTGAGTGGTGGCG	CCACAGTGGGAATATCCTTTCC	60.321	58.444	117
	HWI-ST1234:241:C94GAACXX:5:1116:16715:88568_ssr46	J. mandshurica	ga	9	TGCCTCAGAAACTCGAAGGC	TCTTGATGTCTCTGTGTGAAACC	60.321	58.619	100
	HWI-ST1234:240:C8N02ACXX:3:2211:10473:31885_ssr37	J. mandshurica	ga	25	TGCCTCAGAAACTCGAAGGC	CCCAGAGTCCAAACAGAAACC	60.321	58.769	129
	HWI-ST1234:241:C94GAACXX:5:1115:16233:48974_ssr89	J. mandshurica	ga	8	TTCGCTCTGCCACCTAAACC	GCTCGATCCGATCTTTGTTCC	60.321	59.138	148
	HWI-ST1234:241:C94GAACXX:6:1208:10607:33041_ssr90	J. mandshurica	ga	9	GGGTTCGACTGGGTTCTTCC	CTTCAGCTTCACTTGTCGGC	60.321	59.485	141
	HWI-ST1234:240:C8N02ACXX:3:2202:18043:60141_ssr49	J. mandshurica	ga	25	CAGTGAGGTGGAAGAGCACC	CGCCTTCTTGTTGTCTCACG	60.321	59.491	125
	HWI-ST1234:240:C8N02ACXX:3:2104:12209:48711_ssr97	J. mandshurica	ga	16	TGGGTGTACTCAATGGTGCG	AACCATACCTCGCTTGTCCC	60.321	59.748	155
	HWI-ST1234:241:C94GAACXX:6:2314:11592:17461_ssr25	J. mandshurica	ga	12	TCACTGACGAAGCACATGGG	CTTGCTTGTTGCCTCATCGG	60.321	59.83	179
	HWI-ST1234:241:C94GAACXX:5:2103:18810:80183_ssr68	J. mandshurica	ga	19	TTCGACTGCTTTGAGGGAGC	GCCAACTCCAGTATTCAAGTGC	60.321	59.838	116
	HWI-ST1234:241:C94GAACXX:6:1214:7780:84433_ssr46	J. mandshurica	ga	14	TGGGAGTTAAGTTCAGCGCC	AGCGGAGTATATGCTTCCGC	60.321	60.038	142
	HWI-ST1234:240:C8N02ACXX:3:1208:18581:60767_ssr90	J. mandshurica	ga	14	AGGTCAACGGTGATGAGTGC	CCTTCTCTTACGTGCTCTCCG	60.321	60.202	102
	HWI-ST1234:241:C94GAACXX:6:1306:17596:84073_ssr85	J. mandshurica	ga	11	ATTGGACCGTGTACCCAACG	TTCGAAGCCGTCATGGATGG	60.321	60.462	102
	HWI-ST1234:241:C94GAACXX:6:2209:19131:24539_ssr97	J. mandshurica	ga	11	TGCCTCAGAAACTCGAAGGC	GCCCAAAGTCCAAACTGAAACC	60.321	60.483	105
	HWI-ST1234:240:C8N02ACXX:3:1306:19818:97799_ssr54	J. mandshurica	gtg	9	ATGTTGGCCATTGTTGCTGC	TGGCGGAGAATGTGATAGCG	60.321	60.249	145
	HWI-ST1234:241:C94GAACXX:5:1202:5846:5080_ssr131	J. mandshurica	tc	14	TGACCTGGCGAAGAAGAAGC	GCATTTAGACTATGCGACCC	60.321	56.386	146
	HWI-ST1234:241:C94GAACXX:6:2316:9281:3069_ssr74	J. mandshurica	tc	8	CCTCTGTTTCTCCACCACCG	AATACTTACCGGCGTGACG	60.321	57.666	131
	HWI-ST1234:241:C94GAACXX:6:1315:20389:47624_ssr74	J. mandshurica	tc	8	CCTCTGTTTCTCCACCACCG	AATACTTACCGGCGTGACG	60.321	57.666	131
	HWI-ST1234:241:C94GAACXX:5:2204:7778:91361_ssr41	J. mandshurica	tc	8	CCTCTGTTTCTCCACCACCG	GAATACTTACCGGCGTGACG	60.321	58.806	132
	HWI-ST1234:241:C94GAACXX:6:1315:15814:3563_ssr109	J. mandshurica	tc	11	TTTCTCCCTCTTGCTGTCGC	CCATCACTACCATTCCAAGTTACC	60.321	59.118	103
	HWI-ST1234:240:C8N02ACXX:3:2106:12076:17131_ssr60	J. mandshurica	tc	17	CGGCCTCCTCATCATCATGG	GGCTTCATTAATTCTTGCACGC	60.321	59.146	136
	HWI-ST1234:241:C94GAACXX:5:2215:15864:47655_ssr68	J. mandshurica	tc	9	TAACTTTGAGCCTCGCACCC	CGGCATTAAGCTCCTCTTATTCC	60.321	59.251	155
	HWI-ST1234:240:C8N02ACXX:3:2108:17004:100131_ssr130	J. mandshurica	tgc	8	AACATCGACCTCAGTGTGCC	CGCCATCTTCATTAATATGCATGC	60.321	59.203	169
	HWI-ST1234:240:C8N02ACXX:3:2209:3723:18310_ssr75	J. mandshurica	ttc	9	CACTGGTGTCTCAAGAGGCC	ATCACTTGCACGTTGTAGGC	60.321	58.843	133
	HWI-ST1234:241:C94GAACXX:6:1314:14088:97891_ssr84	J. mandshurica	ttc	7	GGCGGCATTATGGAGAGAGG	AAGACATCGTCCAGCTCACG	60.321	60.109	119
	HWI-ST1234:241:C94GAACXX:6:2213:20054:15043_ssr80	J. mandshurica	ag	11	TTTGGCATTTGAAGCAGCCG	AAGTCCTCAATCCCAAAGCC	60.32	57.778	100
	HWI-ST1234:241:C94GAACXX:5:2313:19647:21992_ssr80	J. mandshurica	ag	11	TTTGGCATTTGAAGCAGCCG	AAGTCCTCAATCCCAAAGCC	60.32	57.778	100
	HWI-ST1234:240:C8N02ACXX:3:1312:8876:53642_ssr52	J. mandshurica	ag	11	TGCTTCTCCTCAACGTTCGG	TGGGACTGAAATTGAGATGAGC	60.32	58.386	129
	HWI-ST1234:241:C94GAACXX:6:1216:2097:55403_ssr90	J. mandshurica	ag	12	AACCGTAAGAACAGGGACGC	CGCCGTGTATCATCTCTATTGC	60.32	59.336	143
	HWI-ST1234:241:C94GAACXX:6:2115:17796:23439_ssr86	J. mandshurica	ag	13	TGGGTTGCTAAACTCCGTCG	TCCATCACCCGATAAACCCG	60.32	59.533	161
	HWI-ST1234:241:C94GAACXX:6:1116:3218:24193_ssr82	J. mandshurica	ag	10	ACCGATGTTGTTCGACAGGG	CAAGGTCGGATTCCTCCTCC	60.32	59.534	118
	HWI-ST1234:241:C94GAACXX:5:1305:17652:20318_ssr52	J. mandshurica	ag	9	TCCACTCAGCGTTTCAGAGC	TCAACCTGGAACTCAAGGTCC	60.32	59.58	103
	HWI-ST1234:241:C94GAACXX:5:2309:4792:60453_ssr75	J. mandshurica	ag	9	ACCGTGGGTTGAATCAGTCG	TGGAACTTACCCTTGCGTGG	60.32	60.251	106
	HWI-ST1234:240:C8N02ACXX:3:1311:13322:45476_ssr75	J. mandshurica	ag	9	ACCGTGGGTTGAATCAGTCG	TGGAACTTACCCTTGCGTGG	60.32	60.251	106
	HWI-ST1234:241:C94GAACXX:5:1106:5284:45707_ssr72	J. mandshurica	ag	13	TTCGTTAGCCACCCTTCACG	CGGATAACTCTCTCACGCTCG	60.32	60.333	105
	HWI-ST1234:241:C94GAACXX:6:2211:3591:26193_ssr49	J. mandshurica	cgt	7	TCTCGCTCTCTGTGTTTGCC	GAGTGGGACTGCCAATGAGG	60.32	60.394	166
	HWI-ST1234:241:C94GAACXX:6:1212:15412:2740_ssr39	J. mandshurica	ct	13	TAGCTGTTGTACGCCACACC	GCGTGTAATGAATCCCTACGG	60.32	58.867	181
	HWI-ST1234:241:C94GAACXX:6:1309:13182:29725_ssr120	J. mandshurica	ct	11	TCGATATCTGCACGCATGGG	AAGTTGGCAAGAAAGCACCC	60.32	59.247	125
	HWI-ST1234:240:C8N02ACXX:3:1208:14116:90699_ssr79	J. mandshurica	ct	10	TCGATATCTGCACGCATGGG	AAGTTGGCAAGAAAGCACCC	60.32	59.247	123
	HWI-ST1234:241:C94GAACXX:5:1205:20192:74008_ssr70	J. mandshurica	ct	8	TCCCATTGTCGTCGTTGTCC	TAGTCGAATATGGCGGTGGG	60.32	59.323	155
	HWI-ST1234:241:C94GAACXX:6:2305:2172:96420_ssr101	J. mandshurica	ga	10	TAAGCCCGTTCAGTCTGTGC	TGAAGGGACTAGGTTAAATACCC	60.32	57.037	129
	HWI-ST1234:241:C94GAACXX:5:2316:7054:6784_ssr138	J. mandshurica	ga	8	TCGGGAAAGTGTAACCAGCG	TTCCTCCAATTTATCGGGCG	60.32	58.038	120
	HWI-ST1234:240:C8N02ACXX:3:2114:17584:51490_ssr53	J. mandshurica	ga	24	GATGGCCATAGCTGGAGACG	ACCCTTATTCCTTTATTTCTCTCCC	60.32	58.088	143
	HWI-ST1234:241:C94GAACXX:5:2313:14090:80780_ssr71	J. mandshurica	ga	19	TACGAGGGAACAAAGCGTGG	ATGCTCTCATCTTTCTGCTTCC	60.32	58.456	100
	HWI-ST1234:241:C94GAACXX:5:2204:19518:20921_ssr72	J. mandshurica	ga	8	TCTTTGGCAGTTCTCGGTCG	CCTGAATCCAAATGCGTTTGC	60.32	59.005	102
	HWI-ST1234:241:C94GAACXX:5:1316:1203:91583_ssr127	J. mandshurica	ga	8	TCTTTGGCAGTTCTCGGTCG	CCTGAATCCAAATGCGTTTGC	60.32	59.005	102
	HWI-ST1234:241:C94GAACXX:5:1304:4520:27328_ssr96	J. mandshurica	ga	12	TCCAGCGAGAGACAAACTGC	ATGCTGATCTCTCTCGCTCC	60.32	59.039	128
	HWI-ST1234:241:C94GAACXX:5:1207:5420:87856_ssr85	J. mandshurica	ga	12	TCCAGCGAGAGACAAACTGC	ATGCTGATCTCTCTCGCTCC	60.32	59.039	128
	HWI-ST1234:241:C94GAACXX:5:1116:1226:11365_ssr117	J. mandshurica	ga	11	ACGACATCGGTGGAGTTTGG	CCGGTGTTTGTAACGTCACC	60.32	59.417	123
	HWI-ST1234:240:C8N02ACXX:3:2315:6602:69469_ssr87	J. mandshurica	ga	8	ACCGTAAGACGCCTTTCACC	CGCTAGAGTTGACTCCCTCG	60.32	59.621	130
	HWI-ST1234:240:C8N02ACXX:3:1214:7450:42141_ssr62	J. mandshurica	ga	8	TTTCTTCGTCGGCACTGAGG	CCTCTAGGTCGTTGTTCCGG	60.32	59.827	111
	HWI-ST1234:241:C94GAACXX:6:2316:5237:75667_ssr57	J. mandshurica	ga	12	ACTGCTAGTCACCAGCAACG	TTACCTGTTTGGGTCGTCGG	60.32	59.966	124
	HWI-ST1234:241:C94GAACXX:5:1308:8754:6977_ssr91	J. mandshurica	ga	14	TTTCTTCGTCGGCACTGAGG	CATCTCTGTCGCCGTAGACC	60.32	59.97	147
	HWI-ST1234:241:C94GAACXX:5:2211:17885:34014_ssr68	J. mandshurica	ga	17	TACGAAGGACTGGCAACTGC	AATCCCATGGTGCCTCTTGG	60.32	60.033	145
	HWI-ST1234:241:C94GAACXX:6:2206:8736:43536_ssr56	J. mandshurica	ga	9	ACCCAAGATCCAACGACACG	GTAACCTCAACCGCCTCTCC	60.32	60.108	135
	HWI-ST1234:241:C94GAACXX:5:2207:3902:67913_ssr67	J. mandshurica	ga	16	TGACTTACCTTTGGCGACGG	CGATGTCGTCCATCCATCCC	60.32	60.32	151
	HWI-ST1234:241:C94GAACXX:5:1107:21279:58900_ssr93	J. mandshurica	ga	13	TTCTAGGCAACCAACCGACG	ACTGATCACATCCTTGCCGC	60.32	60.746	112
	HWI-ST1234:241:C94GAACXX:6:2108:8258:38101_ssr53	J. mandshurica	gac	9	CATCGCTGGGAGGATTACGG	GCAGAAGCGATATTACCTTGTTCG	60.32	60.318	113
	HWI-ST1234:241:C94GAACXX:6:1204:2478:78645_ssr93	J. mandshurica	gct	9	TCTCCGTGTGTTAAGGCTGC	TTGCTTTGTTTGTTCGGCCG	60.32	60.527	125
	HWI-ST1234:240:C8N02ACXX:3:2115:8666:20092_ssr89	J. mandshurica	tc	9	GTTGAAGCACCCATGGTTGC	TGAGAGAAGGATATTGGTGAGC	60.32	57.321	133
	HWI-ST1234:241:C94GAACXX:5:2310:8925:93783_ssr75	J. mandshurica	tc	8	TTAGCAAAGGGTGTCGTCCG	GACGCTTGTTCGAAACTCG	60.32	57.384	132
	HWI-ST1234:241:C94GAACXX:6:2209:6906:13454_ssr96	J. mandshurica	tc	12	TCATTATCCTTAGCCGCCGC	TGGACTTATTCATGACCTGCG	60.32	58.095	157
	HWI-ST1234:241:C94GAACXX:6:2104:10756:96476_ssr75	J. mandshurica	tc	13	CCGATCTAAGACCATGGCCG	AGTTTCTCAGCATCCAAACAGG	60.32	58.848	111
	HWI-ST1234:241:C94GAACXX:5:2208:3918:33750_ssr71	J. mandshurica	tc	12	TTCACTCTCCTTGCTCGTGC	CTTCTTGATCAAGGGCTGTCG	60.32	58.995	149
	HWI-ST1234:241:C94GAACXX:5:1116:4663:30375_ssr71	J. mandshurica	tc	12	TTCACTCTCCTTGCTCGTGC	CTTCTTGATCAAGGGCTGTCG	60.32	58.995	149
	HWI-ST1234:241:C94GAACXX:6:1210:2462:59574_ssr103	J. mandshurica	tc	9	TCCAAGCTTCGGGTTTCTCG	CGAAACGCAGAGAAATCAAAGC	60.32	59.095	117
	HWI-ST1234:241:C94GAACXX:6:1211:18118:72400_ssr103	J. mandshurica	tc	13	TCTAAACACGCTCCACTGCC	CTGGAGTCCTTCTGATCCAGG	60.32	59.238	117
	HWI-ST1234:241:C94GAACXX:5:2114:10389:80908_ssr103	J. mandshurica	tc	13	TCTAAACACGCTCCACTGCC	CTGGAGTCCTTCTGATCCAGG	60.32	59.238	117
	HWI-ST1234:241:C94GAACXX:5:1207:6700:50097_ssr66	J. mandshurica	ag	18	CTAGTCACCGATGGCGATGG	TCTTATAATATGTCCAGATCCCACC	60.319	57.504	128
	HWI-ST1234:240:C8N02ACXX:3:2306:2751:67833_ssr75	J. mandshurica	ag	9	CCGGTACTCATCCTGATGCG	TCACACGTTGTTTGCAGAGC	60.319	59.623	127
	HWI-ST1234:241:C94GAACXX:6:2307:12859:58876_ssr77	J. mandshurica	ag	20	GTGGCGGAACAATGTTTGGG	CGCTGAACTCACTCTCTCCC	60.319	59.828	152
	HWI-ST1234:240:C8N02ACXX:3:2303:11257:56042_ssr99	J. mandshurica	ag	17	ACGTCGACTTCCTTCACAGC	CTGTTCTCTCACCCTCGTCG	60.319	59.831	114
	HWI-ST1234:241:C94GAACXX:6:1315:18550:53942_ssr119	J. mandshurica	ag	8	CAAAGCCAGAAAGCAGCACC	GTAACAAGCTCACGCATCGC	60.319	60.247	130
	HWI-ST1234:240:C8N02ACXX:3:1309:8532:63302_ssr52	J. mandshurica	cat	8	GGCTGCTTCTTTGCACAAGG	CGAGAGCAAACAATGGCTTGG	60.319	60.402	108
	HWI-ST1234:240:C8N02ACXX:3:1115:18729:58031_ssr123	J. mandshurica	ct	9	GATACCATCACCTCCGTCGC	TCAGGTTTCGATCCTCTATGG	60.319	56.617	100
	HWI-ST1234:241:C94GAACXX:6:1313:20801:42143_ssr56	J. mandshurica	ct	15	TGTTCTCGTGGTGCTTCTCG	AAAGGTTACAGCAGCTTTGC	60.319	57.199	106
	HWI-ST1234:240:C8N02ACXX:3:1213:8176:78236_ssr63	J. mandshurica	ct	8	CTTTCTGCAACCAGCCTTGC	TCTGCACATCGAATGTCTGC	60.319	58.637	170
	HWI-ST1234:241:C94GAACXX:5:2108:15442:36534_ssr121	J. mandshurica	ct	12	ATTGATCATCGCTCCGGTCG	TGTGTGTTTCTCTTTCTCTCTGC	60.319	58.877	135
	HWI-M00657:86:000000000-AP42N:1:2108:5042:7814_ssr207	J. mandshurica	ct	9	ACGAATTGTGGCAGCTTTGC	AGAACCTTGACATTTGGATTACCC	60.319	58.983	112
	HWI-ST1234:240:C8N02ACXX:3:2110:1588:32449_ssr57	J. mandshurica	ct	17	TCGAGTCACACAGAGCAAGC	GTACCTTCATTGCTCTGGCG	60.319	58.99	109
	HWI-ST1234:240:C8N02ACXX:3:2201:15020:47097_ssr72	J. mandshurica	ct	16	TCGAGTCACACAGAGCAAGC	GTACCTTCATTGCTCTGGCG	60.319	58.99	107
	HWI-ST1234:240:C8N02ACXX:3:1107:12583:38150_ssr110	J. mandshurica	ct	9	CAGGCAGGAAAGCAAAGTGC	ACACATGACATATAAGGCCAATGC	60.319	59.721	105
	HWI-ST1234:241:C94GAACXX:6:2310:14973:54718_ssr126	J. mandshurica	ct	16	TTACACGACAGAAGCCACCG	GGGAGAGCAAGACGTGATAGG	60.319	59.932	131
	HWI-ST1234:241:C94GAACXX:6:1214:1484:6979_ssr73	J. mandshurica	ctt	7	CCTTTCGTTCTTCTTTCAGAGTGC	TGACGAGGTTTACCAGATGGG	60.319	59.447	100
	HWI-ST1234:241:C94GAACXX:6:2116:20663:88864_ssr73	J. mandshurica	ctt	7	CCTTTCGTTCTTCTTTCAGAGTGC	TGACGAGGTTTACCAGATGGG	60.319	59.447	100
	HWI-ST1234:240:C8N02ACXX:3:2116:17720:47678_ssr55	J. mandshurica	ctt	7	CCTTTCGTTCTTCTTTCAGAGTGC	TGACGAGGTTTACCAGATGGG	60.319	59.447	100
	HWI-ST1234:241:C94GAACXX:5:1210:20663:29267_ssr20	J. mandshurica	ga	10	AACGAAGTGGAGAGACGTGC	TCATTTCCGTTTCCTTCTCTCC	60.319	58.061	104
	HWI-ST1234:241:C94GAACXX:5:2216:12376:15109_ssr85	J. mandshurica	ga	8	TTCTACGTGTGAAGCCGTGG	CCGTTGTCGTTCATTCTAGGG	60.319	58.732	115
	HWI-ST1234:240:C8N02ACXX:3:2115:19157:50482_ssr58	J. mandshurica	ga	13	GCTCTTCGATAGGGAAGCGG	AAAGGCGGGAAGAAGAGTGG	60.319	59.963	137
	HWI-ST1234:241:C94GAACXX:6:2116:18043:90302_ssr137	J. mandshurica	ga	11	CGAAAGCCCAGCAACAAAGG	TCTCTTTCTTCAGTCACCGCC	60.319	59.999	117
	HWI-ST1234:240:C8N02ACXX:3:2304:5642:69162_ssr63	J. mandshurica	ga	24	AACGAAGTGGAGAGACGTGC	TCTTGCTGCATGAGTTGTTGC	60.319	60.001	108
	HWI-ST1234:241:C94GAACXX:6:1116:17170:45209_ssr67	J. mandshurica	ga	17	AACGAAGTGGAGAGACGTGC	TCCTTCTCTCCTTTCTTTCCGC	60.319	60.028	107
	HWI-ST1234:241:C94GAACXX:6:2104:18623:51817_ssr21	J. mandshurica	ga	19	AACGAAGTGGAGAGACGTGC	TCCTTCTCTCCTTTCTTTCCGC	60.319	60.028	111
	HWI-ST1234:241:C94GAACXX:6:2114:9549:20033_ssr36	J. mandshurica	ga	12	AGACGAGGAAACGAAACGGG	TTTCCAGTGGATCTCGGTGC	60.319	60.036	109
	HWI-ST1234:241:C94GAACXX:6:2114:12153:88892_ssr73	J. mandshurica	tc	14	ACAGCGTTTACGTCACCTCC	GGGAAGCTTCATAAATGACGG	60.319	57.029	109
	HWI-ST1234:240:C8N02ACXX:3:1313:10162:27217_ssr37	J. mandshurica	tc	10	GTCCATTGTGGTGTGCAAGC	ACCATCCATCTCATTGACGG	60.319	57.372	171
	HWI-ST1234:241:C94GAACXX:5:2307:18002:45507_ssr62	J. mandshurica	tc	15	TGTTCTCGTGGTGCTTCTCG	CGTGAATGTGACATGACACG	60.319	57.508	136
	HWI-ST1234:241:C94GAACXX:6:1111:9512:70869_ssr73	J. mandshurica	tc	14	ACAGCGTTTACGTCACCTCC	CGCTGTATTAATGGGAGGAAGC	60.319	59.191	124
	HWI-ST1234:240:C8N02ACXX:3:2306:9029:42128_ssr120	J. mandshurica	ttc	7	GCGGCTTTCAAAGACAACCC	TCATGAATATCGACGACGTTGG	60.319	58.632	121
	HWI-ST1234:240:C8N02ACXX:3:2303:3495:15132_ssr60	J. mandshurica	ag	15	CCGACGATGTTCCTCGATCC	ACATTGGCATATTAGACATGGC	60.318	56.875	147
	HWI-ST1234:241:C94GAACXX:6:1313:8549:75137_ssr33	J. mandshurica	ag	9	GTTTGAGTGCGCACTTTCCC	GGTCGATTGAACTGATTGACC	60.318	56.982	116
	HWI-ST1234:241:C94GAACXX:6:2313:8936:79764_ssr90	J. mandshurica	ag	8	CTTTGCTTGCACTGTCAGGC	CTTTCGGAAGGCTTCAAGTCC	60.318	59.193	162
	HWI-ST1234:241:C94GAACXX:6:2104:12499:38296_ssr68	J. mandshurica	ct	25	CTCTCGCGTCCCTCTATTGC	ATCGAGCAATAGAGGAACGC	60.318	57.858	105
	HWI-ST1234:241:C94GAACXX:5:1216:15356:58805_ssr42	J. mandshurica	ct	13	CGTTCGAAACCAACTTGGCC	AGGGAGTTAGCGATGGTTGG	60.318	59.458	113
	HWI-ST1234:241:C94GAACXX:6:2307:4981:42654_ssr111	J. mandshurica	ct	11	GAAAGCACTTCCCACGTTGC	GCTGAGAACGAGTTTAACAGAAGG	60.318	59.849	141
	HWI-ST1234:241:C94GAACXX:5:1208:19089:84271_ssr87	J. mandshurica	ct	18	CTCTCGCGTCCCTCTATTGC	CCGCAGTTCCAACAACAATCG	60.318	60.663	108
	HWI-ST1234:240:C8N02ACXX:3:2306:3887:4057_ssr77	J. mandshurica	ct	8	TGTAAGTGCGACTGTCGTGG	CACCTCAGCTTCCACTCAGC	60.318	60.673	106
	HWI-ST1234:241:C94GAACXX:5:2310:13129:30808_ssr61	J. mandshurica	ga	19	TTGAGATAGATGACGCCGCG	TTTCACACCAGTTCACAGCG	60.318	58.986	102
	HWI-ST1234:240:C8N02ACXX:3:1106:15336:84421_ssr90	J. mandshurica	ga	9	CTTTGCTTGCACTGTCAGGC	CTTTCGGAAGGCTTCAAGTCC	60.318	59.193	162
	HWI-ST1234:240:C8N02ACXX:3:2107:18269:24696_ssr76	J. mandshurica	ga	15	GGATTGGCTGCGATTCATGC	CGAGATAGCTAGCCATCCATCG	60.318	60.223	108
	HWI-ST1234:241:C94GAACXX:5:2303:6538:4961_ssr71	J. mandshurica	ag	9	TGTTCATTGTCACAACGCGC	TCAATGGATTTGCAGCGAAGC	60.317	60.135	141
	HWI-ST1234:241:C94GAACXX:5:1313:14349:81195_ssr90	J. mandshurica	ct	10	GTCTTCACTGCAAACACGCC	GACTTCGCAAAGCTCAAGCC	60.317	60.11	114
	HWI-ST1234:241:C94GAACXX:6:1108:7900:92567_ssr114	J. mandshurica	ga	13	GTGGAGCAACGAACACTTGC	TGTGTGGCTCATATAGATCGG	60.317	57.058	158
	HWI-ST1234:241:C94GAACXX:6:1208:5836:38471_ssr71	J. mandshurica	ga	11	CGAGGCGAACTCTGAGATCG	TCACAAACTCCTTCGGTATCC	60.317	57.395	145
	HWI-ST1234:241:C94GAACXX:5:2316:9474:22391_ssr79	J. mandshurica	ga	11	CGAGGCGAACTCTGAGATCG	TCACAAACTCCTTCGGTATCC	60.317	57.395	145
	HWI-ST1234:241:C94GAACXX:6:1308:10498:5586_ssr74	J. mandshurica	ga	10	TGTTCATTGTCACAACGCGC	TCAATGGATTTGCAGCGAAGC	60.317	60.135	143
	HWI-ST1234:240:C8N02ACXX:3:1210:13748:9965_ssr63	J. mandshurica	ct	8	CGTCGGTCTCATAGCAGACG	CTAGTCACCAGCGACGATGG	60.316	60.249	106
	HWI-ST1234:240:C8N02ACXX:3:1113:3865:20929_ssr69	J. mandshurica	ga	12	GACCGCACTTTGTCACAACG	TGAGGCTCTGACTTCATCTCC	60.316	58.893	141
	HWI-ST1234:240:C8N02ACXX:3:2202:6189:93956_ssr82	J. mandshurica	ga	11	CGCACATGTGAATCATCCGC	CTTGCGGTTCTCTACTCCGG	60.316	60.179	121
	HWI-ST1234:240:C8N02ACXX:3:2303:4811:61745_ssr35	J. mandshurica	ag	12	GGAAATAGCCTTTGGGTTTGTGG	AGCACCTTAGAATCTTGCTTCC	60.307	58.385	178
	HWI-ST1234:241:C94GAACXX:5:2116:5151:22427_ssr69	J. mandshurica	ga	11	CCCTCTACACAACTACAACCAGG	TTCTTGAAGTGGAAATCCGG	60.307	55.657	110
	HWI-ST1234:241:C94GAACXX:6:2214:21071:48162_ssr69	J. mandshurica	ga	11	CCCTCTACACAACTACAACCAGG	TTCTTGAAGTGGAAATCCGG	60.307	55.657	110
	HWI-ST1234:241:C94GAACXX:6:1316:3985:78635_ssr69	J. mandshurica	ga	11	CCCTCTACACAACTACAACCAGG	TTCTTGAAGTGGAAATCCGG	60.307	55.657	110
	HWI-ST1234:240:C8N02ACXX:3:1112:13799:63733_ssr40	J. mandshurica	ag	16	GGTGTTAAAGAACTTGGCCATGG	CTTTCCAGTGTCCACCCTCC	60.306	59.963	110
	HWI-ST1234:241:C94GAACXX:5:2315:4166:2773_ssr40	J. mandshurica	ag	16	GGTGTTAAAGAACTTGGCCATGG	CTTTCCAGTGTCCACCCTCC	60.306	59.963	110
	HWI-ST1234:241:C94GAACXX:5:1305:7760:48391_ssr50	J. mandshurica	ag	10	CCACTTCCATCTCTTTGTTTGCC	TACTCCAAACGCAGCTCAGC	60.306	60.671	159
	HWI-ST1234:241:C94GAACXX:6:2103:8217:79701_ssr64	J. mandshurica	ct	8	CCCGTAGCTAAGCCTTATACACC	ATTGAATGTGATGGCATGGC	60.306	57.097	135
	HWI-ST1234:241:C94GAACXX:6:1112:4026:79035_ssr64	J. mandshurica	ct	8	CCCGTAGCTAAGCCTTATACACC	ATTGAATGTGATGGCATGGC	60.306	57.097	135
	HWI-ST1234:241:C94GAACXX:6:1211:8329:2932_ssr64	J. mandshurica	ct	8	CCCGTAGCTAAGCCTTATACACC	ATTGAATGTGATGGCATGGC	60.306	57.097	135
	HWI-ST1234:241:C94GAACXX:5:1301:10160:85082_ssr125	J. mandshurica	ct	8	CGTAGGTAAAGTAGCCGATGAGG	TCTTGGCTACTTCTTCTATTGG	60.305	55.267	114
	HWI-ST1234:241:C94GAACXX:6:2307:20168:92152_ssr52	J. mandshurica	ct	23	AAGGCAGCCATGAGTTGGG	CTTCTTCGAGGGAGTCTGCC	60.305	59.825	152
	HWI-ST1234:241:C94GAACXX:5:2301:6096:93693_ssr52	J. mandshurica	ct	23	AAGGCAGCCATGAGTTGGG	CTTCTTCGAGGGAGTCTGCC	60.305	59.825	152
	HWI-ST1234:240:C8N02ACXX:3:2215:16137:33525_ssr84	J. mandshurica	ct	14	CGAATTAGCACCTAGAGCTACCC	CGGTGAAAGAGACATTAATCAGCC	60.305	59.965	107
	HWI-ST1234:240:C8N02ACXX:3:1216:12129:13837_ssr53	J. mandshurica	ga	17	GCAACTCTTTCTTAGCAACACCC	CTCGCGGAAATTGGAAGAGC	60.305	59.625	104
	HWI-ST1234:241:C94GAACXX:6:1210:7967:25979_ssr55	J. mandshurica	tg	12	GCTATTGCATCCATCAACAGAGC	AGTTCTAAGGCATCTCTCTCTTCC	60.305	59.351	100
	HWI-ST1234:240:C8N02ACXX:3:2207:7305:65457_ssr59	J. mandshurica	ag	10	GGCAGAACAGTGGTTTCTTAACG	TCTCATTCAATCATGCTTGTCTCC	60.304	59.12	104
	HWI-ST1234:241:C94GAACXX:5:1311:7686:93495_ssr108	J. mandshurica	ag	8	TTTGGGCGATGGGAAGTGG	CCTCACCCTTTGTTATTCTTGGC	60.304	59.807	114
	HWI-ST1234:241:C94GAACXX:5:1307:13087:5809_ssr58	J. mandshurica	ct	16	TGGGCCATCTGTCTTTGCC	GGAGGGATCGAGGGTTTACC	60.304	59.242	168
	HWI-ST1234:241:C94GAACXX:5:1112:1740:20399_ssr42	J. mandshurica	ga	14	TGGAATCTGCCCTGTGTGC	TGGGTTCCGCTTTAATGTGG	60.304	58.46	150
	HWI-ST1234:241:C94GAACXX:6:2216:18824:9280_ssr42	J. mandshurica	ga	14	TGGAATCTGCCCTGTGTGC	TGGGTTCCGCTTTAATGTGG	60.304	58.46	150
	HWI-ST1234:241:C94GAACXX:6:2108:17036:60824_ssr34	J. mandshurica	ag	10	TTCAATGGGCTCGTGGTGG	TTGTGACCCAAGATGTGAGG	60.303	57.433	173
	HWI-ST1234:241:C94GAACXX:5:1201:19725:19697_ssr34	J. mandshurica	ag	10	TTCAATGGGCTCGTGGTGG	TTGTGACCCAAGATGTGAGG	60.303	57.433	173
	HWI-ST1234:241:C94GAACXX:5:1314:14954:57972_ssr136	J. mandshurica	ct	10	TTAGGGCGTTTGGTGCTCC	TTCACGTGCACACAGACCC	60.303	60.523	154
	HWI-ST1234:240:C8N02ACXX:3:2315:17132:4329_ssr91	J. mandshurica	ct	9	ACATGTGGCAACCTCGACC	TCAAGGAGAAACCACGCAGC	60.303	60.885	157
	HWI-ST1234:241:C94GAACXX:6:2102:4693:96114_ssr54	J. mandshurica	ga	19	AACCGCACAGATCCAACCC	GTTGCAGCAACTGAGAACCC	60.303	59.688	115
	HWI-ST1234:241:C94GAACXX:5:1301:19439:3026_ssr96	J. mandshurica	ga	10	GTGGCCACCCATTTGTTGC	CTGAGCAATATTAACATGCTGG	60.302	55.572	141
	HWI-ST1234:241:C94GAACXX:6:1301:10002:10402_ssr50	J. mandshurica	gt	8	TCGAAAGTGGTGAGCCTGC	CACTTGGTAAGCTCCCACCG	60.302	60.674	120
	HWI-ST1234:241:C94GAACXX:6:1107:15222:56959_ssr103	J. mandshurica	tc	10	TTTCTTGGACTCACGGCCG	CACTAGGAGTTAACTTCAAATTGGG	60.301	57.854	110
	HWI-ST1234:241:C94GAACXX:5:1216:16173:7161_ssr68	J. mandshurica	ga	9	AAATGGCGTGCAAACGTGG	TTCCTCTCTCATCAGCTTGG	60.3	56.633	113
	HWI-ST1234:241:C94GAACXX:6:1312:17063:6559_ssr68	J. mandshurica	ga	9	AAATGGCGTGCAAACGTGG	TTCCTCTCTCATCAGCTTGG	60.3	56.633	113
	HWI-ST1234:241:C94GAACXX:6:1203:13395:18016_ssr23	J. mandshurica	ag	11	ACAACACGCAACAGCATGC	TGCATTCTTATTTGATGGCCG	60.299	57.286	101
	HWI-ST1234:241:C94GAACXX:6:2105:2476:42611_ssr23	J. mandshurica	ag	11	ACAACACGCAACAGCATGC	TGCATTCTTATTTGATGGCCG	60.299	57.286	101
	HWI-ST1234:240:C8N02ACXX:3:1210:1499:27605_ssr79	J. mandshurica	ga	8	GATGAAATTGCCGGCGAGC	TCAGTCTCATGGTGAGCTGC	60.299	59.751	110
	HWI-ST1234:240:C8N02ACXX:3:1107:11691:3368_ssr74	J. mandshurica	ga	8	ATGCACGCACACACAAAGC	CCTCTCCACTGCAGAAACCC	60.299	60.322	141
	HWI-ST1234:241:C94GAACXX:6:1111:14246:52773_ssr62	J. mandshurica	ga	15	ACCCTCATAAAGGCCTGAAACC	TCCTGTCTTTCTACCATTGCC	60.292	57.65	144
	HWI-ST1234:241:C94GAACXX:5:2214:6872:98072_ssr62	J. mandshurica	ga	14	ACCCTCATAAAGGCCTGAAACC	TCCTGTCTTTCTACCATTGCC	60.292	57.65	142
	HWI-ST1234:241:C94GAACXX:5:2215:9971:19841_ssr62	J. mandshurica	ga	15	ACCCTCATAAAGGCCTGAAACC	TCCTGTCTTTCTACCATTGCC	60.292	57.65	144
	HWI-ST1234:241:C94GAACXX:5:2301:17368:38780_ssr50	J. mandshurica	ga	17	TGGATGTTAGCAAACCTCAGGG	ACATTCCCAGCCAGACTGC	60.291	60.002	123
	HWI-ST1234:241:C94GAACXX:5:2208:8027:70695_ssr74	J. mandshurica	ga	13	TGGATGTTAGCAAACCTCAGGG	ACATTCCCAGCCAGACTGC	60.291	60.002	115
	HWI-ST1234:240:C8N02ACXX:3:2109:1213:13747_ssr49	J. mandshurica	tc	13	ACTTTCCTCACATTCTCCTGCC	TCACTGTTGGAGAATTTCCTGC	60.291	58.851	153
	HWI-ST1234:241:C94GAACXX:5:1303:13188:92558_ssr28	J. mandshurica	ct	10	ACTCCAACTCCAACTCTCATGC	CTCAACTCTGAGCTGTTGC	60.29	56.264	137
	HWI-ST1234:241:C94GAACXX:5:2210:19191:36484_ssr56	J. mandshurica	ct	18	TGCCAACTTCCATTTCCATTGC	CAGAATGGAGAACAGAATGGC	60.29	56.948	149
	HWI-ST1234:241:C94GAACXX:6:2301:4596:97134_ssr74	J. mandshurica	ag	8	CCTTGCAAAGTGTCCCAATTCC	TCAGCACAGAAATGGAGGCC	60.289	60.323	107
	HWI-ST1234:241:C94GAACXX:6:2106:9615:87174_ssr82	J. mandshurica	ga	11	TGCCATTGTGATTGTTTCCAGC	GGTTTCATAAGTCTTACAAGTCTCC	60.289	57.402	117
	HWI-ST1234:241:C94GAACXX:6:1312:2993:35807_ssr43	J. mandshurica	ga	11	TGAGAGAAAGTGAGCTTCAGCC	AAATAGAACCACCCTCGTGC	60.289	57.891	102
	HWI-ST1234:240:C8N02ACXX:3:1106:1480:89903_ssr57	J. mandshurica	ga	9	TATTCTCGAATTCGGTACCCGC	GTAGAATCCGTACTAATTTCAGTCC	60.288	57.073	145
	HWI-ST1234:241:C94GAACXX:6:2202:19363:19296_ssr48	J. mandshurica	ga	10	CCAGATCAGAGGATGAAGCTCG	TGTTTCATTTGCAGTGGCGG	60.288	59.968	144
	HWI-ST1234:241:C94GAACXX:6:1216:20076:74785_ssr43	J. mandshurica	ct	24	CCACGCTCATAATGCATGTTCC	GGATTGAGAAAGCTTCTTCCAGC	60.287	59.872	122
	HWI-ST1234:241:C94GAACXX:6:2203:3067:90615_ssr55	J. mandshurica	ag	11	CACCTTGACGTGTGTTTACTGC	TCTCTCCCACTCTTATCTTCTGC	60.286	59.043	100
	HWI-ST1234:241:C94GAACXX:6:1106:20487:56671_ssr131	J. mandshurica	ag	10	GGACAATTAGCATGTTCTCGCG	TTCTACTGGATGCAGATGGCC	60.286	59.858	100
	HWI-ST1234:241:C94GAACXX:6:1314:20563:31513_ssr40	J. mandshurica	ga	11	TTTGATGAGTTTAGGCTTTGTTCGG	CATCGGATGATGCTGTACGG	60.278	58.578	100
	HWI-ST1234:241:C94GAACXX:6:1316:3521:48188_ssr115	J. mandshurica	ga	9	TTCATAAGTTGAAGCAGGAAAGTGC	CTTGGGTGTGAGACTAATCTTTGC	60.278	59.845	100
	HWI-ST1234:240:C8N02ACXX:3:2206:11333:44812_ssr62	J. mandshurica	ag	14	ACCCTGCAAGATTTCCAGACC	TTCCTGACATACCGTATGGC	60.272	57.097	113
	HWI-ST1234:240:C8N02ACXX:3:1305:8613:93642_ssr71	J. mandshurica	ag	14	ACCCTGCAAGATTTCCAGACC	TTCCTGACATACCGTATGGC	60.272	57.097	113
	HWI-ST1234:241:C94GAACXX:5:2306:18250:81204_ssr38	J. mandshurica	ct	10	TGCCATTACCAACCTCTGTGG	CGGTTCTAATCTCCATAGTTGCC	60.272	58.941	162
	HWI-ST1234:241:C94GAACXX:6:2105:17497:50057_ssr70	J. mandshurica	ct	8	TGTTGCTAGTGGGACAATGGG	ACCAAATAGAAACATGGGTTGCC	60.272	59.739	104
	HWI-ST1234:241:C94GAACXX:5:1103:4038:60770_ssr27	J. mandshurica	ct	8	TGTTGCTAGTGGGACAATGGG	ACCAAATAGAAACATGGGTTGCC	60.272	59.739	104
	HWI-ST1234:241:C94GAACXX:6:1107:13686:59840_ssr105	J. mandshurica	ct	8	TGTTGCTAGTGGGACAATGGG	ACCAAATAGAAACATGGGTTGCC	60.272	59.739	104
	HWI-ST1234:241:C94GAACXX:6:1212:19416:47128_ssr49	J. mandshurica	ga	12	TGGCCACCACTTGTTCATAGG	ACTACCATTGGGAGACTTTAGC	60.272	57.511	156
	HWI-ST1234:241:C94GAACXX:5:2210:18945:5474_ssr76	J. mandshurica	ga	15	TGGTGGCCATGACTTGTAAGG	AACCTCCACAGCCTTTACCC	60.272	59.596	105
	HWI-ST1234:240:C8N02ACXX:3:1315:13623:81369_ssr74	J. mandshurica	ag	12	ACTACAACAGCTTTCCGACCC	GATTCTCTTGCGAATTAAGTGC	60.271	56.155	132
	HWI-ST1234:241:C94GAACXX:5:2207:2597:87211_ssr130	J. mandshurica	aga	7	GGAAGACCACAAAGAGGACCC	TAAGTGCCTACTTCTCCAGC	60.271	56.649	137
	HWI-ST1234:241:C94GAACXX:6:2203:12042:38484_ssr148	J. mandshurica	ct	8	TGAGTTGGAGCTTCTCAAGGC	GTAACAAATGTGTGCAGCC	60.271	55.317	100
	HWI-ST1234:240:C8N02ACXX:3:1109:2721:30595_ssr63	J. mandshurica	ct	9	TGGCTTGCTTCAGTACTCACC	GTGCTACATTCTGAGATCAGTCC	60.271	58.633	120
	HWI-ST1234:241:C94GAACXX:6:2211:10548:59604_ssr71	J. mandshurica	ct	10	TGGCTTGCTTCAGTACTCACC	CTGGTTTGAACGTCCCTCGG	60.271	60.949	141
	HWI-ST1234:240:C8N02ACXX:3:1210:11464:92259_ssr54	J. mandshurica	ctt	8	ACTTCTTTACCGTCACCAGGC	TATGCAGATGTGTGATGGCC	60.271	58.029	105
	HWI-ST1234:241:C94GAACXX:6:1215:12536:90907_ssr34	J. mandshurica	ga	8	ACTTTCTTACCGTGTGCCTCC	CCCTCAATAAGCTTTGCTGC	60.271	57.426	105
	HWI-ST1234:240:C8N02ACXX:3:1308:9648:62128_ssr34	J. mandshurica	ga	8	ACTTTCTTACCGTGTGCCTCC	CCCTCAATAAGCTTTGCTGC	60.271	57.426	105
	HWI-ST1234:240:C8N02ACXX:3:1114:9256:44033_ssr67	J. mandshurica	ga	9	TGCTTAGGAGTTGTTCTGCCC	AGAGTAGAGCTGTTGATAGACCC	60.271	58.788	122
	HWI-ST1234:241:C94GAACXX:5:2216:12742:27395_ssr99	J. mandshurica	ga	9	TGTACTTGCCGTGAGAAAGGG	AGATGTAGGGTCTAGGTTCAACC	60.271	58.968	164
	HWI-ST1234:240:C8N02ACXX:3:1111:5411:46459_ssr94	J. mandshurica	tc	9	CCTCCATTTGGTTTGGTTGGC	CTGCTGGTTCAGTGGTTTGG	60.271	59.33	130
	HWI-ST1234:241:C94GAACXX:5:1313:15587:88779_ssr57	J. mandshurica	ag	10	ACTTCACAAAGGAGCGAGACC	GAGAGAGTTGTACGCACATGC	60.27	59.344	143
	HWI-ST1234:241:C94GAACXX:6:2303:1193:80956_ssr76	J. mandshurica	ag	8	TGAGGGAAGAACTGCAAGACG	TCGCTCTCATCTATTGCCACC	60.27	59.931	117
	HWI-ST1234:241:C94GAACXX:6:1112:1726:74545_ssr130	J. mandshurica	cat	9	TGCTAAGACCACACTGACTGC	GCTCCTCCCTCTGATCTTGC	60.27	59.893	165
	HWI-ST1234:241:C94GAACXX:6:1212:5402:7580_ssr64	J. mandshurica	ct	8	TGCCGAAAGCCAAACAATTCC	ACATTGATGTGGAAAGCACAGG	60.27	59.44	110
	HWI-ST1234:241:C94GAACXX:6:1212:7793:100548_ssr117	J. mandshurica	ga	12	GCTTGCAAGGAAAGAACACCC	ACTGTCAGGCACGTTTCC	60.27	57.543	102
	HWI-ST1234:240:C8N02ACXX:3:1215:12207:14131_ssr52	J. mandshurica	ga	16	GGTTATCAGGAGGCGATGACC	CAGCCTCACCACCAATATTCC	60.27	58.699	122
	HWI-ST1234:241:C94GAACXX:5:2311:2324:97949_ssr100	J. mandshurica	ga	9	GCTCTAGGCGATCAACAGAGG	CAACCACTTACTCCAGCATCG	60.27	58.997	115
	HWI-ST1234:240:C8N02ACXX:3:1309:5580:7177_ssr116	J. mandshurica	ga	8	CCTTCTATGAGTAGCGGCACC	GTGATTATCAGAAATAGAGGCACCC	60.27	59.297	166
	HWI-ST1234:241:C94GAACXX:6:1112:1726:74545_ssr53	J. mandshurica	ga	10	TGCTAAGACCACACTGACTGC	GCTCCTCCCTCTGATCTTGC	60.27	59.893	165
	HWI-ST1234:241:C94GAACXX:5:2311:13764:94403_ssr65	J. mandshurica	ga	10	TGCTAAGACCACACTGACTGC	TGTTTCTCCCAGTCCATCAAGC	60.27	60.553	100
	HWI-ST1234:241:C94GAACXX:5:1214:16011:45912_ssr65	J. mandshurica	ga	10	TGCTAAGACCACACTGACTGC	TGTTTCTCCCAGTCCATCAAGC	60.27	60.553	100
	HWI-ST1234:241:C94GAACXX:6:1215:18219:90464_ssr67	J. mandshurica	ga	8	TCCTGACTGAGCAAACTTCGG	CCAGTAGCCAAGCCAAGACC	60.27	60.678	100
	HWI-ST1234:240:C8N02ACXX:3:2111:8673:77823_ssr67	J. mandshurica	ga	8	TCCTGACTGAGCAAACTTCGG	CCAGTAGCCAAGCCAAGACC	60.27	60.678	100
	HWI-ST1234:241:C94GAACXX:6:1312:12992:95880_ssr67	J. mandshurica	ga	8	TCCTGACTGAGCAAACTTCGG	CCAGTAGCCAAGCCAAGACC	60.27	60.678	100
	HWI-ST1234:241:C94GAACXX:5:2110:2839:91974_ssr68	J. mandshurica	ag	13	CGGCAATGCACATGGTATTCC	CTAGACGGTTTCTCCCTTCCC	60.269	59.519	135
	HWI-ST1234:241:C94GAACXX:6:2310:7980:13780_ssr26	J. mandshurica	ct	21	GGCTTCTCGAATCCGACTACC	AAGGCTGTTAAGGTCAAGGC	60.269	58.089	113
	HWI-ST1234:240:C8N02ACXX:3:1208:6035:29882_ssr93	J. mandshurica	ct	9	CGGCCATTCGAACAATAAGCC	GGAGAGAGTTCAGTGACATGC	60.269	58.384	130
	HWI-ST1234:240:C8N02ACXX:3:1114:18717:13011_ssr108	J. mandshurica	ct	10	CGTCGACATGGATGAGTACCC	GGATTGGAGAAATATCGACAGTGC	60.269	59.788	118
	HWI-ST1234:241:C94GAACXX:5:2109:20920:11374_ssr58	J. mandshurica	ct	8	CCCATGCGTTGTATCAATGGC	GTAGAAAGGGATAGCCTGCCC	60.269	59.928	103
	HWI-ST1234:241:C94GAACXX:6:2314:3886:39211_ssr61	J. mandshurica	ct	8	CCCATGCGTTGTATCAATGGC	GTAGAAAGGGATAGCCTGCCC	60.269	59.928	103
	HWI-ST1234:241:C94GAACXX:6:1114:5676:54707_ssr110	J. mandshurica	ga	13	TGTACAACACAATTGCCACGC	TGTCAAGAATACCAGTATGAGC	60.269	55.636	128
	HWI-ST1234:241:C94GAACXX:6:1302:9129:30579_ssr68	J. mandshurica	ga	11	GCTGAATGCATGGTGAATCGG	GATCAAATTATACCCGGCCGC	60.269	59.533	146
	HWI-ST1234:241:C94GAACXX:5:1302:19950:92090_ssr59	J. mandshurica	ga	9	GCTGAATGCATGGTGAATCGG	GATCAAATTATACCCGGCCGC	60.269	59.533	144
	HWI-ST1234:240:C8N02ACXX:3:1309:12219:86094_ssr68	J. mandshurica	ga	10	GCTGAATGCATGGTGAATCGG	GATCAAATTATACCCGGCCGC	60.269	59.533	144
	HWI-ST1234:241:C94GAACXX:5:1315:9776:75079_ssr68	J. mandshurica	ga	9	GCTGAATGCATGGTGAATCGG	GATCAAATTATACCCGGCCGC	60.269	59.533	144
	HWI-ST1234:241:C94GAACXX:5:2309:2413:42392_ssr91	J. mandshurica	tc	8	CGTGTGAAACTGAAACCCTGC	TCTGGTTCCGCATACTGTCC	60.269	59.465	137
	HWI-ST1234:241:C94GAACXX:6:1114:13880:36678_ssr79	J. mandshurica	tg	11	GAAGCGGTAGTGTATCGGACC	AGGCTTCTGTTCATCAAATCG	60.269	56.609	100
	HWI-ST1234:241:C94GAACXX:6:2116:11470:77399_ssr58	J. mandshurica	tgtt	7	GGGCTGTTGAAGTGTGAAAGC	GGACGGCTCATACGGTTACC	60.269	60.249	100
	HWI-ST1234:241:C94GAACXX:6:1310:10693:19771_ssr71	J. mandshurica	tta	9	ACGGAGAATCGATCTTGAGCG	CCACCAACAATCCGATTCCG	60.269	59.267	100
	HWI-ST1234:241:C94GAACXX:6:2113:6225:45403_ssr71	J. mandshurica	tta	9	ACGGAGAATCGATCTTGAGCG	CCACCAACAATCCGATTCCG	60.269	59.267	100
	HWI-ST1234:241:C94GAACXX:6:2209:6927:82198_ssr84	J. mandshurica	ag	17	CGCGTACAGTGTAGGACTAGC	AGAGGTGGCTCAAATCTCCC	60.268	59.085	112
	HWI-ST1234:241:C94GAACXX:5:1115:16229:72400_ssr78	J. mandshurica	tc	21	CGATGTCGTTTGGCTTATGCC	AAATAGGTGAAACGACGTCG	60.268	56.216	114
	HWI-ST1234:241:C94GAACXX:5:1113:1750:76637_ssr79	J. mandshurica	ct	8	CCGATTGAATCTCCACTCTCTACC	CTCACAAGGCGAACTCCAGG	60.262	60.672	105
	HWI-ST1234:241:C94GAACXX:6:1210:6782:65002_ssr36	J. mandshurica	ct	8	CCGATTGAATCTCCACTCTCTACC	CTCACAAGGCGAACTCCAGG	60.262	60.672	105
	HWI-ST1234:241:C94GAACXX:6:1110:3891:19197_ssr40	J. mandshurica	tc	15	GCAGAGAGATCAGATAGAACACCC	CACATTCTCATCGATCGCCC	60.262	58.857	150
	HWI-ST1234:241:C94GAACXX:5:1104:7477:38142_ssr84	J. mandshurica	ga	19	ACTGGGTTCCTCTGGGTAGG	TTTCTGATAGCCCACGACCG	60.253	59.825	121
	HWI-ST1234:240:C8N02ACXX:3:1304:8087:56187_ssr78	J. mandshurica	tc	11	TTCCTCTTCTCCCTCCACCC	ACATTTGTCATTGCGAGATCG	60.253	57.337	129
	HWI-ST1234:241:C94GAACXX:5:1310:1307:72205_ssr111	J. mandshurica	ag	9	AACTCCCACCTTCATTGCCC	CTCGAGCTGTTATTTCTGTCC	60.252	56.453	117
	HWI-ST1234:241:C94GAACXX:5:1209:10218:46836_ssr47	J. mandshurica	ag	8	TTTCCCAATGACAGCCAGGG	AGCAGACTTGGAAGGTTTACG	60.252	58.232	164
	HWI-ST1234:241:C94GAACXX:5:2114:9259:57756_ssr89	J. mandshurica	ct	21	TTTCTTGGGAGGTGCCATGG	ATGAATTCCGAGAACTCTTCC	60.252	55.402	141
	HWI-ST1234:241:C94GAACXX:6:2111:5064:37001_ssr89	J. mandshurica	ct	23	TTTCTTGGGAGGTGCCATGG	ATGAATTCCGAGAACTCTTCC	60.252	55.402	145
	HWI-ST1234:240:C8N02ACXX:3:2309:15976:40124_ssr94	J. mandshurica	ct	8	TGTCTCCTCCCTCTTCCACC	GTTAGTCCCTCTTGTGCTGC	60.252	58.556	149
	HWI-ST1234:241:C94GAACXX:6:1115:17631:64924_ssr70	J. mandshurica	ct	8	AACTCCACCATCCAAAGCCC	TTTCCGAAGTGCAAGATGGC	60.252	59.119	113
	HWI-ST1234:241:C94GAACXX:6:2305:4898:37800_ssr68	J. mandshurica	ct	9	TTCTCAGACTCCCACCCTCC	AGGGTAGCAAATCTCGGTGG	60.252	59.458	108
	HWI-ST1234:241:C94GAACXX:6:2316:16244:63061_ssr74	J. mandshurica	ct	9	TTCTCAGACTCCCACCCTCC	TGGTGGATTGGTGATGGTGG	60.252	59.961	148
	HWI-ST1234:241:C94GAACXX:5:1215:2597:83008_ssr74	J. mandshurica	ct	9	TTCTCAGACTCCCACCCTCC	TGGTGGATTGGTGATGGTGG	60.252	59.961	148
	HWI-ST1234:240:C8N02ACXX:3:2314:17920:95618_ssr74	J. mandshurica	ct	9	TTCTCAGACTCCCACCCTCC	TGGTGGATTGGTGATGGTGG	60.252	59.961	148
	HWI-ST1234:241:C94GAACXX:6:1114:20841:61363_ssr88	J. mandshurica	ga	9	AGTGAGTGGAGGAGTGAGGG	TCTCTCGCTTGAAACCCTCC	60.252	59.391	106
	HWI-ST1234:240:C8N02ACXX:3:2305:11530:61196_ssr77	J. mandshurica	ga	8	TCCATTGGGTTGCCAAGAGG	CCTTCGGTCTCCTTTCCTCC	60.252	59.462	100
	HWI-ST1234:241:C94GAACXX:6:1102:13410:20382_ssr121	J. mandshurica	ga	11	ACCAAGTGAGGGAGAGAGGG	CCTTAAATACCCTCTCACCCACC	60.252	60.118	125
	HWI-ST1234:240:C8N02ACXX:3:1209:3426:99341_ssr43	J. mandshurica	tc	8	TGGGAATGAGGCCAACTTGG	TACCAAAGTGTAATGGGCCC	60.252	57.482	143
	HWI-ST1234:241:C94GAACXX:6:1213:6793:65003_ssr110	J. mandshurica	tc	9	TGGTTCTCCTCACTCCTCCC	AGGCATAACCCAAGTACACG	60.252	57.603	121
	HWI-ST1234:240:C8N02ACXX:3:1215:5809:23849_ssr110	J. mandshurica	tc	9	TGGTTCTCCTCACTCCTCCC	AGGCATAACCCAAGTACACG	60.252	57.603	121
	HWI-ST1234:241:C94GAACXX:6:2201:20476:93728_ssr80	J. mandshurica	tc	12	TGGTTCTCCTCACTCCTCCC	AGGCATTTACCAAGTACACAGG	60.252	58.314	130
	HWI-ST1234:241:C94GAACXX:6:2212:19805:66068_ssr95	J. mandshurica	tc	18	AATCCCAAACGGAGGTTGGG	CACAACTATGAGGAACAAATCAACG	60.252	58.92	170
	HWI-ST1234:241:C94GAACXX:6:2201:6118:93023_ssr45	J. mandshurica	tc	23	TTGGTCTCACTCTCCCTCCC	GTGTTGTCATCATCCCGACG	60.252	59.001	141
	HWI-ST1234:241:C94GAACXX:6:2212:15893:93316_ssr45	J. mandshurica	tc	24	TTGGTCTCACTCTCCCTCCC	GTGTTGTCATCATCCCGACG	60.252	59.001	143
	HWI-ST1234:241:C94GAACXX:5:1315:17606:93437_ssr50	J. mandshurica	tc	24	ACCCAACTCCAATTCCAGCC	GAGGTTTGAAAGTGGTAGCTCG	60.252	59.263	158
	HWI-ST1234:240:C8N02ACXX:3:1213:17180:45593_ssr84	J. mandshurica	tc	21	TTGGTCTCACTCTCCCTCCC	TTTGTACGTGGGAGTCGGG	60.252	59.333	101
	HWI-ST1234:240:C8N02ACXX:3:2208:14050:43966_ssr59	J. mandshurica	ag	18	ATGGATGCGCAAGATCCTCC	TGCTTCCATTACTCTCTTTCTGG	60.251	58.163	103
	HWI-ST1234:241:C94GAACXX:5:1107:13013:94030_ssr79	J. mandshurica	ag	15	ACACAAGGCAAGAGCAGAGG	TCTGCTCTGCTTGTACTGTAGG	60.251	59.506	109
	HWI-ST1234:241:C94GAACXX:5:1107:12728:34105_ssr79	J. mandshurica	ag	15	ACACAAGGCAAGAGCAGAGG	TCTGCTCTGCTTGTACTGTAGG	60.251	59.506	109
	HWI-ST1234:241:C94GAACXX:5:2215:19935:65387_ssr93	J. mandshurica	ag	9	TCCCAAGCTCAAGCACTTCC	GCAGAGAGCGATACCCTACG	60.251	59.761	112
	HWI-ST1234:241:C94GAACXX:6:1110:18818:93859_ssr98	J. mandshurica	ag	8	ATAATTCGGCCACCCATCCG	GGCTCAAGATTCCGTCTTTGC	60.251	59.869	130
	HWI-ST1234:241:C94GAACXX:5:1207:11401:6774_ssr98	J. mandshurica	ag	8	ATAATTCGGCCACCCATCCG	GGCTCAAGATTCCGTCTTTGC	60.251	59.869	130
	HWI-ST1234:241:C94GAACXX:6:1315:18172:7133_ssr76	J. mandshurica	ag	14	TTGGCCATCCACTGAGTTGG	AGGTAGGATGTTGGTGCTGC	60.251	60.035	161
	HWI-ST1234:241:C94GAACXX:5:1105:17804:98715_ssr59	J. mandshurica	ag	8	TGATTCCAACTGCCACAGGG	ACCAGTTCCATCCACATTACAGG	60.251	60.308	100
	HWI-ST1234:241:C94GAACXX:5:1115:5262:92819_ssr30	J. mandshurica	cct	9	ACACAATGCCCTTCTCCACC	ACAAAGAGGGCGTTCCATCC	60.251	60.323	173
	HWI-ST1234:241:C94GAACXX:5:2106:8312:31916_ssr69	J. mandshurica	ct	12	TTCTGCATGGACAGGTGTGG	AATCCTCTCGAGATATGTTGC	60.251	55.288	123
	HWI-ST1234:240:C8N02ACXX:3:1210:5038:7320_ssr38	J. mandshurica	ct	13	TTCTGCATGGACAGGTGTGG	AATCCTCTCGAGATATGTTGC	60.251	55.288	125
	HWI-ST1234:241:C94GAACXX:5:1313:7110:84544_ssr111	J. mandshurica	ct	9	TTGGAGGCTGTTGGATGTGG	TGATCATATGATGGTGAGATGC	60.251	55.82	114
	HWI-ST1234:241:C94GAACXX:6:2207:19284:42431_ssr48	J. mandshurica	ct	11	TCAGAAACCTTCCTTGCGGG	CTTGTTGGCATCTTTGTTTCC	60.251	56.228	150
	HWI-ST1234:241:C94GAACXX:6:1110:7396:92405_ssr52	J. mandshurica	ct	10	TTCAGCACAAACCCTAGCCC	ACTGCAGTTCTTAGAGAGGG	60.251	56.268	122
	HWI-ST1234:241:C94GAACXX:6:2309:4675:74825_ssr121	J. mandshurica	ct	14	TGGGCCTCTTTGCTTTCTCC	TGATAACTGGGTCTCTTCAACC	60.251	57.447	128
	HWI-ST1234:241:C94GAACXX:6:1206:16797:25349_ssr41	J. mandshurica	ct	10	ATGCAACCAAGTCTGGACCC	TCCCTCTAGAGTAGACTCATGC	60.251	57.907	104
	HWI-ST1234:241:C94GAACXX:5:1216:3482:90191_ssr66	J. mandshurica	ct	11	TTTGGGAGAAGGCGAGTTGG	TGGCAGCTTCTCGAATATTAGC	60.251	58.606	142
	HWI-ST1234:241:C94GAACXX:5:2208:10867:61234_ssr119	J. mandshurica	ct	14	AAGCAAGGTGAGAGGCTTGG	AATCAGAAACCCTTGCGAGC	60.251	58.831	122
	HWI-ST1234:241:C94GAACXX:6:1107:2298:16381_ssr64	J. mandshurica	ct	22	TAACCCTTGTCCCAACAGCG	AAGTGGTGGTCCTTCAGTGG	60.251	59.526	125
	HWI-ST1234:241:C94GAACXX:5:1209:4265:38694_ssr23	J. mandshurica	ct	10	TTCAGCACAAACCCTAGCCC	GGATGGGCTGAATTGCTTCG	60.251	59.617	166
	HWI-ST1234:240:C8N02ACXX:3:2112:2554:22530_ssr52	J. mandshurica	ct	9	TCTGGCTGAAGAACTTGGGC	CACTAGCCAACCAATTAGCGC	60.251	59.936	125
	HWI-ST1234:241:C94GAACXX:6:2208:4095:59883_ssr68	J. mandshurica	ct	31	ACCACCAAGCTCAATCACCC	CGAGCTTCGACATGTTGCG	60.251	59.942	137
	HWI-ST1234:240:C8N02ACXX:3:2216:8471:50897_ssr84	J. mandshurica	ct	20	ACCACCAAGCTCAATCACCC	CGAGCTTCGACATGTTGCG	60.251	59.942	131
	HWI-ST1234:241:C94GAACXX:5:2209:15943:12823_ssr44	J. mandshurica	ct	20	TAACCCTTGTCCCAACAGCG	TCGTGTGGGTTTCTCGAGC	60.251	60.007	101
	HWI-ST1234:240:C8N02ACXX:3:2113:18057:7868_ssr84	J. mandshurica	ct	9	TTGGTGGCTTTAGACCCAGC	TCTCTCCGTGTTCAACTCGC	60.251	60.039	128
	HWI-ST1234:241:C94GAACXX:6:2312:16675:67944_ssr30	J. mandshurica	ct	9	TGTGTGCATGTAGTGGTGGG	ACGTCAGATCAGAGCAGAACG	60.251	60.136	108
	HWI-ST1234:240:C8N02ACXX:3:1105:9430:70735_ssr90	J. mandshurica	ct	8	TGTGTGCATGTAGTGGTGGG	ACGTCAGATCAGAGCAGAACG	60.251	60.136	106
	HWI-ST1234:241:C94GAACXX:5:2315:10966:28154_ssr93	J. mandshurica	ct	9	TGGAACTTACCCTTGCGTGG	ACCGTGGGTTGAATCAGTCG	60.251	60.32	106
	HWI-ST1234:241:C94GAACXX:6:2101:18245:10608_ssr80	J. mandshurica	ct	11	TGGTTTAGGCTGGTCCAAGC	GTGCGAGGAGAATCAGGACG	60.251	60.527	120
	HWI-ST1234:241:C94GAACXX:5:2201:1765:87749_ssr120	J. mandshurica	ct	12	TGGTTTAGGCTGGTCCAAGC	GTGCGAGGAGAATCAGGACG	60.251	60.527	122
	HWI-ST1234:240:C8N02ACXX:3:2209:18668:40023_ssr116	J. mandshurica	ga	8	AACCAACATTCGACCCTGGG	TCTCTCTTGCTCCCAACG	60.251	56.259	151
	HWI-ST1234:241:C94GAACXX:5:1311:1885:86958_ssr78	J. mandshurica	ga	14	AGCTGGTAGCCATGCTATGC	ACAGAGCACTTGAAGATGGG	60.251	57.514	142
	HWI-ST1234:241:C94GAACXX:6:2116:3768:20420_ssr84	J. mandshurica	ga	21	TTACACTGGCATGGTGGTGG	CCGCAGAAGATGTTGAGTGG	60.251	58.918	158
	HWI-ST1234:240:C8N02ACXX:3:1313:8678:91598_ssr82	J. mandshurica	ga	17	AGGTCCATGGAAACCAACCG	GTCTTGTAGTTTCAACCTCACCC	60.251	59.186	158
	HWI-ST1234:241:C94GAACXX:6:1209:6897:97257_ssr79	J. mandshurica	ga	9	CCAGGTTCCTTTGGTCAGGG	CACCCACTCCTCAGGTAAGC	60.251	59.749	119
	HWI-ST1234:241:C94GAACXX:6:2215:18440:75579_ssr54	J. mandshurica	ga	14	GGGCCTCATAATGAGCTGGG	TGTGCAGATGTTGGTATTTGCC	60.251	59.769	128
	HWI-ST1234:241:C94GAACXX:6:2306:9806:15707_ssr90	J. mandshurica	ga	10	TGGTCTGTGCACAGGAATGG	TGTCAATTCATGGTGAATGCTGG	60.251	59.806	108
	HWI-ST1234:241:C94GAACXX:5:1104:9520:9320_ssr31	J. mandshurica	ga	9	AATGGTCCAGCTCCAACACC	GGAGAAAGAGAGGCAGACCG	60.251	59.825	150
	HWI-ST1234:241:C94GAACXX:5:2316:17200:67474_ssr86	J. mandshurica	ga	8	TTGGAAGGGCTGTGTGATGG	TTCCCTCACCTTTCTGTCGC	60.251	59.965	113
	HWI-ST1234:240:C8N02ACXX:3:1212:19751:11087_ssr91	J. mandshurica	ga	8	GGGCCTCATAATGAGCTGGG	CCGAATTCTGTGCAGATGTTGG	60.251	60.159	124
	HWI-ST1234:241:C94GAACXX:6:2207:17443:46171_ssr76	J. mandshurica	ga	12	TGGCAACTTCGGTAAGTGGG	TCTCCCAGTAACCTGCCTCC	60.251	60.618	154
	HWI-ST1234:241:C94GAACXX:6:1114:15835:49300_ssr76	J. mandshurica	ga	12	TGGCAACTTCGGTAAGTGGG	TCTCCCAGTAACCTGCCTCC	60.251	60.618	154
	HWI-ST1234:241:C94GAACXX:5:1207:13744:44632_ssr95	J. mandshurica	ga	10	CAACTGGAGGGTCCTTGTGG	CTTGCTCCATCCCGGTAAGC	60.251	60.816	125
	HWI-ST1234:241:C94GAACXX:5:1208:14706:23766_ssr83	J. mandshurica	gt	12	TCAAAGTTTAGGCGGGTGGG	GAAGATAAGAGAGAGAGACATACC	60.251	55.386	160
	HWI-ST1234:240:C8N02ACXX:3:1114:5080:81778_ssr60	J. mandshurica	tc	13	TGTAAAGGGCACAGCTTCCC	TGCTTACTTCTGCAGACAGG	60.251	57.538	114
	HWI-ST1234:241:C94GAACXX:6:2206:16218:78307_ssr91	J. mandshurica	tc	15	AGCTGCTTGGTTCCTCTTGG	ACCAACATCACTTATTGGGTCC	60.251	58.303	112
	HWI-ST1234:241:C94GAACXX:5:1108:1841:34070_ssr68	J. mandshurica	tc	9	TGCCCTTCTTCTCAAGGTGC	TGATTGACCTGTTCCCAAACC	60.251	58.407	130
	HWI-ST1234:241:C94GAACXX:5:1306:17341:19788_ssr43	J. mandshurica	tc	10	TGCCCTTCTTCTCAAGGTGC	TGATTGACCTGTTCCCAAACC	60.251	58.407	147
	HWI-ST1234:241:C94GAACXX:5:2101:11759:23532_ssr47	J. mandshurica	tc	9	TGCCCTTCTTCTCAAGGTGC	TGATTGACCTGTTCCCAAACC	60.251	58.407	130
	HWI-ST1234:240:C8N02ACXX:3:1310:4136:38452_ssr109	J. mandshurica	tc	15	TGTAAAGGGCACAGCTTCCC	AGGAGCAGTACTGTATATTCCAGG	60.251	59.164	101
	HWI-ST1234:241:C94GAACXX:6:2114:12352:54763_ssr93	J. mandshurica	tcc	8	ACCGGCTTCTTCTTCAACCC	TTTCGAGAACCGGTCTGG	60.251	56.597	168
	HWI-ST1234:240:C8N02ACXX:3:1215:1856:34321_ssr101	J. mandshurica	tg	14	AGCCTGGAATGGTCACAACC	CTATTCAACCTGCTTCGGTGC	60.251	59.602	130
	HWI-ST1234:240:C8N02ACXX:3:1108:7180:17356_ssr80	J. mandshurica	tgc	8	AATCGGAACCACCCAACTGG	CCAACAACAGCACCAACAGC	60.251	60.528	104
	HWI-ST1234:241:C94GAACXX:6:1313:16846:70177_ssr122	J. mandshurica	ttc	7	AACCCTACACGAACCCAAGC	GACAAAGGGTGAGGTGAGGC	60.251	60.607	156
	HWI-ST1234:241:C94GAACXX:5:2206:9939:8262_ssr29	J. mandshurica	ttga	18	GTCACCCTCCACTTGTTCCC	GGTACCTACATTCAATTCGCGG	60.251	59.457	142
	HWI-ST1234:241:C94GAACXX:6:2111:13474:28032_ssr29	J. mandshurica	ttga	20	GTCACCCTCCACTTGTTCCC	GGTACCTACATTCAATTCGCGG	60.251	59.457	130
	HWI-ST1234:241:C94GAACXX:5:1312:12126:37940_ssr131	J. mandshurica	ag	11	ACTTGTTGAGACCGAGTGGC	AGCATCTTCTCAATTCTGCC	60.25	55.802	131
	HWI-ST1234:241:C94GAACXX:5:1208:7891:81097_ssr83	J. mandshurica	ag	9	TTTCGAGGTGTTCACCGTCC	TCATGAGTTGGAAGAGAGGC	60.25	56.932	103
	HWI-ST1234:240:C8N02ACXX:3:2310:14463:100457_ssr83	J. mandshurica	ag	8	TTTCGAGGTGTTCACCGTCC	TCATGAGTTGGAAGAGAGGC	60.25	56.932	101
	HWI-ST1234:241:C94GAACXX:6:2105:2987:51479_ssr90	J. mandshurica	ag	9	TGTGAGGGAACAAGCTCAGC	TCATCTCACACTTTGAAGATCTCC	60.25	58.272	143
	HWI-ST1234:241:C94GAACXX:5:2302:15392:49794_ssr46	J. mandshurica	ag	9	ACCGAAACCCTACACACAGC	ATCACCGCCATAGTTCAACG	60.25	58.348	116
	HWI-ST1234:241:C94GAACXX:5:1214:20243:51816_ssr90	J. mandshurica	ag	9	TGACAGGCTCTTGCACTTCC	TCTCTCACCATTACCATTCCTCC	60.25	59.288	120
	HWI-ST1234:241:C94GAACXX:5:1303:14530:23061_ssr85	J. mandshurica	ag	11	TGACAGGCTCTTGCACTTCC	TCTCTCACCATTACCATTCCTCC	60.25	59.288	126
	HWI-ST1234:241:C94GAACXX:6:1110:19006:19317_ssr83	J. mandshurica	ag	11	ATGTGATCGAGGCGATTGGG	ACTGATCTACCAACACCATCCC	60.25	59.494	166
	HWI-ST1234:241:C94GAACXX:5:1311:11312:86551_ssr77	J. mandshurica	ag	11	AGTGACTCGTGGTTGAAGGC	CCCAGCCACTTATCTCCTCG	60.25	59.609	112
	HWI-ST1234:241:C94GAACXX:5:2216:3382:46474_ssr57	J. mandshurica	ag	11	AGTGACTCGTGGTTGAAGGC	CCCAGCCACTTATCTCCTCG	60.25	59.609	112
	HWI-ST1234:240:C8N02ACXX:3:1101:14430:37685_ssr98	J. mandshurica	ag	11	AGTGACTCGTGGTTGAAGGC	CCCAGCCACTTATCTCCTCG	60.25	59.609	112
	HWI-ST1234:241:C94GAACXX:5:1114:18404:74926_ssr104	J. mandshurica	ag	9	AGTTTCTCCGACACCAAGCC	TCAACCAGTTACCTCACTTCCC	60.25	59.629	114
	HWI-ST1234:241:C94GAACXX:5:2303:11812:96902_ssr69	J. mandshurica	ag	13	AAGAATATCCAGCGACGGCC	AGAATTTGCATGCCACTGCC	60.25	59.752	126
	HWI-ST1234:241:C94GAACXX:6:1214:7475:94634_ssr54	J. mandshurica	ag	12	ACCGAAACCCTACACACAGC	CGACACTGTCTCAGGTGAGG	60.25	59.758	104
	HWI-ST1234:241:C94GAACXX:6:1212:15582:40401_ssr115	J. mandshurica	ag	10	CTCCACCGAGCCTTAGATGC	GGAATACAGTTGGAAGCCTTGC	60.25	59.836	124
	HWI-ST1234:241:C94GAACXX:6:2206:5989:58244_ssr101	J. mandshurica	ag	14	ACGCCTCTTCAAGTTGTCCC	GGTGCCTTATGACATGATCATTGG	60.25	60.023	151
	HWI-ST1234:241:C94GAACXX:6:2305:9577:95509_ssr62	J. mandshurica	ag	8	GATAAGCTGGGAGGCTGAGC	CACCTCCTGGTAAGCTCACG	60.25	60.109	130
	HWI-ST1234:241:C94GAACXX:6:1216:19467:89233_ssr94	J. mandshurica	ag	14	AGTCACCCTCCAAGAAACGC	GGCAAACTCTGGTAATTGCTCG	60.25	60.16	102
	HWI-ST1234:241:C94GAACXX:5:1216:20721:91934_ssr89	J. mandshurica	ag	10	TCGAAAGTGACACAGCTGGG	TTGTATCTCGCCAACCCAGC	60.25	60.392	170
	HWI-ST1234:240:C8N02ACXX:3:2114:17766:23018_ssr103	J. mandshurica	caa	9	GATGACCGGATTCCCTCAGC	CTGTTGCCCAGTCATCATGG	60.25	58.899	145
	HWI-ST1234:241:C94GAACXX:6:1204:10485:62410_ssr103	J. mandshurica	caa	9	GATGACCGGATTCCCTCAGC	CTGTTGCCCAGTCATCATGG	60.25	58.899	145
	HWI-ST1234:241:C94GAACXX:5:2214:17938:2933_ssr112	J. mandshurica	ct	12	ACAGAACTCACCGACCAAGC	GGGAGCTATCAAATCGAAAGC	60.25	57.113	120
	HWI-ST1234:241:C94GAACXX:5:1105:13212:72989_ssr117	J. mandshurica	ct	9	AACCCTAAGCATCGCGATCC	AGTTTATAACCTTCAGCTCTAGGG	60.25	57.513	126
	HWI-ST1234:240:C8N02ACXX:3:1314:17706:74791_ssr88	J. mandshurica	ct	12	TCATATTGGCCGGCTGTACG	TGCCTAACCTCAAGCATTAGG	60.25	57.718	135
	HWI-ST1234:241:C94GAACXX:5:2116:9235:68808_ssr88	J. mandshurica	ct	11	TCATATTGGCCGGCTGTACG	TGCCTAACCTCAAGCATTAGG	60.25	57.718	133
	HWI-ST1234:241:C94GAACXX:5:1109:4508:4496_ssr88	J. mandshurica	ct	11	TCATATTGGCCGGCTGTACG	TGCCTAACCTCAAGCATTAGG	60.25	57.718	133
	HWI-ST1234:241:C94GAACXX:5:2208:4567:29121_ssr63	J. mandshurica	ct	8	CATGGGCTCCAAGAGGATCG	AACCCGATGAACCATGTACG	60.25	57.981	104
	HWI-ST1234:241:C94GAACXX:6:2112:10070:60337_ssr117	J. mandshurica	ct	8	TCCACAAAGCCTCAAGACGG	TAGCTTCCTCTCTGCAACGG	60.25	59.467	103
	HWI-ST1234:240:C8N02ACXX:3:2309:19108:30402_ssr67	J. mandshurica	ct	17	GAGTAGAGGCCAGCTCATGC	GTACGTGAGGGAGTGGTATGG	60.25	59.592	119
	HWI-ST1234:240:C8N02ACXX:3:1312:15832:54138_ssr71	J. mandshurica	ct	8	TCAAAGCCCTCGTTGACTGG	CTACTGAAGGGCTGGTGACC	60.25	59.749	126
	HWI-ST1234:241:C94GAACXX:5:2105:20095:17112_ssr140	J. mandshurica	ct	9	CCAGGGCTCTGATCATCTGC	GCACAGACAGCCTAAAGTTGC	60.25	60.069	155
	HWI-ST1234:241:C94GAACXX:6:1304:6120:91454_ssr92	J. mandshurica	ct	8	TCAGTCAAAGCCCTCGTTGG	TTGTGAAGTGTAGGGCAGCC	60.25	60.251	106
	HWI-ST1234:241:C94GAACXX:6:1202:12033:93906_ssr66	J. mandshurica	ct	17	GGTAAGCCTACTGCCATCCG	TTAAGGCACACGGACAGAGC	60.25	60.32	155
	HWI-ST1234:241:C94GAACXX:5:1301:17897:76777_ssr67	J. mandshurica	ct	21	AGTTCAAGCCGTGTTCTCCC	TGAGTATGGTGGTGCGATGC	60.25	60.462	104
	HWI-ST1234:241:C94GAACXX:6:2216:15934:18887_ssr76	J. mandshurica	ga	10	TGCTGGTTGAGTAGTGGTGC	ACCATCATCTTCTCCTCCTACC	60.25	58.418	104
	HWI-ST1234:240:C8N02ACXX:3:2205:18491:97566_ssr21	J. mandshurica	ga	12	TGTTGTGCGTGTAAGGGAGG	AGGTACTAGTCTCTGCTTTCCG	60.25	58.982	103
	HWI-ST1234:240:C8N02ACXX:3:1309:15296:43815_ssr21	J. mandshurica	ga	12	TGTTGTGCGTGTAAGGGAGG	AGGTACTAGTCTCTGCTTTCCG	60.25	58.982	103
	HWI-ST1234:241:C94GAACXX:6:2110:1610:90477_ssr90	J. mandshurica	ga	9	AGTTTCTCCGACACCAAGCC	GTTTGTGTTCGAGCACTCCG	60.25	59.768	177
	HWI-ST1234:240:C8N02ACXX:3:2214:7425:15091_ssr84	J. mandshurica	ga	8	ACGAGTGGTGATGGTTGTGG	AACTCCAGCTTCAAGCCTCC	60.25	59.963	122
	HWI-ST1234:241:C94GAACXX:6:2316:13838:41211_ssr114	J. mandshurica	ga	14	AGCCGTGACACTTTCTTCCC	TCCACCACCAACCATTTCCC	60.25	60.179	113
	HWI-ST1234:241:C94GAACXX:6:2114:13512:5773_ssr84	J. mandshurica	ga	14	ACAACCGAAGACAGGAAGGC	TCTCTCTGCGCCTTAATGACG	60.25	60.202	159
	HWI-ST1234:241:C94GAACXX:5:2307:21314:33014_ssr78	J. mandshurica	ga	8	GCTCTAGTGGCCTCCATTCG	CCACACACTGTAACTAGGCCC	60.25	60.339	131
	HWI-ST1234:241:C94GAACXX:5:2204:6783:95568_ssr71	J. mandshurica	ga	8	TCAACAGAAGCACTCCCACG	GATTCCCTTGTGTTTCGCGC	60.25	60.454	116
	HWI-ST1234:241:C94GAACXX:5:1110:9902:90386_ssr112	J. mandshurica	ga	11	ACAGTCAACACTAACCGGGC	ACTCTCCCTTTGTTCGTGCG	60.25	60.6	152
	HWI-ST1234:241:C94GAACXX:6:2205:2825:61818_ssr55	J. mandshurica	gca	8	GAGACATGGATGGACCTCGC	GTGTGGCACGTGTCTATAGG	60.25	58.077	136
	HWI-ST1234:241:C94GAACXX:5:1208:20454:69143_ssr111	J. mandshurica	gca	8	GAGACATGGATGGACCTCGC	TGGTGAGTATAGAACCAATCTCCC	60.25	59.346	101
	HWI-ST1234:240:C8N02ACXX:3:1312:19577:47943_ssr116	J. mandshurica	gct	9	TGAACCTGTCTTCCTGCACG	GAGCTTTACGACCTGTTGGC	60.25	59.203	115
	HWI-ST1234:240:C8N02ACXX:3:1205:20352:6573_ssr29	J. mandshurica	ggt	7	GTTTGCATTGGGTGTGTGGG	TTTGCCGTGATGTTCTTGCG	60.25	60.041	135
	HWI-ST1234:241:C94GAACXX:5:2313:10133:41596_ssr64	J. mandshurica	ta	8	CCATAGGCCGACTTCTGAGC	CCAGTGGTGCAACAATACGC	60.25	60.11	113
	HWI-ST1234:240:C8N02ACXX:3:2310:11663:12710_ssr96	J. mandshurica	tc	8	TTGAGTGCACGTGTGGTAGG	TTTAGGAAACAGACAAGGAGG	60.25	55.144	133
	HWI-ST1234:241:C94GAACXX:6:1311:9762:74347_ssr70	J. mandshurica	tc	9	CATCCTAAGGCTACCACCGC	TGTCAACTCAGTGTACAAGC	60.25	55.645	105
	HWI-ST1234:241:C94GAACXX:5:1207:1533:42240_ssr65	J. mandshurica	tc	12	ATCATGACATGGCTCGTCCG	TGCCCTAATTGAGCTAAGAGG	60.25	57.154	107
	HWI-ST1234:241:C94GAACXX:6:2112:2977:5425_ssr114	J. mandshurica	tc	9	AGAAGCCGATCGATGAAGCC	AAACATGTCGTTGTGCGC	60.25	57.393	151
	HWI-ST1234:240:C8N02ACXX:3:1206:14857:8348_ssr101	J. mandshurica	tc	14	AACTCCACAGAAGACACCGC	AGCGGCTGAGATATTCAAAGG	60.25	58.156	155
	HWI-ST1234:241:C94GAACXX:6:1204:19731:76645_ssr96	J. mandshurica	tc	8	ACTCTGTGCTTGAGCTGTGG	ACCTATAGTGTGTGTGTATGTGC	60.25	58.245	137
	HWI-ST1234:241:C94GAACXX:5:2307:1918:17756_ssr87	J. mandshurica	tc	9	TCTCTCTCCGATCTACCGCC	AACGCCAAGCTACCAATACC	60.25	58.254	138
	HWI-ST1234:240:C8N02ACXX:3:1304:19469:45515_ssr39	J. mandshurica	tc	17	TGGAAAGAGGCCTTGTCACG	ACCTGATAAGTCCAGTCACCC	60.25	58.811	105
	HWI-ST1234:241:C94GAACXX:6:1115:9223:78416_ssr59	J. mandshurica	tc	17	TGGAAAGAGGCCTTGTCACG	ACCTGATAAGTCCAGTCACCC	60.25	58.811	105
	HWI-ST1234:240:C8N02ACXX:3:2113:12359:46703_ssr102	J. mandshurica	tc	13	AGACTCCGTGGTTGAACTGC	GTAAGGCTTGGCTGAAGAGC	60.25	58.909	131
	HWI-ST1234:240:C8N02ACXX:3:1114:10375:53661_ssr39	J. mandshurica	tg	12	TGCGGAGACCACAAAGAAGG	CAGACCACCGCTCATCATCC	60.25	60.532	156
	HWI-ST1234:241:C94GAACXX:6:1202:17827:54837_ssr39	J. mandshurica	tg	12	TGCGGAGACCACAAAGAAGG	CAGACCACCGCTCATCATCC	60.25	60.532	156
	HWI-ST1234:241:C94GAACXX:6:1302:15415:8631_ssr63	J. mandshurica	ag	12	GAAGCTCGACGAAGCCTAGG	CATTATTGTGGGTTGTTACTGG	60.249	55.339	134
	HWI-ST1234:241:C94GAACXX:6:2212:15457:57139_ssr40	J. mandshurica	ag	27	AATAGAGCGACCACGATGGC	AGCCTTTCCTTAGTCCCTCG	60.249	58.804	123
	HWI-ST1234:241:C94GAACXX:6:2307:10547:87750_ssr88	J. mandshurica	ag	8	CGGGAGAGATGTAGCACTGC	GAACCCTTGCTAACTTGGGC	60.249	59.111	104
	HWI-ST1234:241:C94GAACXX:5:1312:20051:27708_ssr86	J. mandshurica	ag	14	GTTGTGGCACAGAGTTTGGC	CACGAACAACCCTCACAACC	60.249	59.339	109
	HWI-ST1234:241:C94GAACXX:6:2110:7977:14011_ssr108	J. mandshurica	ag	8	GAGCCATTGAGATTTGCGCC	GAGAGAGAGGAGTGTTGGCG	60.249	59.828	155
	HWI-ST1234:241:C94GAACXX:6:2207:7253:59697_ssr96	J. mandshurica	ag	8	ATGAAGCGTGATCCTACCGC	AGAGGGAAACGCATACTGCC	60.249	60.108	119
	HWI-ST1234:241:C94GAACXX:6:1111:2928:63351_ssr91	J. mandshurica	ag	11	GATCGAGACGGTTCTCTGGC	GTGTCTTCTTCCTCCCAGCG	60.249	60.39	167
	HWI-ST1234:241:C94GAACXX:5:1306:18255:99582_ssr100	J. mandshurica	ag	8	GTTGTGGCACAGAGTTTGGC	CATCCTCTCCAGGTTGCACC	60.249	60.394	130
	HWI-ST1234:241:C94GAACXX:6:2203:9249:52143_ssr119	J. mandshurica	agg	7	GGCGAAGAAATGGCAATCGG	ATCGCCGCTACAATCATCCC	60.249	60.321	132
	HWI-ST1234:240:C8N02ACXX:3:2114:9628:23504_ssr93	J. mandshurica	cag	13	GCACAGAACCAACAACAGCC	AACATGAGGTGTCCCGTTCG	60.249	60.32	156
	HWI-ST1234:241:C94GAACXX:5:1114:18899:93433_ssr93	J. mandshurica	cca	7	ACAACTGCTCACACGAGTCC	TCATCTTACCACGGCATCGG	60.249	59.896	133
	HWI-ST1234:241:C94GAACXX:6:2209:8511:79124_ssr38	J. mandshurica	cgc	7	AACTCACCGTCCACTCAACG	TGCACTTGCTTTGTTGTTGC	60.249	58.642	103
	HWI-ST1234:240:C8N02ACXX:3:2301:1324:18664_ssr61	J. mandshurica	ct	15	TTAGCAGCGTCGACTATGCC	GAGTCGAACTCTGATTGGG	60.249	55.039	130
	HWI-ST1234:240:C8N02ACXX:3:2304:17236:18644_ssr98	J. mandshurica	ct	11	CCTAAATCCGTGCCTCCTCG	ACACAGAGGAATCCAAACCC	60.249	57.413	179
	HWI-ST1234:241:C94GAACXX:6:1202:14467:87386_ssr132	J. mandshurica	ct	11	CTACCGCTATCACCACTGGC	TCTCTCTTTATCTTCTCACTTGGG	60.249	57.463	104
	HWI-ST1234:241:C94GAACXX:5:1202:3918:33174_ssr66	J. mandshurica	ct	8	GCAACCCAACAACGAAAGGG	TCAGTACTTGGAGAGGTAAGGC	60.249	58.902	111
	HWI-ST1234:241:C94GAACXX:5:1202:3928:33193_ssr66	J. mandshurica	ct	8	GCAACCCAACAACGAAAGGG	TCAGTACTTGGAGAGGTAAGGC	60.249	58.902	111
	HWI-ST1234:241:C94GAACXX:5:1107:8737:96199_ssr106	J. mandshurica	ct	9	CATCTTCCTCTCTCGCACGG	GCATGCGAGTAAGAGATCTGC	60.249	59.208	155
	HWI-ST1234:241:C94GAACXX:6:1216:17834:68252_ssr106	J. mandshurica	ct	9	CATCTTCCTCTCTCGCACGG	GCATGCGAGTAAGAGATCTGC	60.249	59.208	155
	HWI-ST1234:240:C8N02ACXX:3:2115:12131:96954_ssr125	J. mandshurica	ga	12	ACATGCGAGATACTCACCGC	TCCGTCCTTCTATCACTCACG	60.249	58.985	147
	HWI-ST1234:241:C94GAACXX:5:2212:15604:88727_ssr58	J. mandshurica	ga	8	AAGATTGCGAGACCGATCGG	GTCGCGGGTTAGTCTCTACC	60.249	59.62	139
	HWI-ST1234:241:C94GAACXX:6:1214:15136:61938_ssr70	J. mandshurica	ga	11	AGATTGCGAGACCGATCAGC	GTCGCGGGTTAGTCTCTACC	60.249	59.62	144
	HWI-ST1234:241:C94GAACXX:5:1211:16038:91431_ssr101	J. mandshurica	ga	11	CTGAGGTGCATACTCCGACG	CGATAAGTTCACGGCATGCC	60.249	59.695	123
	HWI-ST1234:241:C94GAACXX:5:1314:19381:4241_ssr101	J. mandshurica	ga	12	CTGAGGTGCATACTCCGACG	CGATAAGTTCACGGCATGCC	60.249	59.695	125
	HWI-ST1234:241:C94GAACXX:6:1102:6753:90691_ssr64	J. mandshurica	ga	13	ACTTCTGACGTGGACACTGC	CGGACCAAGTACGTTCTCCC	60.249	60.109	126
	HWI-ST1234:240:C8N02ACXX:3:1312:4343:11331_ssr74	J. mandshurica	ga	13	CCGCAGTTCCAACAACAACC	CTGTGCTTCTCTCTCTCGCG	60.249	60.523	110
	HWI-ST1234:241:C94GAACXX:5:1216:5732:26268_ssr73	J. mandshurica	ga	18	GAGGATGGTGACGACGATGG	CTCGTGTCAACTCCCACACC	60.249	60.6	139
	HWI-ST1234:241:C94GAACXX:6:2303:9249:45314_ssr57	J. mandshurica	ga	14	GAGGATGGTGACGACGATGG	CTCGTGTCAACTCCCACACC	60.249	60.6	131
	HWI-ST1234:241:C94GAACXX:5:1216:8738:84558_ssr67	J. mandshurica	ga	8	CAGTTCTAGGTCGGCATCGG	AGTTAAGTGGAACGGCGTCG	60.249	60.665	151
	HWI-ST1234:240:C8N02ACXX:3:2311:4463:89293_ssr53	J. mandshurica	gct	11	GCTTCTGCGAATTGATGGGC	GCTACCGGTTCTTTCGTATCG	60.249	58.885	138
	HWI-ST1234:241:C94GAACXX:5:1216:13604:7639_ssr91	J. mandshurica	gt	9	CTCGCTGCAGATCCTGTACC	TAAAGACCCACTGGATCTGC	60.249	56.92	106
	HWI-ST1234:241:C94GAACXX:6:2202:12619:17457_ssr89	J. mandshurica	tc	11	TACCGATGCCATCAAGCTCG	ACAGAACATATTCACGAAGGC	60.249	56.343	122
	HWI-ST1234:241:C94GAACXX:5:1306:10649:5096_ssr77	J. mandshurica	tg	15	TGCTCGAGTGTGTTGACAGG	ACCTAACAAGCTTGGTCCTGG	60.249	59.926	163
	HWI-ST1234:241:C94GAACXX:6:2316:7173:32278_ssr77	J. mandshurica	tg	14	TGCTCGAGTGTGTTGACAGG	ACCTAACAAGCTTGGTCCTGG	60.249	59.926	161
	HWI-ST1234:240:C8N02ACXX:3:1212:10278:57404_ssr133	J. mandshurica	ag	8	CGTAGTGACTCGAAGGAGCG	TCAACAAGGAATTTGCGCGG	60.248	60.04	135
	HWI-ST1234:241:C94GAACXX:6:2307:19341:43069_ssr135	J. mandshurica	ga	11	CCATCGTACGTGCATGTTGC	TCCTAGCTACCTTCTTACCC	60.248	55.039	177
	HWI-ST1234:241:C94GAACXX:6:2208:18454:78527_ssr67	J. mandshurica	ga	17	CTTGCATGGTCGACAATCGC	CTGTTAATGTGTCACGTCTCCC	60.248	59.006	129
	HWI-ST1234:240:C8N02ACXX:3:1207:16999:15943_ssr98	J. mandshurica	ga	11	GTTTGCAGATCTTACGGCGC	CCATGCAGATTGTCTCAAGTATCC	60.248	59.486	150
	HWI-ST1234:241:C94GAACXX:5:2301:2827:52805_ssr81	J. mandshurica	ga	10	GCATTCATCGGCTCTTGTGC	ACACACTCCTGTTCAAGATCCC	60.248	59.961	109
	HWI-ST1234:241:C94GAACXX:5:2308:7765:7977_ssr122	J. mandshurica	ga	9	GCGTGCATTAATCGGGTTGG	TTCACGCCGTTTCCTCTCC	60.248	60.005	162
	HWI-ST1234:241:C94GAACXX:6:1316:6688:53710_ssr89	J. mandshurica	tc	12	GATGAAGCGCCAATGTGACG	ACATCTCTGTAGATCACGTCCC	60.248	59.047	133
	HWI-ST1234:241:C94GAACXX:6:2210:13210:54302_ssr32	J. mandshurica	tca	8	CTCTCGCTTGGTAGTCTCGC	CGAAATGCGAAGACGACTCG	60.248	59.708	119
	HWI-ST1234:240:C8N02ACXX:3:2114:2774:35210_ssr84	J. mandshurica	ct	13	CGTTACTGTCATCGCGTTGC	GGTGTAATACCCAGAGGACCG	60.247	59.588	121
	HWI-ST1234:241:C94GAACXX:6:2214:18403:82663_ssr83	J. mandshurica	ct	9	CGTTACTGTCATCGCGTTGC	GGTGTAATACCCAGAGGACCG	60.247	59.588	113
	HWI-ST1234:240:C8N02ACXX:3:1110:18905:87685_ssr81	J. mandshurica	ct	19	CGTTACTGTCATCGCGTTGC	GGTGTAATACCCAGAGGACCG	60.247	59.588	133
	HWI-ST1234:241:C94GAACXX:6:1301:16527:88562_ssr39	J. mandshurica	ct	8	GTAACAAGCTCACGCATCGC	CAAAGCCAGAAAGCAGCACC	60.247	60.319	130
	HWI-ST1234:241:C94GAACXX:5:2308:14679:85574_ssr78	J. mandshurica	ga	14	GTCATACATGTGTGTGCGCG	AGCTTTCGCTTACCTTTCCG	60.247	58.56	128
	HWI-ST1234:241:C94GAACXX:5:2315:3551:65891_ssr90	J. mandshurica	tc	14	GTAAACGTTAAGCGGCGTCG	GCAGAGGAAGAGTTACAAGAATCC	60.246	59.127	145
	HWI-ST1234:241:C94GAACXX:5:2312:10640:92789_ssr83	J. mandshurica	tc	14	GTAAACGTTAAGCGGCGTCG	GCAGAGGAAGAGTTACAAGAATCC	60.246	59.127	145
	HWI-ST1234:241:C94GAACXX:5:2104:21099:58572_ssr48	J. mandshurica	cca	7	ACTGTTGAACCCAGATGTAGTGG	TCCAAATCGGTTGCAGATGG	60.245	58.537	102
	HWI-ST1234:241:C94GAACXX:6:1309:15313:21278_ssr35	J. mandshurica	ct	9	TGGATCACCCTTAACTTGTTCCC	TCTTCCATGGTGTACAATTGGC	60.245	58.911	163
	HWI-ST1234:240:C8N02ACXX:3:1201:12511:40527_ssr92	J. mandshurica	ct	16	GGGTGGATTGGTCATATCTGAGG	CCTGCTCAATCAATGCGAGG	60.245	59.338	128
	HWI-ST1234:241:C94GAACXX:5:2203:13984:39993_ssr69	J. mandshurica	ag	10	ACAACATGCATGTACACCAAACC	GGGAGCTTTGAAGATGAGGC	60.244	58.612	135
	HWI-ST1234:240:C8N02ACXX:3:1102:7376:48473_ssr91	J. mandshurica	ag	14	TGAGAAAGTAACACAGGCAGAGG	TGCCCATCAGGAGCATTAGC	60.244	60.179	116
	HWI-ST1234:240:C8N02ACXX:3:2209:13532:82731_ssr64	J. mandshurica	ct	18	TGGTTCTTTCGTCTTCTTCTCCC	TTCGGAAGTCCACACACAGC	60.244	60.532	124
	HWI-ST1234:241:C94GAACXX:5:2205:4864:98093_ssr57	J. mandshurica	ga	10	TGCCACAAACTGAAATCAGAAGC	GGCTGGAATATCAAATCAGCCC	60.244	59.44	131
	HWI-ST1234:241:C94GAACXX:5:1215:5403:56661_ssr51	J. mandshurica	tc	13	CCCACCATAGATTTGAATGCAGC	TTGCTGTAGCCTCATTCACC	60.244	57.886	128
	HWI-ST1234:240:C8N02ACXX:3:2204:2838:74911_ssr131	J. mandshurica	ag	9	AGAGGACGATTAGCATGTTCTCG	TCTAGTGGATGCAGATGGCC	60.243	59.239	100
	HWI-ST1234:241:C94GAACXX:5:1215:1534:69669_ssr99	J. mandshurica	ct	12	TGGTGCCAACTCAACAATAAACG	TAAGTACCTCGAGCAGAACC	60.243	56.391	123
	HWI-ST1234:241:C94GAACXX:6:1209:17388:87008_ssr108	J. mandshurica	ga	8	TGTTTACACTAACCAAGCAACGC	ACGGAAGGAATTCAGAAGAGG	60.243	57.381	126
	HWI-ST1234:241:C94GAACXX:5:1110:21158:44155_ssr78	J. mandshurica	ga	12	TGGACGTCGAACATAGAGATTCG	TCATGCTGTCGGTGAGATCC	60.243	59.538	104
	HWI-ST1234:241:C94GAACXX:6:2313:4551:73880_ssr74	J. mandshurica	ga	14	TGGACGTCGAACATAGAGATTCG	TCATGCTGTCGGTGAGATCC	60.243	59.538	108
	HWI-ST1234:241:C94GAACXX:6:1306:2856:94089_ssr125	J. mandshurica	gtcc	6	CGATGCATTGTAAACTACTGGGC	AATTTGCAGGCATTCATCCC	60.243	57.006	154
	HWI-ST1234:240:C8N02ACXX:3:1314:9909:80929_ssr102	J. mandshurica	tc	8	GCTCGCATATTGGACTTGAAAGG	TACATACATGCGCACACACG	60.243	59.004	146
	HWI-ST1234:241:C94GAACXX:6:1115:3176:69970_ssr116	J. mandshurica	tg	8	ACGTGTTTCTGAATGACTTTGCC	AGCAGCATTAACATCTTATGCC	60.243	57.157	114
	HWI-ST1234:241:C94GAACXX:5:2206:7720:22657_ssr87	J. mandshurica	aga	8	GCCTATTTACGAAGTCGCTTTGG	ACAGCGAGTGCATATTGTTACG	60.242	59.397	105
	HWI-ST1234:240:C8N02ACXX:3:2114:16718:12396_ssr27	J. mandshurica	ctt	7	GAATCTAATGGGTTTGTCGTCGC	ACAACGAATCAAACAACCCAGC	60.242	60.224	100
	HWI-M00657:86:000000000-AP42N:1:1110:14876:15631_ssr109	J. mandshurica	ag	14	TGTGAGCCCAACCCAATGG	CCACCATAGCCTCTCCTTGC	60.229	60.179	136
	HWI-ST1234:240:C8N02ACXX:3:2308:12466:30169_ssr94	J. mandshurica	ct	10	ACCTTCCCTTTGCAGCTGG	ACAAAGCACCTCCTGATATGG	60.229	57.712	173
	HWI-ST1234:240:C8N02ACXX:3:2307:2610:19321_ssr77	J. mandshurica	ga	18	TGGAAACTCCTGCAAGGGC	GATGGCAAGCAAATTTCGCG	60.229	59.358	125
	HWI-ST1234:241:C94GAACXX:6:1216:7368:98941_ssr70	J. mandshurica	ga	16	TGGCATTGGGAGTTGGTGG	CGTTGCCGATGACATCAAGG	60.229	59.625	148
	HWI-ST1234:241:C94GAACXX:5:1213:6700:33698_ssr68	J. mandshurica	ag	15	TTGTGTTGGCGGTGAGAGG	TCTTCTTCCCTCAATGATTCG	60.228	55.405	107
	HWI-ST1234:241:C94GAACXX:6:2215:3625:92199_ssr41	J. mandshurica	ct	10	AGCACTGCTTGAAGGTGGG	AGTTCTAGTCTGGGTTTGGCG	60.228	59.998	137
	HWI-ST1234:240:C8N02ACXX:3:1311:18016:73724_ssr37	J. mandshurica	ga	12	AGAAAGTGCCCAACGGACC	AATTTGGAGGTTCGACTATGG	60.228	55.665	109
	HWI-ST1234:241:C94GAACXX:5:1213:6083:74956_ssr74	J. mandshurica	ga	10	TTGTGGAGGAAGGCAGTGC	CAGAATGTCCCAGCCGTAGC	60.228	60.812	108
	HWI-ST1234:241:C94GAACXX:6:1112:3443:57322_ssr66	J. mandshurica	tg	17	TTGTCCACCAGTTGCTCCG	ACGATGTACATTTCGTGAGGG	60.228	58.111	125
	HWI-ST1234:240:C8N02ACXX:3:1208:5830:15092_ssr89	J. mandshurica	ag	9	GCCATTGCCACCATGATGC	TTGACTGGTACATGCCCTGG	60.227	59.672	121
	HWI-ST1234:241:C94GAACXX:6:2305:21154:45761_ssr86	J. mandshurica	ag	11	CTGCTGCATGCGAACTTCG	CCCTCCTTTATCTCTCGTACATCG	60.226	60.083	121
	HWI-ST1234:241:C94GAACXX:5:1114:6738:61653_ssr99	J. mandshurica	ga	10	GCCGTGATCAGCAACATGC	CTACCGCAAACACGTTCACG	60.226	60.111	111
	HWI-ST1234:241:C94GAACXX:6:1310:7845:60788_ssr65	J. mandshurica	gtt	7	CTTTGCAATCGCTCGCTGG	AGGAAGGGAGAAGCTTTCGC	60.226	60.036	134
	HWI-ST1234:241:C94GAACXX:5:1212:6190:38862_ssr103	J. mandshurica	ct	15	TGGAAGTGGAAGTACTTGCTGG	TTCCTCTCCACCCTTTCAGC	60.225	59.307	113
	HWI-ST1234:240:C8N02ACXX:3:2201:19465:40991_ssr45	J. mandshurica	ga	15	ACACTTGTATCCCAAACCCAGG	ACGTTCTCTCATCAACTGTCTCC	60.225	60.057	123
	HWI-ST1234:240:C8N02ACXX:3:2207:17890:47266_ssr89	J. mandshurica	tc	11	ACTGGCCTACATATCATTGCCC	AAGACAGTGAGAACAAAGCC	60.225	55.892	121
	HWI-ST1234:241:C94GAACXX:6:2114:6565:14467_ssr93	J. mandshurica	tc	9	ACTGGCCTACATATCATTGCCC	AAGACAGTGAGAACAAAGCC	60.225	55.892	117
	HWI-ST1234:241:C94GAACXX:5:2204:10082:4217_ssr84	J. mandshurica	tc	14	TGGGACTTTCACATTCCACTCC	CATTTGTTGTGTGTTCGTGCG	60.225	59.488	117
	HWI-ST1234:240:C8N02ACXX:3:1211:11349:81965_ssr139	J. mandshurica	ag	16	GCTATCAAATGCTTCACCTGCC	GCTAGTTGCTACAAGGTCG	60.224	55.762	191
	HWI-ST1234:241:C94GAACXX:5:1116:2346:81749_ssr80	J. mandshurica	ag	8	ACCATCAGCTTACAGATCGAGC	TCGTTGCATCATCATTACTGC	60.224	57.05	132
	HWI-ST1234:240:C8N02ACXX:3:1115:9076:73353_ssr73	J. mandshurica	ag	8	CCAAATGCCAATATGGGTGAGC	CGCAGCTACATCATTAGATCAGG	60.224	59.075	122
	HWI-ST1234:241:C94GAACXX:5:2313:9605:45690_ssr59	J. mandshurica	ag	9	ACCATCAGCTTACAGATCGAGC	GTCTTTCTATCAGGCTTCGTTGC	60.224	59.937	150
	HWI-ST1234:240:C8N02ACXX:3:2307:20639:65889_ssr50	J. mandshurica	ct	19	GCCCAGCTTTATTGTCATTCCG	CTGTTGCACTGCTCATCTTCG	60.224	59.872	141
	HWI-ST1234:241:C94GAACXX:6:2111:19286:94251_ssr57	J. mandshurica	ct	10	CCCAAAGTCCAAACTGAAACCG	TGCCTCAGAAACTCGAAGGC	60.224	60.321	106
	HWI-ST1234:241:C94GAACXX:5:2213:9226:64660_ssr130	J. mandshurica	ct	11	ACTAAGGATATTGGCCGTGAGC	GCTCAAGGAAAGGAGGATGGG	60.224	60.409	112
	HWI-ST1234:240:C8N02ACXX:3:2114:6743:3378_ssr130	J. mandshurica	ct	11	ACTAAGGATATTGGCCGTGAGC	GCTCAAGGAAAGGAGGATGGG	60.224	60.409	112
	HWI-ST1234:241:C94GAACXX:6:2101:1580:27049_ssr71	J. mandshurica	ga	13	ACTGAGAGTTCAACCTGTTCCG	TTCGAGCAATAATCCTTCTCC	60.224	55.482	101
	HWI-ST1234:240:C8N02ACXX:3:2104:2459:2105_ssr75	J. mandshurica	ga	9	CGTACTGTCATCCTTCCATCCC	CCTCTTTGATTTATCTTCACGCG	60.224	58.173	130
	HWI-ST1234:241:C94GAACXX:5:2103:16257:69258_ssr64	J. mandshurica	tc	14	CCTTTCAGTCAAACAAGTGGCC	AGTCACCTTGAATAAAGACAGGC	60.224	58.672	106
	HWI-ST1234:240:C8N02ACXX:3:2113:20908:44347_ssr72	J. mandshurica	tg	8	TGCAGTTGATTTGTGTCTGTGC	GAACACCTTACCTGACACAGC	60.224	58.856	104
	HWI-ST1234:241:C94GAACXX:5:2202:16433:88089_ssr83	J. mandshurica	ga	8	CGTGAAATGCTTGGATCAGAGC	TTCCTTGCCGTAGAACGTCC	60.223	60.038	152
	HWI-ST1234:241:C94GAACXX:5:1206:8518:6678_ssr83	J. mandshurica	ga	8	CGTGAAATGCTTGGATCAGAGC	TTCCTTGCCGTAGAACGTCC	60.223	60.038	154
	HWI-ST1234:241:C94GAACXX:5:1109:7023:45567_ssr85	J. mandshurica	ga	12	CCACCGCATCGTTATTTCAAGG	CCCATAACCCATCACCGAGC	60.223	60.535	100
	HWI-ST1234:241:C94GAACXX:6:1212:11551:74032_ssr46	J. mandshurica	gt	9	GCTCTGATCCAAGCATTTCACG	TGCGAACTCCTTCTGTTGCC	60.223	60.885	122
	HWI-ST1234:241:C94GAACXX:6:2110:7962:41532_ssr100	J. mandshurica	tc	11	GCTACCGCACTATTGTCTTTGC	TTCTACGAAGAAATTGCGAAGC	60.223	57.678	100
	HWI-ST1234:240:C8N02ACXX:3:2107:18925:27539_ssr59	J. mandshurica	tc	17	GCATGTTTCGACATTCGTCTCC	ACTGTCTAAACGAGAGCCGG	60.223	59.473	111
	HWI-ST1234:241:C94GAACXX:6:2103:8471:99938_ssr90	J. mandshurica	ag	14	GGACAAGACAGTACTCTGATCTAGC	TTCTACATCCAAACAAGCCC	60.221	55.628	144
	HWI-ST1234:241:C94GAACXX:6:1203:11667:97749_ssr75	J. mandshurica	ag	9	GGAGACACGGTTTAAATATGAACGG	AAGGACTGGAGAGTAACTGC	60.221	56.568	109
	HWI-ST1234:241:C94GAACXX:5:1215:9100:55444_ssr74	J. mandshurica	ag	11	CCTGAGCTTTGAAGTCATATGAAGC	GAAATCCCTCTGAAGCTGCG	60.221	58.987	147
	HWI-ST1234:241:C94GAACXX:6:2311:7778:65440_ssr50	J. mandshurica	ag	15	GGATCGAAGTTATCAAGAAACCTGC	TTTCTCGCTCACATGGGAGG	60.221	59.75	110
	HWI-ST1234:241:C94GAACXX:6:2108:13206:80564_ssr73	J. mandshurica	gat	8	ACCTTATGAGAATGAGACGTGATCC	AACATGCAGGGACAAACACC	60.221	58.96	114
	HWI-ST1234:240:C8N02ACXX:3:1115:3561:60587_ssr56	J. mandshurica	tc	18	GCTTTGGCAGATTTACATCAAATGC	CTGGTGTCTGTGTGTGTTGG	60.221	58.983	122
	HWI-ST1234:241:C94GAACXX:5:1115:18971:5438_ssr115	J. mandshurica	ag	8	GCTAGGCGTAAAGGAGAAGGG	CACGCTAATCTCTTTCTGGCC	60.203	59.063	147
	HWI-ST1234:240:C8N02ACXX:3:1211:15575:41716_ssr107	J. mandshurica	ag	10	GGAGGACCTACGGATTCAAGC	CGGCCTCTACTCTCAGATCG	60.203	59.128	142
	HWI-ST1234:241:C94GAACXX:6:1309:11059:45057_ssr112	J. mandshurica	ag	9	ACCACAACGAACAGACAGAGG	CCATGGTTGAAGCTCACAGC	60.203	59.475	148
	HWI-ST1234:240:C8N02ACXX:3:2311:2795:23463_ssr120	J. mandshurica	ag	9	AGTACATGAATCGGCAGAGGC	GTGCTTGACGTCTCCAATGC	60.203	59.833	100
	HWI-ST1234:240:C8N02ACXX:3:2308:17065:72048_ssr82	J. mandshurica	ag	9	AGTACATGAATCGGCAGAGGC	GCAAATGGAAGGAGCTTGGC	60.203	60.108	143
	HWI-ST1234:241:C94GAACXX:5:1102:5816:99386_ssr95	J. mandshurica	cg	8	AGCTTTCCCACCCTTTCTTCC	TGAAGGGCAGAACAAGCGG	60.203	60.601	142
	HWI-ST1234:241:C94GAACXX:5:1111:12100:59726_ssr85	J. mandshurica	ct	14	CCCTCATCGGTTGATTCTCCC	AAATAAAGCGTGGTGGACC	60.203	55.803	115
	HWI-ST1234:241:C94GAACXX:6:2313:16628:58488_ssr72	J. mandshurica	ct	12	AGCCCTGAGTTCTTCAAACCC	TCCCTCATACCTACCAACCG	60.203	58.216	138
	HWI-ST1234:241:C94GAACXX:6:2115:2005:80678_ssr48	J. mandshurica	ct	9	CCCGTAGATCTTCCTTGCAGG	TCAGAATGCCAACCATGTAACC	60.203	58.911	134
	HWI-ST1234:241:C94GAACXX:6:1209:10040:69550_ssr31	J. mandshurica	ct	9	CCCGTAGATCTTCCTTGCAGG	TCAGAATGCCAACCATGTAACC	60.203	58.911	147
	HWI-ST1234:241:C94GAACXX:6:2205:18006:56759_ssr42	J. mandshurica	ct	9	GCGAAGGTAGACCCAATCTCC	TGAAGGCAAATTTCAATGCAGC	60.203	58.931	111
	HWI-ST1234:241:C94GAACXX:5:1304:18877:3104_ssr71	J. mandshurica	ct	12	TGGCCACAGTGATATAGCTGC	TGCTGAAACGGCTTCAATGG	60.203	59.402	147
	HWI-ST1234:241:C94GAACXX:6:1308:20124:29968_ssr39	J. mandshurica	ct	8	GCAGCTAGCTCTTCCTCTTCC	CTCCACCTTTCCCGGAAACC	60.203	60.608	151
	HWI-ST1234:241:C94GAACXX:6:1312:1968:85800_ssr108	J. mandshurica	ga	11	TGTGGTTTAGGCCTTCCTTGG	TCTTACATCTTGGAGTGAAAGG	60.203	55.471	100
	HWI-ST1234:240:C8N02ACXX:3:1302:4704:13890_ssr127	J. mandshurica	ga	14	AGTTTCTTCCCTTCACCACGG	CCATTCTACATGATTTACACTCACC	60.203	57.748	112
	HWI-ST1234:241:C94GAACXX:6:2302:11264:67218_ssr37	J. mandshurica	ga	9	AGAACAGTCACTCACAACGGG	CAAGCCACTCCAGATCTGCC	60.203	60.747	109
	HWI-ST1234:241:C94GAACXX:6:2314:18605:64924_ssr72	J. mandshurica	tc	19	GGAGATCATGTGACTGCTCCC	AGGTAGGAGTCTCTAACAGAGG	60.203	57.487	148
	HWI-ST1234:240:C8N02ACXX:3:2110:7113:97224_ssr86	J. mandshurica	tc	9	GGATTCGAGTCTTGGGATGGG	CCCACATAGCAAATGAACTTCC	60.203	57.624	151
	HWI-ST1234:241:C94GAACXX:5:1101:14145:26048_ssr78	J. mandshurica	tc	19	TGTTTGTGAACCAAGGCATGC	CAGGTTCACTCATTATTTGTGTACC	60.203	58.158	105
	HWI-ST1234:241:C94GAACXX:6:1307:16478:47293_ssr78	J. mandshurica	tc	18	TGTTTGTGAACCAAGGCATGC	CAGGTTCACTCATTATTTGTGTACC	60.203	58.158	103
	HWI-ST1234:241:C94GAACXX:6:2114:3295:3268_ssr83	J. mandshurica	tc	12	ACCATAGCACTGTATGTCGCC	TAGCGAGGCTAGGGTTATGG	60.203	58.371	130
	HWI-ST1234:241:C94GAACXX:6:2205:9781:35866_ssr124	J. mandshurica	ag	14	GCACCTCATTGTACACATGCG	GTTAATTGGCAGCACTATAAGC	60.202	55.85	143
	HWI-ST1234:240:C8N02ACXX:3:2213:5405:78086_ssr115	J. mandshurica	ag	9	GCAGACTGGTACCACGATACC	GCAACTTATAACTTTAACCGGC	60.202	56.064	119
	HWI-ST1234:240:C8N02ACXX:3:1214:5768:10413_ssr85	J. mandshurica	ag	8	TGCCAAACTCAAGTTGAATTCTGG	AATTACCCTCGACCACAACC	60.202	57.515	143
	HWI-ST1234:240:C8N02ACXX:3:2209:11071:75499_ssr114	J. mandshurica	ag	8	ACTGGTGATTCGACGCATAGG	AGCTTCTCAATATGCCACATTGC	60.202	59.932	122
	HWI-ST1234:241:C94GAACXX:5:1113:5252:51095_ssr78	J. mandshurica	ag	12	CCAGAATATTGCCAAAGGTGATGG	TTCCGACTGTGAAGACGTGG	60.202	59.968	123
	HWI-ST1234:240:C8N02ACXX:3:1115:13185:77968_ssr122	J. mandshurica	ct	8	GCATGGCATTACGTGAGTTGG	GAAAGAGGTGTGGTTGGG	60.202	55.136	109
	HWI-ST1234:241:C94GAACXX:5:2202:15291:48120_ssr90	J. mandshurica	ct	19	ACAACAGAATCATTTGTGTGTGGG	CCAACAGCATGAGGACTTCC	60.202	58.543	144
	HWI-ST1234:241:C94GAACXX:6:1102:14002:82550_ssr68	J. mandshurica	ct	10	TGGCCGATCTTGTTAGCTACG	AGCTTAACGCAGAAAGACCG	60.202	58.571	100
	HWI-ST1234:241:C94GAACXX:6:1211:5921:38279_ssr27	J. mandshurica	ct	10	GCGTTCAATTCCTAAGGCTGC	GCATGCTGCAGTCACATGG	60.202	59.861	108
	HWI-ST1234:241:C94GAACXX:5:1208:19771:4800_ssr63	J. mandshurica	ct	11	AGCCATCGACATACAGACAGC	GTGTGGGTCTGTGGTTAGGG	60.202	59.964	122
	HWI-ST1234:241:C94GAACXX:5:1216:14202:44161_ssr50	J. mandshurica	ctc	7	CCCTCTCTTAAGAAGCCGTCG	TTTACCGGTCCACTCATCGC	60.202	60.109	147
	HWI-ST1234:240:C8N02ACXX:3:1111:6695:7866_ssr126	J. mandshurica	ga	11	GGTGTATGAGTCTGTACGGGC	TTCCGAACTCCAAAGGAAGG	60.202	57.439	168
	HWI-ST1234:240:C8N02ACXX:3:2111:19858:37842_ssr65	J. mandshurica	ga	20	CCAACATTTCGAGTTTACGATCCC	TGTGAAGCTCTCATCTTCTGC	60.202	58.03	123
	HWI-ST1234:241:C94GAACXX:5:2310:4859:95502_ssr97	J. mandshurica	ga	11	GGCACAGATATTGCAGTTGGC	CACTGACGGTGTACCAATCG	60.202	58.654	107
	HWI-ST1234:241:C94GAACXX:6:1315:6697:36661_ssr84	J. mandshurica	ga	19	CCATTTATGGCGTGTGTGAGC	TGCACGTCAAGTTTCTGAGC	60.202	59.063	150
	HWI-ST1234:241:C94GAACXX:6:1104:17177:18882_ssr57	J. mandshurica	ga	22	CCATTTATGGCGTGTGTGAGC	TGCACGTCAAGTTTCTGAGC	60.202	59.063	156
	HWI-ST1234:240:C8N02ACXX:3:1116:19326:42256_ssr57	J. mandshurica	ga	21	CCATTTATGGCGTGTGTGAGC	TGCACGTCAAGTTTCTGAGC	60.202	59.063	154
	HWI-ST1234:240:C8N02ACXX:3:2215:5818:70898_ssr59	J. mandshurica	ga	9	GCTGAATGCATGGTGAATGGG	GATCAAATTATACCCGGCCGC	60.202	59.533	144
	HWI-ST1234:241:C94GAACXX:6:2307:19265:65655_ssr47	J. mandshurica	ga	10	GGAGAATCATTTCACCAATCTGGC	CATAATGAAGACGCAACCCGG	60.202	59.669	112
	HWI-ST1234:240:C8N02ACXX:3:2310:6521:47140_ssr62	J. mandshurica	ga	8	GGGTGAACACATGAAGATGAATCG	GTCTCCGATAAGGCTCTACACC	60.202	59.706	109
	HWI-ST1234:241:C94GAACXX:5:1316:15758:70678_ssr37	J. mandshurica	ga	9	ACATCTCAGTGAGCTATGATTGGG	GCGTGCCTCAGATCTTATTATTAGC	60.202	59.937	102
	HWI-ST1234:241:C94GAACXX:6:2316:1230:20641_ssr57	J. mandshurica	ta	13	GGATTAATGCACCCAAAGCCG	CGAGCCGTTTACATGAAGCG	60.202	59.975	101
	HWI-ST1234:240:C8N02ACXX:3:2215:6013:17902_ssr77	J. mandshurica	ta	8	GGGATACGTACAAGAGGGTGC	GGGCAGAGAGGAATTAAGTACTCG	60.202	60.5	117
	HWI-ST1234:241:C94GAACXX:5:1116:13210:51217_ssr91	J. mandshurica	tc	14	TGGAGAGAGATCTAGACGGTTAGG	GGAGAACAGTGAGATCGGG	60.202	56.95	130
	HWI-ST1234:241:C94GAACXX:6:1305:9639:44034_ssr59	J. mandshurica	tc	30	CCAACATCGAGACTAGGCTGG	AGCGACAAATCCAAACCACC	60.202	59.041	118
	HWI-ST1234:241:C94GAACXX:6:1214:10988:88990_ssr128	J. mandshurica	ag	9	ACGCACGTTTACAAAGATCATCG	GATTTCCCTGCTGATTTCTGC	60.182	57.566	149
	HWI-ST1234:241:C94GAACXX:6:2304:10142:21254_ssr60	J. mandshurica	ag	20	ACAACATGAATACATCGCACACG	AGGTTCATCTTTGCACACATGG	60.182	59.44	101
	HWI-ST1234:241:C94GAACXX:6:2111:18510:46989_ssr59	J. mandshurica	ag	14	CCGGTCCAATTAAAGTTACAGCG	CTTGGTGGGATTTGCATGCC	60.182	60.108	111
	HWI-ST1234:241:C94GAACXX:6:2208:10939:68839_ssr113	J. mandshurica	ag	8	GCAATACGCACTCTTAACACTGG	TGCTCGATCGATCTGCATGG	60.182	60.319	158
	HWI-ST1234:240:C8N02ACXX:3:1103:10598:51072_ssr123	J. mandshurica	ct	9	GCTTTCTCTCATTCACTGCTTCG	AGGGTCTTTGCAGTAAGGGC	60.182	59.962	142
	HWI-ST1234:241:C94GAACXX:6:1316:12421:57865_ssr123	J. mandshurica	ct	9	GCTTTCTCTCATTCACTGCTTCG	AGGGTCTTTGCAGTAAGGGC	60.182	59.962	142
	HWI-ST1234:241:C94GAACXX:6:2305:18286:25598_ssr130	J. mandshurica	ct	9	GCTTTCTCTCATTCACTGCTTCG	AGGGTCTTTGCAGTAAGGGC	60.182	59.962	142
	HWI-ST1234:240:C8N02ACXX:3:2106:13657:64488_ssr123	J. mandshurica	ct	9	GCTTTCTCTCATTCACTGCTTCG	AGGGTCTTTGCAGTAAGGGC	60.182	59.962	142
	HWI-ST1234:241:C94GAACXX:6:2316:8573:90519_ssr84	J. mandshurica	ag	8	GGCAGGACAATAATTCCGTTTCC	GCACCACACCTTTATTCACGC	60.181	60.401	148
	HWI-ST1234:240:C8N02ACXX:3:1213:16098:79162_ssr56	J. mandshurica	ct	22	TGCCCTGCCTAAATACTATTGGG	ACCCACAACCAAACATAAACCC	60.181	59.299	127
	HWI-ST1234:240:C8N02ACXX:3:2316:13364:54465_ssr35	J. mandshurica	ct	24	TGCCCTGCCTAAATACTATTGGG	ACCCACAACCAAACATAAACCC	60.181	59.299	131
	HWI-ST1234:241:C94GAACXX:6:1213:2871:22280_ssr111	J. mandshurica	ct	10	GCTCATGCAATGACTCTTTCTGG	GCACAACTAGAAACTTGCAATGC	60.181	59.573	127
	HWI-ST1234:241:C94GAACXX:5:2208:16924:10377_ssr50	J. mandshurica	ctt	9	GGGAGGGTTTCTATCTCTGAAGC	TCGGCCACAACTTTGGATGG	60.181	60.893	154
	HWI-ST1234:241:C94GAACXX:6:2309:17234:33785_ssr89	J. mandshurica	ga	10	GGTTGACAGAGATCGACTAAGGG	AAGGTTTGAATCGAGCCACC	60.181	58.465	123
	HWI-ST1234:240:C8N02ACXX:3:2307:10764:61470_ssr131	J. mandshurica	ga	8	TGACCAGGTCAGATATGTCATGC	GTCCCACCCAATAATTCACCC	60.181	58.615	113
	HWI-ST1234:241:C94GAACXX:6:2108:5641:66580_ssr87	J. mandshurica	ga	16	TGGAGTTGAGTTGAGAAGAACCC	TCCACTTCTTCCTCTCATTCTCG	60.181	59.555	140
	HWI-ST1234:240:C8N02ACXX:3:2313:13172:92004_ssr65	J. mandshurica	gaa	8	CCCAGCCATAAATGTAACAAGCC	ACCTTCCTCAAGATCTGTTTCC	60.181	57.706	108
	HWI-ST1234:241:C94GAACXX:5:2316:12868:42791_ssr65	J. mandshurica	gaa	8	CCCAGCCATAAATGTAACAAGCC	ACCTTCCTCAAGATCTGTTTCC	60.181	57.706	108
	HWI-ST1234:240:C8N02ACXX:3:1109:15264:49376_ssr56	J. mandshurica	ta	15	GGGTATTTGGTTTGGAGAATCGC	GCTTGCACACTTACGACTGC	60.181	60.111	108
	HWI-ST1234:240:C8N02ACXX:3:2309:14268:60512_ssr121	J. mandshurica	tc	8	AGAAGAGATCAGCAGCAATACCC	ACAAGAAAGAGAGCACTTCAGG	60.181	58.262	100
	HWI-ST1234:241:C94GAACXX:5:1316:8859:100307_ssr75	J. mandshurica	ag	8	TAAGGCAGCCGAGAAATCCG	AAAGAGAGAGTACTCGAGGG	60.179	55.417	135
	HWI-ST1234:240:C8N02ACXX:3:2106:11016:63162_ssr75	J. mandshurica	ag	9	TAAGGCAGCCGAGAAATCCG	AAAGAGAGAGTACTCGAGGG	60.179	55.417	137
	HWI-ST1234:240:C8N02ACXX:3:1102:6752:84708_ssr116	J. mandshurica	ag	8	AAGGTGGACTTGTGTCTGGC	ACAGTAGTTGGAGTCTTCCC	60.179	56.18	126
	HWI-ST1234:241:C94GAACXX:5:2216:16664:63038_ssr60	J. mandshurica	ag	21	AGACATGAGCGACGTAAGCC	AACCTACCAAATGCGAATGG	60.179	56.386	122
	HWI-ST1234:241:C94GAACXX:5:1302:8805:65641_ssr106	J. mandshurica	ag	14	TAATTGCTCATGGCCTCCCG	TGATTCTCTACAACTCGTGGG	60.179	57.131	134
	HWI-ST1234:241:C94GAACXX:5:1112:3482:87885_ssr73	J. mandshurica	ag	12	AACCATACCAGAGATGCGCC	AGCGGTTCTATCTTTCTCTACG	60.179	57.445	103
	HWI-ST1234:240:C8N02ACXX:3:2208:5263:87331_ssr81	J. mandshurica	ag	17	ACCTTGTCAAACCTGCCTCC	TTAGGGCGTGAAGAGAAACG	60.179	57.925	150
	HWI-ST1234:241:C94GAACXX:6:2313:7921:24080_ssr79	J. mandshurica	ag	11	GCTTCTTTGGCCCAATACGC	TGAGGCGAAACTCTTTGTCC	60.179	58.121	145
	HWI-ST1234:241:C94GAACXX:6:1210:3806:87837_ssr60	J. mandshurica	ag	11	GCTTCTTTGGCCCAATACGC	TGAGGCGAAACTCTTTGTCC	60.179	58.121	145
	HWI-ST1234:240:C8N02ACXX:3:2112:5062:17465_ssr79	J. mandshurica	ag	10	GCTTCTTTGGCCCAATACGC	TGAGGCGAAACTCTTTGTCC	60.179	58.121	143
	HWI-ST1234:241:C94GAACXX:5:1114:10372:10210_ssr82	J. mandshurica	ag	8	CATTGGTTGCGATGAAGGGC	AAATAACATCGCTGCCTCCC	60.179	58.32	123
	HWI-ST1234:241:C94GAACXX:5:1212:13967:100610_ssr80	J. mandshurica	ag	13	AGTACGAGCTTAGCTTGCGG	TGCTCTGAATTCTCCAAAGACC	60.179	58.321	126
	HWI-ST1234:241:C94GAACXX:6:1211:14503:55183_ssr86	J. mandshurica	ag	8	GCTTTCCTGACTCGGATCCC	TCTCCACGTTCTCAATTATTGGG	60.179	58.487	115
	HWI-ST1234:240:C8N02ACXX:3:2315:15922:97544_ssr102	J. mandshurica	ag	19	ACGTCGTTGGATCGATGACC	GCTTGTTTGGTAGATAGGGTACG	60.179	58.882	118
	HWI-ST1234:241:C94GAACXX:6:1116:12963:90232_ssr82	J. mandshurica	ag	10	CCGCTTACGAGACCTCAAGG	CTTCCGCATCCTCACTTTCG	60.179	58.998	102
	HWI-ST1234:240:C8N02ACXX:3:2312:10776:57032_ssr60	J. mandshurica	ag	8	TTGCATGGTGTGGTTTGTGC	ACTGCAATGAATACCAATAGCCC	60.179	59.109	121
	HWI-ST1234:241:C94GAACXX:5:2208:17336:25469_ssr91	J. mandshurica	ag	9	GAGCTAGTGCAAGAGGTCGG	GGTGCAGTAGGGTTCTAATTGC	60.179	59.317	162
	HWI-ST1234:240:C8N02ACXX:3:2109:15649:38648_ssr85	J. mandshurica	ag	21	GCACTGACTCGTGCATTTCG	TTTCCTCTCCTTCGCTGTCC	60.179	59.391	102
	HWI-ST1234:241:C94GAACXX:5:2308:16083:66763_ssr59	J. mandshurica	ag	11	GAGTGGTAGCAGAGCATGGG	CGCCACTTGCATAGATAGTGC	60.179	59.471	134
	HWI-ST1234:240:C8N02ACXX:3:2215:7825:65910_ssr82	J. mandshurica	ag	8	CCATGGGTGAGTCCTAAGCG	TTCTGGATCTGCCACCAAGG	60.179	59.671	126
	HWI-ST1234:241:C94GAACXX:6:2216:4921:96620_ssr52	J. mandshurica	ag	11	TCTAGAGAGCGCAAATGCCC	CATTTCTCTCCAGGGTCTCGG	60.179	59.862	124
	HWI-ST1234:240:C8N02ACXX:3:2210:11379:68758_ssr107	J. mandshurica	ag	17	ACACCCACACACTGGATTGG	ACTTTCCTTTGTACCTTCCTCCC	60.179	59.926	106
	HWI-ST1234:241:C94GAACXX:6:2215:10465:25088_ssr91	J. mandshurica	ag	8	GCTTTCGGGTAGGCTACTGG	AGTTGGAGCTGTAGTTGGAGC	60.179	59.997	177
	HWI-ST1234:241:C94GAACXX:6:1205:13740:70968_ssr86	J. mandshurica	ag	16	GTAGGCGTTCATTGCACACG	AAAGCCCTCAGCCATCTTCC	60.179	60.034	113
	HWI-ST1234:241:C94GAACXX:5:2106:13643:50129_ssr70	J. mandshurica	ag	16	GTAGGCGTTCATTGCACACG	AAAGCCCTCAGCCATCTTCC	60.179	60.034	113
	HWI-ST1234:241:C94GAACXX:5:1308:2723:68271_ssr58	J. mandshurica	ag	10	CTCTACCAGAGTGCCATGCC	CACTCCTCACTGACGTCACC	60.179	60.039	128
	HWI-ST1234:241:C94GAACXX:6:2114:17219:71957_ssr60	J. mandshurica	ag	10	CCTCTGAGTATGGTGGTGCG	CGTCGACCACTAGTTTCTCTCC	60.179	60.16	131
	HWI-ST1234:241:C94GAACXX:6:2313:6924:40710_ssr38	J. mandshurica	ag	15	CTCTCTCGCACTGTCTCACG	CCCAGAGCTGATACCACTGC	60.179	60.179	121
	HWI-ST1234:241:C94GAACXX:5:1104:12597:24746_ssr41	J. mandshurica	ag	10	TCTGCATTAAGCTCGGTCCG	AATCGTTGTGTCCTCACCGG	60.179	60.32	126
	HWI-ST1234:240:C8N02ACXX:3:2312:6548:39111_ssr91	J. mandshurica	ag	10	TCTGCATTAAGCTCGGTCCG	AATCGTTGTGTCCTCACCGG	60.179	60.32	126
	HWI-ST1234:241:C94GAACXX:5:1110:10594:34622_ssr70	J. mandshurica	ag	16	GTGAGAATTCAAAGCGGGCG	TCCCTTCACCATGTCATGCG	60.179	60.393	143
	HWI-ST1234:240:C8N02ACXX:3:1312:17454:2685_ssr110	J. mandshurica	agc	8	TCGATACCGAAGCGTTGTCC	TGGTCTTGTGCGAAGTATATGC	60.179	58.805	114
	HWI-ST1234:240:C8N02ACXX:3:2309:9762:69874_ssr93	J. mandshurica	agc	8	GTTGACGATGACGACGTTGC	GAGTCGCAGCAAACATGACC	60.179	59.833	127
	HWI-ST1234:240:C8N02ACXX:3:2302:2488:37570_ssr43	J. mandshurica	agg	7	CAGAAGGGTTCGAGTAGGCG	CAAGTCCGACTCCGACTACG	60.179	59.903	109
	HWI-ST1234:241:C94GAACXX:5:2202:18909:18826_ssr40	J. mandshurica	agg	8	AGGTGATGATGATGGTGGCG	ACCACCACCACGTAATTCCC	60.179	59.963	124
	HWI-ST1234:241:C94GAACXX:6:1203:8675:38810_ssr53	J. mandshurica	cag	7	AAGCCACGATCGTCATGAGG	GTCTGACCCAGCAGATCACC	60.179	60.108	105
	HWI-ST1234:240:C8N02ACXX:3:1213:8559:45319_ssr88	J. mandshurica	cg	8	CATCAACTTCGTGTCGTGCG	CAATGTCAGCGCGAACTCG	60.179	59.942	118
	HWI-ST1234:241:C94GAACXX:6:2201:13275:3849_ssr85	J. mandshurica	ct	11	CCATCGTCACCTCCACATCC	CATATTCATGCAAAGCACTAGG	60.179	55.572	144
	HWI-ST1234:241:C94GAACXX:6:1312:8804:74097_ssr82	J. mandshurica	ct	9	TAAGCATGAGCCTTCGAGCC	TCAGCAGAACATTGGTTTCC	60.179	56.237	165
	HWI-ST1234:241:C94GAACXX:5:2310:17435:8182_ssr68	J. mandshurica	ct	11	ATCTGATGATGCCACCAGCC	TGTTGCTTGGACATTAAGGC	60.179	56.606	164
	HWI-ST1234:241:C94GAACXX:6:1311:20741:87919_ssr91	J. mandshurica	ct	12	ATGTACCCTCCCATGCATGC	ACTACGCAATACATGACATGC	60.179	56.778	135
	HWI-ST1234:241:C94GAACXX:6:1302:16426:46311_ssr75	J. mandshurica	ct	8	GCCCGAGAGAACTTCATCCC	AAAGTGCGCTACATGTTTGG	60.179	57.295	100
	HWI-ST1234:241:C94GAACXX:6:2313:13847:69529_ssr109	J. mandshurica	ct	9	TCGGTAGCCTGTTGTATGCG	TCTAAACATACAGAAGGTCAGAGG	60.179	57.468	118
	HWI-ST1234:240:C8N02ACXX:3:2315:7170:95450_ssr69	J. mandshurica	ct	13	GATCCTGATGCACCCAGTCC	ACGTACTTGCAGAGAAAGGG	60.179	57.543	109
	HWI-ST1234:241:C94GAACXX:6:2112:3305:50306_ssr130	J. mandshurica	ct	11	CGAATGCCCATCCAAACTGC	AAAGATCTAGACACGCACGG	60.179	57.72	131
	HWI-ST1234:241:C94GAACXX:5:2304:5947:81614_ssr67	J. mandshurica	ct	9	CATGTTCACATGTGGCGACG	ACACGATACTATGCTGTTGGG	60.179	57.821	102
	HWI-ST1234:240:C8N02ACXX:3:1314:11528:47361_ssr64	J. mandshurica	ct	11	TGCACTAGATGTCATGGCCG	TCTTCCATCCATCTGGTCCC	60.179	58.488	121
	HWI-ST1234:241:C94GAACXX:6:1205:19192:44401_ssr55	J. mandshurica	ct	21	TGCACTAGATGTCATGGCCG	TCTTCCATCCATCTGGTCCC	60.179	58.488	127
	HWI-ST1234:241:C94GAACXX:6:1114:9300:40246_ssr45	J. mandshurica	ct	8	TTTCAGTTGCTGGTGGGAGG	AAATGGAGGCGCTAAAGTGG	60.179	58.536	128
	HWI-ST1234:240:C8N02ACXX:3:1111:19715:78683_ssr101	J. mandshurica	ct	12	GATCAGCCTCGTCTTGTCCC	TCAAGGATTTGATTCGTGGACG	60.179	59	137
	HWI-ST1234:241:C94GAACXX:6:1116:13462:59977_ssr117	J. mandshurica	ct	8	GTCGGTAGTCGGTGTTAGCC	GCGTCACAGTAGCAACTAGC	60.179	59.007	107
	HWI-ST1234:241:C94GAACXX:5:1210:11577:22846_ssr137	J. mandshurica	ct	9	TTCGATCCAACGATCAGCCC	CCATGGTCATTGTAGCAGAGC	60.179	59.055	120
	HWI-ST1234:241:C94GAACXX:5:1105:12512:58434_ssr122	J. mandshurica	ct	10	CCGTGACACGATCTCTTCCC	AAGCAGTTCTGGTCCTCTGG	60.179	59.31	137
	HWI-ST1234:241:C94GAACXX:6:1306:14710:83166_ssr122	J. mandshurica	ct	10	CCGTGACACGATCTCTTCCC	AAGCAGTTCTGGTCCTCTGG	60.179	59.31	137
	HWI-ST1234:241:C94GAACXX:6:1211:9812:4499_ssr87	J. mandshurica	ct	12	CGCCATTGTCTCTCTCCAGG	TTCTCCACGGTTCTCTCAGC	60.179	59.396	109
	HWI-ST1234:240:C8N02ACXX:3:2308:16191:46330_ssr89	J. mandshurica	ct	8	TAGCCGCCGTTGATTAAGGG	TGCCTCTCAAGCTTAGCTCC	60.179	59.461	168
	HWI-ST1234:241:C94GAACXX:5:2302:7295:29303_ssr56	J. mandshurica	ct	8	AAGATTGCGGCTCCATCTCC	AGGGATCTTTACAAGGCTCGG	60.179	59.513	124
	HWI-ST1234:241:C94GAACXX:6:1304:7981:80122_ssr80	J. mandshurica	ct	10	AGTGTGCCTGGTTTGAGTCC	GAAGCGGTAGTTGATCAAGCG	60.179	59.675	156
	HWI-ST1234:241:C94GAACXX:6:2111:2680:11942_ssr71	J. mandshurica	ct	13	CTTCCGGTTAGCCTACTGCC	TAGCTTCTCTGTGGTGGTGC	60.179	59.678	124
	HWI-ST1234:241:C94GAACXX:6:2214:13835:81596_ssr52	J. mandshurica	ct	10	CCCATACCCATTCCCGAACC	TGAAATGGTGGCCACAATGC	60.179	59.679	134
	HWI-ST1234:241:C94GAACXX:5:1313:13762:20839_ssr86	J. mandshurica	ct	28	ACTTTCACCACCTCACACCG	GGGTAGTTTGCGTGTGTGC	60.179	59.718	134
	HWI-ST1234:241:C94GAACXX:6:1109:15598:97758_ssr88	J. mandshurica	ct	11	GTTCTGCTGCATACAACCGC	GTTTCCACTTCTTGCGTCTGG	60.179	59.736	144
	HWI-ST1234:241:C94GAACXX:6:2215:4797:23811_ssr82	J. mandshurica	ct	10	CAACCTCGTCCATCCATCCC	GAACGACAACGGTGTAAGCG	60.179	59.84	127
	HWI-ST1234:240:C8N02ACXX:3:1312:12839:61038_ssr67	J. mandshurica	ct	10	CCCATACCCATTCCCGAACC	CCACAATGCAAGAGACGCG	60.179	59.867	123
	HWI-ST1234:240:C8N02ACXX:3:2313:19219:17863_ssr49	J. mandshurica	ct	9	GCCGCAGAGAAGACAAATGC	CCCATACTTCTCGCCTGTCC	60.179	59.895	105
	HWI-ST1234:240:C8N02ACXX:3:2314:16249:54555_ssr49	J. mandshurica	ct	9	GCCGCAGAGAAGACAAATGC	CCCATACTTCTCGCCTGTCC	60.179	59.895	105
	HWI-ST1234:240:C8N02ACXX:3:1102:13121:94541_ssr68	J. mandshurica	ct	8	TTTAGCGCTAGGTACCACGC	TCTGACCAACTCTCAAGCACC	60.179	59.929	135
	HWI-ST1234:240:C8N02ACXX:3:2103:19592:21176_ssr62	J. mandshurica	ct	10	GACTACCATTCCGTCTGCCC	CATTAACAGTCATGGCTGCCG	60.179	59.935	118
	HWI-ST1234:241:C94GAACXX:6:2105:3040:71641_ssr70	J. mandshurica	ct	15	AGTTGGAGTCCCTTTGTGCC	GTGGGCCATGGGTACTATCG	60.179	59.965	100
	HWI-ST1234:241:C94GAACXX:6:2313:4471:65950_ssr93	J. mandshurica	ct	9	ATGCATGGACGGTTCCTAGC	TCAACGTCCTTCCTTGTCGG	60.179	59.967	154
	HWI-ST1234:241:C94GAACXX:6:2113:15434:35854_ssr70	J. mandshurica	ct	11	AGAACTCACCAACCTGCACC	TCCCTCCAATGTGTATGGTTGG	60.179	60.025	137
	HWI-ST1234:241:C94GAACXX:5:1310:17109:62387_ssr139	J. mandshurica	ct	9	ATTAGGGTGCGTGTGGATCG	TTTGGTAAGCAGAGGCCTCG	60.179	60.036	187
	HWI-ST1234:241:C94GAACXX:5:1314:11221:95011_ssr97	J. mandshurica	ct	9	AGACAAACCACCCACCTTCG	AGGAGTCTAATCCGCTATTTCATCC	60.179	60.047	122
	HWI-ST1234:240:C8N02ACXX:3:2112:18754:76549_ssr74	J. mandshurica	ct	17	ACCACCAAACTCAGTCACCG	GGTGGAGGGAAATCGAAGGG	60.179	60.107	146
	HWI-ST1234:241:C94GAACXX:5:2316:9568:38379_ssr58	J. mandshurica	ct	17	TAATCCCTCCCTCTCCTCGC	TGTCTACGCCAAAGCTAGGC	60.179	60.108	128
	HWI-ST1234:241:C94GAACXX:5:2302:18131:80384_ssr60	J. mandshurica	ct	8	ATCAAATGCCGCTACCTCCC	GAGACATCGTGAGTGGTGGG	60.179	60.109	174
	HWI-ST1234:241:C94GAACXX:6:2113:14812:77764_ssr91	J. mandshurica	ct	9	GAGAATTAGCCACCGGACCC	ACCAGATAGACCACATTCATTCCC	60.179	60.141	131
	HWI-ST1234:241:C94GAACXX:6:2308:14617:54029_ssr31	J. mandshurica	ct	8	CGCTAGCTCTTTCTCCACCC	CGCGGTTGATTATTTGAGAAGGG	60.179	60.243	103
	HWI-ST1234:241:C94GAACXX:6:2215:7612:32058_ssr67	J. mandshurica	ct	11	CCTCTAGGGCATTGTTCGGG	CATCCACCACCGTACGATCC	60.179	60.249	137
	HWI-ST1234:241:C94GAACXX:5:2214:11514:21633_ssr87	J. mandshurica	ct	12	GCACAAAGCCGATCAAGAGC	CCAAAGGAAAGTGACACACGC	60.179	60.269	105
	HWI-ST1234:241:C94GAACXX:5:1216:5185:84313_ssr77	J. mandshurica	ct	17	GCCAACCGATGTCTCTCTCC	GAGCCAAGGGTAACGAGTGG	60.179	60.391	158
	HWI-ST1234:241:C94GAACXX:5:1204:10691:16498_ssr88	J. mandshurica	ct	17	GCCAACCGATGTCTCTCTCC	GAGCCAAGGGTAACGAGTGG	60.179	60.391	158
	HWI-ST1234:241:C94GAACXX:6:1313:14926:54808_ssr94	J. mandshurica	ct	12	CCCATACCCATTCCCGAACC	CAGGAGGCACGAATCGAAGG	60.179	60.808	124
	HWI-ST1234:241:C94GAACXX:5:1313:3980:94491_ssr118	J. mandshurica	ctc	9	ACCGCTCGAATACTCAAGGC	ACTACCGTGGAAATGGAAGC	60.179	57.891	131
	HWI-ST1234:240:C8N02ACXX:3:2311:1602:19150_ssr113	J. mandshurica	ctc	9	ACCGCTCGAATACTCAAGGC	ACTACCGTGGAAATGGAAGC	60.179	57.891	131
	HWI-ST1234:241:C94GAACXX:5:1306:4681:100304_ssr85	J. mandshurica	ctt	9	ACTCCAATCGCTCATCTGGC	TGAGCAACAGCAGTAGGACC	60.179	59.678	116
	HWI-ST1234:240:C8N02ACXX:3:2302:1926:97254_ssr103	J. mandshurica	ctt	7	CCTGAACTCCATCAGCTCCG	TGCGATGATCTAACACCATACCC	60.179	60.244	171
	HWI-ST1234:241:C94GAACXX:6:1304:14275:20851_ssr40	J. mandshurica	ctt	9	CGGAATGACTCAGTCGGTCC	GGAAGAACCCAGTCGAACCC	60.179	60.321	150
	HWI-ST1234:241:C94GAACXX:5:1210:14519:66646_ssr95	J. mandshurica	cttt	6	CAAATCTCGCTTTGTCCGCC	TTCTTGACAGCGAAACAAGG	60.179	56.581	156
	HWI-ST1234:240:C8N02ACXX:3:2211:14852:62018_ssr38	J. mandshurica	ga	10	GTCTGACGGTGATGGTAGGC	ACGATTATACGACGTTTACGC	60.179	56.666	138
	HWI-ST1234:241:C94GAACXX:6:2101:17402:37945_ssr74	J. mandshurica	ga	10	GTCTGACGGTGATGGTAGGC	ACGATTATACGACGTTTACGC	60.179	56.666	138
	HWI-ST1234:241:C94GAACXX:5:2301:7015:63019_ssr91	J. mandshurica	ga	18	CGGCCATCCTGTTCAATTGC	TGGGAATATCTTCGCAGAGG	60.179	56.792	120
	HWI-ST1234:241:C94GAACXX:5:2314:3438:44468_ssr102	J. mandshurica	ga	9	GAAGAAGACAGGGATCGGGC	ACTTTAATTTCATACCCACGCC	60.179	57.024	144
	HWI-ST1234:241:C94GAACXX:6:2216:9469:90399_ssr56	J. mandshurica	ga	12	TTCATAGCTGCTTCGCTCCC	AAACACCATTGGCTTCAACC	60.179	57.091	111
	HWI-ST1234:240:C8N02ACXX:3:1105:15207:17913_ssr70	J. mandshurica	ga	16	CCATCTCTTCCTCAGGCAGC	TCCACCACGTAATGAATCCC	60.179	57.297	128
	HWI-ST1234:241:C94GAACXX:6:2115:10382:99400_ssr76	J. mandshurica	ga	18	TAATCACGCTGCATGGGAGG	ACCTCATCTATTTCCTCCTCCC	60.179	58.407	149
	HWI-ST1234:240:C8N02ACXX:3:1107:10960:53395_ssr48	J. mandshurica	ga	8	GAGGCTAGGCAGATGTGTGG	AGTGTCTAGATTAAATACCCAAGCC	60.179	58.407	104
	HWI-ST1234:240:C8N02ACXX:3:2114:17585:43858_ssr28	J. mandshurica	ga	10	GCATGTGCGTGTATGTGTGG	GGTGTCCGAATCAAAGACGG	60.179	58.924	110
	HWI-ST1234:240:C8N02ACXX:3:2108:12615:16466_ssr90	J. mandshurica	ga	15	AAGGTGGCTATCACGATGGC	ATTGTCGAGCTCTACCTCCG	60.179	58.974	123
	HWI-ST1234:241:C94GAACXX:5:1309:4872:49501_ssr76	J. mandshurica	ga	13	GTTAGCGCCGGAAAGAAACG	ACCCATTCTTCTCCCTCTGC	60.179	59.085	120
	HWI-ST1234:241:C94GAACXX:5:1111:3259:61101_ssr104	J. mandshurica	ga	14	ATACTTCAGCGGATTGGGCC	CCTTTAGGTTCACTTGTGGCC	60.179	59.113	154
	HWI-ST1234:241:C94GAACXX:5:1312:20504:14957_ssr74	J. mandshurica	ga	10	AGTTTCAGTGACCCACCTGC	TCATGTGGCATTGCTTCTTCC	60.179	59.179	118
	HWI-ST1234:241:C94GAACXX:6:2306:17979:48193_ssr41	J. mandshurica	ga	8	TGGCTTCCACCAACTTCAGG	GTTCACGTGGGAAATGAGTCC	60.179	59.195	116
	HWI-ST1234:241:C94GAACXX:6:2216:16467:33922_ssr41	J. mandshurica	ga	8	TGGCTTCCACCAACTTCAGG	GTTCACGTGGGAAATGAGTCC	60.179	59.195	116
	HWI-ST1234:241:C94GAACXX:6:1102:2084:26947_ssr105	J. mandshurica	ga	9	CACGCTCGTTGAATCCTTGC	TCGTTGTTCATCATGTTCATCCC	60.179	59.311	103
	HWI-ST1234:240:C8N02ACXX:3:2316:11124:97026_ssr49	J. mandshurica	ga	8	GATGCAGACAAACAGCGACG	GTCTCTCATCCTTGTCTACTCCC	60.179	59.365	138
	HWI-ST1234:241:C94GAACXX:6:2316:17846:92673_ssr83	J. mandshurica	ga	11	CGAGGCCGTTATTTGTTGGC	AGTTCCCGTAATAGTTTCGAAATGG	60.179	59.417	165
	HWI-ST1234:240:C8N02ACXX:3:1312:3646:18371_ssr121	J. mandshurica	ga	12	GGCTGTATACTGGGCCAAGG	TCATATTCCGAGACAGATGTCCC	60.179	59.426	151
	HWI-ST1234:241:C94GAACXX:5:1212:4982:26320_ssr48	J. mandshurica	ga	22	CTCGTGGCTAGACATGGTGG	CTCTCCCTCTATCACTCATGGC	60.179	59.438	147
	HWI-ST1234:241:C94GAACXX:5:2316:7011:42422_ssr106	J. mandshurica	ga	8	GATGGCCTTGCATTGTGACG	CGGTTTCCTTGTTTCAATTTACACC	60.179	59.539	117
	HWI-ST1234:240:C8N02ACXX:3:1106:12963:2863_ssr77	J. mandshurica	ga	8	GATGGCCTTGCATTGTGACG	CGGTTTCCTTGTTTCAATTTACACC	60.179	59.539	117
	HWI-ST1234:241:C94GAACXX:5:1109:17453:67995_ssr48	J. mandshurica	ga	17	CCCAGCAGCTTCTCATCTCC	CACGCCAATCTCTTTCTGGC	60.179	59.551	104
	HWI-ST1234:241:C94GAACXX:5:2306:10200:31689_ssr78	J. mandshurica	ga	10	GTTTGTGGGTGTTGCTGTGG	TCGTCGTTTCGTAATTCACTGC	60.179	59.594	132
	HWI-ST1234:241:C94GAACXX:5:1201:12768:19397_ssr78	J. mandshurica	ga	10	GTTTGTGGGTGTTGCTGTGG	TCGTCGTTTCGTAATTCACTGC	60.179	59.594	132
	HWI-ST1234:240:C8N02ACXX:3:2302:5752:65056_ssr90	J. mandshurica	ga	15	TTGCGTCATTTCGATTGGCG	GCTCTTTCTTTAGCCGAAGCC	60.179	59.601	144
	HWI-ST1234:241:C94GAACXX:6:2116:16257:56102_ssr90	J. mandshurica	ga	15	TTGCGTCATTTCGATTGGCG	GCTCTTTCTTTAGCCGAAGCC	60.179	59.601	144
	HWI-ST1234:241:C94GAACXX:6:2116:5673:32726_ssr30	J. mandshurica	ga	9	CTTGGGCAGATCTAGGTGGC	TAGCCATCGTTTCTAGCCGG	60.179	59.612	165
	HWI-ST1234:240:C8N02ACXX:3:2313:11319:62775_ssr68	J. mandshurica	ga	10	CGGCAATCACAGAGGAGAGG	AAGACCCAAGACGACGTCG	60.179	59.715	136
	HWI-ST1234:241:C94GAACXX:5:1116:16831:86350_ssr79	J. mandshurica	ga	15	GCTGAGAGAGGTAACCAGCG	GGATATGTCTCTCTCGCACCC	60.179	59.729	112
	HWI-ST1234:240:C8N02ACXX:3:2310:4633:4432_ssr53	J. mandshurica	ga	9	TTTGACGTACCGATCGAGCC	ACTAGTGCTCTCCTCCTCCC	60.179	59.739	100
	HWI-ST1234:240:C8N02ACXX:3:1205:11316:26776_ssr86	J. mandshurica	ga	18	AGATGAATTCCCTGGCGAGC	GTCACACGGTATCTCCACCC	60.179	59.825	159
	HWI-ST1234:240:C8N02ACXX:3:1316:16817:57692_ssr29	J. mandshurica	ga	11	ACAAGGCAGCAGCTATAGCC	TTTCTCCGCGTCTCCTTAGC	60.179	59.827	160
	HWI-ST1234:241:C94GAACXX:5:1103:9134:20896_ssr70	J. mandshurica	ga	15	CTGTAGAAGTCGGCACTCGG	CGCCATTCCAGTTTCCAATCC	60.179	59.865	110
	HWI-ST1234:241:C94GAACXX:5:1213:7097:63122_ssr73	J. mandshurica	ga	16	CTGTAGAAGTCGGCACTCGG	CGCCATTCCAGTTTCCAATCC	60.179	59.865	112
	HWI-ST1234:241:C94GAACXX:6:1314:11989:59024_ssr78	J. mandshurica	ga	10	TATCGAGGGAGGGACAGAGC	TTCACCACCCTTAAGCCACC	60.179	59.888	121
	HWI-ST1234:240:C8N02ACXX:3:1308:7232:63526_ssr46	J. mandshurica	ga	11	CTGTAAGAGAAGGGTCGGCG	TCCTCCTGGTTTGTTACGCC	60.179	59.964	162
	HWI-ST1234:240:C8N02ACXX:3:1214:12945:40484_ssr57	J. mandshurica	ga	22	GTGGCTAAGCTAGGCTTCCC	CACTCACAGAACCTCCCACC	60.179	59.965	100
	HWI-ST1234:241:C94GAACXX:5:1207:14537:67872_ssr94	J. mandshurica	ga	9	AAGCTCACCCACAAAGGACC	TGGTTTCTCGGTTCCTTCGG	60.179	59.966	141
	HWI-ST1234:240:C8N02ACXX:3:1315:2192:97553_ssr73	J. mandshurica	ga	8	GAGGTCGAGAGAGTGAACGC	CTTGGCGGACTTTCCAAAGC	60.179	60.039	122
	HWI-ST1234:240:C8N02ACXX:3:2212:18093:99450_ssr80	J. mandshurica	ga	16	GGCCCTAGAAGTAAAGGCGG	CATTTCACTCTCCTCCCACCC	60.179	60.065	132
	HWI-ST1234:241:C94GAACXX:6:2209:2152:93621_ssr134	J. mandshurica	ga	10	ACTCGTCCAATTCCGTAGCG	AATACCAGCCGCCCTTTCC	60.179	60.077	133
	HWI-ST1234:241:C94GAACXX:5:1115:8504:80637_ssr120	J. mandshurica	ga	13	GTGCAACCGATTTGTAGCCG	CCCACTGGTTCTCTTTATAGGAAGG	60.179	60.397	141
	HWI-ST1234:240:C8N02ACXX:3:1111:12937:23875_ssr83	J. mandshurica	ga	15	CGAGGCCGTTATTTGTTGGC	CCCTAGAGTTCCCGTAATAGTTTCG	60.179	60.507	165
	HWI-ST1234:241:C94GAACXX:6:1214:18146:47262_ssr64	J. mandshurica	ga	18	AAGGAGGAGAATGCGATGGC	TTCTTCACCATTTCCTCCTGCC	60.179	60.555	100
	HWI-ST1234:241:C94GAACXX:6:1115:17264:48088_ssr91	J. mandshurica	ga	11	ATCACAGCCCTAACGATGCC	CTTGCTCAGGCTCCACTTCC	60.179	60.676	139
	HWI-ST1234:241:C94GAACXX:5:1104:16916:72560_ssr94	J. mandshurica	ga	8	GAGGGCATGCAGTAGTGAGG	ATCGCCGAACGTTCTACTGC	60.179	60.801	129
	HWI-ST1234:241:C94GAACXX:6:1104:8874:39325_ssr84	J. mandshurica	ga	8	CACATCCGCCATTGTTGTCG	TATACGCAAGCTGTTCCCGC	60.179	60.808	140
	HWI-ST1234:241:C94GAACXX:5:1105:13007:95900_ssr72	J. mandshurica	ga	13	CAGAGTGATCAGCCACGAGG	AAACCCGAAACCCTTCAGCC	60.179	60.826	126
	HWI-ST1234:240:C8N02ACXX:3:2107:17141:87080_ssr44	J. mandshurica	ga	15	TGGTTGGTTGCAGACAGAGG	TTGCCCTCAGTCAGTTTCGC	60.179	60.885	126
	HWI-ST1234:241:C94GAACXX:5:1313:16241:18777_ssr106	J. mandshurica	gaa	8	GAGTGCATGCATGGTTGACG	AGGTCTCCAGGATAGATTGAGC	60.179	58.761	109
	HWI-ST1234:241:C94GAACXX:5:2109:18932:66241_ssr95	J. mandshurica	gaa	7	CTTGGGCCTCTCTAATGGCC	GCTCCTGCCTCTCTTTCTCC	60.179	59.822	156
	HWI-ST1234:241:C94GAACXX:5:2112:8267:39010_ssr65	J. mandshurica	gc	8	GCAATGTCAGTGCGAACTCG	CATCAACTTCGTGTCGTGCG	60.179	60.179	119
	HWI-ST1234:241:C94GAACXX:5:2301:8078:29150_ssr61	J. mandshurica	gcat	8	GAAGGTTGGCGCATGATTGG	AGACTGCGTACGTACTTCG	60.179	57.036	130
	HWI-ST1234:241:C94GAACXX:6:1301:15773:84525_ssr74	J. mandshurica	ta	8	CCTGTTCGCAAATCCGTTCG	CCATCGGAGGAAAGGGATCG	60.179	59.966	125
	HWI-ST1234:241:C94GAACXX:5:1209:2906:11817_ssr49	J. mandshurica	ta	8	ATCAAATCACCCGGCCTAGC	ATTTGAACTCCTACCGGCCG	60.179	60.108	134
	HWI-ST1234:241:C94GAACXX:6:1214:19470:49572_ssr72	J. mandshurica	ta	8	AAGGCATAGGCTAAGGCTGC	TGTTCCACAGTCTGTTGCCC	60.179	60.465	125
	HWI-ST1234:241:C94GAACXX:6:1111:10791:37058_ssr84	J. mandshurica	ta	16	ATCCTCCCTTCCATGCATGC	CGAGCTAATTCATGCACAGAAGC	60.179	60.546	139
	HWI-ST1234:240:C8N02ACXX:3:1215:8152:38034_ssr93	J. mandshurica	tc	8	AGTGACGAACAAGTGGTGGG	ATATATGAAACAGTGGGTGGG	60.179	55.034	127
	HWI-ST1234:241:C94GAACXX:5:1116:10968:72692_ssr96	J. mandshurica	tc	8	TGAAGCTCTTAGGCGATGGC	TTTCTCGAGAACCAAACGG	60.179	55.49	114
	HWI-ST1234:241:C94GAACXX:5:1311:20829:86164_ssr89	J. mandshurica	tc	9	AGCTCTCCATTCGGCAATCC	AGTACTTACTGAAAGCGTGC	60.179	55.818	154
	HWI-ST1234:241:C94GAACXX:6:1303:2146:31958_ssr60	J. mandshurica	tc	13	CGGGTTTACTCGAGAGCTGG	ACAATATCGATCAATGGAACCC	60.179	56.279	138
	HWI-ST1234:240:C8N02ACXX:3:2308:7778:15592_ssr140	J. mandshurica	tc	11	AATTCTCGGAGTTCCTCGCG	CCATGGAGATGGTACTGGG	60.179	56.57	153
	HWI-ST1234:241:C94GAACXX:6:1207:9291:10895_ssr86	J. mandshurica	tc	13	ACTCTACTGCTAAGCTGCGC	ACCTACATTGGGTAAGAGTGG	60.179	56.717	121
	HWI-ST1234:241:C94GAACXX:6:2216:20457:84341_ssr97	J. mandshurica	tc	8	ATTCTCTCTTCGTCCGCAGC	GAACCTTGTGACATACTCTATTACC	60.179	56.995	112
	HWI-ST1234:241:C94GAACXX:6:1207:10781:76487_ssr64	J. mandshurica	tc	8	TCCACACACACCGAGTTTCC	GGTACAGACCACTAGCTGC	60.179	57.257	146
	HWI-ST1234:240:C8N02ACXX:3:1210:9964:60729_ssr128	J. mandshurica	tc	8	CCTCGACCAGTAACTGCTCG	CATACATGCGCACACACG	60.179	57.351	159
	HWI-ST1234:241:C94GAACXX:6:1204:15892:41376_ssr89	J. mandshurica	tc	14	ACGCAACTCCACTATCGACG	TCTTATAGCAGCAAGACTTAGGG	60.179	57.463	151
	HWI-ST1234:240:C8N02ACXX:3:1214:5058:55839_ssr71	J. mandshurica	tc	14	CAACCTGTGCAAACCAACCC	TTTCGCACTAACCCTTCAGG	60.179	57.821	143
	HWI-ST1234:240:C8N02ACXX:3:2305:19979:76610_ssr98	J. mandshurica	tc	13	ACCCAGTTTGTGGTCTTCGG	TGCTCCACCATTTCAATCCC	60.179	58.149	125
	HWI-ST1234:240:C8N02ACXX:3:1311:2411:27957_ssr98	J. mandshurica	tc	14	ACCCAGTTTGTGGTCTTCGG	TGCTCCACCATTTCAATCCC	60.179	58.149	127
	HWI-ST1234:241:C94GAACXX:5:1203:8249:83702_ssr55	J. mandshurica	tc	12	GCCATATGCATGATCGCAGC	AGTGATATGATCGAGTCTTGTGC	60.179	58.384	103
	HWI-ST1234:241:C94GAACXX:5:1102:9758:70476_ssr39	J. mandshurica	tc	8	CATGATGAAGTTGCACCGCC	AGTGATGAAATCCATAAGACGAGG	60.179	58.394	163
	HWI-ST1234:240:C8N02ACXX:3:1207:9382:71188_ssr101	J. mandshurica	tc	13	TCCTAGCACTTGCAGATCGC	CCTGTTTAGGGCAACTCACC	60.179	58.465	114
	HWI-ST1234:241:C94GAACXX:5:1116:11218:63339_ssr82	J. mandshurica	tc	15	GTTCGCAACGGCAGTTATGG	GGGATAAGCATGTGTCTGCC	60.179	58.687	118
	HWI-ST1234:240:C8N02ACXX:3:1307:3848:45190_ssr91	J. mandshurica	tc	10	CAGAGAGATCCTGCACCTGC	AGACTCAGAATTTGGAGTTTCGC	60.179	59.251	119
	HWI-ST1234:241:C94GAACXX:6:1110:14986:14924_ssr130	J. mandshurica	tc	11	CAGAGAGATCCTGCACCTGC	AGACTCAGAATTTGGAGTTTCGC	60.179	59.251	123
	HWI-ST1234:241:C94GAACXX:6:1103:17855:82945_ssr91	J. mandshurica	tc	13	AAACGAGGCATACTCTCGCC	GCATGTCGGTAATGTGAGGC	60.179	59.342	133
	HWI-ST1234:241:C94GAACXX:6:2314:7841:75315_ssr85	J. mandshurica	tc	14	CGAACAGTCTCTGCCTCTCG	TGAGGGATTTGGGATTCGGG	60.179	59.449	150
	HWI-ST1234:241:C94GAACXX:6:1316:12403:8711_ssr96	J. mandshurica	tc	9	GGTGGAGGAACATCCATCCG	AGAAGAGAGAAAGGTCGCCG	60.179	59.472	110
	HWI-ST1234:241:C94GAACXX:6:2312:18662:30513_ssr68	J. mandshurica	tca	11	ATTCCGTCCTGCCATTCTCG	AGATGTCTCCAGGAAAGCGC	60.179	60.108	158
	HWI-ST1234:240:C8N02ACXX:3:2208:3031:87767_ssr72	J. mandshurica	tcc	7	AGACATGATCTTGGCCGAGC	CCTGAGTTTACAGTAAATGTTGAGG	60.179	57.866	100
	HWI-ST1234:241:C94GAACXX:6:1212:8954:96514_ssr48	J. mandshurica	tcg	7	ACTGTATTCCTACGCACCGC	TTGGGAGTCTTTGTGGACGG	60.179	59.892	118
	HWI-ST1234:240:C8N02ACXX:3:1204:14591:6355_ssr112	J. mandshurica	tct	7	CGACTGCCTTTGCTTAAGCG	TGACGGGAAGAATGCTACTGG	60.179	59.793	135
	HWI-ST1234:241:C94GAACXX:6:2214:17697:68229_ssr61	J. mandshurica	tct	7	GCATATGGTTGTGGCCAAGC	ATGTGCCTGAAAGGAGAGCC	60.179	60.035	138
	HWI-ST1234:240:C8N02ACXX:3:2301:8419:78635_ssr71	J. mandshurica	tctt	6	CTTTCCGGCCAGTACTCTCG	ATTAGTGTGCAGCAGGGAGG	60.179	59.746	119
	HWI-ST1234:241:C94GAACXX:6:2211:10558:35176_ssr83	J. mandshurica	tg	17	AGGCCAATGGATGAGGATGC	AAATCATCAGGAACAGGGC	60.179	55.123	118
	HWI-ST1234:241:C94GAACXX:5:1102:2822:56078_ssr53	J. mandshurica	tg	10	TTTCCATCTAAGAGCGCGGG	AATCAGATCGCACGATAGCC	60.179	57.928	108
	HWI-ST1234:241:C94GAACXX:5:2204:17407:30744_ssr101	J. mandshurica	tg	9	ATTATTTGGCTTGCTGGCGC	TCTTACATGGTGTAGGTTGAACC	60.179	58.098	108
	HWI-ST1234:241:C94GAACXX:5:2212:4497:19276_ssr81	J. mandshurica	tg	8	GACACGAAGAGTAGTCGGCC	CTCTCACTATGTGGCCACGG	60.179	60.179	114
	HWI-ST1234:241:C94GAACXX:5:1209:19053:11512_ssr52	J. mandshurica	tg	11	ATTATTTGGCTTGCTGGCGC	TGGCTAATCGACAAGCTATGGG	60.179	60.224	164
	HWI-ST1234:241:C94GAACXX:6:2112:9803:50087_ssr48	J. mandshurica	tgg	7	GTACGTGGCGGTACTTCTCC	ACAGACCTGGCCTATCTTGC	60.179	59.456	115
	HWI-M00657:86:000000000-AP42N:1:1114:5158:23676_ssr111	J. mandshurica	ttc	8	ATAGCCCTTACGTTCGTGCC	CGCACATCGCAAATCAGTAGC	60.179	60.593	134
	HWI-ST1234:241:C94GAACXX:6:2214:9075:7583_ssr64	J. mandshurica	ttgt	6	GTGTATGGCATGCACAGTGC	ACGAGAGAGCATGTGTTGGG	60.179	60.037	171
	HWI-ST1234:240:C8N02ACXX:3:1308:18089:4967_ssr92	J. mandshurica	tc	12	GGGAGTTATAAATTCACCCACAACG	AAATGAACCTAGAGATGGCG	60.164	55.233	138
	HWI-ST1234:241:C94GAACXX:5:2215:13090:94483_ssr72	J. mandshurica	ct	12	ACTCCGAGGGTAAGAATAACAATCC	TGAAGTAGTTCCAAGCACGC	60.163	58.491	145
	HWI-ST1234:241:C94GAACXX:6:1109:7815:48304_ssr72	J. mandshurica	ct	12	ACTCCGAGGGTAAGAATAACAATCC	TGAAGTAGTTCCAAGCACGC	60.163	58.491	145
	HWI-ST1234:241:C94GAACXX:5:2316:10192:93064_ssr66	J. mandshurica	ct	12	ACTCCGAGGGTAAGAATAACAATCC	GTTGCCCGAACAGAACTAGC	60.163	59.203	182
	HWI-ST1234:241:C94GAACXX:5:2114:7372:48550_ssr48	J. mandshurica	ct	9	TGACGTATTTAAATTCCATTGGCCC	CCTTCTAGTGGACCAGCACC	60.163	59.749	101
	HWI-ST1234:241:C94GAACXX:5:1307:10928:14557_ssr83	J. mandshurica	ct	9	TGACGTATTTAAATTCCATTGGCCC	CCTTCTAGTGGACCAGCACC	60.163	59.749	101
	HWI-ST1234:241:C94GAACXX:5:1207:5353:96149_ssr86	J. mandshurica	tc	11	ACCTCATCTCTTGATCTTCATGTCC	GCAATACATAGTGGTGAAGACTGG	60.163	59.428	143
	HWI-ST1234:241:C94GAACXX:5:1113:3824:55969_ssr89	J. mandshurica	ag	8	GCTATATACAATTGCCGGTGCG	TCTACTGTGAGCAATGGCCC	60.16	59.747	142
	HWI-ST1234:240:C8N02ACXX:3:2116:19337:91640_ssr86	J. mandshurica	ag	16	AGGAGATGTGCAGAGATGAAGC	TCTCAGGTATATGCTTCATCTCC	60.159	57.008	113
	HWI-ST1234:241:C94GAACXX:6:2116:9796:7967_ssr74	J. mandshurica	ag	9	TCCGAACGTCTATACAAGTGGC	TGTTCTGCTTCAGTGATCGC	60.159	58.567	128
	HWI-ST1234:241:C94GAACXX:6:2214:13838:87345_ssr69	J. mandshurica	ag	16	AGGAGATGTGCAGAGATGAAGC	CGTGAAGTAGGGAATGGGAGG	60.159	59.861	149
	HWI-ST1234:241:C94GAACXX:5:1308:12625:49699_ssr69	J. mandshurica	ag	16	AGGAGATGTGCAGAGATGAAGC	CGTGAAGTAGGGAATGGGAGG	60.159	59.861	149
	HWI-ST1234:241:C94GAACXX:5:1207:1361:75940_ssr56	J. mandshurica	ag	10	GCTGCTTCAACTCATTACTGCC	TAATCTCGCTGCTGCTTCCG	60.159	60.528	148
	HWI-ST1234:241:C94GAACXX:6:1107:13997:89832_ssr56	J. mandshurica	ag	10	GCTGCTTCAACTCATTACTGCC	TAATCTCGCTGCTGCTTCCG	60.159	60.528	148
	HWI-ST1234:241:C94GAACXX:6:2315:18587:68928_ssr58	J. mandshurica	ct	14	ACCTAGAGCTACCCTAAGACGG	CAATGCTTTCAGGGTATGGG	60.159	56.447	151
	HWI-ST1234:241:C94GAACXX:6:2209:1604:29061_ssr78	J. mandshurica	ct	10	TCCGTCGGTTATTTCTTCTCGG	TCCGCAGCTTAAGGTTTAGGG	60.159	60.066	103
	HWI-ST1234:241:C94GAACXX:5:2206:18577:10083_ssr111	J. mandshurica	ct	9	CCCTCGTTCTGTCTCATTCTCC	GCCTTGGTCTGAGAGAGAACG	60.159	60.404	141
	HWI-ST1234:240:C8N02ACXX:3:1114:17665:8495_ssr95	J. mandshurica	ct	14	CCAACTCCATATGGACTGTCCC	CCTCCTTGGACATACGGTGC	60.159	60.462	122
	HWI-ST1234:241:C94GAACXX:6:2108:21196:53836_ssr144	J. mandshurica	ga	8	CGAAGATCCAAAGGTCTCCTCC	TCAACCCTACCCTACACTACC	60.159	57.894	165
	HWI-ST1234:241:C94GAACXX:6:2212:9587:31141_ssr84	J. mandshurica	ga	10	GCATCTGCTTCTGTTGATGTGG	AGACTCTGGGACGATGTTAAGC	60.159	59.833	124
	HWI-ST1234:241:C94GAACXX:5:1104:16908:30616_ssr54	J. mandshurica	tc	19	TCCCTTTGTCTTCTCCAACACC	TCATGGGAAACTCGTACTCG	60.159	57.067	154
	HWI-ST1234:241:C94GAACXX:6:2208:10375:87396_ssr68	J. mandshurica	tc	11	GCCAATTAGTTTCCAGCTTCCG	ACTCAACTTGCAATTATCCGC	60.159	57.235	139
	HWI-ST1234:241:C94GAACXX:5:2307:13476:17130_ssr91	J. mandshurica	tc	23	CCCATTCTCTCTACACAGCAGG	AAATAAGAGGGAAGCCGTCG	60.159	57.689	158
	HWI-ST1234:240:C8N02ACXX:3:2213:12498:59890_ssr66	J. mandshurica	tg	10	AGGCATTGAGGTCTCATGATGG	CACGGCATCCTATATTCCTTGC	60.159	59.256	101
	HWI-ST1234:241:C94GAACXX:5:2206:1363:39730_ssr74	J. mandshurica	ct	9	GTGTGCGCTCGTTTCTTCG	AAATGACGAATTGCACCAGC	60.155	57.647	125
	HWI-ST1234:241:C94GAACXX:6:1313:16261:67255_ssr46	J. mandshurica	ga	9	GAGAAGACGCAAACGCACG	TGACCCAAGATGTGAGGATTGG	60.155	60.026	147
	HWI-ST1234:240:C8N02ACXX:3:2306:17169:44311_ssr112	J. mandshurica	ag	17	GCAAGCGTCCACATCAACG	GGATACTGCTCCTCGACTCC	60.154	59.044	137
	HWI-ST1234:241:C94GAACXX:5:1114:18448:68173_ssr74	J. mandshurica	ag	10	GGGCACGCATAAACACACG	GCAGGTGACGGAACTAAAGC	60.154	59.203	138
	HWI-ST1234:241:C94GAACXX:6:2111:16147:64249_ssr84	J. mandshurica	ag	9	GCGCCAATGGAAGAACAGC	GTCTCCTTCTCTGTACAAGACCC	60.154	59.806	103
	HWI-ST1234:240:C8N02ACXX:3:1316:6032:45674_ssr96	J. mandshurica	ag	9	AACACGCTACGCCAGATCC	AGAAACAAGACCCTCGCTGG	60.154	59.965	113
	HWI-ST1234:241:C94GAACXX:6:2213:20823:92156_ssr89	J. mandshurica	ag	9	AACACGCTACGCCAGATCC	AGAAACAAGACCCTCGCTGG	60.154	59.965	113
	HWI-ST1234:241:C94GAACXX:5:2113:10548:57118_ssr23	J. mandshurica	ct	11	GTAAATTGCAGTGCCGGCC	AGATTGAAGGAGAGAATGAAGGG	60.154	57.629	116
	HWI-ST1234:241:C94GAACXX:6:1108:2619:3774_ssr112	J. mandshurica	ct	11	CCATGTCCGTGCAAATGCC	CGTGAAATGTTCAGGGAAGGG	60.154	59.187	150
	HWI-ST1234:241:C94GAACXX:6:2114:18133:88833_ssr67	J. mandshurica	ct	19	CGTGATCAACGCCTTTGCC	ACCTAGCTTGAAGTCCAGTACG	60.154	59.508	131
	HWI-ST1234:241:C94GAACXX:6:2314:1386:16058_ssr77	J. mandshurica	ct	17	CGTGATCAACGCCTTTGCC	ACCTAGCTTGAAGTCCAGTACG	60.154	59.508	143
	HWI-ST1234:241:C94GAACXX:6:1207:6454:18322_ssr121	J. mandshurica	ga	12	GGCATGCTTTCGAGGTTGC	TGAGGCAAGAATATCGTAGC	60.154	55.057	144
	HWI-ST1234:241:C94GAACXX:6:1211:8765:90142_ssr76	J. mandshurica	ga	20	GACGGAAGCCAAATGCACG	GAAAGTCCATCCAGCGTGC	60.154	59.203	133
	HWI-ST1234:241:C94GAACXX:6:1212:3725:54667_ssr30	J. mandshurica	ga	9	TTTCGACTAGAGCAGCGGC	AAACCTGGTACGCGGATTCC	60.154	60.392	116
	HWI-ST1234:241:C94GAACXX:5:2116:18711:89600_ssr54	J. mandshurica	gt	10	CAAACATGCGGATGGGTGC	CATCTGTTGATGGTGTACCC	60.154	55.824	104
	HWI-ST1234:241:C94GAACXX:6:1303:13933:49345_ssr62	J. mandshurica	ct	15	TCGGCCTTACGCAATCTGG	AGAGATGAACTTTCTCGACCC	60.153	57.122	176
	HWI-ST1234:241:C94GAACXX:6:1202:14931:5050_ssr26	J. mandshurica	ct	13	ATTTCCGAAGCTCGCTCCC	ACCAAGTCGAAGCACTAACTCC	60.153	60.289	155
	HWI-ST1234:240:C8N02ACXX:3:2205:8206:31074_ssr94	J. mandshurica	ct	15	TGTGAGCCACCAACACAGG	ACATCACGGTTGTGCACTCC	60.153	60.885	176
	HWI-ST1234:240:C8N02ACXX:3:1307:8256:3807_ssr22	J. mandshurica	ga	13	TGTGTGCTGTGTGTGAGGG	CTGTGAAGGCCGTTTCTTTCC	60.153	59.733	140
	HWI-ST1234:241:C94GAACXX:5:1315:9929:60449_ssr22	J. mandshurica	ga	13	TGTGTGCTGTGTGTGAGGG	CTGTGAAGGCCGTTTCTTTCC	60.153	59.733	140
	HWI-ST1234:241:C94GAACXX:6:1104:8578:75374_ssr31	J. mandshurica	ga	8	AGATGGCGGTGATCTTGGC	CTCCATGTCACTCTCTCGGC	60.153	59.898	105
	HWI-ST1234:240:C8N02ACXX:3:2209:10320:87391_ssr80	J. mandshurica	ta	8	TGGGCGTCCAAGCATATGG	ATTGGTTTGCTTGTGGACGC	60.153	59.968	128
	HWI-ST1234:240:C8N02ACXX:3:2213:7916:42163_ssr60	J. mandshurica	ag	8	GGTTGACTTGTGATTTGAGATCGG	TGTAGTGTGTACGTAGGATGC	60.143	57.23	121
	HWI-ST1234:240:C8N02ACXX:3:2109:4078:41188_ssr57	J. mandshurica	ag	12	TGCAAGAAGTATTCTCAAGCATGC	AGAGCCCTTCCCAAACAAGC	60.143	60.541	114
	HWI-ST1234:241:C94GAACXX:5:1104:13941:78316_ssr78	J. mandshurica	ct	9	GAATCTTTCAGTTGGATCACCTGC	AATCCACCTTGATCTCTAAGTGG	60.143	57.635	100
	HWI-ST1234:240:C8N02ACXX:3:2206:8968:29271_ssr74	J. mandshurica	ga	16	GGACATGTAACAGACTGAATGTGC	TGCCATAGTACAAGATCAGCC	60.143	57.524	107
	HWI-ST1234:240:C8N02ACXX:3:2116:2151:51452_ssr66	J. mandshurica	agg	7	AGAATGCGTAGAAGAGTCAGAAGG	CTCTACGCTCTTCATCATCTTATCC	60.142	58.678	100
	HWI-ST1234:241:C94GAACXX:6:1313:6515:12680_ssr88	J. mandshurica	ga	15	TGGTTCTGGTTTCAAATTCACACC	TTCCGAACATCAGCCAGTCC	60.142	60.036	149
	HWI-ST1234:240:C8N02ACXX:3:1311:14854:47813_ssr63	J. mandshurica	tc	8	GCCAACTCTGGAATTCATACAACC	TGCTAAGGACTGCTTCGAGG	60.142	59.467	119
	HWI-ST1234:241:C94GAACXX:5:1206:18480:99663_ssr68	J. mandshurica	tg	17	ACGTTGCCTCTCTTATAAAGGAGG	CCCAAGCATGAATCTGTTACACG	60.142	60.182	120
	HWI-ST1234:240:C8N02ACXX:3:1110:14554:100147_ssr31	J. mandshurica	ag	17	ACCAGATAGACCACATTCATTCCC	TGATGAATCGTGGCATCCCG	60.141	60.533	101
	HWI-ST1234:240:C8N02ACXX:3:2212:14903:79710_ssr41	J. mandshurica	ag	9	CGACAATCGCAACTTGAGTGG	CACTTAATGATTAGTTACGGCG	60.136	55.395	144
	HWI-ST1234:241:C94GAACXX:6:1113:9177:15867_ssr114	J. mandshurica	ag	8	CAAAGAAGTTGAGGCGGATGC	ACATAACAAGCTAACTCCCTCC	60.136	57.511	142
	HWI-ST1234:241:C94GAACXX:6:2113:13494:96555_ssr114	J. mandshurica	ag	11	GCGGCTTTGAGATTGACTTGG	TTCGTTCCAAATCCAACGCC	60.136	59.406	155
	HWI-ST1234:241:C94GAACXX:6:1214:15255:25861_ssr119	J. mandshurica	ag	9	ACGTCAGATCAGAGCAGAACG	TGTGTGCATGTAGTGGTGGG	60.136	60.251	108
	HWI-ST1234:241:C94GAACXX:6:2114:13646:25886_ssr103	J. mandshurica	ag	11	CAATGAGTGACGGAGCTTTGC	AAACCCTAGCCGCTTCAGC	60.136	60.377	161
	HWI-ST1234:240:C8N02ACXX:3:2114:16729:43508_ssr109	J. mandshurica	aga	7	TCACGACACGACACTATCACG	AGGTAGCGTAATCGTCTTTCTCC	60.136	59.934	160
	HWI-ST1234:241:C94GAACXX:5:1316:15254:54531_ssr90	J. mandshurica	ct	9	GCTACATTGTCTTGCAGGTGC	AAGTTTCAGTAATCCTGTGAGG	60.136	55.737	121
	HWI-ST1234:241:C94GAACXX:5:2111:7296:15941_ssr42	J. mandshurica	ct	11	CCTTCATTGTCTTTGACGCCG	GGGAGTTCAATACACGTTAATGG	60.136	57.52	113
	HWI-ST1234:241:C94GAACXX:5:1114:14325:28193_ssr42	J. mandshurica	ct	11	CCTTCATTGTCTTTGACGCCG	GGGAGTTCAATACACGTTAATGG	60.136	57.52	113
	HWI-ST1234:241:C94GAACXX:5:1316:4764:77116_ssr121	J. mandshurica	ct	10	CGTACGGGATGATCGATGAGG	TGCAGAACAGATCATTTGAGGG	60.136	58.65	111
	HWI-ST1234:241:C94GAACXX:5:1216:13861:79563_ssr79	J. mandshurica	ct	14	GGCTTTCGATCAAGTTGCAGG	TGCGGAAGAGTACAGCTAGC	60.136	59.544	122
	HWI-ST1234:241:C94GAACXX:6:1216:5340:46461_ssr38	J. mandshurica	ga	14	CGTGAAAGTTGTGCCAGATCG	TCAATAGTTGATTGCGACACCC	60.136	58.993	106
	HWI-ST1234:241:C94GAACXX:6:2306:16625:76702_ssr110	J. mandshurica	ga	8	GGCCTTTGCTGAAATGAGTCG	AGAGGACCATACCTATTGTCATGC	60.136	59.959	102
	HWI-ST1234:241:C94GAACXX:6:2310:20668:95325_ssr66	J. mandshurica	tc	15	CACACGCGAGTTCTGAAATGG	TCCCAATCAGTACTTAATCCGG	60.136	57.317	123
	HWI-ST1234:241:C94GAACXX:5:2111:19905:48304_ssr86	J. mandshurica	ag	11	CCAAGTGGCAAGATGTCATGC	TCATTGTGGTTTGTGATCCC	60.135	55.921	110
	HWI-ST1234:241:C94GAACXX:6:1307:10570:98007_ssr84	J. mandshurica	ag	8	GGGCTTGATGACAAATGCAGG	AGTTGACGAGTATGCAATCCC	60.135	58.094	114
	HWI-ST1234:241:C94GAACXX:6:1103:20186:30263_ssr110	J. mandshurica	ag	9	GGCGGCAACAAAGGATAAAGG	GTCGCCTATCTCTCTCTTATCCC	60.135	59.307	129
	HWI-ST1234:241:C94GAACXX:5:2304:8188:22433_ssr112	J. mandshurica	ag	8	GGCGGCAACAAAGGATAAAGG	CGTCGCCTATCTCTCTCTTATACC	60.135	59.669	128
	HWI-ST1234:241:C94GAACXX:5:1214:19765:25605_ssr75	J. mandshurica	ag	16	TGGACCAATGACATCTCGACG	ACAGCTTGGTACCTGCTTGG	60.135	60.251	131
	HWI-ST1234:241:C94GAACXX:5:1213:8281:33160_ssr83	J. mandshurica	cac	8	CATGCAATTCCCAAGACCAGC	CAGCAGCCATCTTGGTAGGG	60.135	60.465	136
	HWI-ST1234:241:C94GAACXX:6:2304:20228:36427_ssr48	J. mandshurica	ct	19	CCCTTTCTGCATTTCTTCCGC	ACACAAAGCACTTCAAACCC	60.135	57.04	115
	HWI-ST1234:241:C94GAACXX:5:2206:16281:20440_ssr52	J. mandshurica	ct	12	AGTCGTGGTTATGCTGGTAGC	TCTGAATATAGAAGGTACGCTGG	60.135	57.293	158
	HWI-ST1234:240:C8N02ACXX:3:2110:4153:93566_ssr23	J. mandshurica	ct	10	CATGGCCACCTCAATCAAAGC	AGATGAACGCTGATTTGCCC	60.135	58.902	167
	HWI-ST1234:241:C94GAACXX:5:1110:9027:8444_ssr81	J. mandshurica	ct	9	CGTCCCTCACTCTCATTTCCC	CAAAGGGTGGTAGCATGATGC	60.135	59.593	125
	HWI-ST1234:240:C8N02ACXX:3:1215:19001:13061_ssr84	J. mandshurica	ct	8	GCAGAGGCTTGATCACAAAGC	GAATTCTGCATCCAACCGGC	60.135	59.899	149
	HWI-ST1234:241:C94GAACXX:5:2307:14060:32801_ssr82	J. mandshurica	ga	26	GGCCTTGATTGCCTGTTAAGC	TGTTATGGCTCCTTTCGC	60.135	55.02	165
	HWI-ST1234:241:C94GAACXX:6:2103:14127:4127_ssr79	J. mandshurica	ga	11	AGAGTTTCAGGCTACGATGGC	TCTCTCTCAAGCCACACG	60.135	56.287	125
	HWI-ST1234:240:C8N02ACXX:3:2104:8703:22833_ssr38	J. mandshurica	ga	11	CCAACCAATTAACGGCAGAGC	TCAGAACTGAAATCTCGTACTCC	60.135	57.688	124
	HWI-ST1234:240:C8N02ACXX:3:2214:8651:93568_ssr43	J. mandshurica	ga	13	GGATGGGAAAGAGTGAGGTCG	GATGGTAGTTTCCTTGATTTATGGC	60.135	58.261	100
	HWI-ST1234:240:C8N02ACXX:3:1212:17261:61136_ssr62	J. mandshurica	ga	12	TCATGTATGACACGGACACGG	GATCTTATCGAGAACTGCGCC	60.135	58.945	114
	HWI-ST1234:241:C94GAACXX:6:1316:8080:33134_ssr89	J. mandshurica	ga	10	AGCACCGGTTCTATTGAGAGC	GCTCAGTGAAACTGTGGAGC	60.135	59.129	116
	HWI-ST1234:240:C8N02ACXX:3:1306:18339:38888_ssr35	J. mandshurica	ga	18	AGAGATCGAAACAGAGCCACG	CTGCTCTAGTGCTCTGCTCC	60.135	59.897	155
	HWI-ST1234:241:C94GAACXX:6:2114:1727:98639_ssr33	J. mandshurica	ga	11	AGCATAGTCGTTCGACACTGG	TCGGCCACCAATTTCTCTCC	60.135	60.035	100
	HWI-ST1234:241:C94GAACXX:5:2316:2329:88242_ssr60	J. mandshurica	ga	11	AGCATAGTCGTTCGACACTGG	TCGGCCACCAATTTCTCTCC	60.135	60.035	100
	HWI-ST1234:241:C94GAACXX:6:2212:5339:87923_ssr78	J. mandshurica	ga	11	ACGAAGGAGATTACAGCTGCC	TCAAGGCAACCATCGAGACC	60.135	60.036	140
	HWI-ST1234:241:C94GAACXX:5:2114:5255:39886_ssr83	J. mandshurica	ga	8	TCACGATCAGATGGTGAAGCC	TGTGGTTCATCCTTGGCTGG	60.135	60.251	137
	HWI-ST1234:241:C94GAACXX:5:2207:4232:8699_ssr52	J. mandshurica	gat	10	GCCTGAAGCAAATGGTGATGG	TTCCTCTTCTTCGCAGGTGG	60.135	59.678	147
	HWI-ST1234:241:C94GAACXX:5:1213:7639:31118_ssr100	J. mandshurica	ta	9	GGGTCTGCACATACAGTCTCC	ATGTTGGGCCTCTCTTTCGG	60.135	60.035	113
	HWI-ST1234:240:C8N02ACXX:3:1109:16890:95221_ssr116	J. mandshurica	ta	8	ACACGATTGTCCATTGCATGC	TGCTGATGAGCTCATACGTACG	60.135	60.287	151
	HWI-ST1234:241:C94GAACXX:6:2211:4734:57010_ssr70	J. mandshurica	tc	9	ACGCACATTAGACCCTACTGC	GCCAACAGTAATCTCTGAGGC	60.135	58.716	101
	HWI-ST1234:241:C94GAACXX:5:2310:18141:58628_ssr85	J. mandshurica	tc	9	ACGCACATTAGACCCTACTGC	GCCAACAGTAATCTCTGAGGC	60.135	58.716	101
	HWI-ST1234:241:C94GAACXX:5:1102:17712:21110_ssr94	J. mandshurica	tc	9	ACGCACATTAGACCCTACTGC	GCCAACAGTAATCTCTGAGGC	60.135	58.716	101
	HWI-ST1234:241:C94GAACXX:5:2305:13755:40986_ssr58	J. mandshurica	tc	10	CAATCTCCACCTCTCGAACCC	GGAGTGAAGTGAAGTGACATGG	60.135	58.93	100
	HWI-ST1234:241:C94GAACXX:6:1102:18061:62201_ssr129	J. mandshurica	agg	7	TGATTAAGCAGGAGGAAGCGG	TCTGACAGCGTACTTCCC	60.134	55.951	125
	HWI-ST1234:241:C94GAACXX:6:2114:4019:19387_ssr91	J. mandshurica	ct	8	CCTCCCTTGTCATCCATTCCC	TACGAAGTGGAGGGTTTGGG	60.134	59.312	104
	HWI-ST1234:241:C94GAACXX:6:1215:4197:51495_ssr39	J. mandshurica	ct	12	ATGATCTCTTCAACCCGCAGG	CAATTCCCTTGTTCGCTCCG	60.134	59.552	150
	HWI-ST1234:241:C94GAACXX:6:2206:2769:25101_ssr79	J. mandshurica	ct	8	TCACCAGACAACCTCAAACCC	TTGCAATGGTTGATGGTGGC	60.134	59.679	138
	HWI-ST1234:241:C94GAACXX:5:2303:19396:18395_ssr109	J. mandshurica	ct	8	TCGGCTTGATAATTCCCACCC	TGCATGCAATTTACATACAGAGCC	60.134	60.202	169
	HWI-ST1234:241:C94GAACXX:6:1207:6345:23348_ssr87	J. mandshurica	ga	14	CGGTGATACAAGAAGGGTCCC	TTCGATCCCACTTCTGGAGC	60.134	59.463	155
	HWI-ST1234:241:C94GAACXX:5:2316:8324:63962_ssr73	J. mandshurica	ga	14	GTGCTACCAGTTCCCATCTCC	ATGAACAGCGAAACGAACGG	60.134	59.489	150
	HWI-ST1234:241:C94GAACXX:5:2310:11597:14470_ssr89	J. mandshurica	gt	10	CAGAGTCTCTGCAGGGAATGG	ATGGCAGACGAAACTGAGCC	60.134	60.675	141
	HWI-ST1234:241:C94GAACXX:5:1103:18603:28462_ssr56	J. mandshurica	tc	9	ACGGGAAATTCGTACCATCCC	CTGAATTACGAAATGAGAACTTCCC	60.134	58.224	116
	HWI-M00657:86:000000000-AP42N:1:1104:8794:7755_ssr122	J. mandshurica	tc	8	CATTGAATCCCTCCCTCACCC	TGTGAAGATGAGTGTAGTTGGC	60.134	58.336	113
	HWI-ST1234:240:C8N02ACXX:3:2111:6469:47300_ssr67	J. mandshurica	tc	9	GTACCTCTGCATGGAACTCCC	ACTCGTGTTCATCATCAAGTCC	60.134	58.41	115
	HWI-ST1234:241:C94GAACXX:6:2212:3449:40033_ssr113	J. mandshurica	ct	9	ACAATTGCGTTAACCGTTAGTCG	GGGTGGGTAACAAATAGGAGG	60.121	57.708	110
	HWI-ST1234:240:C8N02ACXX:3:1210:5936:40993_ssr93	J. mandshurica	ct	8	CGTAAGCTCAACTTTGAAGACCG	GATGAGAGAGAGCGACGACG	60.121	60.043	141
	HWI-ST1234:241:C94GAACXX:6:1312:12700:3331_ssr124	J. mandshurica	tc	8	ACGCAACACTACGACTTAAATGC	GCATGACGTCAACTGAAGGG	60.121	59.201	178
	HWI-ST1234:240:C8N02ACXX:3:1309:14500:69038_ssr35	J. mandshurica	tc	11	CCTCTAATACGCCATTCATTGCG	TCCTTCTGAGAAACCGAGGC	60.121	59.391	130
	HWI-ST1234:241:C94GAACXX:6:2307:5459:7904_ssr34	J. mandshurica	ag	11	CGTTGCTGAGAGAAATTGAAGGG	ATATAGTTTGCCCACGAGCC	60.12	57.744	130
	HWI-ST1234:241:C94GAACXX:6:1303:3643:75686_ssr61	J. mandshurica	ag	9	GGTCGAATTCTTTCTCAAAGCCC	TTTCCGGCGGTTATGATCGG	60.12	60.531	114
	HWI-ST1234:241:C94GAACXX:6:1104:9926:14871_ssr90	J. mandshurica	ct	8	TCGTCGTCTTCAGTAAGTAAGGC	TGAACACAGGAAGATGAATCTGC	60.12	58.994	123
	HWI-ST1234:241:C94GAACXX:6:1307:12386:36726_ssr57	J. mandshurica	ct	9	GCTAATCATCGATGCATGAACCC	GCACGTTACCAATTAGTAGCTAGG	60.12	59.256	119
	HWI-ST1234:241:C94GAACXX:5:2113:16654:72637_ssr102	J. mandshurica	ct	8	TGCGGCTTTAGAACATGAAATGG	GCCTCGAAAGTACAAGCAACC	60.12	59.803	113
	HWI-ST1234:241:C94GAACXX:5:1102:4636:44139_ssr101	J. mandshurica	ga	9	GGATAAGTTGCGGAAAGGAAACC	GAAATGGGATGCCCTGTTCC	60.12	58.885	118
	HWI-ST1234:240:C8N02ACXX:3:2209:14250:57060_ssr33	J. mandshurica	ag	13	GCTCTTTGGATGACCATTTCACC	AGGGAAGAACTCGTTCACTCC	60.119	59.381	172
	HWI-ST1234:240:C8N02ACXX:3:2112:15144:90669_ssr76	J. mandshurica	ag	10	AGAGAGAAATGAGAAAGAGCGGG	TGTCCATTCTCTACAGCTCGC	60.119	59.865	104
	HWI-ST1234:241:C94GAACXX:5:2214:13267:9963_ssr84	J. mandshurica	ct	17	ACACAGTCATTGCCAATTATGCC	GTGTGTATTGGGCTTTCGGG	60.119	59.191	176
	HWI-ST1234:241:C94GAACXX:5:1204:3595:54015_ssr112	J. mandshurica	ga	10	TCTCGTGTATATGTGTGTGTGGG	TCAGACTGTCATGTGCCTGG	60.119	59.677	118
	HWI-ST1234:241:C94GAACXX:5:2115:3835:74264_ssr80	J. mandshurica	tc	18	AGATGGCCATAAATGTTGTTGCC	CGATGGTTATAAAGAGTACGGG	60.119	56.165	102
	HWI-ST1234:240:C8N02ACXX:3:1115:6504:65722_ssr83	J. mandshurica	ag	8	CCTCCCTCCTTATCTCAAACACC	GTACGTAAGAAAGACATCTAGAAGG	60.118	56.796	166
	HWI-ST1234:240:C8N02ACXX:3:2107:12348:78452_ssr72	J. mandshurica	ct	14	CCCAAGTTCCCTATCTTCTTCCC	AGTCTGGAGTTACGAGGATACC	60.118	58.446	137
	HWI-ST1234:241:C94GAACXX:6:1210:20697:21226_ssr85	J. mandshurica	ct	8	CGTTGTTGTGAGACGCTTCG	TCTCGAATCTCCACTAGTCACG	60.112	59.063	175
	HWI-ST1234:241:C94GAACXX:6:2315:19834:30467_ssr84	J. mandshurica	ct	16	CACGCTACAACGACTTGTGC	CTCCTCTCGCTCCGTAAAGG	60.111	59.617	101
	HWI-ST1234:240:C8N02ACXX:3:2103:7969:4099_ssr79	J. mandshurica	ct	11	GACTTCAACTTGTGCTCGCG	TCCACGTAAGCTCCAAGAACC	60.111	59.998	180
	HWI-ST1234:241:C94GAACXX:6:2110:19414:79560_ssr73	J. mandshurica	ct	12	CTACCGCAAACACGTTCACG	GCCGTGATCAGCAACATGC	60.111	60.226	115
	HWI-ST1234:241:C94GAACXX:6:1303:21113:94826_ssr39	J. mandshurica	ga	13	CTCATTGACAACACGCGTGG	CCGTCACAAAGAGCATCAGC	60.111	59.555	120
	HWI-ST1234:241:C94GAACXX:5:1210:4038:95530_ssr55	J. mandshurica	ga	11	CGAAAGTCTGAACGTGCAGC	TTGTCTATGGTGGCCACAGG	60.111	59.672	107
	HWI-ST1234:241:C94GAACXX:5:2307:14936:34495_ssr62	J. mandshurica	ga	20	CGAAAGTCTGAACGTGCAGC	TTGTCTATGGTGGCCACAGG	60.111	59.672	125
	HWI-ST1234:240:C8N02ACXX:3:2313:4710:69469_ssr64	J. mandshurica	gcat	6	CCTGCGAAGAGAACAAACGC	TGCAGAATCCAAACTCATCCC	60.111	58.273	122
	HWI-ST1234:241:C94GAACXX:5:1104:13653:90531_ssr64	J. mandshurica	gcat	6	CCTGCGAAGAGAACAAACGC	TGCAGAATCCAAACTCATCCC	60.111	58.273	122
	HWI-ST1234:240:C8N02ACXX:3:2116:12014:50044_ssr88	J. mandshurica	ta	15	GCTTGCACACTTACGACTGC	GGGTATTTGGTTTGGAGAATCGC	60.111	60.181	108
	HWI-ST1234:241:C94GAACXX:6:2315:2967:62730_ssr89	J. mandshurica	tc	15	CAAACTGTGTCGTGCCATCG	ACAACCATTTCAGGTGGAACG	60.111	59.046	153
	HWI-ST1234:240:C8N02ACXX:3:2214:8821:32840_ssr87	J. mandshurica	tc	13	TAGTCACTGTCGTCGTTCGC	CAAAGCACCAAACAAAGCTCG	60.111	59.146	119
	HWI-ST1234:240:C8N02ACXX:3:1213:19600:5072_ssr105	J. mandshurica	tc	8	CCATGTCAACGAACAGTGCG	GAGAGACCGGGAAACAGAGG	60.111	59.467	105
	HWI-ST1234:240:C8N02ACXX:3:1310:1813:26885_ssr117	J. mandshurica	tc	8	CCATGTCAACGAACAGTGCG	GAGAGACCGGGAAACAGAGG	60.111	59.467	105
	HWI-ST1234:241:C94GAACXX:6:1104:4751:6260_ssr88	J. mandshurica	ag	8	CCACCATGAATGCACACACG	TGTTCACTATCTCCAAGACCC	60.11	56.738	127
	HWI-ST1234:241:C94GAACXX:5:1211:13820:21259_ssr99	J. mandshurica	ag	11	GTGCAAGACTGGCATGAACG	AGTAGTGGTACTGCACGGC	60.11	59.41	120
	HWI-ST1234:241:C94GAACXX:5:2314:4528:93706_ssr99	J. mandshurica	ag	11	GTGCAAGACTGGCATGAACG	AGTAGTGGTACTGCACGGC	60.11	59.41	120
	HWI-ST1234:241:C94GAACXX:5:1109:12175:87032_ssr62	J. mandshurica	ag	9	TCGGTTCATCAGTGTCGTCG	GTGAATCTGTGATGATGGAGTTCG	60.11	59.73	106
	HWI-ST1234:240:C8N02ACXX:3:1116:13790:80542_ssr82	J. mandshurica	ag	11	GTAAAGCGGGTTTGTGAGCG	ACTAACCAGTTTCCCACCGC	60.11	60.251	112
	HWI-ST1234:240:C8N02ACXX:3:1311:11785:100431_ssr90	J. mandshurica	cag	7	GCATCTCCGCTGCAATATGC	ATTTGCGGCTGATGTTGAGG	60.11	59.187	146
	HWI-ST1234:241:C94GAACXX:6:1203:7518:66827_ssr89	J. mandshurica	cag	7	CAGACGCAAACCCATTTCCG	GGTTCATTGAGTGCCGTTGG	60.11	59.759	130
	HWI-ST1234:241:C94GAACXX:6:1208:19028:5768_ssr107	J. mandshurica	ct	13	CGGCACACACTTCAAATCCG	GGGAGGACTATGTTCTTCCC	60.11	56.695	112
	HWI-ST1234:241:C94GAACXX:5:1208:7145:5258_ssr146	J. mandshurica	ct	8	CATGACCAACGCTGTTGAGC	AGGACACGAATTGAGTTGAGG	60.11	57.954	128
	HWI-ST1234:241:C94GAACXX:6:2102:11012:100528_ssr97	J. mandshurica	ct	9	TTATTTCAAACCCAGCGCGC	GTGGTCACACTGTCACAGC	60.11	58.689	100
	HWI-ST1234:240:C8N02ACXX:3:1207:5064:53587_ssr35	J. mandshurica	ct	10	CACTTCATTCACAGTGCCGC	CTCTGGTCGATTTGTTGGCG	60.11	59.556	122
	HWI-ST1234:241:C94GAACXX:6:2209:6094:15743_ssr27	J. mandshurica	ct	10	CACTTCATTCACAGTGCCGC	CTCTGGTCGATTTGTTGGCG	60.11	59.556	122
	HWI-ST1234:240:C8N02ACXX:3:2209:17076:96177_ssr48	J. mandshurica	ct	12	CCTTTGCTTCATGTCGTGCC	GGCTTACCAAGATCAGCAACG	60.11	59.602	129
	HWI-ST1234:241:C94GAACXX:6:2212:16402:55074_ssr85	J. mandshurica	ct	8	CGACCACCCAAAGCATTTCG	TGCGACAGAGATGAGTGACG	60.11	59.831	105
	HWI-ST1234:241:C94GAACXX:5:2205:8693:99035_ssr34	J. mandshurica	ct	15	CAGAATTCACAGTTGGCCGC	CAAAGGCCACCAAATCACAGG	60.11	59.999	178
	HWI-ST1234:240:C8N02ACXX:3:2310:20278:50858_ssr113	J. mandshurica	ct	14	ACGCCTCGTTTCTGTACTCG	GTCCCTTCCTCTGCCAATCC	60.11	60.107	165
	HWI-ST1234:241:C94GAACXX:6:2213:11708:77722_ssr66	J. mandshurica	ct	10	GGCTGTTGTCCTTCATTGCG	AAATTGAAGCCGCATGACGC	60.11	60.457	127
	HWI-ST1234:241:C94GAACXX:5:1202:1825:59369_ssr90	J. mandshurica	ga	9	CTTAGCAAGCAAACAGGGCG	TTTGGTTCTTCTCAAGTGGG	60.11	55.476	125
	HWI-ST1234:240:C8N02ACXX:3:2112:20811:75980_ssr72	J. mandshurica	ga	19	CAAGCAGTAACTTGCGCAGG	TTGTCAGAGTAAGATCGATGC	60.11	55.539	121
	HWI-ST1234:241:C94GAACXX:5:2115:4841:83194_ssr84	J. mandshurica	ga	21	CAAGCAGTAACTTGCGCAGG	TTGTCAGAGTAAGATCGATGC	60.11	55.539	125
	HWI-ST1234:241:C94GAACXX:6:2202:7661:99079_ssr84	J. mandshurica	ga	21	CAAGCAGTAACTTGCGCAGG	TTGTCAGAGTAAGATCGATGC	60.11	55.539	125
	HWI-ST1234:241:C94GAACXX:5:2109:16696:39774_ssr96	J. mandshurica	ga	11	CTTCGCGTGTCCACATTTGG	ATAGAGAGAGGCGATCGAGG	60.11	57.892	131
	HWI-ST1234:241:C94GAACXX:6:2116:1330:2957_ssr77	J. mandshurica	ga	16	TCGCCGAAGATTTGCTTTGC	AGGCTCCAAATTAATCTCGACC	60.11	58.19	126
	HWI-ST1234:241:C94GAACXX:5:1312:14361:34372_ssr110	J. mandshurica	ga	15	GAGCAATCGCAACAACAGGG	CAGACTCATCTATTCGATCTTCTCG	60.11	58.694	138
	HWI-ST1234:241:C94GAACXX:6:2110:14823:44396_ssr110	J. mandshurica	ga	14	GAGCAATCGCAACAACAGGG	CAGACTCATCTATTCGATCTTCTCG	60.11	58.694	136
	HWI-ST1234:241:C94GAACXX:5:2214:4237:2364_ssr48	J. mandshurica	ga	10	TCTCGTACTTGTGCTGCTCG	CGCATCTTTCTCCTTCAGCC	60.11	58.987	157
	HWI-ST1234:241:C94GAACXX:5:2202:3584:77436_ssr114	J. mandshurica	ga	14	CGAGGGAAGCATGTTGTTGC	TCCTCTGTATGCATACCCTTCG	60.11	59.372	161
	HWI-ST1234:241:C94GAACXX:6:2306:11110:74327_ssr43	J. mandshurica	ga	13	CTTCACGGCACTTCAATGGC	TACCTCTCGTCTCCCTCTCG	60.11	59.535	121
	HWI-ST1234:241:C94GAACXX:5:1308:4718:46773_ssr39	J. mandshurica	ga	13	CTTCACGGCACTTCAATGGC	TACCTCTCGTCTCCCTCTCG	60.11	59.535	121
	HWI-ST1234:241:C94GAACXX:5:1201:5423:84135_ssr134	J. mandshurica	ga	11	CAATTGCTCGGAACACCACG	CCTCCTTCACTCCGGTTAGC	60.11	59.824	101
	HWI-ST1234:241:C94GAACXX:6:1106:2852:24345_ssr129	J. mandshurica	ga	8	GCTGAACAACTGATGGTGCG	GCTCTTTGGATAGATTGACAACGG	60.11	59.965	121
	HWI-ST1234:240:C8N02ACXX:3:2214:10413:90734_ssr115	J. mandshurica	ga	14	CGGTGCAGAACAAATCCAGC	GACGGCTTTCTTCCTCTCCG	60.11	60.459	140
	HWI-ST1234:240:C8N02ACXX:3:1214:15471:80543_ssr55	J. mandshurica	ggt	10	CGCAGAGGTGTTCAAATGCC	TGACCCTCCCTCTCTTCTGG	60.11	59.958	121
	HWI-ST1234:241:C94GAACXX:6:1207:13925:13255_ssr67	J. mandshurica	gt	14	GCTTTGTACGTTGCTCCTGC	TGTGATGATTAGATCCATGTCC	60.11	55.397	114
	HWI-ST1234:241:C94GAACXX:5:1202:9467:7922_ssr102	J. mandshurica	tc	8	GCAAGCACATGACTCTGTGC	ACCTATAGTGTGTGTGTATGTGC	60.11	58.245	148
	HWI-ST1234:240:C8N02ACXX:3:2110:8534:98031_ssr108	J. mandshurica	tc	8	GCAAGCACATGACTCTGTGC	ACCTATAGTGTGTGTGTATGTGC	60.11	58.245	148
	HWI-ST1234:241:C94GAACXX:6:2305:19984:69922_ssr36	J. mandshurica	tc	8	GCGTCTGCAATCAGTTGTGG	CTGGGCTGCTGTAAACTACG	60.11	58.64	127
	HWI-ST1234:241:C94GAACXX:5:2212:3971:78191_ssr90	J. mandshurica	tc	18	CGTTGCCGAGTGTTTCATGG	AGTCACGGTGAGCTTAAGGG	60.11	59.391	141
	HWI-ST1234:240:C8N02ACXX:3:2113:11056:62923_ssr56	J. mandshurica	tc	10	CGTCGTTGCAGTTCCATTGG	TACCGTTGTGAGTTCGGAGG	60.11	59.4	112
	HWI-ST1234:241:C94GAACXX:6:2305:14951:90557_ssr62	J. mandshurica	ag	15	TCTCGCTCCTAGCAACTTGC	GGTCTTAGGATGTTATTATCTCTGC	60.109	56.869	115
	HWI-ST1234:241:C94GAACXX:6:1209:10366:69276_ssr71	J. mandshurica	ag	15	TTCATCGTCGTCCAGTTCGG	AGACTCCTCCAATAAGCAGC	60.109	57.002	114
	HWI-ST1234:241:C94GAACXX:6:2203:16875:15839_ssr114	J. mandshurica	ag	12	AGCGATGTAAGTGTCGTGGG	ACACTCCTCAGATCTACCTCG	60.109	58.074	168
	HWI-ST1234:241:C94GAACXX:5:2301:11272:46795_ssr136	J. mandshurica	ag	9	GCCCAGTACCAATTTGCAGC	ACTATACACCCTCTTCTGCTGG	60.109	58.965	174
	HWI-ST1234:241:C94GAACXX:5:1211:5791:49021_ssr45	J. mandshurica	ag	12	GGATGATCATAGGCGTCCCG	ACTCTCTCTTAGGCTAACGGC	60.109	58.974	136
	HWI-ST1234:241:C94GAACXX:5:2314:11233:88350_ssr110	J. mandshurica	ag	9	ACATGGAGTGAGTGTAGCGC	CGACAAAGACCCATCCATAACC	60.109	59.057	123
	HWI-ST1234:241:C94GAACXX:5:1216:2521:11730_ssr81	J. mandshurica	ag	10	GAGCGAAGGTGTTCTCTCCC	GACAGTTTCCCATTGTCCGC	60.109	59.478	126
	HWI-ST1234:241:C94GAACXX:6:1105:5792:49335_ssr99	J. mandshurica	ag	9	GAGGAGAAGGAACTGACGGC	TCGGTTCTTGGAGGAACACC	60.109	59.605	148
	HWI-ST1234:240:C8N02ACXX:3:2112:7137:75661_ssr85	J. mandshurica	ag	16	CCTGGTTTCATGCATGCACC	TCCTCAAGAAGCAGGTCAGC	60.109	59.677	111
	HWI-ST1234:241:C94GAACXX:6:1307:19887:20835_ssr81	J. mandshurica	ag	22	CCTGGTTTCATGCATGCACC	TCCTCAAGAAGCAGGTCAGC	60.109	59.677	123
	HWI-ST1234:241:C94GAACXX:5:1302:15131:19232_ssr85	J. mandshurica	ag	16	CCTGGTTTCATGCATGCACC	TCCTCAAGAAGCAGGTCAGC	60.109	59.677	111
	HWI-ST1234:240:C8N02ACXX:3:1208:15788:50200_ssr52	J. mandshurica	ag	14	TCTACGGCTCTGCTTCTTGC	CCGTTGGGAAATGTTACGGC	60.109	59.831	133
	HWI-ST1234:241:C94GAACXX:6:2302:13649:94616_ssr53	J. mandshurica	ag	12	CTCTGCAGTTGGGTCTACGG	GCTCGTTTCCAAGTTACGCC	60.109	59.835	117
	HWI-ST1234:241:C94GAACXX:5:1215:14867:49758_ssr62	J. mandshurica	ag	17	ATGAGCGATGGATAGCGAGC	CGTCCTCCTCATGGTAAGCC	60.109	59.895	146
	HWI-ST1234:240:C8N02ACXX:3:2309:10443:54320_ssr80	J. mandshurica	ag	15	GACGATGGTGAGTGGTGAGG	CCCTTGTTTCTATTCTTCCTTGCG	60.109	60.143	123
	HWI-ST1234:240:C8N02ACXX:3:2102:14734:13008_ssr100	J. mandshurica	ag	12	TGAGACGCTTCAGCTTAGGC	TCCATTGCAAACCCTAGCCC	60.109	60.324	157
	HWI-ST1234:241:C94GAACXX:5:1114:12994:43161_ssr37	J. mandshurica	ag	27	GAGTCAGAGTTGTCGGAGCC	GAGGATGCCACCGTATGACG	60.109	60.598	122
	HWI-ST1234:241:C94GAACXX:5:2204:2895:20143_ssr48	J. mandshurica	ct	20	TCAGTCGATCGAAACGGTGG	AGAGATAGTCAAACACCAAGC	60.109	55.614	134
	HWI-ST1234:241:C94GAACXX:6:2204:9525:41941_ssr83	J. mandshurica	ct	13	TCCGTGTCACCGATAAAGGC	TCTTCTAGGGCGACAAAGC	60.109	57.165	121
	HWI-ST1234:241:C94GAACXX:6:2302:19967:16012_ssr61	J. mandshurica	ct	10	CACAGGTTGCATCATTGGCC	TTGTTACGGGAGAAGTGACC	60.109	57.174	112
	HWI-ST1234:241:C94GAACXX:5:1202:14057:16871_ssr77	J. mandshurica	ct	10	CACAGGTTGCATCATTGGCC	TTGTTACGGGAGAAGTGACC	60.109	57.174	112
	HWI-ST1234:241:C94GAACXX:5:2102:18872:2436_ssr128	J. mandshurica	ct	9	GAACTCACCCTGTCGTAGCC	AGCGATTCCATAACCAAGGG	60.109	57.652	136
	HWI-ST1234:240:C8N02ACXX:3:1116:8811:4454_ssr98	J. mandshurica	ct	10	GCTTGCATTTGTGCCTCTCC	AGTTCCCAATCTCCCAATGC	60.109	57.85	143
	HWI-ST1234:241:C94GAACXX:6:1203:20620:14270_ssr94	J. mandshurica	ct	9	GAGTACTGGACACGAGCACC	GGCTAACAGAGTCTGAAGCC	60.109	57.983	162
	HWI-ST1234:241:C94GAACXX:6:1102:2473:45494_ssr108	J. mandshurica	ct	10	CACGCTTTCTTTGCCCATCC	TCTGTTGACTCTCTTTCGATTACC	60.109	58.289	107
	HWI-ST1234:240:C8N02ACXX:3:2101:6641:41472_ssr93	J. mandshurica	ct	8	CAGAACCTACCACAGAGGCG	AGAGGACTGACTTAATCAAACACC	60.109	58.448	110
	HWI-ST1234:240:C8N02ACXX:3:1108:7764:27037_ssr114	J. mandshurica	ct	9	GTGTGTAGGCTTGCAATGCC	TCAATATTTCTGGCTTCTGGTCG	60.109	58.808	161
	HWI-ST1234:241:C94GAACXX:5:2314:8080:39435_ssr56	J. mandshurica	ct	17	CGACTACGGTGTTCCTTCCC	TTGAACTGGAAATTCCACGACC	60.109	59.118	100
	HWI-ST1234:241:C94GAACXX:6:2213:16277:42279_ssr88	J. mandshurica	ct	21	GGTAGACAGAGTGTGCGTCC	TGCCATCGTCATTTGTCACG	60.109	59.204	141
	HWI-ST1234:241:C94GAACXX:5:1303:2986:3816_ssr87	J. mandshurica	ct	10	TAGTCTCAGCGAGCAACAGC	CCAATGACCCACTTCTCATGC	60.109	59.253	105
	HWI-ST1234:241:C94GAACXX:5:1314:10670:45743_ssr114	J. mandshurica	ct	12	ATCGCTGCATCTCTATCGCC	ACGCACAGAATCAAAGTTACAGG	60.109	59.502	109
	HWI-ST1234:241:C94GAACXX:6:2307:5715:71453_ssr74	J. mandshurica	ct	8	TCGATTACAAACCCGTCCCG	CTGATCAGGCTGGAGAACCC	60.109	59.82	118
	HWI-ST1234:241:C94GAACXX:6:1212:4601:74155_ssr76	J. mandshurica	ct	13	TCCGTGTCACCGATAAAGGC	TGCAGTTGCTCTTCTAGGGC	60.109	60.036	130
	HWI-ST1234:241:C94GAACXX:6:1109:6639:74114_ssr59	J. mandshurica	ct	19	CGACTACGGTGTTCCTTCCC	AATTCGAGATCGGCAGTGGG	60.109	60.179	121
	HWI-ST1234:241:C94GAACXX:5:2306:7157:99820_ssr62	J. mandshurica	ct	11	TGTCAAGCTTCGATCCGACC	ACCATGTGTTTGTGTTCGTGC	60.109	60.202	103
	HWI-ST1234:241:C94GAACXX:5:1113:18107:73620_ssr96	J. mandshurica	ct	8	AACTTTAATGGCAAGCGGCG	TTCGCTGTGAAACCTGGAGG	60.109	60.25	137
	HWI-ST1234:240:C8N02ACXX:3:2112:7666:50447_ssr42	J. mandshurica	ct	10	GTCACCACCAGTACTCTCGC	CATTACCGACCGTCCGATCG	60.109	60.659	120
	HWI-ST1234:241:C94GAACXX:6:2202:9211:96924_ssr47	J. mandshurica	ct	13	GTGTGTAGTCCCGAAGAGCC	GCAGCGATTTCTCCAAGAATAAAGG	60.109	60.732	139
	HWI-ST1234:241:C94GAACXX:6:2310:11277:95301_ssr38	J. mandshurica	ga	14	TGGTATCTCGTCCACGTTGC	ATGTGAAAGACGTCGTTTGG	60.109	56.68	159
	HWI-ST1234:240:C8N02ACXX:3:1314:17357:30516_ssr100	J. mandshurica	ga	12	CTGAGAGAGGGTTGAGTGCG	CCCTCCCTCTATTTCTGTCG	60.109	56.811	155
	HWI-ST1234:241:C94GAACXX:6:2314:12465:38774_ssr49	J. mandshurica	ga	9	GACGAAACTGACGAGGAGGG	ACAAGATGTGAGGATTGGACC	60.109	57.643	135
	HWI-ST1234:240:C8N02ACXX:3:1213:4173:8998_ssr97	J. mandshurica	ga	14	CTACTCGCAGTGGTTGGAGG	AAACAGTACACGTGTAGGGC	60.109	57.841	146
	HWI-ST1234:241:C94GAACXX:5:1103:14412:61260_ssr79	J. mandshurica	ga	9	TCTACGATGGAAACGGTGGC	AGGTTTGATAGTGTTTATCCTTCCC	60.109	58.576	130
	HWI-ST1234:241:C94GAACXX:5:2109:5156:98825_ssr100	J. mandshurica	ga	14	TGACCCAGATAACGCGTTCC	TACTAAGCAACTCGTGACAAAGG	60.109	58.696	100
	HWI-ST1234:241:C94GAACXX:6:1304:2679:20067_ssr46	J. mandshurica	ga	16	TGACCCAGATAACGCGTTCC	ACTAAGCAACTCGTGACAAAGG	60.109	58.869	104
	HWI-ST1234:241:C94GAACXX:5:2211:10418:84780_ssr89	J. mandshurica	ga	17	TCTCGGTCAGCGTCAAATCC	CCTCTTCTTCCTGATTTACTCTGC	60.109	58.885	101
	HWI-ST1234:240:C8N02ACXX:3:1209:5976:15886_ssr55	J. mandshurica	ga	8	AGTGGTCGCGTACATGAAGG	CACGTTCTCGGATTTCTGGC	60.109	59.278	109
	HWI-ST1234:241:C94GAACXX:5:2213:19261:38759_ssr95	J. mandshurica	ga	10	TGCACAGCGATGACACTAGG	CATGGCTCAACCGCTAATCG	60.109	59.417	103
	HWI-ST1234:241:C94GAACXX:6:2201:16973:80863_ssr66	J. mandshurica	ga	14	ACGAAGACTTAAGGCGACGG	TCGCCCTTATCTCAAACTCCC	60.109	59.515	111
	HWI-ST1234:241:C94GAACXX:6:1106:9351:4639_ssr60	J. mandshurica	ga	15	GGATGTGTGCATGTGCTTGG	CCATTTCCATCATAATGCCAGGG	60.109	59.74	110
	HWI-ST1234:240:C8N02ACXX:3:2201:15988:80727_ssr104	J. mandshurica	ga	8	CTCTGGCAGTTCTCAGTCGG	CCCAACCTTCTTTCATTTCCCG	60.109	59.769	121
	HWI-ST1234:241:C94GAACXX:6:1109:7212:2487_ssr47	J. mandshurica	ga	9	GTCGACCGGAGAAGACAAGG	TTTCTCTCGTCACCTGCACC	60.109	59.966	121
	HWI-ST1234:241:C94GAACXX:6:1112:17429:6006_ssr66	J. mandshurica	ga	16	GGTTCTCAGACCGAGCTTCC	TCTTCCTCGCATTGTCTTCCC	60.109	60.066	109
	HWI-ST1234:241:C94GAACXX:5:1315:14604:32129_ssr76	J. mandshurica	ga	10	GAACGGAGAAGACCAGCTCC	TCTATGGCCAGTTCTGCAGC	60.109	60.108	141
	HWI-ST1234:241:C94GAACXX:6:2214:13602:36790_ssr86	J. mandshurica	ga	8	GTAAGAACCCGGGACAGACG	TCTTCGACCGTCCAGAATGC	60.109	60.109	128
	HWI-ST1234:241:C94GAACXX:6:2301:16307:63938_ssr69	J. mandshurica	ga	8	AGTGGTCGCGTACATGAAGG	GCCCGAGAGAACTTCATCCC	60.109	60.179	131
	HWI-ST1234:241:C94GAACXX:6:1314:19146:6071_ssr107	J. mandshurica	ga	8	TTCCGTCCGAATGTCGAAGG	GCCTTACAGGTACAGGCTCG	60.109	60.179	155
	HWI-ST1234:241:C94GAACXX:5:2308:6064:27683_ssr59	J. mandshurica	ga	21	ACAGCGATGAAGACGGAAGG	GTTAAGATCCACCCGCTCCC	60.109	60.179	149
	HWI-ST1234:241:C94GAACXX:5:1204:14101:100353_ssr87	J. mandshurica	ga	9	GCGACTGAGAAGTGAGTCCC	ACTCTCCCTCTGGACACAGG	60.109	60.252	150
	HWI-ST1234:240:C8N02ACXX:3:2114:15109:53661_ssr67	J. mandshurica	ga	9	TGATGACTTTCCTCGACGGC	TGCCTCATTCCACGGTAAGC	60.109	60.392	129
	HWI-ST1234:240:C8N02ACXX:3:2315:14077:3156_ssr128	J. mandshurica	ga	9	CAGTGAGGCCTTGAGTCTCG	GGCTCTTCCTCTTCTCCTTGC	60.109	60.407	103
	HWI-ST1234:240:C8N02ACXX:3:1106:13556:18968_ssr80	J. mandshurica	ga	13	TGACTCCGATCGAAGTTGCC	CACAAATGCGCCGACTAAGC	60.109	60.521	109
	HWI-ST1234:241:C94GAACXX:6:2202:11180:42345_ssr74	J. mandshurica	ga	9	GCCTGGTTGCTACATTTGGC	GGCCCACTAAATCCAAGGTCC	60.109	60.685	169
	HWI-ST1234:241:C94GAACXX:6:1114:19934:44034_ssr59	J. mandshurica	ga	15	ATTTCTCTCACCTGGTCGCG	CCAATCTGAGTCGGTGCTGG	60.109	60.742	133
	HWI-ST1234:241:C94GAACXX:6:2201:16208:86101_ssr43	J. mandshurica	ga	14	ATTTCTCTCACCTGGTCGCG	CCAATCTGAGTCGGTGCTGG	60.109	60.742	131
	HWI-ST1234:241:C94GAACXX:5:1113:12153:86897_ssr147	J. mandshurica	ga	8	GTGGTCTTAGGTGGTCGACG	CTTGGTGAGTATCCCGTGCG	60.109	60.806	131
	HWI-ST1234:240:C8N02ACXX:3:2110:3876:96061_ssr101	J. mandshurica	ga	8	TCCGAGACATTCACTCACGC	CACTCACACGCACTTCTCCC	60.109	60.946	124
	HWI-ST1234:240:C8N02ACXX:3:1104:7641:32971_ssr123	J. mandshurica	ga	8	ATCTCAAAGTCGCGGTCTGG	CCACCAAACCGTCTCCTTCG	60.109	60.949	106
	HWI-ST1234:241:C94GAACXX:6:2101:18589:51276_ssr116	J. mandshurica	gag	7	TTTACCGGTCCACTCATCGC	CCCTCTCTTAAGAAGCCGTCG	60.109	60.202	147
	HWI-ST1234:240:C8N02ACXX:3:2115:7400:33619_ssr54	J. mandshurica	gca	7	GAAGACCGGAGACTGAAGCC	CCTTACAGAAGTAACGCGGC	60.109	59.003	157
	HWI-ST1234:241:C94GAACXX:6:2114:3207:77694_ssr71	J. mandshurica	tc	8	ATGCTCTTCGTTCTGGTCGG	CTTGTTTATTACGCACTCTTGC	60.109	56.359	101
	HWI-ST1234:241:C94GAACXX:6:2208:17608:62866_ssr82	J. mandshurica	tc	15	ACAAGTCGAAGCTCATCGGG	TCTCTTTCTCCGTGTACTTCC	60.109	56.787	102
	HWI-ST1234:241:C94GAACXX:5:1312:17288:89853_ssr95	J. mandshurica	tc	8	GTCCCTATCGCCGTTATCCG	GCATTCTGTCAGACCCAAGC	60.109	59.193	109
	HWI-ST1234:240:C8N02ACXX:3:1110:3545:77668_ssr88	J. mandshurica	tc	19	TTCTCGCAATTGCATGTGGC	TGAGACTAGAGTGAAAGAGCTCG	60.109	59.313	125
	HWI-ST1234:240:C8N02ACXX:3:1312:5489:50473_ssr69	J. mandshurica	tg	10	AACAATGCAATGCCTCAGCG	TAACCGTGGTCACAGACAGC	60.109	59.967	119
	HWI-ST1234:240:C8N02ACXX:3:1106:17454:59692_ssr97	J. mandshurica	tg	9	ATCACTCTCCGTTTCGCTGG	AGTAGAGCCACATTGACGCG	60.109	60.459	123
	HWI-ST1234:241:C94GAACXX:6:2104:4186:85385_ssr94	J. mandshurica	tgc	8	CTCGAAACCAAAGGCATGGC	TATCACGATCAGGATGGCGG	60.109	59.397	112
	HWI-ST1234:241:C94GAACXX:5:2315:12031:64208_ssr103	J. mandshurica	ag	9	ACCATGCATGAGAGGTTCGG	TCTTCTCTCATTAGCCATCTGG	60.108	57.048	119
	HWI-ST1234:241:C94GAACXX:6:2206:21278:48442_ssr69	J. mandshurica	ag	11	AGGGTTTCTGCATCTACCGC	TCTCGTATTGATAACCCTTCCC	60.108	57.05	120
	HWI-ST1234:241:C94GAACXX:6:1313:17424:33895_ssr122	J. mandshurica	ag	8	TAGACCACAGCATCAGCAGC	ACAAGAAGTCAGAGCATCCC	60.108	57.222	103
	HWI-ST1234:240:C8N02ACXX:3:1213:12169:88232_ssr83	J. mandshurica	ag	12	TATTCAAGGGCTCTGCACCG	AGTACAAACTAAGACCATGACCC	60.108	57.838	175
	HWI-M00657:86:000000000-AP42N:1:2114:5891:13425_ssr146	J. mandshurica	ag	9	AGGGTTTCTGCATCTACCGC	CCGTCAACCTTTGCTCTAGG	60.108	58.273	128
	HWI-ST1234:241:C94GAACXX:6:2113:14914:99377_ssr69	J. mandshurica	ag	11	AGGGTTTCTGCATCTACCGC	CCGTCAACCTTTGCTCTAGG	60.108	58.273	132
	HWI-ST1234:241:C94GAACXX:5:2309:18051:18142_ssr80	J. mandshurica	ag	9	AGGGTTTCTGCATCTACCGC	CCGTCAACCTTTGCTCTAGG	60.108	58.273	128
	HWI-ST1234:240:C8N02ACXX:3:2211:6151:93875_ssr47	J. mandshurica	ag	17	AATTGGAGAGAACCGAGGCG	AATACCCAGTCGTAGAGCCC	60.108	58.589	122
	HWI-ST1234:241:C94GAACXX:5:2311:2530:36425_ssr115	J. mandshurica	ag	9	CTAAAGCCCTACACGGTGGG	GTCGCTTTGGTGTGATCTCC	60.108	58.92	158
	HWI-ST1234:241:C94GAACXX:6:2311:10461:46608_ssr87	J. mandshurica	ag	9	TAGCAGTGGTGATCTTGGCG	TCCCACAATGAAGTCTCTCCC	60.108	59.091	122
	HWI-ST1234:240:C8N02ACXX:3:1208:10853:95510_ssr61	J. mandshurica	ag	12	CAAGAGGAGGAGACTTGGCG	TACTGCAAACACGTTCACGC	60.108	59.698	125
	HWI-ST1234:241:C94GAACXX:5:2116:18686:29370_ssr71	J. mandshurica	ag	12	CAAGAGGAGGAGACTTGGCG	TACTGCAAACACGTTCACGC	60.108	59.698	125
	HWI-ST1234:241:C94GAACXX:6:1213:2773:21737_ssr104	J. mandshurica	ag	13	CAAGAGGAGGAGACTTGGCG	TACTGCAAACACGTTCACGC	60.108	59.698	127
	HWI-ST1234:241:C94GAACXX:6:2116:19499:75818_ssr81	J. mandshurica	ag	10	CAGAGGCTAGGTGGTTGAGC	CACCGCTCTCTCTCAATCCC	60.108	59.896	127
	HWI-ST1234:241:C94GAACXX:5:1215:8613:89476_ssr93	J. mandshurica	ag	17	CTGAGTGCGAGGGTTTAGGG	TTTCATGTTTCGCCGATCGC	60.108	59.904	108
	HWI-ST1234:241:C94GAACXX:6:1106:20094:78150_ssr83	J. mandshurica	ag	10	GGAAGAAGAGGGCGTGTACC	CACCTCTTGCTTGCAACTTCC	60.108	60.001	133
	HWI-ST1234:241:C94GAACXX:5:1110:14227:53987_ssr80	J. mandshurica	ag	22	AATTGGAGAGAACCGAGGCG	CCCTTGTTTCTATTCTTCCTTGCG	60.108	60.143	108
	HWI-ST1234:241:C94GAACXX:5:1314:9845:45472_ssr63	J. mandshurica	ag	10	ATGGACAGAAGACGCTCTGC	TCTCCCTTTCTCTGCAACGC	60.108	60.321	165
	HWI-ST1234:241:C94GAACXX:6:2215:2916:27988_ssr110	J. mandshurica	ag	13	TTGGACGAGAGGAATTCCGC	AGAAGACGTGTCGTTCGACG	60.108	60.384	162
	HWI-ST1234:241:C94GAACXX:5:2112:16324:63093_ssr85	J. mandshurica	ag	14	GACCGAGAACTTACCTGCCC	CTGTCTGGCAGCAGTAGTGG	60.108	60.391	164
	HWI-ST1234:241:C94GAACXX:6:1307:12820:15969_ssr100	J. mandshurica	aga	8	CACCACGATCCTCCCTTTCC	AAACATCTAACCCAGCAGCG	60.108	58.547	128
	HWI-ST1234:241:C94GAACXX:5:2215:3251:74942_ssr100	J. mandshurica	aga	8	CACCACGATCCTCCCTTTCC	AAACATCTAACCGAGCAGCG	60.108	58.64	128
	HWI-ST1234:241:C94GAACXX:5:2209:17391:82006_ssr28	J. mandshurica	caga	7	GTACCACTTACACCTCGCCC	ATCGGACTGGTTTCAGGTCG	60.108	59.753	147
	HWI-ST1234:241:C94GAACXX:5:1202:15058:6084_ssr97	J. mandshurica	cga	7	GGATCCTCAAGTCCAACCGG	AGGACCAATCATCCTCCACC	60.108	58.783	129
	HWI-ST1234:240:C8N02ACXX:3:2112:16396:98952_ssr98	J. mandshurica	ct	8	GTTTACGTCTCCCAGCTCCC	TTACCAAACCTACAGCACG	60.108	55.159	147
	HWI-ST1234:240:C8N02ACXX:3:2313:6485:8383_ssr32	J. mandshurica	ct	10	ATCGGTGGCCTAACTTTCCG	GCATGTGCTTATCAGATTACG	60.108	55.215	138
	HWI-ST1234:241:C94GAACXX:6:2302:20226:46334_ssr32	J. mandshurica	ct	8	TCTCTCGGTAGACCCAGTCG	TTAGGTGTATCATTGCGCG	60.108	55.82	156
	HWI-ST1234:240:C8N02ACXX:3:2213:19560:44266_ssr30	J. mandshurica	ct	18	CTTCCGTTGAGCCTCTCTGG	AGCAAGGAGTGTACTCAAACC	60.108	57.873	115
	HWI-ST1234:240:C8N02ACXX:3:1208:17262:15877_ssr90	J. mandshurica	ct	20	AGCTCAACATTCTCCGAGCC	ACACGCAGTCTACTTTGAATAGG	60.108	58.505	128
	HWI-ST1234:241:C94GAACXX:6:2102:2319:85730_ssr77	J. mandshurica	ct	17	GGGTAGGTCTTTGACGCTCC	CATTCTCGTAAAGGACAGGGC	60.108	58.719	129
	HWI-ST1234:240:C8N02ACXX:3:1214:9751:81778_ssr107	J. mandshurica	ct	11	TTGGAGTAAGATGGGCAGCG	TCACAACTGATGCATACGAGC	60.108	58.729	102
	HWI-ST1234:240:C8N02ACXX:3:2115:18642:80171_ssr107	J. mandshurica	ct	13	CTGGCCCTCTAAGTTTCCCG	AGTCTGTATTAATAGCGTCGAAGC	60.108	58.786	130
	HWI-ST1234:240:C8N02ACXX:3:1315:7409:53304_ssr97	J. mandshurica	ct	11	ACGTACCTATGGGCTGTTGC	AGAGAGAAAGAAACACAACATCCC	60.108	58.933	129
	HWI-ST1234:241:C94GAACXX:6:2114:7190:88452_ssr72	J. mandshurica	ct	9	CACCCTCTCCTAGTGCAAGC	TGGTGTCACTGATTTCCAAACC	60.108	59.044	127
	HWI-ST1234:240:C8N02ACXX:3:2315:20532:54184_ssr71	J. mandshurica	ct	9	AAGCCGTCATCTGCTCTTCC	GAGGGAGAGATAGTCTGTGACG	60.108	59.124	102
	HWI-ST1234:241:C94GAACXX:5:2211:8525:79010_ssr137	J. mandshurica	ct	9	AAGCCGTCATCTGCTCTTCC	GAGGGAGAGATAGTCTGTGACG	60.108	59.124	102
	HWI-ST1234:241:C94GAACXX:5:2104:11828:49529_ssr114	J. mandshurica	ct	10	GCCTTGGAGGAAATTGCAGC	AGACCATGCATAACCAATTACTCG	60.108	59.184	110
	HWI-ST1234:241:C94GAACXX:5:1114:17141:81337_ssr72	J. mandshurica	ct	10	GCCTTGGAGGAAATTGCAGC	AGACCATGCATAACCAATTACTCG	60.108	59.184	110
	HWI-ST1234:241:C94GAACXX:5:2206:17460:79563_ssr101	J. mandshurica	ct	11	GCCTTGGAGGAAATTGCAGC	AGACCATGCATAACCAATTACTCG	60.108	59.184	112
	HWI-ST1234:241:C94GAACXX:6:2208:15282:48735_ssr91	J. mandshurica	ct	9	AGTTGAAGCTCGATGGCTCC	CCACTGAGGCCTACAGATCC	60.108	59.244	157
	HWI-ST1234:241:C94GAACXX:6:1111:15136:65297_ssr79	J. mandshurica	ct	9	TGGGCTTAGCAGAGACATGC	AGGTCTTGGTTTGGCCTAGG	60.108	59.301	152
	HWI-ST1234:241:C94GAACXX:6:2115:8541:52344_ssr89	J. mandshurica	ct	10	CGAGTTCATGGTCTCCCACC	TCCTTCAGACATACAATGAAAGCG	60.108	59.369	118
	HWI-ST1234:241:C94GAACXX:6:1302:5367:49067_ssr86	J. mandshurica	ct	16	AGCAGCCCGATACAACTTCC	AGAGAAGCGGTTTCCTGAGG	60.108	59.389	133
	HWI-ST1234:241:C94GAACXX:5:1211:2609:28591_ssr90	J. mandshurica	ct	8	TGTGCCACTTCCATCTAGCG	AACAAGAGGTAGTGAGGGCG	60.108	59.391	133
	HWI-ST1234:241:C94GAACXX:5:2304:3456:83946_ssr73	J. mandshurica	ct	8	ATGGCCACTGATCAGAACCG	TGAAACATGGCGTATGCATGG	60.108	59.595	107
	HWI-ST1234:240:C8N02ACXX:3:2308:2607:97028_ssr104	J. mandshurica	ct	8	ATGGCCACTGATCAGAACCG	TGAAACATGGCGTATGCATGG	60.108	59.595	107
	HWI-ST1234:240:C8N02ACXX:3:1303:14268:66451_ssr51	J. mandshurica	ct	13	TGGATGCCTGGCTTAGAACG	GCCACATAAGCAAGAGAAGCC	60.108	59.597	104
	HWI-ST1234:240:C8N02ACXX:3:2107:5449:11841_ssr116	J. mandshurica	ct	10	ATTGCAAGTCCCTCTACGCC	TCATCAACAATATGCCTTTGAGACC	60.108	59.642	101
	HWI-ST1234:241:C94GAACXX:5:2205:11994:70649_ssr105	J. mandshurica	ct	12	CCAGTGCCTTGGGTACTACG	TCTTGCTCAGATCAGTTGTTTGC	60.108	59.748	152
	HWI-ST1234:240:C8N02ACXX:3:2206:12383:46472_ssr77	J. mandshurica	ct	19	TGCAGGCCTTATCTGTGAGC	AATGGAGGTGAGGGCAATGG	60.108	60.033	132
	HWI-ST1234:241:C94GAACXX:6:2213:12027:60929_ssr71	J. mandshurica	ct	13	AGCTCTGATTCCTCGTTGGC	AGAGTGACAGGAGGCTAGGG	60.108	60.033	108
	HWI-ST1234:241:C94GAACXX:5:2213:8133:43631_ssr130	J. mandshurica	ct	10	ATACACAGCAAGACGAGGCC	AGAAGATGAAGAGAGGCAAGTGG	60.108	60.055	116
	HWI-ST1234:241:C94GAACXX:5:1312:9544:74314_ssr97	J. mandshurica	ct	8	ATACACAGCAAGACGAGGCC	AGAAGATGAAGAGAGGCAAGTGG	60.108	60.055	112
	HWI-ST1234:241:C94GAACXX:6:1103:12269:67260_ssr64	J. mandshurica	ct	8	AAGTATCTCCCTTGCACCGC	ACCTCTCGGTATTGCTGTGC	60.108	60.108	110
	HWI-ST1234:241:C94GAACXX:6:2208:8656:88451_ssr74	J. mandshurica	ct	9	AAGTATCTCCCTTGCACCGC	ACCTCTCGGTATTGCTGTGC	60.108	60.108	112
	HWI-ST1234:241:C94GAACXX:6:1202:8923:29896_ssr74	J. mandshurica	ct	9	AAGTATCTCCCTTGCACCGC	ACCTCTCGGTATTGCTGTGC	60.108	60.108	112
	HWI-ST1234:241:C94GAACXX:6:2108:13317:56165_ssr67	J. mandshurica	ct	10	TCTATGGCCAGTTCTGCAGC	GAACGGAGAAGACCAGCTCC	60.108	60.109	135
	HWI-ST1234:241:C94GAACXX:6:2209:16241:68033_ssr104	J. mandshurica	ct	10	GTGGATCCCAAGACGAAGGG	CAGCTTGGAGAGTGGAGTCG	60.108	60.109	148
	HWI-ST1234:240:C8N02ACXX:3:2114:3127:71904_ssr91	J. mandshurica	ct	10	AGCCACCAACATAGCGTACC	CCAGAAGGCTGAGTCGATGG	60.108	60.179	139
	HWI-ST1234:241:C94GAACXX:6:2112:9807:45521_ssr75	J. mandshurica	ct	13	GAAGAAGGCTGGAGCTGAGG	CCGTGCATATGGAAGAAACTGC	60.108	60.223	124
	HWI-ST1234:241:C94GAACXX:5:1215:17242:97328_ssr91	J. mandshurica	ct	9	GTAACCTCAACCGCCTCTCC	ACCCAAGATCCAACGACACG	60.108	60.32	135
	HWI-ST1234:241:C94GAACXX:6:2307:18331:58423_ssr58	J. mandshurica	ct	9	GTCCGTTGGTAGCTCCTTCC	GAAGCCAGTGAGGTGATCGG	60.108	60.461	132
	HWI-ST1234:241:C94GAACXX:5:1116:16021:41995_ssr114	J. mandshurica	ct	13	CATCAGAGACCGAACCCACC	TTTGGAGGGAGAGGTCTGGG	60.108	60.548	153
	HWI-ST1234:241:C94GAACXX:6:1212:6735:42511_ssr75	J. mandshurica	ct	16	CATGGAGTCCCGTCAAGTCC	ACAGCAACCTCGGAAACTCG	60.108	60.6	105
	HWI-ST1234:241:C94GAACXX:6:1216:19042:7621_ssr98	J. mandshurica	ct	14	TTCCTTCCGCGGTATTTCCC	GTTCACGTTCTGGCTCCAGG	60.108	60.951	121
	HWI-ST1234:241:C94GAACXX:5:1110:13523:38715_ssr121	J. mandshurica	ctg	7	GTCTGACCCAGCAGATCACC	AAGCCACGATCGTCATGAGG	60.108	60.179	105
	HWI-ST1234:241:C94GAACXX:5:1106:11363:96558_ssr53	J. mandshurica	ctgt	6	TGTGGGTTTGCTTGTTTGGC	TTCCATGTCCCTCACACACG	60.108	59.965	129
	HWI-ST1234:241:C94GAACXX:5:2306:15470:59605_ssr61	J. mandshurica	ctt	7	GACCACTGATCAGACAGCCC	CTCTTACGGGTGTCCTCAGC	60.108	59.826	105
	HWI-ST1234:240:C8N02ACXX:3:2207:9443:12858_ssr98	J. mandshurica	ga	21	CTACAGCTGCACTACCCACC	ACTTCTTGCTAGCTGAAGTAGG	60.108	57.536	169
	HWI-ST1234:241:C94GAACXX:5:2307:19583:6811_ssr80	J. mandshurica	ga	20	ATTGGTTGAGCGGAGAGAGC	CCAACTTTACCTTTGTCTTAAGAGC	60.108	58.331	171
	HWI-ST1234:241:C94GAACXX:6:2313:14451:65278_ssr34	J. mandshurica	ga	8	GGACAGTGATGACCTGAGGC	CGGATTGGAAATCTCGGTCC	60.108	58.417	129
	HWI-ST1234:240:C8N02ACXX:3:1110:6915:4423_ssr99	J. mandshurica	ga	25	ACTTCCATCTCTGCCTTCGC	GGCTTAGCAGGTTATTTCCTCC	60.108	58.785	180
	HWI-ST1234:241:C94GAACXX:6:2112:17094:20096_ssr136	J. mandshurica	ga	8	TATTGCAGCAGAGCCAGACC	AACCCTTACTTAAACCCAAACACC	60.108	59.349	100
	HWI-ST1234:241:C94GAACXX:5:1116:1672:92831_ssr98	J. mandshurica	ga	13	GACAGTAAGCTGGGCAGAGG	CATTCTCCATCACGACGTGC	60.108	59.353	105
	HWI-ST1234:240:C8N02ACXX:3:2303:6169:77415_ssr79	J. mandshurica	ga	11	GGAAGAAGAGGGCGTGTACC	CTCTTTGCACCACCTCTTGC	60.108	59.405	147
	HWI-ST1234:240:C8N02ACXX:3:2213:18863:37480_ssr55	J. mandshurica	ga	8	AACAGAGGCGATGGTGATGG	CCTATACAACCCGTCGACCC	60.108	59.613	121
	HWI-ST1234:241:C94GAACXX:6:1301:18768:70837_ssr55	J. mandshurica	ga	8	AACAGAGGCGATGGTGATGG	CCTATACAACCCGTCGACCC	60.108	59.613	121
	HWI-ST1234:241:C94GAACXX:6:2210:18441:98758_ssr94	J. mandshurica	ga	8	AGATCTGCGAAGAGTTGCCC	CTCATTCAAACATCCCGCCG	60.108	59.622	100
	HWI-ST1234:240:C8N02ACXX:3:2312:8106:21686_ssr139	J. mandshurica	ga	10	CGCTTTGAGTCCTACCAGGG	GAGGTCTCCTTCTCCAAGTTCC	60.108	59.765	135
	HWI-ST1234:241:C94GAACXX:5:2110:6932:57889_ssr86	J. mandshurica	ga	11	ACGGGAGCTTTGGACTATGC	CTGTTAATTGCGCTGACCCG	60.108	59.903	149
	HWI-ST1234:241:C94GAACXX:6:2216:15181:94526_ssr83	J. mandshurica	ga	9	AACTGGTTCATCCGCTAGCC	GCTACATATCCCGTACCGCC	60.108	60.109	135
	HWI-ST1234:241:C94GAACXX:5:2314:7362:5334_ssr67	J. mandshurica	ga	13	CCCAATGAAACCGGCAATGG	CCAAACGGCGTCATTTCTGG	60.108	60.11	115
	HWI-ST1234:241:C94GAACXX:6:2106:21194:93336_ssr90	J. mandshurica	ga	18	GAATGTGAGGTCCTCCACGG	CAGAATGTTGTGGAATGGCCG	60.108	60.135	134
	HWI-ST1234:241:C94GAACXX:5:1302:14442:19009_ssr94	J. mandshurica	ga	15	ATTGGTTGAGCGGAGAGAGC	CGCCTTTACCTTTGTCTTAAGAGC	60.108	60.143	150
	HWI-ST1234:241:C94GAACXX:5:2216:10319:16687_ssr30	J. mandshurica	ga	21	TGGCGTTGAGGCTAGATTGG	TGCATCCATCCGATTGTCTCC	60.108	60.203	135
	HWI-ST1234:241:C94GAACXX:5:1216:15610:51823_ssr73	J. mandshurica	ga	20	GAGGGAGAGAAGCGGTTTCC	CTCTTCGATCACGCCTCAGG	60.108	60.249	136
	HWI-ST1234:241:C94GAACXX:5:1203:15877:15825_ssr55	J. mandshurica	ga	10	AGAGCGTGACCCATTAACGG	AGTCCTGCGCTGACAATTCC	60.108	60.675	112
	HWI-ST1234:241:C94GAACXX:6:2208:6693:22446_ssr70	J. mandshurica	ga	9	GGTGGTGATGACCTTCCTCG	GCGCTACTTCTGGTTGAGGG	60.108	60.741	113
	HWI-ST1234:241:C94GAACXX:5:1309:12296:39517_ssr82	J. mandshurica	ga	9	GATGGGAGGTGGTGAACTCG	CTTCGAGCCGCCTTAGTTCC	60.108	60.806	143
	HWI-ST1234:240:C8N02ACXX:3:2210:14671:51419_ssr82	J. mandshurica	ga	9	GATGGGAGGTGGTGAACTCG	CTTCGAGCCGCCTTAGTTCC	60.108	60.806	143
	HWI-ST1234:241:C94GAACXX:6:1110:2033:88006_ssr110	J. mandshurica	gag	9	ACCGGTAAAGGTATTGCGGG	ATCTCTTCCATGGCCATCCC	60.108	59.224	126
	HWI-ST1234:241:C94GAACXX:6:2113:11195:95257_ssr110	J. mandshurica	gag	9	ACCGGTAAAGGTATTGCGGG	ATCTCTTCCATGGCCATCCC	60.108	59.224	126
	HWI-ST1234:241:C94GAACXX:5:1116:7838:49979_ssr118	J. mandshurica	gag	7	CAAACCCTAGAGGAAGCCCG	GACCCTCTTCTTCCACTAGACC	60.108	59.238	166
	HWI-ST1234:241:C94GAACXX:5:1211:5486:30673_ssr68	J. mandshurica	gct	8	TGAGTATTGACCCTGCTGCG	TGGCAGAGCACCTTCTAATCG	60.108	60.135	100
	HWI-ST1234:241:C94GAACXX:5:2207:5641:16807_ssr68	J. mandshurica	gct	8	TGAGTATTGACCCTGCTGCG	TGGCAGAGCACCTTCTAATCG	60.108	60.135	100
	HWI-ST1234:241:C94GAACXX:5:1111:3838:31057_ssr86	J. mandshurica	gt	8	GAACCTCTAGGGCGTGTTCC	GGAGAGGAAAGGTCTTGTGGG	60.108	59.996	136
	HWI-ST1234:240:C8N02ACXX:3:1311:6688:43513_ssr54	J. mandshurica	ta	16	ACGGCCAATTCAGTAGTCGG	CGCTGGCCTTTCTCATTTGC	60.108	60.457	142
	HWI-ST1234:240:C8N02ACXX:3:1114:8064:23614_ssr82	J. mandshurica	tc	10	TCGAATCCCATCACCGTTGG	AAGTAAACTGGAGTGAGTGC	60.108	55.313	112
	HWI-ST1234:241:C94GAACXX:6:1302:8573:70395_ssr91	J. mandshurica	tc	10	ATCGAGACAGCCCATGTTGG	TAGCCTTATCCTGTGCTAGC	60.108	56.499	138
	HWI-ST1234:240:C8N02ACXX:3:1112:9965:46997_ssr90	J. mandshurica	tc	11	AGGACGTGCTTATCCTTGCC	TGGTGCATTTGTCTATCGGG	60.108	57.963	168
	HWI-ST1234:241:C94GAACXX:5:2307:1375:75820_ssr24	J. mandshurica	tc	11	ATGTTCTCTGACCTCGCTGC	ACGTCACAATAGAAACCGTCC	60.108	58.319	122
	HWI-ST1234:241:C94GAACXX:5:2108:4281:58825_ssr117	J. mandshurica	tc	8	CAGTGACCCTAAGCTGCTCC	TACGTTGCTAGGACAGAGGG	60.108	58.529	119
	HWI-ST1234:241:C94GAACXX:6:2314:20290:69296_ssr87	J. mandshurica	tc	8	GCTGGAGTGTGGCTCTTAGG	TGCAAGCCTGTCTTTAAGGC	60.108	58.752	106
	HWI-ST1234:241:C94GAACXX:6:1207:13569:63418_ssr65	J. mandshurica	tc	15	TCAGAGGCGGTTTAGCATGG	ATCATACAGCCATGAAGCGC	60.108	58.767	111
	HWI-ST1234:240:C8N02ACXX:3:2205:3373:9159_ssr81	J. mandshurica	tc	11	GAATCCTGTTGGTCCCTCGG	GATAACGTTGCAGTGCTTTGC	60.108	59.021	113
	HWI-ST1234:241:C94GAACXX:6:2116:20424:99989_ssr79	J. mandshurica	tc	11	GACACTCCATCCCTCAACCG	CTTCAGTAGCCTCGAGACCC	60.108	59.258	115
	HWI-ST1234:240:C8N02ACXX:3:2107:1791:68720_ssr84	J. mandshurica	tc	8	TAAGACTGCGTGCTCATGGG	GCAAGAAAGAGAGAGAACGTGG	60.108	59.266	119
	HWI-ST1234:240:C8N02ACXX:3:2216:19296:64418_ssr77	J. mandshurica	tc	18	TGAACAGCATGGCTAGTCGG	TTGCCAAATCGTTGACACCC	60.108	59.329	138
	HWI-ST1234:241:C94GAACXX:5:1304:19935:82011_ssr83	J. mandshurica	tc	9	GTGATGGTGGCTACAGACCC	CCAAGATCAACATTCTGAACTTTGC	60.108	59.368	150
	HWI-ST1234:240:C8N02ACXX:3:2113:2343:82534_ssr92	J. mandshurica	tc	8	GTGATGGTGGCTACAGACCC	CCAAGATCAACATTCTGAACTTTGC	60.108	59.368	148
	HWI-ST1234:241:C94GAACXX:6:2204:12576:98192_ssr61	J. mandshurica	tgc	7	CTGGCGGAGAAGACAAGAGG	TTGGATCTCAACCTTCCGGC	60.108	60.035	134
	HWI-ST1234:241:C94GAACXX:5:1106:1750:61334_ssr77	J. mandshurica	ttc	7	AGAGACTGGCTTCCAATCGC	AAATCGACATGACCCGACCC	60.108	60.108	141
	HWI-ST1234:241:C94GAACXX:5:2211:5614:74011_ssr123	J. mandshurica	ag	18	ATAGCTTGCAGTGAGGCAGG	GCTTGACTCTTTAAGTTCATGG	60.107	55.381	139
	HWI-ST1234:241:C94GAACXX:6:2210:13834:93566_ssr94	J. mandshurica	ag	16	GAGGCAGGGTGTAATGGACC	AGGTAATAAAGAAATGGGAGGC	60.107	55.823	138
	HWI-ST1234:241:C94GAACXX:6:2103:16525:64084_ssr88	J. mandshurica	ag	13	CAGGCTTCCCTCATTCCAGG	AGCATGTGGTCTGTATAAACG	60.107	56.07	156
	HWI-ST1234:241:C94GAACXX:6:1101:2563:26769_ssr77	J. mandshurica	ag	12	CCACAAGGCACTGGATAGGG	TTCAAGTCGTGGTTTAAGGC	60.107	56.28	130
	HWI-ST1234:241:C94GAACXX:6:2303:6698:97662_ssr71	J. mandshurica	ag	10	ACATAATGTCACTGGGCGGG	CCTCCATCTAAGGGCTGAGC	60.107	59.604	107
	HWI-ST1234:241:C94GAACXX:6:2302:18668:42655_ssr82	J. mandshurica	ag	9	TGCCCATAGCCGTTTGTAGG	GGTTTCCCGCACATAGTTTATCC	60.107	59.686	106
	HWI-ST1234:241:C94GAACXX:5:1205:12035:84221_ssr79	J. mandshurica	ag	11	AGGTGTGGTAGATGGCATGC	GCAACTTTGAAACATTGTCCGC	60.107	59.781	135
	HWI-ST1234:241:C94GAACXX:5:1203:9492:32333_ssr60	J. mandshurica	ag	10	AATTTAGGTCCGAGCAGCCC	AGAAGAGGTTGGTTACAGTATCCG	60.107	59.84	170
	HWI-ST1234:241:C94GAACXX:6:2216:19406:21955_ssr102	J. mandshurica	ag	10	GGTAAGGCCTAGGCTTTGGG	CCCACAGGATCACCTCAACC	60.107	60.035	109
	HWI-ST1234:240:C8N02ACXX:3:1216:19538:71492_ssr88	J. mandshurica	aga	12	AGCCCTGGATTTCTCTTCGC	TGAGCAAAGCAAACTAACCC	60.107	56.535	148
	HWI-ST1234:241:C94GAACXX:6:1108:6726:39549_ssr28	J. mandshurica	aga	8	AAAGGCGATCCTGACCATGG	GGCTCCATGTTTAAGGTGGC	60.107	59.182	120
	HWI-ST1234:241:C94GAACXX:5:2305:18192:8509_ssr122	J. mandshurica	aga	10	AGCCCTGGATTTCTCTTCGC	TGGTGTCCATTTGAGCAAAGC	60.107	59.659	153
	HWI-ST1234:240:C8N02ACXX:3:1208:3381:40049_ssr109	J. mandshurica	cat	7	GGCCCTAACTTGGATGTCCC	AGCATTTGAACGGCTAGAGG	60.107	57.97	120
	HWI-ST1234:240:C8N02ACXX:3:1209:2786:70978_ssr109	J. mandshurica	cat	7	GGCCCTAACTTGGATGTCCC	AGCATTTGAACGGCTAGAGG	60.107	57.97	120
	HWI-ST1234:241:C94GAACXX:5:2201:17976:84759_ssr126	J. mandshurica	ct	10	GAATTCCTCCCAGACAGGCC	TTGTCATTCCCAACTGTTCC	60.107	55.85	152
	HWI-ST1234:241:C94GAACXX:6:1314:2779:63763_ssr112	J. mandshurica	ct	12	AAAGCTCCTCGATTCAGGGC	GCTCTGTGGAGACAAACTACG	60.107	58.671	113
	HWI-ST1234:241:C94GAACXX:5:2102:1317:9515_ssr55	J. mandshurica	ct	17	TCCTCTCTCGACAGTAGGCC	TGGTATCTTAAAGTAGGGTGAAGGG	60.107	59.573	125
	HWI-ST1234:241:C94GAACXX:5:2112:18279:93939_ssr71	J. mandshurica	ct	12	GCTTGATGGGTCTGGTCTCC	TCGGCATGAGAGTCGTTGG	60.107	59.785	145
	HWI-ST1234:241:C94GAACXX:5:1312:14356:6482_ssr91	J. mandshurica	ct	10	CCCAGTTGATCCCATCCACC	CCAATTCCGCGACAATCACC	60.107	59.901	119
	HWI-ST1234:241:C94GAACXX:6:1206:19098:82090_ssr71	J. mandshurica	ct	14	CCTCTGGCATGGGTAAAGGG	TTGGCCATAGCAGGAAAGGG	60.107	60.033	165
	HWI-ST1234:241:C94GAACXX:5:2302:14383:49399_ssr65	J. mandshurica	ct	8	CTTAACAAGAAACTTGGATCCGACC	TGTAAGCGGCTTTCTGGAGC	60.107	60.674	100
	HWI-ST1234:241:C94GAACXX:6:1108:10965:96740_ssr65	J. mandshurica	ct	8	CTTAACAAGAAACTTGGATCCGACC	TGTAAGCGGCTTTCTGGAGC	60.107	60.674	100
	HWI-ST1234:241:C94GAACXX:6:1116:16697:45207_ssr122	J. mandshurica	ga	8	ATTCCTGATGCCCAGAGTGC	GGTCAGTACGTTGTAACCC	60.107	55.272	142
	HWI-ST1234:241:C94GAACXX:6:1307:14174:70402_ssr35	J. mandshurica	ga	9	AGGATGCAATGGGTTACCGG	TAACTGGAATGCCGACATGG	60.107	57.963	118
	HWI-ST1234:240:C8N02ACXX:3:2216:18926:88968_ssr60	J. mandshurica	ga	17	GAGATCTGCACCCAAGACCC	GACTCCTCGACACAATACTGC	60.107	58.469	109
	HWI-ST1234:241:C94GAACXX:5:2307:3928:69136_ssr74	J. mandshurica	ga	12	GAGATCTGCACCCAAGACCC	GACTCCTCGACACAATACTGC	60.107	58.469	101
	HWI-ST1234:240:C8N02ACXX:3:1113:5426:17920_ssr102	J. mandshurica	ga	8	AGTAGGGTACAGAGAGGCGG	TCTCTCGCTATCTCAACCCG	60.107	58.69	146
	HWI-ST1234:241:C94GAACXX:6:2208:13979:66282_ssr103	J. mandshurica	ga	8	AGTAGGGTACAGAGAGGCGG	TCTCTCGCTATCTCAACCCG	60.107	58.69	146
	HWI-ST1234:240:C8N02ACXX:3:2116:18323:68238_ssr77	J. mandshurica	ga	17	GGGATGGTGGAAGAAGAGGC	CTCCCTGCAAGCAGATTTCC	60.107	58.899	125
	HWI-ST1234:241:C94GAACXX:6:2307:10399:75284_ssr58	J. mandshurica	ga	12	ATCCTTCGGGCTTGTCATGG	CTTGCGATTCTTCTTCCTGGG	60.107	58.987	120
	HWI-ST1234:241:C94GAACXX:6:2209:9632:44518_ssr25	J. mandshurica	ga	10	GAGATCTGCACCCAAGACCC	GTTTCATTGCCTCCTGCTCG	60.107	59.551	181
	HWI-ST1234:241:C94GAACXX:5:1116:20287:6449_ssr91	J. mandshurica	ga	21	TCCTCCTACCGGTAGAGTGC	CCTTGGTGCATTGACTACGC	60.107	59.552	156
	HWI-ST1234:241:C94GAACXX:5:1106:14027:9678_ssr59	J. mandshurica	ga	15	TAGGATTTGGGCTGAGCTGC	TTCTTCCCTTAGCTTGGCCC	60.107	59.668	144
	HWI-ST1234:241:C94GAACXX:6:1312:9424:37599_ssr119	J. mandshurica	ga	8	ATGGATGCAGTGAGACTGGC	GTGACGAGCAGACTTCAAATGG	60.107	59.842	107
	HWI-ST1234:241:C94GAACXX:5:2209:11296:41754_ssr90	J. mandshurica	ga	9	ATGGATGCAGTGAGACTGGC	GTGACGAGCAGACTTCAAATGG	60.107	59.842	109
	HWI-ST1234:240:C8N02ACXX:3:2308:18434:83405_ssr89	J. mandshurica	ga	22	CGGTACCCAAGTTAATGTGTTTACC	CTTCACACCGCCATTGTTGG	60.107	60.039	105
	HWI-ST1234:241:C94GAACXX:6:2303:4065:62647_ssr44	J. mandshurica	ga	23	CGGTACCCAAGTTAATGTGTTTACC	CTTCACACCGCCATTGTTGG	60.107	60.039	107
	HWI-ST1234:240:C8N02ACXX:3:1109:9854:91886_ssr97	J. mandshurica	ga	15	TGTTGATTCGTTAGTTTCCATTCGG	TCCATTCGATTCGGCCATCC	60.107	60.25	165
	HWI-ST1234:240:C8N02ACXX:3:1216:12246:53673_ssr51	J. mandshurica	ta	15	AATGCCTGCCATGCAAATGG	CATCGTACTGCATGCATGTGG	60.107	60.003	129
	HWI-ST1234:240:C8N02ACXX:3:1212:17385:42341_ssr122	J. mandshurica	tc	15	AGAAATCCCTCCGAAGCTGC	CAAATGCTTGTGTGTGCG	60.107	55.813	107
	HWI-ST1234:241:C94GAACXX:6:2102:8495:35446_ssr114	J. mandshurica	tc	16	AATCATAGTGGGCCACGTGG	AGAGACAGAGAGAGTAGTGGG	60.107	57.355	144
	HWI-ST1234:240:C8N02ACXX:3:1111:6179:54893_ssr88	J. mandshurica	tc	18	ATTTCGCCTTCCTCTCAGCC	TGTGGACCATAAACATGGAGC	60.107	58.278	116
	HWI-ST1234:240:C8N02ACXX:3:2316:9810:97129_ssr55	J. mandshurica	tc	13	ATCCAGGTTGTGCCATAGCC	GGTGGTGGCATTTCATACCC	60.107	58.889	104
	HWI-ST1234:241:C94GAACXX:5:1312:17103:32900_ssr52	J. mandshurica	tc	15	ATCCAGGTTGTGCCATAGCC	GGTGGTGGCATTTCATACCC	60.107	58.889	108
	HWI-ST1234:240:C8N02ACXX:3:1112:16750:71638_ssr36	J. mandshurica	tc	16	ATCCAGGTTGTGCCATAGCC	GGTGGTGGCATTTCATACCC	60.107	58.889	110
	HWI-ST1234:241:C94GAACXX:6:2110:8744:65525_ssr77	J. mandshurica	tc	8	ACATGCACTATTCGGGTGGG	AATGGCCAGAAACTTGTTGGG	60.107	59.306	100
	HWI-ST1234:241:C94GAACXX:5:1114:15713:56061_ssr64	J. mandshurica	tct	12	AGAGATGCATTGGTGGAGGC	GCTGATACGAGCTCTAATGAACC	60.107	59.015	119
	HWI-ST1234:241:C94GAACXX:5:2113:3859:25089_ssr56	J. mandshurica	tct	15	AGAGATGCATTGGTGGAGGC	GCTGATACGAGCTCTAATGAACC	60.107	59.015	128
	HWI-ST1234:241:C94GAACXX:5:2307:6598:11564_ssr100	J. mandshurica	tg	8	GCAAGAGATCTCCCACCACC	AAACGTTTAGAGAGCTAACCC	60.107	55.633	116
	HWI-ST1234:241:C94GAACXX:5:2311:2542:27484_ssr55	J. mandshurica	ttc	7	GCAGAGGTTGTATCCCACCC	AGTGGCTAATACACCCGAATCC	60.107	59.896	134
	HWI-ST1234:241:C94GAACXX:5:1301:4116:33107_ssr59	J. mandshurica	ttc	7	GCAGAGGTTGTATCCCACCC	AGTGGCTAATACACCCGAATCC	60.107	59.896	134
	HWI-ST1234:240:C8N02ACXX:3:2101:16099:46192_ssr88	J. mandshurica	agt	7	AGCCATACAATTGGGAGGGC	TTCGAGCATTTCACTCTCCC	60.106	57.613	122
	HWI-ST1234:241:C94GAACXX:5:2201:16490:35791_ssr79	J. mandshurica	agt	7	AGCCATACAATTGGGAGGGC	TTCGAGCATTTCACTCTCCC	60.106	57.613	122
	HWI-ST1234:241:C94GAACXX:6:1104:16146:26482_ssr107	J. mandshurica	ct	9	ATTGGGATTGCCTCAGAGCC	AGCATGAGTTCTTCAATTAGCC	60.106	56.757	148
	HWI-ST1234:241:C94GAACXX:6:2216:11368:17724_ssr28	J. mandshurica	ct	27	GGTCTCAATTACCTTGTTGTTAGGC	CTGTGCGAATCTTTGGGTAGC	60.106	59.602	137
	HWI-ST1234:241:C94GAACXX:5:2110:9461:19658_ssr127	J. mandshurica	ct	8	TACTAGCTTACCCGGGTCCC	GGCTAGGGCATTGCAAACG	60.106	59.86	122
	HWI-ST1234:241:C94GAACXX:5:2202:2746:21571_ssr42	J. mandshurica	ga	14	AGAGGAAGAGAGGGCTACGG	AATCACCGGAGACCTTCCC	60.106	58.702	112
	HWI-ST1234:241:C94GAACXX:5:2213:15673:31385_ssr76	J. mandshurica	ga	10	AGCCTGAGGGAGAGAGATGG	GCAACGGATAGATGTACAGGC	60.106	58.864	100
	HWI-ST1234:241:C94GAACXX:5:2205:17797:62405_ssr125	J. mandshurica	ga	8	ACATATGGGCAAGGAAGGGC	TCTCCCGCGGTATTATTACTGG	60.106	59.44	165
	HWI-ST1234:241:C94GAACXX:5:2311:11201:45512_ssr34	J. mandshurica	ga	10	AGAGAAGCCGAGGGAGTAGG	ACCGTGATCTTCTAGTGCCG	60.106	59.544	154
	HWI-ST1234:241:C94GAACXX:5:1106:9196:51498_ssr46	J. mandshurica	ga	13	ATGACCCATGGGATTGCTGG	ACAACAATCACGAGAGGGTCC	60.106	59.998	112
	HWI-ST1234:240:C8N02ACXX:3:2116:19404:8350_ssr92	J. mandshurica	tc	10	CCACCAAGGTATGTTTATGTTTCCC	CGTATACTTATGTTTCATCCGC	60.106	55.199	118
	HWI-ST1234:240:C8N02ACXX:3:2116:19404:8350_ssr130	J. mandshurica	tc	8	CCACCAAGGTATGTTTATGTTTCCC	CGTATACTTATGTTTCATCCGC	60.106	55.199	118
	HWI-ST1234:241:C94GAACXX:6:2102:8807:73552_ssr53	J. mandshurica	tc	20	CCACATTGGTTTCTCAGTTGTATCC	AGTCTGCCAATCACAATCTGC	60.106	58.91	158
	HWI-ST1234:240:C8N02ACXX:3:2106:4746:85481_ssr53	J. mandshurica	tc	20	CCACATTGGTTTCTCAGTTGTATCC	AGTCTGCCAATCACAATCTGC	60.106	58.91	158
	HWI-ST1234:241:C94GAACXX:5:2214:18651:24088_ssr124	J. mandshurica	ct	11	TCCTCATCCTGCTCCTACCC	TATTGCTAGCACACAGACG	60.105	55.056	111
	HWI-ST1234:241:C94GAACXX:5:2312:2964:86188_ssr24	J. mandshurica	ct	9	ACCATCTCCCTCATCCCTCC	TGCATAATCTCTTACGTGACTTTCG	60.105	59.485	118
	HWI-ST1234:241:C94GAACXX:5:1209:18606:71186_ssr130	J. mandshurica	ct	10	TCCTCATCCTGCTCCTACCC	ATTGCTAGCACACAGACGGG	60.105	60.392	101
	HWI-ST1234:241:C94GAACXX:5:2303:19488:92569_ssr85	J. mandshurica	ga	9	TGAGGGTATCTAGGTCAAATTTGGG	AGCATACAAGTAACCCTGGG	60.104	56.898	113
	HWI-ST1234:241:C94GAACXX:5:2111:3404:5052_ssr69	J. mandshurica	ga	9	TGAGGGTATCTAGGTCAAATTTGGG	AGCATACAAGTAACCCTGGG	60.104	56.898	113
	HWI-ST1234:241:C94GAACXX:5:1313:11009:35455_ssr76	J. mandshurica	ag	9	TCTAAACTTAAACGCGTGCACG	CTATTTGGGCTCAGGACAAGC	60.097	58.98	107
	HWI-ST1234:241:C94GAACXX:5:2308:20569:55359_ssr108	J. mandshurica	ga	10	GCTTGAAGAGTGCTCTGTTTCG	CAGTCATCTACCACTCCCGG	60.097	59.253	146
	HWI-ST1234:241:C94GAACXX:6:2308:13003:19577_ssr40	J. mandshurica	gt	9	CGTTAGAGTTGTGAGCTTGTGC	CCAAGAAACTCTCCCAAGAATAGC	60.097	59.362	139
	HWI-ST1234:241:C94GAACXX:6:2316:15030:30450_ssr82	J. mandshurica	ag	9	GTCACTTGATCAAACAGGTCGC	TCCTCTGGGTTCAGGACTCC	60.096	60.252	103
	HWI-ST1234:240:C8N02ACXX:3:1213:10162:29697_ssr82	J. mandshurica	ag	9	GTCACTTGATCAAACAGGTCGC	TCCTCTGGGTTCAGGACTCC	60.096	60.252	103
	HWI-ST1234:241:C94GAACXX:6:2209:21065:45649_ssr84	J. mandshurica	ag	10	TCGAAGAAAGTCTAACGTCGGG	CTTTCCTGCATCCCTGACCC	60.096	60.395	132
	HWI-ST1234:241:C94GAACXX:6:2114:19524:87338_ssr73	J. mandshurica	ct	14	TGCTGACTTTGTCGCATAAAGC	ATGCTTGTCGTTTCCAACC	60.096	56.434	168
	HWI-ST1234:241:C94GAACXX:6:1310:1325:62569_ssr43	J. mandshurica	ct	19	GTGGACGAAACTGATCAAACCG	AGAGAGAGGAGTTTCATTCATAGGG	60.096	59.398	101
	HWI-ST1234:240:C8N02ACXX:3:1214:7958:94058_ssr30	J. mandshurica	ga	16	TGCAAGAGAAATTTGAGCGAGC	GTGCTTTCGTAACTACTTCGC	60.096	57.65	174
	HWI-ST1234:241:C94GAACXX:5:2309:3625:27083_ssr96	J. mandshurica	ga	10	CTGTATCCGATCGACCTGTAGC	CTCACCCATTCCAACAACTCG	60.096	59.193	100
	HWI-ST1234:241:C94GAACXX:6:1206:7286:51921_ssr80	J. mandshurica	ga	10	GTCACTTGATCAAACAGGTCGC	GGTTCCTCGATTGCATGATGC	60.096	60.002	147
	HWI-ST1234:241:C94GAACXX:6:2216:9544:57354_ssr37	J. mandshurica	tc	8	GGTCGACAATGAAGACAAAGGC	TGGAATTCCAGCTTGAGGC	60.096	57.729	185
	HWI-ST1234:241:C94GAACXX:5:2113:9659:76911_ssr83	J. mandshurica	ct	16	CAGCTTTCGTGGGTTACATTGG	AGGTAGACAAAGGTAGTACGC	60.095	56.861	141
	HWI-ST1234:240:C8N02ACXX:3:2316:1730:19750_ssr76	J. mandshurica	ga	8	GCACTCACACTACTCACTACCC	TTTAGTAGCTCGCTCCTCCC	60.095	58.599	104
	HWI-ST1234:241:C94GAACXX:6:2112:7181:7192_ssr58	J. mandshurica	tc	13	TCGGTTAACACATACCTCACCG	TTCTGGACATCCTTAGTGGC	60.095	56.92	140
	HWI-ST1234:241:C94GAACXX:6:2116:5068:20301_ssr115	J. mandshurica	tc	8	TCTGATTTGTTGCCATTGCTCG	GGGCATTCCTAGCGATAATGC	60.095	59.26	146
	HWI-ST1234:240:C8N02ACXX:3:1304:19921:3840_ssr69	J. mandshurica	tg	8	ACTAGTCAAGCGAGACGAAAGG	TGACAAACTTCTGCAATCTGG	60.095	56.73	114
	HWI-ST1234:240:C8N02ACXX:3:1112:6257:74176_ssr55	J. mandshurica	cca	7	ACTGTAGCACCTGAGATCTTGC	GGTTGCAGATGGAAGGATGC	60.094	59.257	118
	HWI-ST1234:241:C94GAACXX:5:2206:17646:74100_ssr55	J. mandshurica	ct	17	CACTCAGTGCTTACCTCTCAGG	ACAAGTGTTGCTGAGAGAAATGG	60.094	59.433	101
	HWI-ST1234:240:C8N02ACXX:3:2105:21054:77269_ssr80	J. mandshurica	ga	9	TGGACTCAAATCTACCTTCGGC	AGAGAAACATATCCCATGATGC	60.094	55.995	114
	HWI-ST1234:241:C94GAACXX:5:1202:14832:53697_ssr71	J. mandshurica	ga	15	ACATGTGGAAATGTGCATGAGC	GATCTGTAGCTGTTCCACGC	60.094	58.718	135
	HWI-ST1234:241:C94GAACXX:6:1305:4295:10787_ssr80	J. mandshurica	ga	8	GCCCTCTACTTTCAGTGACTCC	CAGAAGAAGACCAACGCACG	60.094	59.491	147
	HWI-ST1234:241:C94GAACXX:5:1312:14363:65314_ssr79	J. mandshurica	ga	8	GCCCTCTACTTTCAGTGACTCC	CAGAAGAAGACCAACGCACG	60.094	59.491	147
	HWI-ST1234:241:C94GAACXX:5:1112:9799:99708_ssr45	J. mandshurica	ga	8	GCCCTCTACTTTCAGTGACTCC	CAACGCACGTCTCTTTCAGC	60.094	60.111	177
	HWI-ST1234:241:C94GAACXX:5:2111:5878:13050_ssr45	J. mandshurica	ga	20	TGGTCTTCGTAAGTGAGGATGC	GCCAACCGATGTCTCTCTCC	60.094	60.179	106
	HWI-ST1234:240:C8N02ACXX:3:2213:1573:69395_ssr58	J. mandshurica	ttc	7	GGATCAGCCATTGAAACCAACC	TTTAGGTACGAATTCGCTGC	60.094	56.26	131
	HWI-ST1234:241:C94GAACXX:5:1107:4473:90038_ssr119	J. mandshurica	ag	10	AGGTGCGAAAGTAATCTGGAGG	TCCCTTCTCACGTTATGTAGC	60.093	57.204	138
	HWI-ST1234:241:C94GAACXX:6:2109:11372:82144_ssr47	J. mandshurica	ag	8	AGGCCAATGTCTCTTCAGATGG	ACGTCATAGCTGGAGAAGGC	60.093	59.538	106
	HWI-ST1234:241:C94GAACXX:6:2104:12484:8867_ssr39	J. mandshurica	ag	8	TCTATGAAGCTGCTGGTGAAGG	CTGAGTGCCACATACAATTGGG	60.093	59.575	134
	HWI-ST1234:241:C94GAACXX:6:1215:20561:30692_ssr128	J. mandshurica	ctt	7	CCCTCCACTACACCAAGATTCC	TGGGTGTCTGTATGATCAAGC	60.093	57.733	154
	HWI-ST1234:241:C94GAACXX:6:1106:15318:25351_ssr116	J. mandshurica	ctt	7	CCCTCCACTACACCAAGATTCC	GGTGTCTGTATGATCAAGCTAGC	60.093	58.945	152
	HWI-ST1234:241:C94GAACXX:5:2305:7203:21285_ssr88	J. mandshurica	ga	11	GGTCTATTGTGAAGGTCCTGGG	TCGCATGGTGCTCATCTTCC	60.093	60.463	104
	HWI-ST1234:240:C8N02ACXX:3:2203:10810:74738_ssr41	J. mandshurica	ga	8	TCCATCATTCTCACTGGACTGC	TCTTTGATCATCCGGCTGCC	60.093	60.464	106
	HWI-ST1234:241:C94GAACXX:5:1313:6719:55917_ssr57	J. mandshurica	tc	22	AGCAGCATCTAAGACTTCCACC	CAAATCGTCCGAGTTCGTGG	60.093	59.286	121
	HWI-ST1234:240:C8N02ACXX:3:2315:17899:78589_ssr68	J. mandshurica	tg	17	CCTTGAAGGGTGATTCCTCTCC	AGGAATCACCCTCTCTGGC	60.093	58.386	141
	HWI-ST1234:240:C8N02ACXX:3:2114:10437:50375_ssr98	J. mandshurica	tg	8	CCTCAACCTTTCAGCTCTAGGG	CCTACATCCTCTAGACAATCGACC	60.093	59.783	139
	HWI-ST1234:241:C94GAACXX:6:1210:15538:7013_ssr74	J. mandshurica	ag	15	TGCTCTCATACCATTTCCACCC	AAGCAGGGCAGGGATTTACC	60.092	60.033	135
	HWI-ST1234:241:C94GAACXX:5:1201:7734:20752_ssr80	J. mandshurica	ag	11	TGCTCTCATACCATTTCCACCC	AAGCAGGGCAGGGATTTACC	60.092	60.033	127
	HWI-ST1234:241:C94GAACXX:5:1308:12976:56161_ssr86	J. mandshurica	ag	13	TCCCATCCAAGCTCCATTAACC	ACTCACAGGTATAAGCGCGC	60.092	60.528	131
	HWI-ST1234:240:C8N02ACXX:3:1207:3602:37855_ssr84	J. mandshurica	ct	8	TCCTCCCATCTCATTGCTTTCC	TCAAACAGACTTTCGATTGGATCC	60.092	59.305	127
	HWI-ST1234:241:C94GAACXX:5:2201:12720:5573_ssr76	J. mandshurica	tc	9	TCCATGGCTTTCTGTCATACCC	TGGATCTCGATAATGTAGAACAGC	60.092	58.226	100
	HWI-ST1234:241:C94GAACXX:6:2109:18654:42250_ssr74	J. mandshurica	tc	8	TGCTATTTCTACCCAGCCTTGG	CTCGTTACTTCCCAGTGTGC	60.092	58.571	140
	HWI-ST1234:241:C94GAACXX:5:1214:17907:51263_ssr106	J. mandshurica	tc	11	TGCTATTTCTACCCAGCCTTGG	ACTTCCAAGTGTGTATTAGATGTGG	60.092	58.827	152
	HWI-ST1234:240:C8N02ACXX:3:1113:4999:18137_ssr85	J. mandshurica	ct	18	ACCCTCCCTCTTCTATCTGTCC	AACCAGCTTCTCCATCCTCG	60.091	59.461	129
	HWI-ST1234:240:C8N02ACXX:3:2210:12536:88681_ssr55	J. mandshurica	ta	9	CGATTACGCGGCGTTTACG	TTGACTACCGTGGCTTTGGC	60.085	60.887	133
	HWI-ST1234:241:C94GAACXX:5:2107:4055:98042_ssr96	J. mandshurica	ct	12	CCGAATAAAGGTCGATCTGAATGC	GCTCCTAGCTCGTAGACAGG	60.084	59.051	118
	HWI-ST1234:241:C94GAACXX:6:1315:2916:84820_ssr44	J. mandshurica	ct	8	CCTTCTTCCCGAATTCGATTATGC	CTCTAGCAGTTCTCGGTCGG	60.084	59.621	151
	HWI-ST1234:241:C94GAACXX:5:2313:14861:16904_ssr53	J. mandshurica	gata	6	CCTCACTGTTCGTTCAAATCTTCC	AGTCAAATCGGTCGGCAGG	60.084	60.079	139
	HWI-ST1234:241:C94GAACXX:5:1214:5092:54056_ssr79	J. mandshurica	ttc	7	GCTTGATACGATATCCTGTTGTGC	TGAGAGTATAGCTGTCCTGAGG	60.084	58.173	118
	HWI-ST1234:241:C94GAACXX:5:1205:21297:97121_ssr67	J. mandshurica	ct	13	CAGGAAGAGCTTGAACAAATCAGG	ATATGGTTGCTTCTGCCAGC	60.083	58.603	100
	HWI-ST1234:241:C94GAACXX:6:2205:2911:91892_ssr106	J. mandshurica	ga	15	GCACTGAGACCAAGAATACAAACC	CTGGTTGATAGTTGGAAATTCG	60.083	55.456	149
	HWI-ST1234:241:C94GAACXX:5:2308:12897:65731_ssr92	J. mandshurica	ga	12	GCACTGAGACCAAGAATACAAACC	CTGGTTGATAGTTGGAAATTCG	60.083	55.456	143
	HWI-ST1234:240:C8N02ACXX:3:1303:20167:23633_ssr93	J. mandshurica	ga	19	GGATGTGGCGAATAGATTAAAGGC	CGGTACTTTATTTCCTCACCTGG	60.083	58.811	116
	HWI-ST1234:241:C94GAACXX:6:1205:6832:34733_ssr47	J. mandshurica	ga	11	TCAGACGTATGTGACTACTGTTGG	GGGAGAAAGCTGACAACATCC	60.083	58.912	105
	HWI-ST1234:241:C94GAACXX:6:1209:11311:97538_ssr73	J. mandshurica	ga	13	ACAGAACGCAAACTTAACTATGCC	GCAAGAGTCAACTTCTGATTCGG	60.083	59.876	112
	HWI-ST1234:240:C8N02ACXX:3:1112:1835:26210_ssr47	J. mandshurica	ag	9	TGTGAGGAAACTATGTCGTTAGGG	TCCATGCTGCATTATTCATTGC	60.082	58.015	130
	HWI-ST1234:241:C94GAACXX:5:1216:16894:42425_ssr66	J. mandshurica	ct	10	CATCGTTGCGTTTGGGTGG	TACAGTTCTTCGTCGCAGGG	60.082	59.757	107
	HWI-ST1234:240:C8N02ACXX:3:1104:11339:46747_ssr88	J. mandshurica	ga	8	TCCTTGTCTTAGAGTCCATTGTCG	ACCTCCCACTCTCTGTTGC	60.082	58.938	189
	HWI-ST1234:240:C8N02ACXX:3:1104:11339:46747_ssr37	J. mandshurica	ga	18	TCCTTGTCTTAGAGTCCATTGTCG	ACCTCCCACTCTCTGTTGC	60.082	58.938	189
	HWI-ST1234:240:C8N02ACXX:3:2102:9815:9854_ssr77	J. mandshurica	ga	24	GCACAAACTACACGGCAGC	ACCTTCAATTAAACTCCACCTGC	60.082	59.173	135
	HWI-ST1234:240:C8N02ACXX:3:1115:8429:91306_ssr77	J. mandshurica	ga	9	CAATGGCGTTGACGTGTGG	TTGCCGATCTCTTTCCTCCC	60.082	59.458	118
	HWI-ST1234:241:C94GAACXX:6:1303:14642:80196_ssr36	J. mandshurica	gt	8	GCTAAATTGGAAACTTCACCTCCC	TCACTTGGAAGTTAAGCAAAGC	60.082	57.432	126
	HWI-ST1234:240:C8N02ACXX:3:1316:11188:28364_ssr140	J. mandshurica	tc	10	TCTCCACTCTTGACAGTAAGATGC	TGATGAAGATTGCACTCCGC	60.082	58.627	125
	HWI-ST1234:240:C8N02ACXX:3:1114:15342:88191_ssr94	J. mandshurica	tc	9	CGCGAACAACTTCCCTTGC	GGAGGTATGCGGATTTGTAAGG	60.082	58.861	129
	HWI-ST1234:241:C94GAACXX:5:1216:19375:13688_ssr27	J. mandshurica	ag	18	AACCGTTCGAAGAGGCTCG	CGACGTTATTAACCCTCCGC	60.081	58.797	153
	HWI-ST1234:241:C94GAACXX:5:1203:17458:34046_ssr27	J. mandshurica	ag	23	AACCGTTCGAAGAGGCTCG	CGACGTTATTAACCCTCCGC	60.081	58.797	163
	HWI-ST1234:241:C94GAACXX:5:2110:17395:78123_ssr112	J. mandshurica	tc	12	TCTCTTCTCTCCATCTTCTTTGCC	AGGAGAGATAAGCTTTCAACAACC	60.081	58.751	105
	HWI-ST1234:241:C94GAACXX:5:2210:1185:86110_ssr20	J. mandshurica	tc	8	CGGCCTGCACATTCAAACC	AGGTCTCGTTTGTTTATCTGCG	60.081	59.006	110
	HWI-ST1234:241:C94GAACXX:5:2116:13568:31238_ssr71	J. mandshurica	ag	10	ACAGTCCAATCACCCTAGAATTCC	CATGGATGATGGTGGCATCG	60.08	59.121	124
	HWI-ST1234:241:C94GAACXX:5:2309:17818:26340_ssr102	J. mandshurica	ag	13	TTTGTGCATGCAATCGCCC	TAGTCTTCACACCGAGCACC	60.08	59.398	171
	HWI-ST1234:241:C94GAACXX:6:1215:3927:35969_ssr67	J. mandshurica	ct	8	GGGCAATGAAGGCTGTTGC	TCTGTTAAGCTTGACAACGG	60.08	56.011	110
	HWI-ST1234:241:C94GAACXX:6:1310:15345:44986_ssr35	J. mandshurica	ct	8	GGGCAATGAAGGCTGTTGC	TCTGTTAAGCTTGACAACGG	60.08	56.011	110
	HWI-ST1234:241:C94GAACXX:6:2209:20383:34150_ssr69	J. mandshurica	ct	8	GCCTGCCTTTCATGGTTGC	AGCATCGTTTCCAAACTTGC	60.08	57.578	126
	HWI-ST1234:241:C94GAACXX:6:2303:12092:89293_ssr62	J. mandshurica	ct	9	TCAGCTCCCTTTACGCACG	GGGAGATTGACCAAGTGAGC	60.08	58.256	122
	HWI-ST1234:241:C94GAACXX:6:1212:11002:5233_ssr136	J. mandshurica	ga	8	TGTACTACTGCGGCTGTGC	CCTTATCATGCATTTACATGGG	60.08	55.254	117
	HWI-ST1234:241:C94GAACXX:5:1216:2802:47190_ssr65	J. mandshurica	ga	12	TTCACGGTCGGTTCATCGG	ATCTTCTTCCCAGTGACGCG	60.08	60.109	129
	HWI-ST1234:241:C94GAACXX:5:1313:3231:88282_ssr54	J. mandshurica	ga	15	AGGAAGAGAGGAATCAATCAACCC	GCATACGCACTCACCATTGC	60.08	60.248	134
	HWI-ST1234:240:C8N02ACXX:3:1210:13519:92832_ssr125	J. mandshurica	tc	9	ACGCATGAAGTCTGGGACG	AGAAACTAAGTGGAGAGATGTGC	60.08	58.173	163
	HWI-ST1234:241:C94GAACXX:5:2216:18435:75900_ssr78	J. mandshurica	ttc	8	TCGGCGTCAATGTCTGTCC	TCAAGCAATCACGATTTACCC	60.08	56.604	112
	HWI-ST1234:240:C8N02ACXX:3:1115:17679:36400_ssr67	J. mandshurica	ag	8	AGAGCGGAGTTCCACATGC	TCATTCTCCACAGCACTGCC	60.079	60.322	125
	HWI-ST1234:241:C94GAACXX:6:2115:9409:75700_ssr85	J. mandshurica	ct	10	ATTGTAGTGGTGGCCGACG	GAAGGGTTTACACCTTCAATAATCG	60.079	58.218	131
	HWI-ST1234:240:C8N02ACXX:3:1215:9769:64670_ssr83	J. mandshurica	ct	10	AATCTCGAAGCCCACCACG	ATTGTGGTGCCATGGTAGGG	60.079	60.033	164
	HWI-ST1234:240:C8N02ACXX:3:1116:10713:43780_ssr90	J. mandshurica	ga	8	TAGCAAAGGGTGGTAGCGC	TTTCACCACCAACACGTTGC	60.079	59.829	135
	HWI-ST1234:241:C94GAACXX:6:2302:19712:89721_ssr65	J. mandshurica	ga	8	AGATCAACGGTGGCAGAGC	CACGACATTCCCTCTCTCGG	60.079	59.899	131
	HWI-ST1234:240:C8N02ACXX:3:2108:19543:100208_ssr78	J. mandshurica	ag	11	TGGCGATGGATGTGGAACC	CCCTCATCGTTCCCACTAGG	60.078	59.247	147
	HWI-ST1234:241:C94GAACXX:6:2214:11095:81929_ssr83	J. mandshurica	ct	10	AAATTCCAGCCGGTAGCCC	TCAAAGCTGGTGTACCGTGC	60.077	60.883	114
	HWI-ST1234:241:C94GAACXX:6:1314:4203:71826_ssr89	J. mandshurica	gt	9	AGGCGCCCTTTCCATTACC	ACTCTAGTTCCTAAGGGTCTCG	60.077	58.111	119
	HWI-ST1234:240:C8N02ACXX:3:1103:13506:16963_ssr77	J. mandshurica	ga	12	TGGCATGGCTGGGTTATGG	AGGGATCCCAAGATGTAGGG	60.076	57.875	141
	HWI-ST1234:241:C94GAACXX:5:2308:12660:75675_ssr110	J. mandshurica	ga	11	ATGGGCTTGATGGGCTTCC	TGTAATGGGCATCAAGGTTGC	60.076	59.176	144
	HWI-ST1234:241:C94GAACXX:5:1103:17527:73044_ssr99	J. mandshurica	ga	10	ATGGGCTTGATGGGCTTCC	TGTAATGGGCATCAAGGTTGC	60.076	59.176	142
	HWI-ST1234:241:C94GAACXX:6:1111:16672:57301_ssr126	J. mandshurica	ga	8	CACGACAAACAAGCCTACACG	TCTGCCTTTGCTAACCCG	60.071	57.286	131
	HWI-ST1234:240:C8N02ACXX:3:2310:1233:73865_ssr26	J. mandshurica	ga	10	CATGTACACAGCACACACAGC	TTGCGACATGGATGCTTAGG	60.07	58.333	106
	HWI-ST1234:241:C94GAACXX:5:1216:1229:96507_ssr33	J. mandshurica	ga	9	GTTATCCGGCGACATCATTGC	GACCATCTCCCACAACACCC	60.07	60.323	107
	HWI-ST1234:241:C94GAACXX:6:2301:12791:21172_ssr64	J. mandshurica	ag	14	ATGCACGCACATAAACACACC	GTCTCAGGTCTTGACGACTCC	60.069	59.8	100
	HWI-ST1234:241:C94GAACXX:6:2304:6293:24297_ssr51	J. mandshurica	ct	9	TCGTAATCTATGTCGCTCCGC	TGGAATGATCAGTCGAAGCC	60.069	57.684	147
	HWI-ST1234:240:C8N02ACXX:3:2207:10280:63695_ssr78	J. mandshurica	ct	11	GCAGACAGCAAAGGTACAAGC	ATGAAGTCCCGACCCTAAGG	60.069	58.503	148
	HWI-ST1234:241:C94GAACXX:6:1305:14335:91854_ssr68	J. mandshurica	ct	11	CCTGCACACACTTCAAATCCG	AGCAAAGACGCCATGAAAGG	60.069	59.116	160
	HWI-ST1234:241:C94GAACXX:6:1310:2642:61755_ssr100	J. mandshurica	ct	10	GCAGCCTAAAGTTTCACGTGG	TGTTTGCAACCGAAGCATCC	60.069	59.686	153
	HWI-ST1234:240:C8N02ACXX:3:2313:15111:57806_ssr53	J. mandshurica	ga	9	GCACAGACAGCCTAAAGTTGC	GCAATCGGCATTTATGAACAGC	60.069	59.209	104
	HWI-ST1234:241:C94GAACXX:6:1111:17357:71366_ssr42	J. mandshurica	ga	9	GCACAGACAGCCTAAAGTTGC	GCAATCGGCATTTATGAACAGC	60.069	59.209	104
	HWI-ST1234:241:C94GAACXX:6:1103:3970:14519_ssr60	J. mandshurica	ga	17	GTACTTTGCTTCAAGGGCACG	TGCTCGGCTTAGTTCAGTCC	60.069	59.753	112
	HWI-ST1234:241:C94GAACXX:5:2114:17318:82527_ssr78	J. mandshurica	ga	10	CAAACGAGTAGCAGCAAACCC	CCCTCTTCTCTCGCCAATCC	60.069	59.894	127
	HWI-ST1234:241:C94GAACXX:5:1106:9405:70579_ssr90	J. mandshurica	ga	11	TGAACACAAATGCGCAGTAGC	AATCCGTCTTCGTCTCTCGC	60.069	59.901	127
	HWI-ST1234:241:C94GAACXX:6:2207:8247:5516_ssr103	J. mandshurica	ga	9	GTTGACACTTGATTGCGACCC	TCTGGTGGTCATAACCCAACG	60.069	59.997	135
	HWI-ST1234:241:C94GAACXX:5:2302:10496:51956_ssr103	J. mandshurica	ga	9	GTTGACACTTGATTGCGACCC	TCTGGTGGTCATAACCCAACG	60.069	59.997	135
	HWI-ST1234:241:C94GAACXX:6:2212:20347:68623_ssr74	J. mandshurica	tg	8	GTGGCAAGTACAAGCAGAAGC	TGTATGCCTGCCAAGAGAGG	60.069	59.457	146
	HWI-ST1234:241:C94GAACXX:6:2111:15913:94142_ssr40	J. mandshurica	ag	8	CGAAGAACCCATTTGGCAAGG	AGCCTATGTAAGTAGGAGTTGG	60.068	56.702	167
	HWI-ST1234:241:C94GAACXX:6:2111:10217:22950_ssr55	J. mandshurica	ag	9	ACAACTAAGAGGAAGGCGTCG	CAGACTCGGCTCTTCTCTCC	60.068	59.262	100
	HWI-ST1234:240:C8N02ACXX:3:2207:14471:94760_ssr91	J. mandshurica	ag	13	TCTGTAGCAGAGAACCAAGCG	TTCCCGAGGTATTGCTTGCC	60.068	60.394	173
	HWI-ST1234:241:C94GAACXX:5:1204:9891:15492_ssr39	J. mandshurica	ct	18	AGCAAGAAAGCGCTGAAATGG	AAGCAGCTGAAACATCGAGC	60.068	59.199	161
	HWI-ST1234:241:C94GAACXX:6:1114:21101:67937_ssr78	J. mandshurica	ct	8	TGCACCATTTCGATGCAAAGG	AGTAGAGGGAGGCAGTGACG	60.068	60.682	128
	HWI-ST1234:241:C94GAACXX:5:2313:8013:3291_ssr85	J. mandshurica	tc	9	CGAGATCTTATCCACGGAGGC	ACTCTTCAGCACTCAGATGC	60.068	57.617	106
	HWI-ST1234:241:C94GAACXX:6:1216:13286:90170_ssr33	J. mandshurica	tc	16	GTTCTTGAATTTGGGCCGACC	TGTTGAGCGATTACAAGTGAGC	60.068	59.263	167
	HWI-ST1234:241:C94GAACXX:5:1316:18297:14865_ssr81	J. mandshurica	tca	7	GGGCAACTTTCAATCCGTTCC	TGGCAATGAAGGATCCCTAGG	60.068	59.223	138
	HWI-ST1234:241:C94GAACXX:5:2108:9187:68000_ssr91	J. mandshurica	ct	9	TGCCAATCGTATCTATCGCCC	CCTGAAATTCCAATAGTCATCCC	60.067	56.965	104
	HWI-ST1234:240:C8N02ACXX:3:1108:12224:79121_ssr70	J. mandshurica	ct	10	AGAGCTTCATGAGGTTCACGG	GAGCAGAATCGGTTGCTATCC	60.067	58.861	127
	HWI-ST1234:241:C94GAACXX:5:2214:4160:69364_ssr53	J. mandshurica	ct	10	AGAGCTTCATGAGGTTCACGG	GAGCAGAATCGGTTGCTATCC	60.067	58.861	127
	HWI-ST1234:241:C94GAACXX:5:1211:3684:96504_ssr49	J. mandshurica	ct	13	CCACCTTTCTCGTCTCTGACC	CCACTGAGGCCTACAGATCC	60.067	59.244	147
	HWI-ST1234:241:C94GAACXX:5:1214:16380:82275_ssr31	J. mandshurica	ct	25	AGCTTCTTCTCTTCACTCGGC	GAGGGAGGAGAGCAGATTCG	60.067	59.327	163
	HWI-ST1234:241:C94GAACXX:6:2311:19658:95588_ssr72	J. mandshurica	ct	9	TGCCAATCGTATCTATCGCCC	TCACAATGATCCTGCCCTCC	60.067	59.452	131
	HWI-ST1234:241:C94GAACXX:6:2201:14011:30668_ssr45	J. mandshurica	ct	9	TGCCAATCGTATCTATCGCCC	ATGATCCTGCCCTCCAGAGG	60.067	60.767	126
	HWI-ST1234:241:C94GAACXX:5:1213:2288:89661_ssr90	J. mandshurica	ct	10	TACTTCACGTTCCCATTCCCG	TGCTCCCATACCTGAATTCAAGC	60.067	60.937	100
	HWI-ST1234:240:C8N02ACXX:3:1206:5512:35292_ssr70	J. mandshurica	ga	9	TGAAGATGCATTTGGCCAAGC	AGTTAGTGATGAAATCCGGTCC	60.067	57.862	154
	HWI-ST1234:241:C94GAACXX:5:2306:12702:41583_ssr91	J. mandshurica	ga	13	ACAGCTTGCTTAATGCTTGGC	AGAAATCGTCGTCTAAGCTTGG	60.067	58.487	112
	HWI-ST1234:240:C8N02ACXX:3:2301:12455:73418_ssr120	J. mandshurica	ga	14	ACAACCCAGATAACGACGACC	GCAATCATCTCAGAGGTGCG	60.067	59.064	122
	HWI-ST1234:240:C8N02ACXX:3:1309:6773:46364_ssr46	J. mandshurica	ga	12	CCATGGAAGCCAAGTTGAAGC	AGACCGGCCGATTTATAACCC	60.067	59.929	101
	HWI-ST1234:241:C94GAACXX:5:2203:7719:16743_ssr69	J. mandshurica	ga	14	TGAAAGGACCGATTCAGACCG	TCGAATTGGTTTCTCTCCTCCG	60.067	60.094	130
	HWI-ST1234:241:C94GAACXX:5:2315:10713:4953_ssr73	J. mandshurica	tc	18	ACCGAACTTGATCCTCGTTCC	AATTCTGACGGCGGAAATGG	60.067	58.905	127
	HWI-ST1234:241:C94GAACXX:6:2205:4745:30727_ssr78	J. mandshurica	ttc	8	AGAGCAAGCGAAGAAGACTCC	AATGACAGCTTTGGAATGGC	60.067	56.955	139
	HWI-ST1234:241:C94GAACXX:6:1305:12730:24103_ssr31	J. mandshurica	ag	16	TGCAGTAGCTAGGGTTTCAGC	GTTTAGCTTTCAGCCGTCCC	60.066	59.197	135
	HWI-ST1234:241:C94GAACXX:5:2207:3824:65867_ssr84	J. mandshurica	ag	11	GGTACTTTCTCTCCTGTGGGC	GCCACTTCCAAGAAACTTTCGG	60.066	60.288	137
	HWI-ST1234:241:C94GAACXX:6:1309:16174:24861_ssr87	J. mandshurica	ct	10	AGAGAGAGCAGGTCCAATTGC	TAATGCACTTGGTTGGACCC	60.066	58.082	121
	HWI-ST1234:241:C94GAACXX:6:2102:5906:28013_ssr142	J. mandshurica	ct	8	TCGCTGGAAATTCTGAGTCCC	TGGCAGTTGAATGATACACCC	60.066	58.278	177
	HWI-ST1234:241:C94GAACXX:5:2210:18674:72381_ssr56	J. mandshurica	ct	11	AGTCCTGTTGTTATCCCTGCG	AGTAATTAGGTTCCACAGCAACC	60.066	58.667	101
	HWI-ST1234:240:C8N02ACXX:3:2110:15030:25306_ssr111	J. mandshurica	ct	9	GTATCCCGAATCCCGATTCCC	TCAAACTACCTTAGAGCCCTAGG	60.066	58.712	101
	HWI-ST1234:240:C8N02ACXX:3:1211:8337:86871_ssr80	J. mandshurica	ct	8	TACTCATCCAACGCTTCCACC	TGGGTTGGAGAGGAATGAACC	60.066	59.646	100
	HWI-ST1234:240:C8N02ACXX:3:1314:12776:1996_ssr37	J. mandshurica	ct	17	TCTTCCTCGCATTGTCTTCCC	GGTTCTCAGACCGAGCTTCC	60.066	60.109	136
	HWI-ST1234:240:C8N02ACXX:3:1106:3221:100426_ssr39	J. mandshurica	ct	18	TCTTCCTCGCATTGTCTTCCC	GGTTCTCAGACCGAGCTTCC	60.066	60.109	113
	HWI-ST1234:241:C94GAACXX:5:1209:18080:71683_ssr75	J. mandshurica	ga	14	ACGAAAGCAGTGGTAGGATGG	TCACCATCTGTCTTTCTCTCGG	60.066	59.506	124
	HWI-ST1234:240:C8N02ACXX:3:2304:11769:98904_ssr100	J. mandshurica	ga	8	AGTTCATCCTTCCTTGCGAGG	CCAGCTACATTGTATTGTCTGTGG	60.066	59.666	157
	HWI-ST1234:241:C94GAACXX:5:1315:16637:12548_ssr109	J. mandshurica	ga	9	TGTACGTGGCATTCCTAACCC	GCAAGCACTGTGGTTCTTACG	60.066	60.07	156
	HWI-ST1234:240:C8N02ACXX:3:2306:13574:63636_ssr61	J. mandshurica	ga	10	TCCTTCAAACGACATAGGCCC	GCTAGGGTTAAGGCTCAGAGC	60.066	60.203	124
	HWI-ST1234:240:C8N02ACXX:3:1114:14299:84359_ssr127	J. mandshurica	tc	11	TCATCACCACAGCATCACTCC	TCCCACCTTACAGAATAGAATGC	60.066	57.964	140
	HWI-ST1234:241:C94GAACXX:5:2108:2121:47508_ssr81	J. mandshurica	tc	13	GTCTTCCCTTTCTCTCTGCCC	CAAGTGAACAAAGTACGAATAAGGG	60.066	58.401	113
	HWI-ST1234:241:C94GAACXX:5:1202:17268:12486_ssr114	J. mandshurica	ttc	7	TCTCGGCCAAAGTCTGATTCC	CCTAGGGATGTTGTCTCCGG	60.066	59.247	165
	HWI-ST1234:240:C8N02ACXX:3:1112:17830:91869_ssr96	J. mandshurica	ag	9	AGCTGTTCCCTGACATAAGCC	GAGATGTTTGAAGAAGGTTGCC	60.065	57.834	156
	HWI-ST1234:241:C94GAACXX:5:1103:8416:85096_ssr61	J. mandshurica	ag	20	CAGGGTATGAACCAGACCACC	GCTTGCAAGTGATGTGGAGG	60.065	59.475	111
	HWI-ST1234:241:C94GAACXX:5:2104:19314:21556_ssr85	J. mandshurica	ct	16	CATTTCACTCTCCTCCCACCC	GGCCCTAGAAGTAAAGGCGG	60.065	60.179	132
	HWI-ST1234:241:C94GAACXX:6:2209:18123:14428_ssr135	J. mandshurica	ct	9	CCAAGAGGTGAGGATTGGACC	GAGGAGAAGGAATCGCACGG	60.065	60.529	149
	HWI-ST1234:241:C94GAACXX:6:1312:4105:55624_ssr125	J. mandshurica	ga	9	ACGAAATCCCAAGATGGTCCC	CAGACTCATATATACTCTGAGATCC	60.065	55.462	143
	HWI-ST1234:241:C94GAACXX:5:2315:12662:45861_ssr88	J. mandshurica	ga	10	CACCTAAAGGCCACCACTAGG	CCTTCCTCTCCTACCATTTCC	60.065	57.152	108
	HWI-ST1234:241:C94GAACXX:5:2311:17458:22350_ssr115	J. mandshurica	ga	8	TCAAGTATGGCTCTGCTTGGG	ATGCTGCGGTCACTGATTCC	60.065	60.746	173
	HWI-ST1234:241:C94GAACXX:6:1115:19400:100243_ssr76	J. mandshurica	tc	17	TCCATTGCTGGTGAGTCATCC	CTGTGCTTAGGCTGAGATGC	60.065	58.702	138
	HWI-ST1234:241:C94GAACXX:5:2215:3242:62002_ssr74	J. mandshurica	tg	9	AGAGAATTTGCAGAGGAGGCC	CCCAGTGACAAACATCATGCC	60.065	59.797	137
	HWI-ST1234:241:C94GAACXX:6:2101:3209:4396_ssr46	J. mandshurica	tgt	7	AGGGACACCGCTTAATTCAGG	AATCCTCCAATGGGCGATGG	60.065	60.179	126
	HWI-ST1234:241:C94GAACXX:5:1207:3132:16786_ssr25	J. mandshurica	ctt	7	CCATTTCTTCCACCTCCTCCC	GGATTTGGGCGTTGTGATGG	60.064	59.827	163
	HWI-ST1234:241:C94GAACXX:5:1308:19505:5293_ssr93	J. mandshurica	ga	9	ACATGTGGGAACTATGCAGGG	TCAGGTTGCTGGATATTGACTCC	60.064	60.118	169
	HWI-ST1234:241:C94GAACXX:5:2107:19353:77149_ssr101	J. mandshurica	ga	9	TCCCATATGTTGACCCTTGGC	GCTTGCACTAGAGGGACATCC	60.064	60.474	158
	HWI-ST1234:241:C94GAACXX:5:1309:2406:15913_ssr68	J. mandshurica	ag	9	AGAAATGGCCAGGGATGAAGG	TCGCTTTCACCCTGTCTTCC	60.063	59.965	127
	HWI-ST1234:241:C94GAACXX:6:1205:17959:79752_ssr70	J. mandshurica	ag	9	AGAAATGGCCAGGGATGAAGG	TCGCTTTCACCCTGTCTTCC	60.063	59.965	127
	HWI-ST1234:241:C94GAACXX:5:1306:3117:16011_ssr29	J. mandshurica	ct	9	ACCTCTCCAGGAGCTCTAAGG	ACGCTGGTCATAGATACAATGC	60.063	58.606	172
	HWI-ST1234:240:C8N02ACXX:3:1213:3535:57391_ssr112	J. mandshurica	ga	9	AGATGAGAGAGAGGGACACCC	TCTTTCCGCATGAGTTGTTGC	60.063	59.733	169
	HWI-ST1234:241:C94GAACXX:6:1312:20344:58126_ssr44	J. mandshurica	tc	8	ACCCTCTCCCTCTTCATCTCC	TGGTGTCACTGATTTCCAAACC	60.063	59.044	108
	HWI-ST1234:241:C94GAACXX:5:1203:4706:75388_ssr44	J. mandshurica	tc	8	ACCCTCTCCCTCTTCATCTCC	TGGTGTCACTGATTTCCAAACC	60.063	59.044	108
	HWI-ST1234:241:C94GAACXX:6:1308:20606:57457_ssr56	J. mandshurica	tc	8	ACCCTCTCCCTCTTCATCTCC	TGGTGTCACTGATTTCCAAACC	60.063	59.044	108
	HWI-ST1234:241:C94GAACXX:6:1216:14787:62990_ssr53	J. mandshurica	ct	13	CACGACGCATTCATACACATACC	TTGAAAGGAGAGGCTCTGCG	60.061	60.037	103
	HWI-ST1234:240:C8N02ACXX:3:2311:10473:47735_ssr94	J. mandshurica	tc	15	GCTCAGAACGTGACAAGTAAACC	ATAAGCTAGTTACGCGGTCC	60.06	57.211	139
	HWI-ST1234:241:C94GAACXX:6:2211:12126:63032_ssr103	J. mandshurica	ag	10	GGTTTCCAAGAACACACAGATCG	TCATCACTTCTCTCCCTAACTCC	60.059	58.718	102
	HWI-ST1234:241:C94GAACXX:5:2209:5474:73285_ssr103	J. mandshurica	ag	10	GGTTTCCAAGAACACACAGATCG	TCATCACTTCTCTCCCTAACTCC	60.059	58.718	102
	HWI-ST1234:241:C94GAACXX:5:2201:18001:56427_ssr74	J. mandshurica	ct	17	GGTTTACGGTTTACCTCAGTTGC	AAAGCTGGTGGAAGGTGAGG	60.059	59.889	142
	HWI-ST1234:240:C8N02ACXX:3:2212:9108:9457_ssr88	J. mandshurica	ct	12	CCTCAAGAAGCTGTTCTCAAAGC	CCTTAGAGACCTCTGCATCC	60.058	56.803	125
	HWI-ST1234:241:C94GAACXX:5:2314:16209:93693_ssr37	J. mandshurica	ct	10	GGCTGGTGCGTTATATCATTTCC	AGAGTGGGAGGTTGAGAGGG	60.058	60.252	106
	HWI-ST1234:240:C8N02ACXX:3:1210:19749:4341_ssr60	J. mandshurica	ag	9	TGGGACATGTGAAATCAACATGC	TTTCAACAAACGACAAGCCC	60.057	57.43	106
	HWI-ST1234:241:C94GAACXX:5:1303:4252:46732_ssr64	J. mandshurica	ct	17	GGAAACCTTGTTCATTCAGCTCC	ATTCGTCAACTTGGTGCAGC	60.057	59.407	148
	HWI-ST1234:241:C94GAACXX:6:1302:21294:15264_ssr58	J. mandshurica	ct	17	CCACAAAGTTGATCATGGTCACC	TGCCAGCTTCTCTTGTCAGC	60.057	60.605	161
	HWI-ST1234:240:C8N02ACXX:3:1305:2005:71124_ssr105	J. mandshurica	ct	12	TATCTCTTGCACACTGTGACTCC	CAGGTAGACTATTCCACACACATGG	60.057	60.912	100
	HWI-ST1234:241:C94GAACXX:5:2204:7926:7334_ssr28	J. mandshurica	ga	24	GCTGAGAAGAACCCAATGAAACC	AGCGTCGTTTCAGAATTAGG	60.057	55.888	137
	HWI-ST1234:240:C8N02ACXX:3:1115:9056:36512_ssr81	J. mandshurica	ga	10	GTCAGGAAACCAACAATAAGCCC	ACAAACTGTTGTGGGCTTCG	60.057	59.262	160
	HWI-ST1234:241:C94GAACXX:6:2109:11615:65968_ssr73	J. mandshurica	ag	11	TCTTTGCTTCTCTGACTCATCCC	AGTGGGCTTCTGTCTTCTGC	60.056	59.964	132
	HWI-ST1234:241:C94GAACXX:5:2313:20725:36657_ssr64	J. mandshurica	ag	8	TCTTGTGGAGATGACTGTGATGG	ACTATGGGTTGCTGCCAAGG	60.056	60.324	111
	HWI-ST1234:241:C94GAACXX:6:2210:20713:97731_ssr80	J. mandshurica	ga	17	AGAAGTGCTAAGTGACTAAGCCC	TCTCGCAGACAAAGAGTAAGTCC	60.056	60.057	172
	HWI-ST1234:241:C94GAACXX:6:2210:20696:97740_ssr80	J. mandshurica	ga	16	AGAAGTGCTAAGTGACTAAGCCC	TCTCGCAGACAAAGAGTAAGTCC	60.056	60.057	170
	HWI-ST1234:241:C94GAACXX:6:2213:19547:48941_ssr69	J. mandshurica	tc	14	TGACTGGAGAGTAACTGCATTCC	GAGACACGGTTTAAATACAAACGG	60.056	58.623	116
	HWI-ST1234:241:C94GAACXX:6:2315:5451:70590_ssr101	J. mandshurica	tct	7	TCTCGGTTCCATTCTCTTTCAGG	TCCTGGGTCGAAATCCTTTGG	60.056	59.996	123
	HWI-ST1234:241:C94GAACXX:5:1213:12142:44714_ssr89	J. mandshurica	tct	10	TCTCGGTTCCATTCTCTTTCAGG	TCCTGGGTCGAAATCCTTTGG	60.056	59.996	132
	HWI-ST1234:241:C94GAACXX:5:1203:16874:84944_ssr54	J. mandshurica	cag	10	TCTTCACATTCTCCACTAAGGCC	GAAGTAGGATTGGCTGCACG	60.055	58.99	152
	HWI-ST1234:241:C94GAACXX:5:1112:6674:51430_ssr60	J. mandshurica	ct	13	TCCCACTCTTATCTTCTGCAACC	TCACCTTGACGTGTATTTACTGC	60.055	59.008	101
	HWI-ST1234:241:C94GAACXX:6:2213:16897:61997_ssr32	J. mandshurica	ct	13	AGACCTGCATTAGAAAGTCAGGG	TGCTGAAACGGCTTCAATGG	60.055	59.402	118
	HWI-ST1234:241:C94GAACXX:5:1205:4203:95090_ssr106	J. mandshurica	gat	7	TGGTTACAGGAAGAAGATTCGGG	CCCAATCATTATTGTTGGGAGGC	60.055	59.93	124
	HWI-ST1234:240:C8N02ACXX:3:2315:18851:58409_ssr106	J. mandshurica	gat	7	TGGTTACAGGAAGAAGATTCGGG	CCCAATCATTATTGTTGGGAGGC	60.055	59.93	124
	HWI-ST1234:241:C94GAACXX:5:1109:8388:34062_ssr98	J. mandshurica	ct	13	AGGATTGGACCTCATTTCTTCCC	AGAGAGGGAAGGAAATCGCG	60.053	59.538	140
	HWI-ST1234:241:C94GAACXX:6:2307:7462:43381_ssr33	J. mandshurica	ag	10	TCGAAACTCAAATTGTGTACCTTCG	CGCTTTAAACCCAAGCCTCC	60.051	59.474	170
	HWI-ST1234:240:C8N02ACXX:3:2212:13719:17403_ssr33	J. mandshurica	ag	10	TCGAAACTCAAATTGTGTACCTTCG	CGCTTTAAACCCAAGCCTCC	60.051	59.474	170
	HWI-ST1234:241:C94GAACXX:5:2102:7432:70522_ssr33	J. mandshurica	ag	10	TCGAAACTCAAATTGTGTACCTTCG	CGCTTTAAACCCAAGCCTCC	60.051	59.474	170
	HWI-ST1234:240:C8N02ACXX:3:2113:13071:28609_ssr93	J. mandshurica	tc	13	CGACGTGAACTGATATTATGTTGGG	AGTCGTTACACAACTGCATGC	60.051	59.469	123
	HWI-ST1234:241:C94GAACXX:5:1212:9554:4756_ssr33	J. mandshurica	ct	8	GCTTCCAAATCTCTATCTCACATGC	ATAGACCTCGCAATCACCGC	60.05	60.249	133
	HWI-ST1234:241:C94GAACXX:5:1216:20843:37166_ssr67	J. mandshurica	tc	17	TGCCGTTTGTTATTTCTTCTCTTCC	TTTGCTCGGGACTCATTTGC	60.049	59.119	128
	HWI-ST1234:241:C94GAACXX:6:2314:11625:27527_ssr108	J. mandshurica	gat	7	ACAAGCATCATTGGTAAGAAACAGG	CGTCTTCTTCCCTCATCTCCG	60.048	59.934	148
	HWI-ST1234:241:C94GAACXX:5:2201:19956:69566_ssr57	J. mandshurica	tc	8	TGAACTTGCTCATAATTCAACACCC	GGAGTACCTGAGTGAGAGTGG	60.048	58.904	128
	HWI-ST1234:241:C94GAACXX:5:2213:3312:84015_ssr47	J. mandshurica	ag	17	AGAGACTTGACTCATCTTCTTTCCC	ACTTGTATGGTGGTGGTGGG	60.047	59.596	134
	HWI-ST1234:240:C8N02ACXX:3:1212:12673:81297_ssr64	J. mandshurica	ag	8	ACTCTACTCAACCAAGTGATTACCC	AGGGCATTGTTCACTTGTTTGG	60.047	59.897	102
	HWI-ST1234:241:C94GAACXX:6:1307:7639:2334_ssr42	J. mandshurica	ga	8	ACCACATAAATGAAACCCATCAACC	AAGACCACCTCCCTTCCTCC	60.047	60.548	128
	HWI-ST1234:240:C8N02ACXX:3:1303:12804:84014_ssr92	J. mandshurica	ga	10	CGCGCGATTGAAGAGTAACG	GCTCACGCCATTTCTTGTTGG	60.045	60.667	111
	HWI-ST1234:241:C94GAACXX:5:1106:14916:44612_ssr87	J. mandshurica	ag	9	TATAATTCTTGTGCGCGCGC	TTCGTTTCTCCTCCATGGCC	60.043	60.035	112
	HWI-ST1234:241:C94GAACXX:5:1105:16308:26736_ssr77	J. mandshurica	ag	8	TATAATTCTTGTGCGCGCGC	TTCGTTTCTCCTCCATGGCC	60.043	60.035	110
	HWI-ST1234:241:C94GAACXX:5:2304:7403:71326_ssr120	J. mandshurica	ct	10	CCGTACACAAACACAGCACG	GGCAACTAGATCATGTGGAGG	60.043	58.156	101
	HWI-ST1234:240:C8N02ACXX:3:1307:2841:53154_ssr102	J. mandshurica	ct	10	CCGTACACAAACACAGCACG	GGCAACTAGATCATGTGGAGG	60.043	58.156	101
	HWI-ST1234:241:C94GAACXX:6:1116:8557:40237_ssr65	J. mandshurica	ct	10	CCGTACACAAACACAGCACG	TGACGAGCTGTAGTGTTTGC	60.043	58.502	159
	HWI-ST1234:241:C94GAACXX:6:1112:1271:33093_ssr146	J. mandshurica	ga	10	CGCGATCTTTGAGCCAATCG	GTGCCAATCCACTCTCCTCC	60.043	60.107	147
	HWI-ST1234:240:C8N02ACXX:3:2115:10733:11760_ssr130	J. mandshurica	ga	8	GATGTATTTGACGGCGTCGC	TAAGCTCATGCCACTTCCGG	60.043	60.108	107
	HWI-ST1234:240:C8N02ACXX:3:2110:19431:10487_ssr74	J. mandshurica	ag	9	GTCGATCGAAGGAGAGAGCG	CACCCTCTTCCTTCCATCCG	60.042	59.821	135
	HWI-ST1234:241:C94GAACXX:6:1201:10446:45540_ssr59	J. mandshurica	ag	12	CTGAGGTTTATGATGCGCGC	ACTCAGCACTAGGGAGGACC	60.042	60.325	113
	HWI-ST1234:240:C8N02ACXX:3:1216:20216:25132_ssr55	J. mandshurica	aga	13	GACGGTCAGAAACACGTTGC	CCTTTGCCCTAGATTTGTAATAGCC	60.042	59.758	120
	HWI-ST1234:240:C8N02ACXX:3:1103:7031:70915_ssr106	J. mandshurica	caa	8	GTCGTTCACTTCACAACCGC	TCAGTATCACCCTGATCGTCG	60.042	59.053	131
	HWI-ST1234:241:C94GAACXX:6:1102:9612:72176_ssr106	J. mandshurica	caa	8	GTCGTTCACTTCACAACCGC	TCAGTATCACCCTGATCGTCG	60.042	59.053	131
	HWI-ST1234:240:C8N02ACXX:3:2105:8804:69507_ssr63	J. mandshurica	ct	10	AAGTCGTTCGCTTTGTTCGC	AAGAGTCCGACATCATCTCC	60.042	56.443	136
	HWI-ST1234:241:C94GAACXX:6:1104:7224:54947_ssr68	J. mandshurica	ct	8	CAGTTCACTGTTCGCCAACG	GAGGAGGAGGTTTGAGCTGG	60.042	59.748	135
	HWI-ST1234:241:C94GAACXX:5:2210:5415:69615_ssr89	J. mandshurica	ct	10	GTGAATCTATTGCTGCGCCG	CTGTGGAGGGTTGGTAAGGC	60.042	60.323	116
	HWI-ST1234:241:C94GAACXX:6:1202:6387:18736_ssr110	J. mandshurica	ga	8	GCAAGACAGACACAGCAACG	TCCATGGCTTTCTATCATACCC	60.042	57.359	158
	HWI-ST1234:241:C94GAACXX:5:1203:13651:29063_ssr134	J. mandshurica	ga	14	GTTTCACGACTCGTTGTGGC	TCTCTTACCAAACTGAAATCTCCC	60.042	58.194	158
	HWI-ST1234:241:C94GAACXX:6:2212:7117:34943_ssr47	J. mandshurica	ga	10	TTACATTGTGTGTGTGCGCG	TTGACCCAGCACTTCTACGG	60.042	59.68	148
	HWI-ST1234:240:C8N02ACXX:3:1102:6996:95567_ssr38	J. mandshurica	ag	8	CACAGAGCACCAAACGAAGC	AACACTCTCATCTCCGCTGC	60.041	60.108	134
	HWI-ST1234:241:C94GAACXX:6:1211:19340:36976_ssr63	J. mandshurica	cg	10	GTCGCTCCTCTCTCATACGC	TTTACTCCCTCCACGTTCCC	60.041	59.021	103
	HWI-ST1234:240:C8N02ACXX:3:1213:7652:93368_ssr94	J. mandshurica	ct	10	TATGTCGACGATGCTACCGC	AGTCAGAGATTCAAGAAGAAGAAGG	60.041	58.3	120
	HWI-M00657:86:000000000-AP42N:1:2101:6335:13971_ssr158	J. mandshurica	ct	11	CTTTGGCGACGTTGAGTTGG	CGTTACGACTTACAAGCTGCG	60.041	59.943	158
	HWI-ST1234:241:C94GAACXX:6:1110:14178:87716_ssr68	J. mandshurica	ct	8	CGACAACTGCTTGACTTGGC	AATACGCCTCACTGACCTGC	60.041	60.108	108
	HWI-ST1234:241:C94GAACXX:6:2310:2979:35895_ssr31	J. mandshurica	ga	11	GCTTCATAGATGCGCTTGCC	AAGATCTGTCAATGATGGCC	60.041	55.482	172
	HWI-ST1234:241:C94GAACXX:5:2102:4805:28974_ssr80	J. mandshurica	ga	8	CATAGAGCAGAGAGACGCGG	TCAATTGTAAACCACTCAACCC	60.041	56.806	143
	HWI-ST1234:241:C94GAACXX:6:1209:16240:34397_ssr136	J. mandshurica	ga	8	CCGTGCACAAAGGAAAGACG	ACTCTCTGTCTTCCTTTCCGG	60.041	59.104	119
	HWI-ST1234:240:C8N02ACXX:3:2114:16926:83058_ssr100	J. mandshurica	ga	14	CGCCGGCAAATCATAGAAGC	GTAAATCCAGAATGGCCAGCC	60.041	59.317	153
	HWI-ST1234:241:C94GAACXX:5:1313:19266:63291_ssr44	J. mandshurica	ga	12	GGTTTCGGTTTCGGTTTCGG	TCGAAACCCAGAGTCCAAACC	60.041	60.203	115
	HWI-ST1234:240:C8N02ACXX:3:1213:14992:27842_ssr90	J. mandshurica	ga	14	CAAGCACTTTCACCGTTCGG	TTCCTCTGCGAAGTCGATGC	60.041	60.459	120
	HWI-ST1234:240:C8N02ACXX:3:2301:8654:39448_ssr65	J. mandshurica	ga	12	GCAGCTTTGTGTCCACTTCG	GATGGACTGTGACGTGGACG	60.041	60.733	147
	HWI-ST1234:241:C94GAACXX:6:1113:11115:73105_ssr65	J. mandshurica	ga	12	GCAGCTTTGTGTCCACTTCG	GATGGACTGTGACGTGGACG	60.041	60.733	147
	HWI-ST1234:240:C8N02ACXX:3:1201:6870:53724_ssr60	J. mandshurica	tc	9	ATTGTTACACGCACAACCGC	TGGACAATGACCTCTCATCG	60.041	57.032	136
	HWI-ST1234:240:C8N02ACXX:3:1315:3080:51642_ssr77	J. mandshurica	ag	9	GTTTCTGCTTCTGCCACAGC	CCTGTGTGAATATGTGATTGCCC	60.04	59.933	112
	HWI-ST1234:241:C94GAACXX:6:1314:15010:48225_ssr82	J. mandshurica	ag	9	CGGTTAGCAACACAAAGGGC	CTGCCTCCGTAAGTATCTCGC	60.04	60.335	100
	HWI-ST1234:240:C8N02ACXX:3:2116:16623:21189_ssr80	J. mandshurica	ag	9	CGGTTAGCAACACAAAGGGC	CTGCCTCCGTAAGTATCTCGC	60.04	60.335	100
	HWI-ST1234:241:C94GAACXX:5:2215:6274:14353_ssr94	J. mandshurica	ct	9	GTTTGGTTCATGTGCCGTCC	TTTGGGTAACAATAAGGTCCC	60.04	55.456	132
	HWI-ST1234:241:C94GAACXX:5:1203:12215:35314_ssr97	J. mandshurica	ct	11	TGATTTGGTTGGCGCTTTCG	GAGAGAGAGAAAGCGTGTGC	60.04	58.655	139
	HWI-ST1234:241:C94GAACXX:6:2215:11518:2557_ssr52	J. mandshurica	ct	8	CAAAGAGGAACCAGCAACGC	AGAATAGGAGCAGTGCAGGG	60.04	59.164	117
	HWI-ST1234:240:C8N02ACXX:3:2210:16265:74461_ssr82	J. mandshurica	ct	9	CGTTGTCCCAAGCAAAGAGC	CTGTGTTTGGTTGTTGAGAGGG	60.04	59.641	148
	HWI-ST1234:240:C8N02ACXX:3:1304:3125:13117_ssr28	J. mandshurica	ct	8	TCAACAAGGAATTTGCGCGG	CGAAGGATCGGAGTGACTCG	60.04	59.972	143
	HWI-ST1234:241:C94GAACXX:5:1213:20657:85627_ssr68	J. mandshurica	ga	13	AAGAGAAAGCAAGCAAGCGC	GAAGTGCCAAGCTCTTCCG	60.04	58.834	101
	HWI-ST1234:241:C94GAACXX:6:2102:19791:78919_ssr80	J. mandshurica	ga	21	CGATGGATAGTGACCGGACG	GCACGGATTTGGATGCTAGG	60.04	59.053	148
	HWI-ST1234:241:C94GAACXX:5:2211:3399:5479_ssr104	J. mandshurica	ga	9	GCTGCGAAGTTGGAGTTTGG	AGCCCTAGGTTGAAGATGGC	60.04	59.451	143
	HWI-ST1234:240:C8N02ACXX:3:2304:20324:72749_ssr60	J. mandshurica	ga	15	GTTGACCAATGGACGTGTGC	CCATTTCCATCATAATGCCAGGG	60.04	59.74	120
	HWI-ST1234:241:C94GAACXX:5:1105:4710:91007_ssr90	J. mandshurica	ga	9	ACTTGCAGCTTCAACATGCG	ATGGTGGCTGCATAGTTGGG	60.04	60.396	142
	HWI-ST1234:241:C94GAACXX:6:1109:5738:49422_ssr42	J. mandshurica	ga	11	TTATTGTTGCGGTGGTTGCG	CCTGATCAACTTCGACCCTCG	60.04	60.47	130
	HWI-ST1234:241:C94GAACXX:5:1303:11935:63300_ssr103	J. mandshurica	tc	13	CAACTGTGGTGCAATCGTGG	GAGAAGTGAGATAGTTGGAGC	60.04	55.525	121
	HWI-ST1234:241:C94GAACXX:5:1115:20838:87480_ssr106	J. mandshurica	tc	9	CCCTGCACGTGTTAACAAGC	ACTTGGAAGCTTGTGTGTCG	60.04	58.7	139
	HWI-ST1234:241:C94GAACXX:6:2210:14937:16086_ssr88	J. mandshurica	ag	8	TCTTGAACAGACTCGTCGCC	GACGTTATTCCACCAAGCCC	60.039	58.908	127
	HWI-ST1234:240:C8N02ACXX:3:2101:19464:20252_ssr95	J. mandshurica	ag	9	TCTTGAACAGACTCGTCGCC	GACGTTATTCCACCAAGCCC	60.039	58.908	129
	HWI-ST1234:240:C8N02ACXX:3:1111:10118:90042_ssr131	J. mandshurica	ag	13	GCCGATCAATCTCTCCCTCG	CCACGTATAAGCTAGAGAGATCCC	60.039	59.603	106
	HWI-ST1234:241:C94GAACXX:6:1115:1770:96926_ssr48	J. mandshurica	ag	8	GTGGACGATGGCTATCTCGG	CGATAAGCCACGACAAACCG	60.039	59.631	142
	HWI-ST1234:241:C94GAACXX:6:1215:5954:88320_ssr44	J. mandshurica	ag	8	GTGGACGATGGCTATCTCGG	CGATAAGCCACGACAAACCG	60.039	59.631	161
	HWI-ST1234:241:C94GAACXX:6:1303:19779:88124_ssr82	J. mandshurica	ag	9	GTGGACGATGGCTATCTCGG	CGATAAGCCACGACAAACCG	60.039	59.631	110
	HWI-ST1234:241:C94GAACXX:5:2314:15921:92527_ssr99	J. mandshurica	cca	10	TCGACAACCACACATCCTCG	GACGGTGAAGGAGATGGTGC	60.039	60.741	101
	HWI-ST1234:241:C94GAACXX:6:2110:17556:61659_ssr104	J. mandshurica	ct	10	TTCCGTAGTCGTTGTTCCCG	AGAGATAGAAATAGAGTGACTCGG	60.039	56.88	161
	HWI-ST1234:241:C94GAACXX:6:1105:12847:4754_ssr75	J. mandshurica	ct	10	CTGCCACACACCATCTTTGC	ATTGACACCCAAAGTTGTGC	60.039	57.111	154
	HWI-ST1234:240:C8N02ACXX:3:2305:8596:70992_ssr67	J. mandshurica	ct	11	TGCAAACAAGCATTACCCGC	TGCTAGAAGTATCCACCTCCC	60.039	58.321	125
	HWI-ST1234:241:C94GAACXX:5:1213:16084:97472_ssr79	J. mandshurica	ct	9	CGGCCATGCATATTTCAGGC	TCGCTTTGAATCTAGATCGAGC	60.039	58.367	135
	HWI-ST1234:241:C94GAACXX:5:2112:9603:91327_ssr98	J. mandshurica	ct	21	GATCTCGAGCGATTCCCTGG	CGTACCCGTAAATGCGTATAGG	60.039	58.763	133
	HWI-ST1234:241:C94GAACXX:5:2305:11829:98653_ssr127	J. mandshurica	ct	8	GAGCTCAGATCTGCTAGCCG	ACGTCAGCGCATACATATATTCG	60.039	59.148	108
	HWI-ST1234:240:C8N02ACXX:3:1202:20956:28188_ssr77	J. mandshurica	ct	8	GAGCTCAGATCTGCTAGCCG	ACGTCAGCGCATACATATATTCG	60.039	59.148	108
	HWI-ST1234:241:C94GAACXX:6:1315:14486:35471_ssr82	J. mandshurica	ct	16	AAGCTGCTGCAAAGTGATGC	GATTGTGTGTAGAGGCATGGC	60.039	59.327	112
	HWI-ST1234:241:C94GAACXX:6:1202:17096:45923_ssr76	J. mandshurica	ct	12	TGTTCTCCGTCTCCTTTCGC	AACTAGGGTTTCCGACGACC	60.039	59.395	151
	HWI-ST1234:241:C94GAACXX:5:2213:9879:77327_ssr77	J. mandshurica	ct	9	CTGTAGATCGACCATCCCGC	ATAAGGCAGTTCGAGGAGGC	60.039	59.534	115
	HWI-ST1234:241:C94GAACXX:6:2102:9349:74495_ssr50	J. mandshurica	ct	10	GCCCTTGTTTACTGCACTGC	TCGTTTCTTTCCTTCATCATTCACC	60.039	59.819	115
	HWI-ST1234:241:C94GAACXX:6:1314:7282:99359_ssr50	J. mandshurica	ct	8	CTTGGCGGACTTTCCAAAGC	CGAGTCTTCGTGTGGAGAGG	60.039	59.831	146
	HWI-ST1234:241:C94GAACXX:5:1213:15606:3903_ssr78	J. mandshurica	ct	13	ACTGTGCTTCTCACTCTCGC	CCGCAGTTCCAACAACAACC	60.039	60.249	111
	HWI-ST1234:241:C94GAACXX:5:1109:7704:28030_ssr76	J. mandshurica	ct	10	GAACCCTAGTCGCTATCGCC	ATGGCGTAGTGGGTTGTTCG	60.039	60.672	115
	HWI-ST1234:240:C8N02ACXX:3:2108:6581:41697_ssr79	J. mandshurica	ct	11	GAACCCTAGTCGCTATCGCC	ATGGCGTAGTGGGTTGTTCG	60.039	60.672	117
	HWI-ST1234:241:C94GAACXX:5:1307:2494:10748_ssr69	J. mandshurica	ctg	10	CCTGATATTGGCGGCATTGC	TGCCACAGTTACAGAGAGCC	60.039	59.678	127
	HWI-ST1234:241:C94GAACXX:6:2305:3250:23437_ssr69	J. mandshurica	ctg	8	CCTGATATTGGCGGCATTGC	TGCCACAGTTACAGAGAGCC	60.039	59.678	121
	HWI-ST1234:241:C94GAACXX:6:1309:18773:92743_ssr51	J. mandshurica	ctg	10	CCTGATATTGGCGGCATTGC	TCCCATCAAGACCGGAATGC	60.039	60.107	131
	HWI-ST1234:241:C94GAACXX:5:1214:4896:44877_ssr53	J. mandshurica	ga	9	AACTCTTGTACGTGGAGCCG	TCCATGCTACATGCTTCTCC	60.039	57.372	127
	HWI-ST1234:241:C94GAACXX:6:2112:7008:42055_ssr80	J. mandshurica	ga	11	ACAGAAGGCTACAACGACGG	ACGCCGTTTCGTCAATGG	60.039	58.75	181
	HWI-ST1234:241:C94GAACXX:6:1215:21165:82399_ssr58	J. mandshurica	ga	8	ACACGCAGTCTTCGTGTAGG	GGGATCCCACAAACTAACATAGC	60.039	59.117	152
	HWI-ST1234:241:C94GAACXX:6:2103:21307:2062_ssr68	J. mandshurica	ga	15	GGCCTCATCGAGATACACGG	ATGGAAGCCCACCTATGTCC	60.039	59.153	114
	HWI-ST1234:241:C94GAACXX:5:1110:2802:6666_ssr59	J. mandshurica	ga	21	TTTACACGGACGGAGACTGC	CCAGTTTATCTGTTGAGGAAGTGG	60.039	59.303	181
	HWI-ST1234:241:C94GAACXX:5:2208:5946:75611_ssr90	J. mandshurica	ga	9	AGAGGAAGAACAGTGCGTCG	CACGGTAAGCCAAAGACTGC	60.039	59.483	108
	HWI-ST1234:240:C8N02ACXX:3:1104:9608:17806_ssr41	J. mandshurica	ga	21	AACCGAGAGAGACTGTTGCG	GTCTCTCCATTCCTGGGTCG	60.039	59.538	121
	HWI-ST1234:240:C8N02ACXX:3:2202:19133:19169_ssr65	J. mandshurica	ga	12	AGACAGCCAGTACGAAACCG	GAGGCAACACCAACACAACC	60.039	59.898	111
	HWI-ST1234:240:C8N02ACXX:3:2109:10573:9401_ssr62	J. mandshurica	ga	9	TGCAAAGCGGGTATTTGTGC	ACACTCTGATGTTTGCATTTGGG	60.039	59.994	109
	HWI-ST1234:241:C94GAACXX:5:2107:2683:32247_ssr66	J. mandshurica	ga	25	AGTCAGAGTCAAAGCGTCGG	ACTATGCCACCGTTCGATGG	60.039	60.179	120
	HWI-ST1234:241:C94GAACXX:5:1116:6900:42061_ssr86	J. mandshurica	ga	8	TTCTCCGGTTTGAGTCTCGC	GGCACCGAATAGACTCGTCC	60.039	60.249	117
	HWI-ST1234:241:C94GAACXX:5:2106:17075:30347_ssr59	J. mandshurica	ga	15	TGGTGGTGATGTCTTCGACG	ACACCACTTCCGGTTGATGG	60.039	60.251	106
	HWI-ST1234:240:C8N02ACXX:3:1111:15681:51803_ssr56	J. mandshurica	ga	15	CGGCAACAAATCACTGTGGG	ACGCCCGATTTCTTTCTCCC	60.039	60.393	118
	HWI-ST1234:241:C94GAACXX:5:2209:2719:94585_ssr22	J. mandshurica	gt	8	GTGCAAAGTGGCATGTGAGG	AACATCTTGAGGTGGACGGC	60.039	60.322	155
	HWI-ST1234:241:C94GAACXX:6:1215:2597:51755_ssr82	J. mandshurica	gtc	9	CACAACATTGGACAGCTGCC	GCATCATCTCTTCGTCCAGC	60.039	58.784	106
	HWI-ST1234:241:C94GAACXX:6:1211:11454:96466_ssr65	J. mandshurica	tc	16	CTTCACACCGCCATTGTTGG	ACATTATTGGAATCGGTACCC	60.039	55.435	108
	HWI-ST1234:241:C94GAACXX:6:2315:5867:67802_ssr85	J. mandshurica	tc	8	GAGCTCAGATCTGCTAGCCG	ACATATATGAACGTCAGCGC	60.039	56.129	106
	HWI-ST1234:241:C94GAACXX:5:2206:12093:30128_ssr33	J. mandshurica	tc	16	CTTCACACCGCCATTGTTGG	TGAACATTATTGGAATCGGTACCC	60.039	58.873	111
	HWI-ST1234:241:C94GAACXX:6:1207:5679:70650_ssr33	J. mandshurica	tc	15	CTTCACACCGCCATTGTTGG	TGAACATTATTGGAATCGGTACCC	60.039	58.873	109
	HWI-ST1234:241:C94GAACXX:6:2102:17792:38850_ssr50	J. mandshurica	tc	14	CTTCACACCGCCATTGTTGG	TGAACATTATTGGAATCGGTACCC	60.039	58.873	105
	HWI-ST1234:241:C94GAACXX:5:2205:7723:23620_ssr85	J. mandshurica	tc	10	GAGCTCAGATCTGCTAGCCG	ACGTCAGCGCATACATATATTCG	60.039	59.148	100
	HWI-ST1234:241:C94GAACXX:5:2213:14812:51597_ssr80	J. mandshurica	tc	10	GAGCTCAGATCTGCTAGCCG	ACGTCAGCGCATACATATATTCG	60.039	59.148	100
	HWI-ST1234:240:C8N02ACXX:3:1107:10979:40872_ssr92	J. mandshurica	tgc	7	GTTGCGGGTGGTCAAATTCC	TGAACAGTGACAACAACGCG	60.039	59.628	122
	HWI-ST1234:241:C94GAACXX:6:2210:1715:76258_ssr103	J. mandshurica	ag	8	TTGCTCTGCTCTGACGAAGG	TCCCAGATTCTTCTCACTCC	60.038	55.949	108
	HWI-ST1234:241:C94GAACXX:6:2113:2259:91598_ssr102	J. mandshurica	ag	11	CAGAACCGACCAGTCAGTCC	AGTTATGGAAACGATATTGCCC	60.038	56.552	132
	HWI-ST1234:241:C94GAACXX:5:1109:6803:54988_ssr92	J. mandshurica	ag	8	GTTGTCTACGGTGGTGAGGG	TCCCTTTCTCTTTCTACATGAGG	60.038	57.316	111
	HWI-ST1234:240:C8N02ACXX:3:1207:7671:49334_ssr119	J. mandshurica	ag	8	ACGTTCTTCTCCTGCCTTCG	TCCGTGCTCCCAATTGATCG	60.038	60.462	124
	HWI-ST1234:241:C94GAACXX:5:2107:6789:86924_ssr136	J. mandshurica	ct	8	TTTCCTCGTCTTCTTCGGCC	AGGGACGAGACAAGTATACC	60.038	55.773	130
	HWI-ST1234:241:C94GAACXX:5:2215:10661:38436_ssr114	J. mandshurica	ct	8	TTTCCTCGTCTTCTTCGGCC	AGGGACGAGACAAGTATACC	60.038	55.773	130
	HWI-ST1234:241:C94GAACXX:5:2311:3422:13140_ssr114	J. mandshurica	ct	8	TTTCCTCGTCTTCTTCGGCC	AGGGACGAGACAAGTATACC	60.038	55.773	130
	HWI-ST1234:241:C94GAACXX:6:1208:12142:31510_ssr82	J. mandshurica	ct	10	TTGCATGCACGAATGTTGGG	TTTGCCACTTTCTTTGCAGG	60.038	57.4	119
	HWI-ST1234:240:C8N02ACXX:3:1312:15659:99188_ssr68	J. mandshurica	ct	12	GTGTTGCAAGCTGGAATGGG	ATGGGAATTCGAAGGCTTGC	60.038	58.894	106
	HWI-ST1234:240:C8N02ACXX:3:2314:7533:22781_ssr68	J. mandshurica	ct	12	GTGTTGCAAGCTGGAATGGG	ATGGGAATTCGAAGGCTTGC	60.038	58.894	106
	HWI-ST1234:241:C94GAACXX:6:1107:15154:28186_ssr125	J. mandshurica	ct	8	CTCCTTAGGCGGCTATGAGC	TCTGCCATTCTTCTTCTTCTTTCG	60.038	59.307	164
	HWI-ST1234:240:C8N02ACXX:3:1102:4898:38526_ssr125	J. mandshurica	ct	8	CTCCTTAGGCGGCTATGAGC	TCTGCCATTCTTCTTCTTCTTTCG	60.038	59.307	164
	HWI-ST1234:241:C94GAACXX:6:2203:18942:95907_ssr125	J. mandshurica	ct	8	CTCCTTAGGCGGCTATGAGC	TCTGCCATTCTTCTTCTTCTTTCG	60.038	59.307	164
	HWI-ST1234:241:C94GAACXX:6:2102:14811:28037_ssr137	J. mandshurica	ct	8	TTGACCGTTCGCTAACTCCC	TTACGGGTAATGCGGACTCC	60.038	59.539	123
	HWI-ST1234:240:C8N02ACXX:3:1112:2514:34733_ssr91	J. mandshurica	ct	13	ACTTCGCCTTCTTCCTCACG	AGTTGGTTCTCAGACCGTGC	60.038	60.25	132
	HWI-ST1234:241:C94GAACXX:6:1105:9160:62420_ssr102	J. mandshurica	ct	8	AGACCACTTGTAGTCAGCGC	CTGAAACCGACTCGTCTGTCC	60.038	60.666	100
	HWI-ST1234:240:C8N02ACXX:3:1210:10608:6928_ssr115	J. mandshurica	ct	11	TCGTCACTTTCCCGTTAGCC	TGGATGGTTGTGATCGTGGC	60.038	60.676	131
	HWI-ST1234:241:C94GAACXX:6:2107:8134:91806_ssr53	J. mandshurica	ga	8	TCTGCGCTTGAGAACTGAGG	GGGTGGAGACTGAAATTCCC	60.038	57.87	149
	HWI-ST1234:241:C94GAACXX:5:1112:18728:95002_ssr106	J. mandshurica	ga	8	CAACCAGTTGCTTGCCATCC	AGTCTATCCGTTGATATTTCCTAGC	60.038	58.074	107
	HWI-ST1234:240:C8N02ACXX:3:2213:20255:37140_ssr104	J. mandshurica	ga	8	CAACCAGTTGCTTGCCATCC	AGTCTATCCGTTGATATTTCCTAGC	60.038	58.074	107
	HWI-ST1234:241:C94GAACXX:6:1204:1569:85492_ssr95	J. mandshurica	ga	8	AGTTCAACGCTCTCCTTCCG	CATCCACTGCTTCCACTTCC	60.038	58.543	116
	HWI-ST1234:241:C94GAACXX:5:1201:10197:14490_ssr68	J. mandshurica	ga	24	TCGCCGACCTCTTTCTTTCC	TGTATCCTTCTCTCACCGCC	60.038	58.888	125
	HWI-ST1234:240:C8N02ACXX:3:1310:17089:21605_ssr94	J. mandshurica	ga	10	TTGCGGGAAGAAATTGCAGC	GACTTCTGAGGTGCCATTTCC	60.038	58.912	120
	HWI-ST1234:241:C94GAACXX:5:1302:6783:77698_ssr76	J. mandshurica	ga	19	TGATTTGAGGTCGACGGTGG	ACGTCGAGACCTCCTTATTCC	60.038	58.977	103
	HWI-ST1234:241:C94GAACXX:5:2206:17872:22557_ssr50	J. mandshurica	ga	8	TTCGGGAAGATGTCGTGTGG	CTCCTTCGTTCTTGATTTCTCCC	60.038	59.064	157
	HWI-ST1234:240:C8N02ACXX:3:1109:20327:64042_ssr97	J. mandshurica	ga	10	GAGTGAGTTGACGGAGGTGG	CACCGAGCGTATATCGTTGC	60.038	59.224	123
	HWI-ST1234:241:C94GAACXX:5:2312:10733:9571_ssr65	J. mandshurica	ga	9	TTGGAAGACGTGGGATGACG	TGATACAAGCCAGTACAAACACG	60.038	59.256	134
	HWI-ST1234:241:C94GAACXX:5:2106:2875:26535_ssr95	J. mandshurica	ga	10	AGCTTGAAGACGACCTCTGC	ACGAAGTCACATCCACTCCC	60.038	59.391	105
	HWI-ST1234:241:C94GAACXX:5:1313:2959:23367_ssr126	J. mandshurica	ga	9	TTAGGGTTTCGACACTCGGC	ACCTACATCACCTCCGTTGC	60.038	59.751	176
	HWI-ST1234:241:C94GAACXX:6:2206:2119:31616_ssr88	J. mandshurica	ga	8	ACTAGTCAGTTGTCAGGCGC	GGCTCCATGGACCATAACTAGG	60.038	59.961	114
	HWI-ST1234:240:C8N02ACXX:3:1102:11650:13666_ssr88	J. mandshurica	ga	8	ACTAGTCAGTTGTCAGGCGC	GGCTCCATGGACCATAACTAGG	60.038	59.961	114
	HWI-ST1234:241:C94GAACXX:5:1203:12969:2599_ssr136	J. mandshurica	ga	15	GTGATGGTGGCTTGCTTTGG	CAAACTTGGAGCATCGTGAGC	60.038	60.136	130
	HWI-ST1234:241:C94GAACXX:6:1114:8885:34284_ssr81	J. mandshurica	ga	10	AGCTTGAAGACGACCTCTGC	AACCTCAACGAACACCCAGG	60.038	60.179	127
	HWI-ST1234:241:C94GAACXX:5:2112:19407:6685_ssr72	J. mandshurica	gaa	7	GGACGATAGGGATGCTCTGC	TCACTTCGTCTCGGTTCTGC	60.038	60.039	140
	HWI-ST1234:241:C94GAACXX:6:1311:3198:24385_ssr62	J. mandshurica	gaa	7	GGACGATAGGGATGCTCTGC	TCACTTCGTCTCGGTTCTGC	60.038	60.039	140
	HWI-ST1234:241:C94GAACXX:6:2301:20733:29744_ssr91	J. mandshurica	gaa	8	TTTCACACCCGTCCATCTCG	CCTGGTCAGATTCCGGTTCG	60.038	60.46	122
	HWI-ST1234:241:C94GAACXX:5:2212:2251:8095_ssr92	J. mandshurica	tc	8	TTCTCCCATTCCGACACACG	ATGTTGGCAGGATCAGTACC	60.038	57.282	119
	HWI-ST1234:241:C94GAACXX:6:1204:13520:34148_ssr102	J. mandshurica	tc	15	AACTCCTCTTCTGCTCACGC	AGCGACACCTTTGTGAATGG	60.038	58.762	153
	HWI-ST1234:241:C94GAACXX:5:1206:2655:90802_ssr75	J. mandshurica	ag	21	TCGATTGAGGGTGGTTTCGG	CCCTTGATCGAAAGTCACC	60.037	55.621	121
	HWI-ST1234:241:C94GAACXX:5:1215:11670:40832_ssr101	J. mandshurica	ag	13	GAGAGGTTTGGACAGACCGG	ACCCTTCTTCAACTTCTTTACG	60.037	56.309	130
	HWI-ST1234:241:C94GAACXX:5:1216:12521:39866_ssr90	J. mandshurica	ag	11	TTAGCCATCCACGTGTCACC	GTTCTCATGTCATCACCAGCC	60.037	58.987	123
	HWI-ST1234:241:C94GAACXX:6:2108:14215:4647_ssr79	J. mandshurica	ag	11	ATGCGAACACTGTCAGGAGG	TGCATTAAGTCACAAGCCACC	60.037	59.114	170
	HWI-ST1234:240:C8N02ACXX:3:2308:17390:3904_ssr83	J. mandshurica	ag	13	GCTCTCTCTCAACCACACCC	ACAAAGGAGGCCAGAGATGG	60.037	59.377	148
	HWI-ST1234:240:C8N02ACXX:3:2311:1501:71029_ssr75	J. mandshurica	ag	11	TCAGGCCAGTAACTTCAGCG	ACCAAACCCTTCTTCCACCC	60.037	59.812	114
	HWI-ST1234:241:C94GAACXX:5:2307:5306:46352_ssr68	J. mandshurica	ag	11	TCAGGCCAGTAACTTCAGCG	ACCAAACCCTTCTTCCACCC	60.037	59.812	114
	HWI-ST1234:241:C94GAACXX:5:2110:12294:35999_ssr48	J. mandshurica	ag	8	AGGTGGTTGAGACATGAGCG	TGGAAATTAGTCCTCCGCCG	60.037	59.823	166
	HWI-ST1234:241:C94GAACXX:6:1103:6349:27813_ssr118	J. mandshurica	ag	14	AGGGTTTCTTACCTTCGGCG	GTGAGATCACCTTACCAGTACCC	60.037	59.868	169
	HWI-ST1234:241:C94GAACXX:6:2116:14106:77874_ssr88	J. mandshurica	ag	8	ACGGAAGAGGCACTTACAGC	CTTCCAGATTTGCTTGAGCCG	60.037	59.868	124
	HWI-ST1234:241:C94GAACXX:6:1305:19384:86355_ssr69	J. mandshurica	ag	12	CTCAGGACTCCCGTGTTTCC	GATTGGCATGTCCTTCACGC	60.037	59.901	125
	HWI-ST1234:241:C94GAACXX:6:2304:8688:26792_ssr69	J. mandshurica	ag	12	CTCAGGACTCCCGTGTTTCC	GATTGGCATGTCCTTCACGC	60.037	59.901	125
	HWI-ST1234:241:C94GAACXX:6:2111:2238:54063_ssr65	J. mandshurica	ag	10	GTGGAACTCGGTTCAGAGGG	ACACGTCATTGCATGCAACC	60.037	60.039	106
	HWI-ST1234:241:C94GAACXX:6:2209:10157:73155_ssr72	J. mandshurica	ag	8	AGGTGGTTGAGACATGAGCG	AGTGATGTACAGCGCCACC	60.037	60.079	143
	HWI-ST1234:241:C94GAACXX:6:2316:11401:30091_ssr114	J. mandshurica	ag	13	TTGGACGAGTGGAATTCCGG	AGAAGACGTGTCGTTCGACG	60.037	60.384	162
	HWI-ST1234:241:C94GAACXX:6:1212:18647:33159_ssr93	J. mandshurica	ag	8	AAGAGCACGAGGTACTTGCC	GAGGAGCTCGTAACGTTCGG	60.037	60.523	131
	HWI-ST1234:241:C94GAACXX:6:1211:8448:56817_ssr65	J. mandshurica	ag	8	GAAGTGGACTGGTCTGAGCC	AAGCAGAGGTGACACTTGGC	60.037	60.536	142
	HWI-ST1234:241:C94GAACXX:5:1210:12149:28375_ssr79	J. mandshurica	aga	7	GGGAGAAACAGGGAGACACG	TTCACCTCTCTGATGCACCG	60.037	59.753	122
	HWI-ST1234:240:C8N02ACXX:3:1313:6239:13327_ssr88	J. mandshurica	caa	7	ATCTCTTGCTCCCACACACG	AAATCGGAGCGGAGTATCGG	60.037	59.686	106
	HWI-ST1234:241:C94GAACXX:5:2202:1827:73261_ssr68	J. mandshurica	ct	8	AATGGGTCACTGCTCTGTCG	AACGTGATGTTAGGCTAAGG	60.037	55.175	126
	HWI-ST1234:241:C94GAACXX:5:1214:4863:87956_ssr70	J. mandshurica	ct	8	CCCTGTTGTCCTTCTCGTCC	AAATGGGTTTAGGGTTTGAGG	60.037	56.01	100
	HWI-ST1234:241:C94GAACXX:5:1216:5221:98632_ssr22	J. mandshurica	ct	8	CCCTGTTGTCCTTCTCGTCC	AAATGGGTTTAGGGTTTGAGG	60.037	56.01	100
	HWI-ST1234:241:C94GAACXX:6:1206:3440:79718_ssr129	J. mandshurica	ct	14	TGAAGTACCCGCACATCACC	AAAGAGAAGTTCGATGTCGC	60.037	56.196	173
	HWI-ST1234:241:C94GAACXX:6:1103:5029:10147_ssr129	J. mandshurica	ct	8	TGAAGTACCCGCACATCACC	AAAGAGAAGTTCGATGTCGC	60.037	56.196	166
	HWI-ST1234:241:C94GAACXX:5:2308:14875:83583_ssr54	J. mandshurica	ct	14	CCAAGCCAAACCCAATTCCG	GATAAATAAGATGGAATAGGGAGGG	60.037	56.335	116
	HWI-ST1234:241:C94GAACXX:6:1112:16841:32575_ssr75	J. mandshurica	ct	13	TCAACCTCGATTTGGTCCGG	TCAGCGACAAAGATGAAGAACC	60.037	58.933	133
	HWI-ST1234:240:C8N02ACXX:3:1301:11025:12364_ssr136	J. mandshurica	ct	8	GAAGGCCATCGCTCCTATCC	TGAATGTTCTTGAGCCAAGCC	60.037	59.111	174
	HWI-ST1234:240:C8N02ACXX:3:1304:16773:53651_ssr121	J. mandshurica	ct	13	CCTCCGTTCCAACACTACCC	AGGGTTTGGTAATAATTTGGAGCG	60.037	59.599	108
	HWI-ST1234:240:C8N02ACXX:3:2213:5999:93215_ssr102	J. mandshurica	ct	8	AGTCGAATCTGCACCAGTGG	AGCGACAATCGTTTATTCGGC	60.037	59.673	160
	HWI-ST1234:241:C94GAACXX:6:1204:2998:100471_ssr94	J. mandshurica	ct	8	CCTAGGGTTTCACCGTCACC	GCGAACAAGGAAATCGGTGG	60.037	59.832	155
	HWI-ST1234:241:C94GAACXX:5:2212:9345:61306_ssr100	J. mandshurica	ct	8	CCTAGGGTTTCACCGTCACC	AGGTCTCACAGCGAACAAGG	60.037	59.966	165
	HWI-ST1234:241:C94GAACXX:6:2301:11585:86930_ssr45	J. mandshurica	ct	10	ATGCATCTTATCGGGAGCGG	TGCAGAGGAGGTCCATTAAACC	60.037	60.026	126
	HWI-ST1234:241:C94GAACXX:5:1110:4631:54787_ssr91	J. mandshurica	ct	9	CTTCCTTCTCCACGTGACCC	TCCACGGTAGAGGAGAGACG	60.037	60.108	118
	HWI-ST1234:241:C94GAACXX:5:2209:16071:89856_ssr114	J. mandshurica	ga	11	GGTGGTGAAGACCTTCCTCG	CCCATATCTTCCACTCCACC	60.037	57.061	136
	HWI-ST1234:241:C94GAACXX:5:1312:16454:31931_ssr71	J. mandshurica	ga	8	GGTGGTGAAGACCTTCCTCG	CCCATATCTTCCACTCCACC	60.037	57.061	106
	HWI-ST1234:241:C94GAACXX:5:2307:20496:3057_ssr77	J. mandshurica	ga	8	AGCCTCGGAAGAAACAGAGC	CTGACTAGCAAGCCTATGGG	60.037	57.46	101
	HWI-ST1234:240:C8N02ACXX:3:2316:1391:95830_ssr57	J. mandshurica	ga	9	TCGAGTTGCCTTACTGCAGG	TGCTCCCGTTACTATCATGC	60.037	57.474	116
	HWI-ST1234:241:C94GAACXX:6:1114:15115:48530_ssr123	J. mandshurica	ga	8	AAATGGTGCAAATGCCGACC	TCAGTACGCTTTCTGCTTGG	60.037	58.204	133
	HWI-ST1234:241:C94GAACXX:5:2111:10094:14275_ssr70	J. mandshurica	ga	15	AGAGGAACACATGGACAGCG	GCGATCTCTTCCCTAGGTCC	60.037	59.037	147
	HWI-ST1234:241:C94GAACXX:5:1307:20938:67078_ssr63	J. mandshurica	ga	15	CAGTTTCGGACTCTCCCACC	GAGAGTCAGATTCCGGTGGG	60.037	59.538	173
	HWI-ST1234:240:C8N02ACXX:3:2205:17533:99885_ssr40	J. mandshurica	ga	14	TAGCGGCTTCTCTGTTGTGG	CAAGTCTGCCACAGAAAGCG	60.037	59.763	143
	HWI-ST1234:241:C94GAACXX:6:2308:13474:16365_ssr82	J. mandshurica	ga	15	AGGAAACCGAGAAAGAGGCG	CTGTTTGAACCAAATATTGCACACC	60.037	59.823	105
	HWI-ST1234:241:C94GAACXX:6:2309:5331:25664_ssr73	J. mandshurica	ga	16	AGGAAACCGAGAAAGAGGCG	CTGTTTGAACCAAATATTGCACACC	60.037	59.823	107
	HWI-ST1234:241:C94GAACXX:6:1314:12671:18274_ssr57	J. mandshurica	ga	22	TACTCAGTTGCTTGGAGGCG	CCTCCCTATTCGATCACGCC	60.037	60.038	107
	HWI-ST1234:241:C94GAACXX:6:2309:17149:59846_ssr64	J. mandshurica	ga	12	GGTCAGTGAGGTGGAAGAGC	ACGCCTTCTCGTTGTCTCG	60.037	60.081	115
	HWI-ST1234:241:C94GAACXX:5:1315:10525:50639_ssr139	J. mandshurica	ga	8	AGCCTCGGAAGAAACAGAGC	TGCTGACTAACAAGCCTATGGG	60.037	60.093	103
	HWI-M00657:86:000000000-AP42N:1:2108:21504:13146_ssr74	J. mandshurica	ga	8	AGCCTCGGAAGAAACAGAGC	TGCTGACTAACAAGCCTATGGG	60.037	60.093	103
	HWI-ST1234:241:C94GAACXX:6:2116:6648:81004_ssr47	J. mandshurica	ga	15	TGATGTCAGCAGAGCACTGG	CCGTGTTACACTCTCTCGGC	60.037	60.456	110
	HWI-ST1234:241:C94GAACXX:5:1115:14065:62266_ssr72	J. mandshurica	ga	18	GGAGTGTGGTGGAGTACTGC	CTCCACATCTCCAGCTTGCC	60.037	60.747	160
	HWI-ST1234:241:C94GAACXX:6:2313:18580:22639_ssr83	J. mandshurica	ta	11	CAGAACAGAGCTCCACCTGG	ATCCTAGAGTCCAGGCCAGG	60.037	60.105	106
	HWI-ST1234:241:C94GAACXX:5:2211:21205:69196_ssr92	J. mandshurica	ta	10	TTGTGACGCCTACACCATCC	AACTTAGGATCCATGGCGGC	60.037	60.179	119
	HWI-ST1234:241:C94GAACXX:5:1214:7719:79115_ssr32	J. mandshurica	tc	8	TCACACGGTGCTCATCTTCC	AGGGTCTACTGTGAAGGTCC	60.037	58.06	116
	HWI-ST1234:241:C94GAACXX:6:1104:16702:99660_ssr108	J. mandshurica	tc	13	TGCTCTCTTGCTTCTGAGGC	ATGTTTCGGCACAGATAGGC	60.037	58.332	151
	HWI-ST1234:241:C94GAACXX:6:2308:9767:64878_ssr81	J. mandshurica	tc	8	ACTTGCAAGGTCCTCGTAGC	TTTACGAGTCGCATGCATCC	60.037	58.713	139
	HWI-ST1234:241:C94GAACXX:6:1214:5508:56911_ssr90	J. mandshurica	tc	14	CTCACCAGTCTCCGAAACCC	AGAAATGAATGATGCCACGGG	60.037	58.973	103
	HWI-ST1234:241:C94GAACXX:6:2109:21293:5591_ssr71	J. mandshurica	tc	10	AGCCTTCGAGTTTCTGAGGC	CACATGCTCACAGATCACCG	60.037	58.995	109
[truncated: 37,175 more rows]
