# Supplementary material for: Microsatellite Borders and Micro-sequence Conservation in Juglans
Source: Sci Rep. 2019 Mar 6;9:3748. doi: 10.1038/s41598-019-39793-z (PMC6403238; doi:10.1038/s41598-019-39793-z)
Supplement: Supplementary file 7 — Dataset 5 [file 41598_2019_39793_MOESM7_ESM.xlsx]

## Sheet: Sheet1
Title:	Microsatellite Borders and Micro-sequence Conservation in Juglans
Authors:	Aziz Ebrahimi, Samarth Mathur, Shaneka S. Lawson, Nicholas R. LaBonte, Adam Lorch, Mark V. Coggeshall, Keith E. Woeste.
Supplementary Table S5. List of shared nuclear SSR primer pairs identified in Juglans species.
	SSR ID	Motif	# Repeats	Forward Primer	Reverse Primer	Forward Tm	Reverse Tm	Prod size	Species sharing the same primer
	HWI-ST1234:241:C94GAACXX:5:1309:4414:53017_ssr55	tc	9	ATGATTACACCACGCCCACC	AGTGAGGAGGGATGGCATGG	60.394	61.351	163	J. ailantifolia	J. cinerea
	HWI-ST1234:241:C94GAACXX:5:1103:16888:27607_ssr81	tc	14	CCATAACCGTGCATTTAGCTGG	AGTAGCCATGGATGAGAGCG	59.967	59.322	117	J. ailantifolia	J. mandshurica
	HWI-ST1234:241:C94GAACXX:5:1107:14447:10520_ssr94	ag	10	TCAGCGGTTGATATGTCCGG	GGGAGGCCGTAATGATACCC	59.896	59.676	106	J. ailantifolia	J. mandshurica
	HWI-ST1234:241:C94GAACXX:5:1111:3434:37143_ssr90	tc	9	TCGGTTCTTGGAGGAACACC	AGTTCTAGGAGCTGCGAACG	59.605	59.829	121	J. ailantifolia	J. mandshurica
	HWI-ST1234:241:C94GAACXX:6:1115:3075:54271_ssr109	ct	8	ACGGTTGCAGAGATCTTAGC	AGAGTTGGATCTGCACTGGC	57.698	60.036	134	J. ailantifolia	J. mandshurica
	HWI-ST1234:241:C94GAACXX:6:1211:9904:75207_ssr72	tc	14	CCATAACCGTGCATTTAGCTGG	AGTAGCCATGGATGAGAGCG	59.967	59.322	117	J. ailantifolia	J. mandshurica
	HWI-ST1234:240:C8N02ACXX:3:1213:20715:39538_ssr90	ga	9	GCTCTCTCTCGGTAGCTTCC	TCGTGAATAAGAGCTCTGCG	59.334	57.805	143	J. ailantifolia	J. mandshurica
	HWI-ST1234:241:C94GAACXX:5:1215:20884:86420_ssr32	ct	8	CGTCCCTTTCTAACAAACGTCC	TGAGTTCTTCGTCGTCGATGG	59.522	60.136	141	J. ailantifolia	J. mandshurica
	HWI-ST1234:241:C94GAACXX:5:1302:17186:62249_ssr77	ct	8	CGATCGATACGTACGTGTGC	GACACACACGTATTCCACTGC	58.967	59.54	102	J. ailantifolia	J. mandshurica
	HWI-ST1234:241:C94GAACXX:6:1310:19876:81052_ssr44	ct	8	CGTCCCTTTCTAACAAACGTCC	TGAGTTCTTCGTCGTCGATGG	59.522	60.136	141	J. ailantifolia	J. mandshurica
	HWI-ST1234:240:C8N02ACXX:3:1312:5978:70998_ssr84	ag	9	AGAAGGCTCTGTCTGATCGC	CAGTTTGCACTCCAACACGC	59.541	60.592	115	J. ailantifolia	J. mandshurica
	HWI-ST1234:241:C94GAACXX:5:1315:17561:92268_ssr31	ct	11	CGACCACCCAAAGCATTTCG	TGCGACAGAGATGAGTGACG	60.11	59.831	111	J. ailantifolia	J. mandshurica
	HWI-ST1234:241:C94GAACXX:6:2101:1700:71197_ssr69	ga	17	AGATACCTAATAGGCTCCTAGGC	TCCTCTATGTGGTCATCATCC	58.126	56.306	114	J. ailantifolia	J. mandshurica
	HWI-ST1234:241:C94GAACXX:5:2104:21290:81075_ssr95	tc	8	TACTGCTCTTTCTCTCCGCC	GGTGACCACAACACGCTAGC	59.182	61.566	110	J. ailantifolia	J. mandshurica
	HWI-ST1234:241:C94GAACXX:6:2109:3844:90144_ssr84	ct	11	TCCCTTCATTCTTTCAACCC	GGGTGATGAAATGTTGTGGACC	55.22	59.769	108	J. ailantifolia	J. mandshurica
	HWI-ST1234:241:C94GAACXX:5:2116:8546:67629_ssr70	ct	14	AGGTGCTCCTACGTCCTACC	CTCAACTTCGTGCAATGCCC	60.395	60.11	135	J. ailantifolia	J. mandshurica
	HWI-ST1234:241:C94GAACXX:6:2201:19898:49047_ssr81	tc	13	CCATAACCGTGCATTTAGCTGG	AGTAGCCATGGATGAGAGCG	59.967	59.322	115	J. ailantifolia	J. mandshurica
	HWI-ST1234:241:C94GAACXX:5:2201:9041:79465_ssr34	ct	13	CATTTCTTGCCTGTCCTCAGC	CTGGGATCAAGTTGCAGAAGC	59.528	59.528	114	J. ailantifolia	J. mandshurica
	HWI-ST1234:241:C94GAACXX:5:2202:3701:28889_ssr86	tc	9	TCGCATGCAATCAGAAGTACC	TTAACATGAGCCTGCTTTCG	58.72	56.435	125	J. ailantifolia	J. mandshurica
	HWI-ST1234:240:C8N02ACXX:3:2209:16983:50742_ssr35	tc	8	TACTGCTCTTTCTCTCCGCC	GGTGACCACAACACGCTAGC	59.182	61.566	110	J. ailantifolia	J. mandshurica
	HWI-ST1234:241:C94GAACXX:6:2213:11606:12674_ssr59	ct	11	GCACAGGAGCATAGATAGGACC	CCTGTACAATGGCGTTCTTCC	60.029	59.262	112	J. ailantifolia	J. mandshurica
	HWI-ST1234:241:C94GAACXX:6:2213:13352:11206_ssr117	ct	8	TCCCTTCATTCTTTCAACCC	GGGTGATGAAATGTTGTGGACC	55.22	59.769	102	J. ailantifolia	J. mandshurica
	HWI-ST1234:241:C94GAACXX:5:2216:5799:48262_ssr68	ag	9	CCCTGACGATCGATGAAACG	CGCCGTTGCCCTTAATTCC	58.8	59.568	121	J. ailantifolia	J. mandshurica
	HWI-ST1234:241:C94GAACXX:6:2303:8239:81666_ssr35	ag	9	GGTCGAATTCTTTCTCAAAGCCC	TTTCCGGCGGTTATGATCGG	60.12	60.531	114	J. ailantifolia	J. mandshurica
	HWI-ST1234:241:C94GAACXX:6:2304:18976:44436_ssr67	ct	13	CATTTCTTGCCTGTCCTCAGC	CTGGGATCAAGTTGCAGAAGC	59.528	59.528	114	J. ailantifolia	J. mandshurica
	HWI-ST1234:241:C94GAACXX:5:2306:21253:2439_ssr63	ag	9	TAGACGGTGAGAGTAGTGGG	TCTCATTAGTAAGGGCGCTGC	57.585	60.203	125	J. ailantifolia	J. mandshurica
	HWI-ST1234:241:C94GAACXX:5:2306:3771:55251_ssr76	tc	11	CCTCTTCAAGAACCTGGCCC	TGGGTGTGTTACATGGTCAGG	60.323	59.927	137	J. ailantifolia	J. mandshurica
	HWI-ST1234:241:C94GAACXX:5:2308:7752:53232_ssr29	ga	18	AGATACCTAATAGGCTCCTAGGC	TCCTCTATGTGGTCATCATCC	58.126	56.306	116	J. ailantifolia	J. mandshurica
	HWI-ST1234:241:C94GAACXX:5:2308:9018:43752_ssr70	ag	15	TACAGTGCGATGGAGAGTGC	CTTAGTCCTTCCTCCGTCGG	59.827	59.26	109	J. ailantifolia	J. mandshurica
	HWI-ST1234:241:C94GAACXX:5:2311:13818:41444_ssr92	ga	9	AGGCTTTCCTCAAAGAATTCCC	TCTGAGCTAGATCACTTCATGG	58.565	57.066	136	J. ailantifolia	J. mandshurica
	HWI-ST1234:241:C94GAACXX:5:2313:11552:52518_ssr111	ct	8	TCCCTTCATTCTTTCAACCC	GGGTGATGAAATGTTGTGGACC	55.22	59.769	102	J. ailantifolia	J. mandshurica
	HWI-ST1234:240:C8N02ACXX:3:2314:16302:76161_ssr117	ct	8	TCCCTTCATTCTTTCAACCC	GGGTGATGAAATGTTGTGGACC	55.22	59.769	102	J. ailantifolia	J. mandshurica
	HWI-ST1234:241:C94GAACXX:5:2315:11446:27862_ssr77	cag	8	GTTTCTAGAACCATCAGTACATTCC	TCTAGCATTCCTCTAACCCGC	57.459	59.313	134	J. ailantifolia	J. mandshurica
	HWI-ST1234:241:C94GAACXX:6:2315:6691:36586_ssr92	ag	11	TCAGCGGTTGATATGTCCGG	GGGAGGCCGTAATGATACCC	59.896	59.676	106	J. ailantifolia	J. mandshurica
	HWI-ST1234:241:C94GAACXX:6:2316:14218:55439_ssr49	ag	8	ACAGTTATATCAGTAGCTTCCGC	AGCTCCCATTGCACAATTTCC	58.127	59.448	119	J. ailantifolia	J. mandshurica
	HWI-ST1234:240:C8N02ACXX:3:2316:7847:89901_ssr73	tc	14	CCATAACCGTGCATTTAGCTGG	AGTAGCCATGGATGAGAGCG	59.967	59.322	117	J. ailantifolia	J. mandshurica
	HWI-ST1234:240:C8N02ACXX:3:2209:17692:41241_ssr78	ct	11	TGACTTTCGCCGAGTCATCC	AGAAGGCTGAGCAAGACACG	60.109	60.32	115	J. ailantifolia	J. nigra
	HWI-ST1234:241:C94GAACXX:6:1310:7913:28144_ssr59	tc	15	CCTCTTCCCATTCCACACCC	GGCGATGACAAGGACCTAGC	60.034	60.531	152	J. cinerea	J. mandshurica
	HWI-ST1234:241:C94GAACXX:6:2312:4434:23067_ssr46	ct	11	CTCGCACTCTTCTCTGTCTCC	AGAGGGAGAAGTGGAACTTTGG	59.868	59.626	105	J. cinerea	J. mandshurica
	HWI-ST1234:241:C94GAACXX:5:2315:20078:92265_ssr94	tc	8	TCTCCATCCCTCCATGTGCC	AGAACCAAACAAAGGGAGGC	61.348	58.295	147	J. cinerea	J. mandshurica
	HWI-ST1234:241:C94GAACXX:5:1309:17756:4417_ssr52	ga	10	AAGCTTTCTTCCGGTGGTGG	TCAGTCAAACGCCTCATCCC	60.537	60.036	124	J. regia	J. ailantifolia
	HWI-ST1234:240:C8N02ACXX:3:2210:19428:91468_ssr57	ga	8	ATGTTGCCTCAAACCCAAGC	AACACTCTGCTGCTGATCCC	59.319	60.036	106	J. regia	J. ailantifolia
	HWI-ST1234:241:C94GAACXX:6:2212:16913:34850_ssr64	ga	8	ATGTTGCCTCAAACCCAAGC	AACACTCTGCTGCTGATCCC	59.319	60.036	106	J. regia	J. ailantifolia
	HWI-ST1234:241:C94GAACXX:6:2216:2009:51536_ssr78	ct	13	AAAGGCAGCCATGAGTTGGG	CTTCTTCGAGGGAGTCTGCC	60.902	59.825	135	J. regia	J. ailantifolia
	HWI-ST1234:240:C8N02ACXX:3:1214:14443:65316_ssr65	tc	11	TCTTCACAACCACAGCTCCC	GGAAAGGTCAGGTTGCGAGG	59.891	60.956	120	J. regia	J. mandshurica
	HWI-ST1234:240:C8N02ACXX:3:2116:3841:90921_ssr73	ct	13	TCTTCACAACCACAGCTCCC	GGAAAGGTCAGGTTGCGAGG	59.891	60.956	118	J. regia	J. mandshurica
	HWI-ST1234:241:C94GAACXX:6:2311:13335:17878_ssr54	ct	17	GTGGGACGACCGTGATTTCC	TGGTGGATGATGGTGTTGCG	61.018	60.96	155	J. regia	J. mandshurica
	HWI-ST1234:241:C94GAACXX:5:2108:15706:30820_ssr27	ag	15	ACTGTTCATCTACAATGGAGAACC	TGACTATGAGGCCAACTGGG	58.508	59.088	112	J. regia	J. nigra
	HWI-ST1234:240:C8N02ACXX:3:2107:20615:68759_ssr44	ag	11	ACATTGACAACAGCATCTCC	GGAGGAAACACTGCTGGTCC	56.033	60.607	158	J. major	J. regia
	HWI-ST1234:241:C94GAACXX:5:2215:8396:67129_ssr58	ga	13	GGGCCTCATAATGAGCTGGG	TGTGCAGATGTTGGTATTTGCC	60.251	59.769	126	J. major	J. mandshurica
	HWI-ST1234:241:C94GAACXX:5:1313:6567:5518_ssr90	ga	11	TCGACACCCATTTATGCCGG	CTCTCTCTTGACTCACCGCC	60.463	59.828	142	J. major	J. nigra
	HWI-ST1234:241:C94GAACXX:6:2110:16495:97857_ssr74	ga	13	AGTCGCCCTGAAAGATCACC	ACCCATGATGATTGTTTCGG	59.749	56.088	139	J. major	J. nigra
	HWI-ST1234:240:C8N02ACXX:3:1312:13134:77059_ssr61	ct	9	ACTTCCCAGTTGAGCATCCC	CGCTCACTCTCTGATCTGGG	59.67	59.615	109	J. mandshurica	J. regia
	HWI-ST1234:241:C94GAACXX:6:1313:5833:46203_ssr108	ga	10	ATGCTGGCCTCAGAGAATGG	CTGTTGCACATGGCTGATGG	59.817	59.827	128	J. mandshurica	J. regia
	HWI-ST1234:241:C94GAACXX:5:2208:6986:19661_ssr52	ga	8	ATCTGAAGGCCCTGAAGTCC	TGAGGCCGGATTCTGAAAGC	59.085	60.393	101	J. mandshurica	J. regia
	HWI-ST1234:241:C94GAACXX:6:1303:13431:42650_ssr78	ct	18	AGCATTTGCAACGGAACTACC	GGAGGCTATCGACCAAGAGC	59.46	59.967	139	J. nigra	J. mandshurica
	HWI-ST1234:241:C94GAACXX:6:2115:8541:52344_ssr89	ct	10	CGAGTTCATGGTCTCCCACC	TCCTTCAGACATACAATGAAAGCG	60.108	59.369	118	J. nigra	J. mandshurica
	HWI-ST1234:241:C94GAACXX:5:2215:10769:39973_ssr50	ct	12	CCTTCGCTTCCTTGTCTCCC	CTCAAGATCGGGTTCCTCGG	60.392	59.897	119	J. nigra	J. mandshurica
	HWI-ST1234:240:C8N02ACXX:3:2303:16121:57951_ssr70	ct	12	ATCCCACAGCTAGCTCTTGC	GCTGATGCAATGAGAGTAGCC	59.82	59.128	139	J. nigra	J. mandshurica
	HWI-ST1234:241:C94GAACXX:5:2305:1901:50892_ssr71	ct	15	AGCATTTGCAACGGAACTACC	GGAGGCTATCGACCAAGAGC	59.46	59.967	147	J. nigra	J. mandshurica
	HWI-ST1234:241:C94GAACXX:5:2207:17070:24745_ssr100	tc	10	GGGAAACGAAGAGGACACCC	ATGGAAAGGAACGAATGCGC	60.321	59.548	131	J. nigra	J. ailantifolia
	HWI-ST1234:241:C94GAACXX:5:2212:10988:73129_ssr41	ct	11	TCAAACCATCGCTCTCTCCC	GCTTTGCCATATCATGTGGTCC	59.463	59.965	123	J. nigra	J. mandshurica
	HWI-ST1234:240:C8N02ACXX:3:2215:7114:5222_ssr101	tc	8	GTACCTCTGCATGGAACTCCC	ACTCGTGTTCATCATCAAGTCC	60.134	58.41	115	J. nigra	J. mandshurica
