# Supplementary material for: Microsatellite Borders and Micro-sequence Conservation in Juglans
Source: Sci Rep. 2019 Mar 6;9:3748. doi: 10.1038/s41598-019-39793-z (PMC6403238; doi:10.1038/s41598-019-39793-z)
Supplement: Supplementary file 8 — Dataset 6 [file 41598_2019_39793_MOESM8_ESM.xlsx]

## Sheet: cp_SSRs
Title:	Microsatellite Borders and Micro-sequence Conservation in Juglans
Authors:	Aziz Ebrahimi, Samarth Mathur, Shaneka S. Lawson, Nicholas R. LaBonte, Adam Lorch, Mark V. Coggeshall, Keith E. Woeste.
Supplementary Table S6. List of chloroplast SSR primer pairs identified from the 12 Juglans species and the Persian walnut reference genome.
	Index	Sample	Count	Species	Orientation	Start	Len	tm	GC%	Any compl	3' compl	Seq	Prod size	Seq len	Included len	Pair any compl	Pair 3' compl	Motif	Motif Len	SSR	SSRLen
	1	J. regia	1	SSR	FORWARD	35428	21	55.53	42.86	8	2	TGGTCCACTATGTGGATAAGA	164	160271	160271	5	2	AT	2	ATATATATATATAT	14
	2	J. regia	1	SSR	REVERSE	35591	21	54.24	47.62	6	1	CTTACCATGGCGTTACTCTAC
	3	J. regia	1	SSR	FORWARD	36254	21	55.56	38.1	4	3	TTCCAGAACACAAGACATGAT	158	160271	160271	5	3	AT	2	ATATATATATATAT	14
	4	J. regia	1	SSR	REVERSE	36411	21	54.96	42.86	4	3	GTACCTGAATCCATGATCTGA
	5	J. regia	1	SSR	FORWARD	36254	21	55.56	38.1	4	3	TTCCAGAACACAAGACATGAT	158	160271	160271	5	3	TA	2	TATATATATATA	12
	6	J. regia	1	SSR	REVERSE	36411	21	54.96	42.86	4	3	GTACCTGAATCCATGATCTGA
	7	J. regia	1	SSR	FORWARD	36469	21	53.84	42.86	5	3	GGATGTGACAAAGAGACTTTC	179	160271	160271	4	0	AT	2	ATATATATATAT	12
	8	J. regia	1	SSR	REVERSE	36647	21	54.9	38.1	3	0	GGTTCAAAGCAAACAATACAC
	9	J. regia	1	SSR	FORWARD	63958	21	54.97	33.33	6	0	CTGAATCAAAATTCAACCAAG	145	160271	160271	6	3	AT	2	ATATATATATAT	12
	10	J. regia	1	SSR	REVERSE	64102	21	55.18	33.33	6	2	CCGAAGAATGGATTTTTACTT
	11	J. regia	1	SSR	FORWARD	90492	21	54.88	42.86	4	1	GCTTTCTGGATGTAGATGATG	161	160271	160271	4	2	TA	2	TATATATATATA	12
	12	J. regia	1	SSR	REVERSE	90652	21	55.01	42.86	6	0	GGGAAAACCTAGGATGTAGAA
	13	J. regia	1	SSR	FORWARD	159663	21	55.01	42.86	6	0	GGGAAAACCTAGGATGTAGAA	161	160271	160271	4	2	AT	2	ATATATATATAT	12
	14	J. regia	1	SSR	REVERSE	159823	21	54.88	42.86	4	1	GCTTTCTGGATGTAGATGATG
	15	J. regia	1	SSR	FORWARD	13269	21	55.59	38.1	6	2	GCTCAATACGTTCACGAATAA	147	160271	160271	4	1	ATT	3	ATTATTATTATTATT	15
	16	J. regia	1	SSR	REVERSE	13415	21	55.8	38.1	2	1	CACGCTGAAAGAAATAACTGA
	17	J. regia	1	SSR	FORWARD	49241	21	56.3	42.86	4	2	CCTCTTGTGAGAAAATGATCC	203	160271	160271	5	2	ATT	3	ATTATTATTATTATT	15
	18	J. regia	1	SSR	REVERSE	49443	21	55.16	38.1	6	0	CGGAATAGTTCCTTTCATTCT
	19	J. regia	1	SSR	FORWARD	53974	20	55.11	35	4	2	AATCCCTAATCCGAATGAAT	170	160271	160271	4	2	ATA	3	ATAATAATAATA	12
	20	J. regia	1	SSR	REVERSE	54143	21	54.76	38.1	4	2	GATCAAAGAGGGTAATGGAAT
	21	J. regia	1	SSR	FORWARD	1644	21	54.18	38.1	6	0	TCCATCGATATATACGCTCTT	165	160271	160271	3	0	TGAA	4	TGAATGAATGAA	12
	22	J. regia	1	SSR	REVERSE	1808	21	55.5	52.38	6	2	CTACTCCATCCGACTAGTTCC
	23	J. regia	1	SSR	FORWARD	33509	21	55.34	33.33	7	0	GGGAATTTCCATATTTCTTTG	149	160271	160271	5	0	AATA	4	AATAAATAAATA	12
	24	J. regia	1	SSR	REVERSE	33657	21	55.01	33.33	8	2	AAATACATCTGCATTTGCTGT
	25	J. regia	1	SSR	FORWARD	33509	21	55.34	33.33	7	0	GGGAATTTCCATATTTCTTTG	149	160271	160271	5	0	AATA	4	AATAAATAAATA	12
	26	J. regia	1	SSR	REVERSE	33657	21	55.01	33.33	8	2	AAATACATCTGCATTTGCTGT
	27	J. regia	1	SSR	FORWARD	24755	21	55.09	33.33	6	2	CGAGCAACATTTCATTAATTC	167	160271	160271	4	2	ATAAA	5	ATAAAATAAAATAAA	15
	28	J. regia	1	SSR	REVERSE	24921	21	54.92	38.1	4	1	TATCATTCAAAGGGACGTAGA
	29	J. regia	1	SSR	FORWARD	36254	21	55.56	38.1	4	3	TTCCAGAACACAAGACATGAT	158	160271	160271	5	3	TTTATA	6	TTTATATTTATATTTATA	18
	30	J. regia	1	SSR	REVERSE	36411	21	54.96	42.86	4	3	GTACCTGAATCCATGATCTGA
	1	J. ailantifolia	1	SSR	FORWARD	35290	21	55.53	42.86	8	2	TGGTCCACTATGTGGATAAGA	163	160382	160382	5	2	AT	2	ATATATATATATAT	14
	2	J. ailantifolia	1	SSR	REVERSE	35452	21	54.24	47.62	6	1	CTTACCATGGCGTTACTCTAC
	3	J. ailantifolia	1	SSR	FORWARD	36147	21	55.56	38.1	4	3	TTCCAGAACACAAGACATGAT	154	160382	160382	5	3	AT	2	ATATATATATAT	12
	4	J. ailantifolia	1	SSR	REVERSE	36300	21	54.96	42.86	4	3	GTACCTGAATCCATGATCTGA
	5	J. ailantifolia	1	SSR	FORWARD	36147	21	55.56	38.1	4	3	TTCCAGAACACAAGACATGAT	154	160382	160382	5	3	AT	2	ATATATATATATAT	14
	6	J. ailantifolia	1	SSR	REVERSE	36300	21	54.96	42.86	4	3	GTACCTGAATCCATGATCTGA
	7	J. ailantifolia	1	SSR	FORWARD	36358	21	53.84	42.86	5	3	GGATGTGACAAAGAGACTTTC	180	160382	160382	4	0	AT	2	ATATATATATAT	12
	8	J. ailantifolia	1	SSR	REVERSE	36537	21	55.49	33.33	3	0	CGGTTCAAAGAAAACAATACA
	9	J. ailantifolia	1	SSR	FORWARD	63792	21	55.95	38.1	6	3	ATGCATTCTTTCCTCTGAATC	171	160382	160382	8	1	AT	2	ATATATATATAT	12
	10	J. ailantifolia	1	SSR	REVERSE	63962	21	54.94	33.33	4	2	ATCCGAAGAATGGATTTTAAC
	11	J. ailantifolia	1	SSR	FORWARD	90519	21	54.88	42.86	4	1	GCTTTCTGGATGTAGATGATG	161	160382	160382	4	2	TA	2	TATATATATATA	12
	12	J. ailantifolia	1	SSR	REVERSE	90679	21	55.01	42.86	6	0	GGGAAAACCTAGGATGTAGAA
	13	J. ailantifolia	1	SSR	FORWARD	127047	22	54.73	36.36	6	2	CATTGAAGACGAGACTCAATAA	163	160382	160382	4	0	AT	2	ATATATATATAT	12
	14	J. ailantifolia	1	SSR	REVERSE	127209	21	54.87	33.33	4	0	TATAGAAAAAGAGGGGGAAAA
	15	J. ailantifolia	1	SSR	FORWARD	159642	21	55.01	42.86	6	0	GGGAAAACCTAGGATGTAGAA	161	160382	160382	4	2	AT	2	ATATATATATAT	12
	16	J. ailantifolia	1	SSR	REVERSE	159802	21	54.88	42.86	4	1	GCTTTCTGGATGTAGATGATG
	17	J. ailantifolia	1	SSR	FORWARD	49108	21	56.3	42.86	4	2	CCTCTTGTGAGAAAATGATCC	204	160382	160382	5	2	ATT	3	ATTATTATTATTATT	15
	18	J. ailantifolia	1	SSR	REVERSE	49311	21	55.16	38.1	6	0	CGGAATAGTTCCTTTCATTCT
	19	J. ailantifolia	1	SSR	FORWARD	1512	21	54.18	38.1	6	0	TCCATCGATATATACGCTCTT	164	160382	160382	3	0	TGAA	4	TGAATGAATGAA	12
	20	J. ailantifolia	1	SSR	REVERSE	1675	21	55.5	52.38	6	2	CTACTCCATCCGACTAGTTCC
	21	J. ailantifolia	1	SSR	FORWARD	33411	21	55.34	33.33	7	0	GGGAATTTCCATATTTCTTTG	145	160382	160382	5	0	AATA	4	AATAAATAAATA	12
	22	J. ailantifolia	1	SSR	REVERSE	33555	21	55.01	33.33	8	2	AAATACATCTGCATTTGCTGT
	23	J. ailantifolia	1	SSR	FORWARD	115945	21	55.48	33.33	6	2	GATCGATTTGAAAATGCTGTA	208	160382	160382	4	1	TAAA	4	TAAATAAATAAA	12
	24	J. ailantifolia	1	SSR	REVERSE	116152	21	54.58	38.1	5	0	GCCGAATTTCTTCTTATCTCT
	1	J. cinerea	1	SSR	FORWARD	35362	21	55.53	42.86	8	2	TGGTCCACTATGTGGATAAGA	166	160482	160482	5	2	AT	2	ATATATATATATATAT	16
	2	J. cinerea	1	SSR	REVERSE	35527	21	54.24	47.62	6	1	CTTACCATGGCGTTACTCTAC
	3	J. cinerea	1	SSR	FORWARD	90585	21	54.88	42.86	4	1	GCTTTCTGGATGTAGATGATG	161	160482	160482	4	2	TA	2	TATATATATATA	12
	4	J. cinerea	1	SSR	REVERSE	90745	21	55.01	42.86	6	0	GGGAAAACCTAGGATGTAGAA
	5	J. cinerea	1	SSR	FORWARD	159742	21	55.01	42.86	6	0	GGGAAAACCTAGGATGTAGAA	161	160482	160482	4	2	AT	2	ATATATATATAT	12
	6	J. cinerea	1	SSR	REVERSE	159902	21	54.88	42.86	4	1	GCTTTCTGGATGTAGATGATG
	7	J. cinerea	1	SSR	FORWARD	13222	21	55.59	38.1	6	2	GCTCAATACGTTCACGAATAA	145	160482	160482	4	1	ATT	3	ATTATTATTATT	12
	8	J. cinerea	1	SSR	REVERSE	13366	21	55.8	38.1	2	1	CACGCTGAAAGAAATAACTGA
	9	J. cinerea	1	SSR	FORWARD	49184	21	56.3	42.86	4	2	CCTCTTGTGAGAAAATGATCC	204	160482	160482	5	2	ATT	3	ATTATTATTATTATT	15
	10	J. cinerea	1	SSR	REVERSE	49387	21	55.16	38.1	6	0	CGGAATAGTTCCTTTCATTCT
	11	J. cinerea	1	SSR	FORWARD	1512	21	54.18	38.1	6	0	TCCATCGATATATACGCTCTT	165	160482	160482	3	0	TGAA	4	TGAATGAATGAA	12
	12	J. cinerea	1	SSR	REVERSE	1676	21	55.5	52.38	6	2	CTACTCCATCCGACTAGTTCC
	1	J. × intermedia	1	SSR	FORWARD	35361	21	55.53	42.86	8	2	TGGTCCACTATGTGGATAAGA	164	160580	160580	5	2	AT	2	ATATATATATATAT	14
	2	J. × intermedia	1	SSR	REVERSE	35524	21	54.24	47.62	6	1	CTTACCATGGCGTTACTCTAC
	3	J. × intermedia	1	SSR	FORWARD	36187	21	55.56	38.1	4	3	TTCCAGAACACAAGACATGAT	158	160580	160580	5	3	AT	2	ATATATATATATAT	14
	4	J. × intermedia	1	SSR	REVERSE	36344	21	54.96	42.86	4	3	GTACCTGAATCCATGATCTGA
	5	J. × intermedia	1	SSR	FORWARD	36187	21	55.56	38.1	4	3	TTCCAGAACACAAGACATGAT	158	160580	160580	5	3	TA	2	TATATATATATA	12
	6	J. × intermedia	1	SSR	REVERSE	36344	21	54.96	42.86	4	3	GTACCTGAATCCATGATCTGA
	7	J. × intermedia	1	SSR	FORWARD	36402	21	53.84	42.86	5	3	GGATGTGACAAAGAGACTTTC	179	160580	160580	4	0	AT	2	ATATATATATAT	12
	8	J. × intermedia	1	SSR	REVERSE	36580	21	54.9	38.1	3	0	GGTTCAAAGCAAACAATACAC
	9	J. × intermedia	1	SSR	FORWARD	63891	21	54.97	33.33	6	0	CTGAATCAAAATTCAACCAAG	145	160580	160580	6	3	AT	2	ATATATATATAT	12
	10	J. × intermedia	1	SSR	REVERSE	64035	21	55.18	33.33	6	2	CCGAAGAATGGATTTTTACTT
	11	J. × intermedia	1	SSR	FORWARD	90667	21	54.88	42.86	4	1	GCTTTCTGGATGTAGATGATG	161	160580	160580	4	2	TA	2	TATATATATATA	12
	12	J. × intermedia	1	SSR	REVERSE	90827	21	55.01	42.86	6	0	GGGAAAACCTAGGATGTAGAA
	13	J. × intermedia	1	SSR	FORWARD	159840	21	55.01	42.86	6	0	GGGAAAACCTAGGATGTAGAA	161	160580	160580	4	2	AT	2	ATATATATATAT	12
	14	J. × intermedia	1	SSR	REVERSE	160000	21	54.88	42.86	4	1	GCTTTCTGGATGTAGATGATG
	15	J. × intermedia	1	SSR	FORWARD	13188	21	55.59	38.1	6	2	GCTCAATACGTTCACGAATAA	147	160580	160580	4	1	ATT	3	ATTATTATTATTATT	15
	16	J. × intermedia	1	SSR	REVERSE	13334	21	55.8	38.1	2	1	CACGCTGAAAGAAATAACTGA
	17	J. × intermedia	1	SSR	FORWARD	49174	21	56.3	42.86	4	2	CCTCTTGTGAGAAAATGATCC	203	160580	160580	5	2	ATT	3	ATTATTATTATTATT	15
	18	J. × intermedia	1	SSR	REVERSE	49376	21	55.16	38.1	6	0	CGGAATAGTTCCTTTCATTCT
	19	J. × intermedia	1	SSR	FORWARD	53907	20	55.11	35	4	2	AATCCCTAATCCGAATGAAT	170	160580	160580	4	2	ATA	3	ATAATAATAATA	12
	20	J. × intermedia	1	SSR	REVERSE	54076	21	54.76	38.1	4	2	GATCAAAGAGGGTAATGGAAT
	21	J. × intermedia	1	SSR	FORWARD	1512	21	54.18	38.1	6	0	TCCATCGATATATACGCTCTT	165	160580	160580	3	0	TGAA	4	TGAATGAATGAA	12
	22	J. × intermedia	1	SSR	REVERSE	1676	21	55.5	52.38	6	2	CTACTCCATCCGACTAGTTCC
	23	J. × intermedia	1	SSR	FORWARD	33442	21	55.34	33.33	7	0	GGGAATTTCCATATTTCTTTG	149	160580	160580	5	0	AATA	4	AATAAATAAATA	12
	24	J. × intermedia	1	SSR	REVERSE	33590	21	55.01	33.33	8	2	AAATACATCTGCATTTGCTGT
	25	J. × intermedia	1	SSR	FORWARD	33442	21	55.34	33.33	7	0	GGGAATTTCCATATTTCTTTG	149	160580	160580	5	0	AATA	4	AATAAATAAATA	12
	26	J. × intermedia	1	SSR	REVERSE	33590	21	55.01	33.33	8	2	AAATACATCTGCATTTGCTGT
	27	J. × intermedia	1	SSR	FORWARD	24688	21	55.09	33.33	6	2	CGAGCAACATTTCATTAATTC	167	160580	160580	4	2	ATAAA	5	ATAAAATAAAATAAA	15
	28	J. × intermedia	1	SSR	REVERSE	24854	21	54.92	38.1	4	1	TATCATTCAAAGGGACGTAGA
	1	J. major	1	SSR	FORWARD	90644	21	54.88	42.86	4	1	GCTTTCTGGATGTAGATGATG	161	160534	160534	4	2	TA	2	TATATATATATA	12
	2	J. major	1	SSR	REVERSE	90804	21	55.01	42.86	6	0	GGGAAAACCTAGGATGTAGAA
	3	J. major	1	SSR	FORWARD	159794	21	55.01	42.86	6	0	GGGAAAACCTAGGATGTAGAA	161	160534	160534	4	2	AT	2	ATATATATATAT	12
	4	J. major	1	SSR	REVERSE	159954	21	54.88	42.86	4	1	GCTTTCTGGATGTAGATGATG
	5	J. major	1	SSR	FORWARD	13244	21	55.59	38.1	6	2	GCTCAATACGTTCACGAATAA	145	160534	160534	4	1	ATT	3	ATTATTATTATTATT	15
	6	J. major	1	SSR	REVERSE	13388	21	55.8	38.1	2	1	CACGCTGAAAGAAATAACTGA
	7	J. major	1	SSR	FORWARD	49235	21	56.3	42.86	4	2	CCTCTTGTGAGAAAATGATCC	204	160534	160534	5	2	ATT	3	ATTATTATTATTATT	15
	8	J. major	1	SSR	REVERSE	49438	21	55.16	38.1	6	0	CGGAATAGTTCCTTTCATTCT
	9	J. major	1	SSR	FORWARD	1512	21	54.18	38.1	6	0	TCCATCGATATATACGCTCTT	165	160534	160534	3	0	TGAA	4	TGAATGAATGAA	12
	10	J. major	1	SSR	REVERSE	1676	21	55.5	52.38	6	2	CTACTCCATCCGACTAGTTCC
	11	J. major	1	SSR	FORWARD	33492	21	55.34	33.33	7	0	GGGAATTTCCATATTTCTTTG	149	160534	160534	5	0	AATA	4	AATAAATAAATA	12
	12	J. major	1	SSR	REVERSE	33640	21	55.01	33.33	8	2	AAATACATCTGCATTTGCTGT
	1	J. mandshurica	1	SSR	FORWARD	35311	21	55.53	42.86	8	2	TGGTCCACTATGTGGATAAGA	163	160425	160425	5	2	AT	2	ATATATATATATAT	14
	2	J. mandshurica	1	SSR	REVERSE	35473	21	54.24	47.62	6	1	CTTACCATGGCGTTACTCTAC
	3	J. mandshurica	1	SSR	FORWARD	36167	21	55.56	38.1	4	3	TTCCAGAACACAAGACATGAT	158	160425	160425	5	3	AT	2	ATATATATATATAT	14
	4	J. mandshurica	1	SSR	REVERSE	36324	21	54.96	42.86	4	3	GTACCTGAATCCATGATCTGA
	5	J. mandshurica	1	SSR	FORWARD	36167	21	55.56	38.1	4	3	TTCCAGAACACAAGACATGAT	158	160425	160425	5	3	TA	2	TATATATATATA	12
	6	J. mandshurica	1	SSR	REVERSE	36324	21	54.96	42.86	4	3	GTACCTGAATCCATGATCTGA
	7	J. mandshurica	1	SSR	FORWARD	36382	21	53.84	42.86	5	3	GGATGTGACAAAGAGACTTTC	180	160425	160425	4	0	AT	2	ATATATATATAT	12
	8	J. mandshurica	1	SSR	REVERSE	36561	21	55.49	33.33	3	0	CGGTTCAAAGAAAACAATACA
	9	J. mandshurica	1	SSR	FORWARD	63846	21	55.95	38.1	6	3	ATGCATTCTTTCCTCTGAATC	163	160425	160425	8	1	AT	2	ATATATATATAT	12
	10	J. mandshurica	1	SSR	REVERSE	64008	21	54.94	33.33	4	2	ATCCGAAGAATGGATTTTAAC
	11	J. mandshurica	1	SSR	FORWARD	90563	21	54.88	42.86	4	1	GCTTTCTGGATGTAGATGATG	161	160425	160425	4	2	TA	2	TATATATATATA	12
	12	J. mandshurica	1	SSR	REVERSE	90723	21	55.01	42.86	6	0	GGGAAAACCTAGGATGTAGAA
	13	J. mandshurica	1	SSR	FORWARD	127090	22	54.73	36.36	6	2	CATTGAAGACGAGACTCAATAA	163	160425	160425	4	0	AT	2	ATATATATATAT	12
	14	J. mandshurica	1	SSR	REVERSE	127252	21	54.87	33.33	4	0	TATAGAAAAAGAGGGGGAAAA
	15	J. mandshurica	1	SSR	FORWARD	159685	21	55.01	42.86	6	0	GGGAAAACCTAGGATGTAGAA	161	160425	160425	4	2	AT	2	ATATATATATAT	12
	16	J. mandshurica	1	SSR	REVERSE	159845	21	54.88	42.86	4	1	GCTTTCTGGATGTAGATGATG
	17	J. mandshurica	1	SSR	FORWARD	49162	21	56.3	42.86	4	2	CCTCTTGTGAGAAAATGATCC	204	160425	160425	5	2	ATT	3	ATTATTATTATTATT	15
	18	J. mandshurica	1	SSR	REVERSE	49365	21	55.16	38.1	6	0	CGGAATAGTTCCTTTCATTCT
	19	J. mandshurica	1	SSR	FORWARD	1512	21	54.18	38.1	6	0	TCCATCGATATATACGCTCTT	164	160425	160425	3	0	TGAA	4	TGAATGAATGAA	12
	20	J. mandshurica	1	SSR	REVERSE	1675	21	55.5	52.38	6	2	CTACTCCATCCGACTAGTTCC
	21	J. mandshurica	1	SSR	FORWARD	33413	21	55.34	33.33	7	0	GGGAATTTCCATATTTCTTTG	145	160425	160425	5	0	AATA	4	AATAAATAAATA	12
	22	J. mandshurica	1	SSR	REVERSE	33557	21	55.01	33.33	8	2	AAATACATCTGCATTTGCTGT
	23	J. mandshurica	1	SSR	FORWARD	115989	21	55.48	33.33	6	2	GATCGATTTGAAAATGCTGTA	208	160425	160425	4	1	TAAA	4	TAAATAAATAAA	12
	24	J. mandshurica	1	SSR	REVERSE	116196	21	54.58	38.1	5	0	GCCGAATTTCTTCTTATCTCT
	25	J. mandshurica	1	SSR	FORWARD	8642	21	55.39	42.86	4	0	CTGCTGTAAGTTTTCGATGAG	148	160425	160425	4	1	GATAA	5	GATAAGATAAGATAA	15
	1	J. nigra	1	SSR	FORWARD	35368	21	55.53	42.86	8	2	TGGTCCACTATGTGGATAAGA	166	160476	160476	5	2	AT	2	ATATATATATATATAT	16
	2	J. nigra	1	SSR	REVERSE	35533	21	54.24	47.62	6	1	CTTACCATGGCGTTACTCTAC
	3	J. nigra	1	SSR	FORWARD	90580	21	54.88	42.86	4	1	GCTTTCTGGATGTAGATGATG	161	160476	160476	4	2	TA	2	TATATATATATA	12
	4	J. nigra	1	SSR	REVERSE	90740	21	55.01	42.86	6	0	GGGAAAACCTAGGATGTAGAA
	5	J. nigra	1	SSR	FORWARD	159736	21	55.01	42.86	6	0	GGGAAAACCTAGGATGTAGAA	161	160476	160476	4	2	AT	2	ATATATATATAT	12
	6	J. nigra	1	SSR	REVERSE	159896	21	54.88	42.86	4	1	GCTTTCTGGATGTAGATGATG
	7	J. nigra	1	SSR	FORWARD	13212	21	55.59	38.1	6	2	GCTCAATACGTTCACGAATAA	145	160476	160476	4	1	ATT	3	ATTATTATTATT	12
	8	J. nigra	1	SSR	REVERSE	13356	21	55.8	38.1	2	1	CACGCTGAAAGAAATAACTGA
	9	J. nigra	1	SSR	FORWARD	49165	21	56.3	42.86	4	2	CCTCTTGTGAGAAAATGATCC	204	160476	160476	5	2	ATT	3	ATTATTATTATTATT	15
	10	J. nigra	1	SSR	REVERSE	49368	21	55.16	38.1	6	0	CGGAATAGTTCCTTTCATTCT
	11	J. nigra	1	SSR	FORWARD	1512	21	54.18	38.1	6	0	TCCATCGATATATACGCTCTT	165	160476	160476	3	0	TGAA	4	TGAATGAATGAA	12
	12	J. nigra	1	SSR	REVERSE	1676	21	55.5	52.38	6	2	CTACTCCATCCGACTAGTTCC
	13	J. nigra	1	SSR	FORWARD	33470	21	55.34	33.33	7	0	GGGAATTTCCATATTTCTTTG	149	160476	160476	5	0	AATA	4	AATAAATAAATA	12
	14	J. nigra	1	SSR	REVERSE	33618	21	55.01	33.33	8	2	AAATACATCTGCATTTGCTGT
	15	J. nigra	1	SSR	FORWARD	33470	21	55.34	33.33	7	0	GGGAATTTCCATATTTCTTTG	149	160476	160476	5	0	AATA	4	AATAAATAAATA	12
	16	J. nigra	1	SSR	REVERSE	33618	21	55.01	33.33	8	2	AAATACATCTGCATTTGCTGT
	1	J. × cinerea	1	SSR	FORWARD	35292	21	55.53	42.86	8	2	TGGTCCACTATGTGGATAAGA	163	160385	160385	5	2	AT	2	ATATATATATATAT	14
	2	J. × cinerea	1	SSR	REVERSE	35454	21	54.24	47.62	6	1	CTTACCATGGCGTTACTCTAC
	3	J. × cinerea	1	SSR	FORWARD	36149	21	55.56	38.1	4	3	TTCCAGAACACAAGACATGAT	154	160385	160385	5	3	AT	2	ATATATATATAT	12
	4	J. × cinerea	1	SSR	REVERSE	36302	21	54.96	42.86	4	3	GTACCTGAATCCATGATCTGA
	5	J. × cinerea	1	SSR	FORWARD	36149	21	55.56	38.1	4	3	TTCCAGAACACAAGACATGAT	154	160385	160385	5	3	AT	2	ATATATATATATAT	14
	6	J. × cinerea	1	SSR	REVERSE	36302	21	54.96	42.86	4	3	GTACCTGAATCCATGATCTGA
	7	J. × cinerea	1	SSR	FORWARD	36360	21	53.84	42.86	5	3	GGATGTGACAAAGAGACTTTC	180	160385	160385	4	0	AT	2	ATATATATATAT	12
	8	J. × cinerea	1	SSR	REVERSE	36539	21	55.49	33.33	3	0	CGGTTCAAAGAAAACAATACA
	9	J. × cinerea	1	SSR	FORWARD	63794	21	55.95	38.1	6	3	ATGCATTCTTTCCTCTGAATC	171	160385	160385	8	1	AT	2	ATATATATATAT	12
	10	J. × cinerea	1	SSR	REVERSE	63964	21	54.94	33.33	4	2	ATCCGAAGAATGGATTTTAAC
	11	J. × cinerea	1	SSR	FORWARD	90522	21	54.88	42.86	4	1	GCTTTCTGGATGTAGATGATG	161	160385	160385	4	2	TA	2	TATATATATATA	12
	12	J. × cinerea	1	SSR	REVERSE	90682	21	55.01	42.86	6	0	GGGAAAACCTAGGATGTAGAA
	13	J. × cinerea	1	SSR	FORWARD	127050	22	54.73	36.36	6	2	CATTGAAGACGAGACTCAATAA	163	160385	160385	4	0	AT	2	ATATATATATAT	12
	14	J. × cinerea	1	SSR	REVERSE	127212	21	54.87	33.33	4	0	TATAGAAAAAGAGGGGGAAAA
	15	J. × cinerea	1	SSR	FORWARD	159645	21	55.01	42.86	6	0	GGGAAAACCTAGGATGTAGAA	161	160385	160385	4	2	AT	2	ATATATATATAT	12
	16	J. × cinerea	1	SSR	REVERSE	159805	21	54.88	42.86	4	1	GCTTTCTGGATGTAGATGATG
	17	J. × cinerea	1	SSR	FORWARD	49110	21	56.3	42.86	4	2	CCTCTTGTGAGAAAATGATCC	204	160385	160385	5	2	ATT	3	ATTATTATTATTATT	15
	18	J. × cinerea	1	SSR	REVERSE	49313	21	55.16	38.1	6	0	CGGAATAGTTCCTTTCATTCT
	19	J. × cinerea	1	SSR	FORWARD	1512	21	54.18	38.1	6	0	TCCATCGATATATACGCTCTT	164	160385	160385	3	0	TGAA	4	TGAATGAATGAA	12
	20	J. × cinerea	1	SSR	REVERSE	1675	21	55.5	52.38	6	2	CTACTCCATCCGACTAGTTCC
	21	J. × cinerea	1	SSR	FORWARD	33413	21	55.34	33.33	7	0	GGGAATTTCCATATTTCTTTG	145	160385	160385	5	0	AATA	4	AATAAATAAATA	12
	22	J. × cinerea	1	SSR	REVERSE	33557	21	55.01	33.33	8	2	AAATACATCTGCATTTGCTGT
	23	J. × cinerea	1	SSR	FORWARD	115948	21	55.48	33.33	6	2	GATCGATTTGAAAATGCTGTA	208	160385	160385	4	1	TAAA	4	TAAATAAATAAA	12
	24	J. × cinerea	1	SSR	REVERSE	116155	21	54.58	38.1	5	0	GCCGAATTTCTTCTTATCTCT
	25	J. × cinerea	1	SSR	FORWARD	8647	21	55.39	42.86	4	0	CTGCTGTAAGTTTTCGATGAG	148	160385	160385	4	1	GATAA	5	GATAAGATAAGATAA	15
	26	J. × cinerea	1	SSR	REVERSE	8794	21	54.63	33.33	5	2	GGCGATACAAGAATTTCAATA
	1	J. × quadrangulata	1	SSR	FORWARD	35361	21	55.53	42.86	8	2	TGGTCCACTATGTGGATAAGA	164	160581	160581	5	2	AT	2	ATATATATATATAT	14
	2	J. × quadrangulata	1	SSR	REVERSE	35524	21	54.24	47.62	6	1	CTTACCATGGCGTTACTCTAC
	3	J. × quadrangulata	1	SSR	FORWARD	36187	21	55.56	38.1	4	3	TTCCAGAACACAAGACATGAT	158	160581	160581	5	3	AT	2	ATATATATATATAT	14
	4	J. × quadrangulata	1	SSR	REVERSE	36344	21	54.96	42.86	4	3	GTACCTGAATCCATGATCTGA
	5	J. × quadrangulata	1	SSR	FORWARD	36187	21	55.56	38.1	4	3	TTCCAGAACACAAGACATGAT	158	160581	160581	5	3	TA	2	TATATATATATA	12
	6	J. × quadrangulata	1	SSR	REVERSE	36344	21	54.96	42.86	4	3	GTACCTGAATCCATGATCTGA
	7	J. × quadrangulata	1	SSR	FORWARD	36402	21	53.84	42.86	5	3	GGATGTGACAAAGAGACTTTC	179	160581	160581	4	0	AT	2	ATATATATATAT	12
	8	J. × quadrangulata	1	SSR	REVERSE	36580	21	54.9	38.1	3	0	GGTTCAAAGCAAACAATACAC
	9	J. × quadrangulata	1	SSR	FORWARD	63891	21	54.97	33.33	6	0	CTGAATCAAAATTCAACCAAG	145	160581	160581	6	3	AT	2	ATATATATATAT	12
	10	J. × quadrangulata	1	SSR	REVERSE	64035	21	55.18	33.33	6	2	CCGAAGAATGGATTTTTACTT
	11	J. × quadrangulata	1	SSR	FORWARD	90667	21	54.88	42.86	4	1	GCTTTCTGGATGTAGATGATG	161	160581	160581	4	2	TA	2	TATATATATATA	12
	12	J. × quadrangulata	1	SSR	REVERSE	90827	21	55.01	42.86	6	0	GGGAAAACCTAGGATGTAGAA
	13	J. × quadrangulata	1	SSR	FORWARD	159841	21	55.01	42.86	6	0	GGGAAAACCTAGGATGTAGAA	161	160581	160581	4	2	AT	2	ATATATATATAT	12
	14	J. × quadrangulata	1	SSR	REVERSE	160001	21	54.88	42.86	4	1	GCTTTCTGGATGTAGATGATG
	15	J. × quadrangulata	1	SSR	FORWARD	13188	21	55.59	38.1	6	2	GCTCAATACGTTCACGAATAA	147	160581	160581	4	1	ATT	3	ATTATTATTATTATT	15
	16	J. × quadrangulata	1	SSR	REVERSE	13334	21	55.8	38.1	2	1	CACGCTGAAAGAAATAACTGA
	17	J. × quadrangulata	1	SSR	FORWARD	49174	21	56.3	42.86	4	2	CCTCTTGTGAGAAAATGATCC	203	160581	160581	5	2	ATT	3	ATTATTATTATTATT	15
	18	J. × quadrangulata	1	SSR	REVERSE	49376	21	55.16	38.1	6	0	CGGAATAGTTCCTTTCATTCT
	19	J. × quadrangulata	1	SSR	FORWARD	53907	20	55.11	35	4	2	AATCCCTAATCCGAATGAAT	170	160581	160581	4	2	ATA	3	ATAATAATAATA	12
	20	J. × quadrangulata	1	SSR	REVERSE	54076	21	54.76	38.1	4	2	GATCAAAGAGGGTAATGGAAT
	21	J. × quadrangulata	1	SSR	FORWARD	1512	21	54.18	38.1	6	0	TCCATCGATATATACGCTCTT	165	160581	160581	3	0	TGAA	4	TGAATGAATGAA	12
	22	J. × quadrangulata	1	SSR	REVERSE	1676	21	55.5	52.38	6	2	CTACTCCATCCGACTAGTTCC
	23	J. × quadrangulata	1	SSR	FORWARD	33442	21	55.34	33.33	7	0	GGGAATTTCCATATTTCTTTG	149	160581	160581	5	0	AATA	4	AATAAATAAATA	12
	24	J. × quadrangulata	1	SSR	REVERSE	33590	21	55.01	33.33	8	2	AAATACATCTGCATTTGCTGT
	25	J. × quadrangulata	1	SSR	FORWARD	33442	21	55.34	33.33	7	0	GGGAATTTCCATATTTCTTTG	149	160581	160581	5	0	AATA	4	AATAAATAAATA	12
	26	J. × quadrangulata	1	SSR	REVERSE	33590	21	55.01	33.33	8	2	AAATACATCTGCATTTGCTGT
	27	J. × quadrangulata	1	SSR	FORWARD	24688	21	55.09	33.33	6	2	CGAGCAACATTTCATTAATTC	167	160581	160581	4	2	ATAAA	5	ATAAAATAAAATAAA	15
	28	J. × quadrangulata	1	SSR	REVERSE	24854	21	54.92	38.1	4	1	TATCATTCAAAGGGACGTAGA
	29	J. × quadrangulata	1	SSR	FORWARD	36187	21	55.56	38.1	4	3	TTCCAGAACACAAGACATGAT	158	160581	160581	5	3	TTTATA	6	TTTATATTTATATTTATA	18
	30	J. × quadrangulata	1	SSR	REVERSE	36344	21	54.96	42.86	4	3	GTACCTGAATCCATGATCTGA
	1	J.regia BC1	1	SSR	FORWARD	35390	21	55.53	42.86	8	2	TGGTCCACTATGTGGATAAGA	166	160492	160492	5	2	AT	2	ATATATATATATATAT	16
	2	J.regia BC1	1	SSR	REVERSE	35555	21	54.24	47.62	6	1	CTTACCATGGCGTTACTCTAC
	3	J.regia BC1	1	SSR	FORWARD	90596	21	54.88	42.86	4	1	GCTTTCTGGATGTAGATGATG	161	160492	160492	4	2	TA	2	TATATATATATA	12
	4	J.regia BC1	1	SSR	REVERSE	90756	21	55.01	42.86	6	0	GGGAAAACCTAGGATGTAGAA
	5	J.regia BC1	1	SSR	FORWARD	159752	21	55.01	42.86	6	0	GGGAAAACCTAGGATGTAGAA	161	160492	160492	4	2	AT	2	ATATATATATAT	12
	6	J.regia BC1	1	SSR	REVERSE	159912	21	54.88	42.86	4	1	GCTTTCTGGATGTAGATGATG
	7	J.regia BC1	1	SSR	FORWARD	13234	21	55.59	38.1	6	2	GCTCAATACGTTCACGAATAA	145	160492	160492	4	1	ATT	3	ATTATTATTATT	12
	8	J.regia BC1	1	SSR	REVERSE	13378	21	55.8	38.1	2	1	CACGCTGAAAGAAATAACTGA
	9	J.regia BC1	1	SSR	FORWARD	49182	21	56.3	42.86	4	2	CCTCTTGTGAGAAAATGATCC	204	160492	160492	5	2	ATT	3	ATTATTATTATTATT	15
	10	J.regia BC1	1	SSR	REVERSE	49385	21	55.16	38.1	6	0	CGGAATAGTTCCTTTCATTCT
	11	J.regia BC1	1	SSR	FORWARD	1512	21	54.18	38.1	6	0	TCCATCGATATATACGCTCTT	165	160492	160492	3	0	TGAA	4	TGAATGAATGAA	12
	12	J.regia BC1	1	SSR	REVERSE	1676	21	55.5	52.38	6	2	CTACTCCATCCGACTAGTTCC
	13	J.regia BC1	1	SSR	FORWARD	33492	21	55.34	33.33	7	0	GGGAATTTCCATATTTCTTTG	149	160492	160492	5	0	AATA	4	AATAAATAAATA	12
	14	J.regia BC1	1	SSR	REVERSE	33640	21	55.01	33.33	8	2	AAATACATCTGCATTTGCTGT
	15	J.regia BC1	1	SSR	FORWARD	33492	21	55.34	33.33	7	0	GGGAATTTCCATATTTCTTTG	149	160492	160492	5	0	AATA	4	AATAAATAAATA	12
	16	J.regia BC1	1	SSR	REVERSE	33640	21	55.01	33.33	8	2	AAATACATCTGCATTTGCTGT
	17	J.regia BC1	1	SSR	FORWARD	116022	21	55.48	33.33	6	2	GATCGATTTGAAAATGCTGTA	208	160492	160492	4	1	TAAA	4	TAAATAAATAAA	12
	18	J.regia BC1	1	SSR	REVERSE	116229	21	54.58	38.1	5	0	GCCGAATTTCTTCTTATCTCT
