# Supplementary material for: Microsatellite Borders and Micro-sequence Conservation in Juglans
Source: Sci Rep. 2019 Mar 6;9:3748. doi: 10.1038/s41598-019-39793-z (PMC6403238; doi:10.1038/s41598-019-39793-z)
Supplement: Supplementary file 9 — Dataset 7 [file 41598_2019_39793_MOESM9_ESM.xlsx]

## Sheet: All_mitoSSRs
Title:	Microsatellite Borders and Micro-sequence Conservation in Juglans
Authors:	Aziz Ebrahimi, Samarth Mathur, Shaneka S. Lawson, Nicholas R. LaBonte, Adam Lorch, Mark V. Coggeshall, Keith E. Woeste.
Supplementary Table S7. List of mitochondrial SSR primer pairs identified from the 12 Juglans species and the Persian walnut reference genome.
	Index	Sample	Count	Primer type	Orientation	Start	Len	tm	GC%	Any compl	3' compl	Seq	Prod size	Seq len	Included len	Pair any compl	Pair 3' compl	Motif	Motif Len	SSR	SSRLen
	1	J.regia	1	SSR	FORWARD	214	21	54.88	42.86	4	1	GCTTTCTGGATGTAGATGATG	161	229495	229495	4	2	TA	2	TATATATATATA	12
	2	J.regia	1	SSR	REVERSE	374	21	55.01	42.86	6	0	GGGAAAACCTAGGATGTAGAA
	3	J.regia	1	SSR	FORWARD	101376	21	54.3	38.1	5	1	TTGTAACAGAGACACGAATGA	188	229495	229495	7	1	AT	2	ATATATATATAT	12
	4	J.regia	1	SSR	REVERSE	101563	21	55.03	47.62	3	2	CGTGACTCTACCGCTTAGTTA
	5	J.regia	1	SSR	FORWARD	145450	21	54.26	38.1	3	0	TCACAGAAAAAGGACTAAGGA	156	229495	229495	5	0	AT	2	ATATATATATATATATATATATATAT	26
	6	J.regia	1	SSR	REVERSE	145605	21	55.62	38.1	4	3	GCCTCCTTGCTATCTTAAAAA
	7	J.regia	1	SSR	FORWARD	149081	22	54.95	40.91	4	2	CTCCTAGAATAGTTTCCAATGC	148	229495	229495	4	1	AT	2	ATATATATATAT	12
	8	J.regia	1	SSR	REVERSE	149228	21	54.32	38.1	4	2	CCTTCGATGTAGTGATGAAAT
	9	J.regia	1	SSR	FORWARD	101376	21	54.3	38.1	5	1	TTGTAACAGAGACACGAATGA	188	229495	229495	7	1	ATA	3	ATAATAATAATA	12
	10	J.regia	1	SSR	REVERSE	101563	21	55.03	47.62	3	2	CGTGACTCTACCGCTTAGTTA
	11	J.regia	1	SSR	FORWARD	104998	21	53.76	42.86	4	2	CAGCTCAGTTCTCTTATCCAT	152	229495	229495	4	0	TGT	3	TGTTGTTGTTGT	12
	12	J.regia	1	SSR	REVERSE	105149	20	55.45	40	4	0	TATGCGCTCTTTCTTTCTGT
	13	J.regia	1	SSR	FORWARD	127662	21	55.64	42.86	2	1	CAGCCAGACAGAAGACAATAA	159	229495	229495	4	2	GAA	3	GAAGAAGAAGAA	12
	14	J.regia	1	SSR	REVERSE	127820	21	55.07	42.86	4	2	TCGTTAGCTCTTAACTCATCG
	15	J.regia	1	SSR	FORWARD	157924	21	55.44	38.1	5	2	CCTATGAAAGGCATTGTGTTA	147	229495	229495	4	1	TTC	3	TTCTTCTTCTTC	12
	16	J.regia	1	SSR	REVERSE	158070	22	55.01	40.91	6	2	AGGGTTAGAGCCTAGCTTTATT
	17	J.regia	1	SSR	FORWARD	160530	21	55.24	38.1	5	0	TAGAATTGACAAGGAATGGTG	154	229495	229495	3	0	TGA	3	TGATGATGATGA	12
	18	J.regia	1	SSR	REVERSE	160683	21	55.11	42.86	7	2	GTAGGGTTCGACGAAAATAGT
	19	J.regia	1	SSR	FORWARD	178185	21	54.58	38.1	4	2	ACAACATAACGTGAACCAGAT	158	229495	229495	6	1	AAG	3	AAGAAGAAGAAG	12
	20	J.regia	1	SSR	REVERSE	178342	21	54.84	42.86	3	2	ATAGTGCTTCACCCAGTCATA
	21	J.regia	1	SSR	FORWARD	208600	21	54.76	38.1	5	2	AGATAAAGAGTCTGCCCAAAT	149	229495	229495	3	0	TCT	3	TCTTCTTCTTCT	12
	22	J.regia	1	SSR	REVERSE	208748	20	55.7	45	4	2	CTCAAAGCAAAGAAGCTACG
	23	J.regia	1	SSR	FORWARD	40358	21	55.07	42.86	2	0	CCTCTATGTCTTTGTTTCGTG	157	229495	229495	3	1	AGCA	4	AGCAAGCAAGCA	12
	24	J.regia	1	SSR	REVERSE	40514	21	55.83	42.86	5	1	GGATGGCTTATCAGTGAATCT
	25	J.regia	1	SSR	FORWARD	41121	21	54.94	42.86	4	0	CTTTACTTGCCTCCTAGCTTT	167	229495	229495	5	1	TTTC	4	TTTCTTTCTTTC	12
	26	J.regia	1	SSR	REVERSE	41287	21	55.02	42.86	5	3	CAGGAACGCTATGTCATTTAC
	27	J.regia	1	SSR	FORWARD	53922	21	55.22	42.86	5	2	ACCATGATAGTAAGCGTAGCA	151	229495	229495	5	1	TTCT	4	TTCTTTCTTTCT	12
	28	J.regia	1	SSR	REVERSE	54072	21	55.23	38.1	5	2	AATTCTTACAACCCAAGAAGC
	29	J.regia	1	SSR	FORWARD	64872	21	55.3	47.62	6	2	AGGGATCTCTCTTGCTCATAG	143	229495	229495	4	1	TATC	4	TATCTATCTATCTATC	16
	30	J.regia	1	SSR	REVERSE	65014	21	55.31	38.1	5	0	GCCCTTTAAGTGTTTGTTCTT
	31	J.regia	1	SSR	FORWARD	64998	20	55.09	40	5	2	ACAAACACTTAAAGGGCGTA	157	229495	229495	3	1	TCTT	4	TCTTTCTTTCTT	12
	32	J.regia	1	SSR	REVERSE	65154	21	55.22	42.86	2	0	AGATAGAAGGACGAAACGAAC
	33	J.regia	1	SSR	FORWARD	65982	21	55.34	42.86	4	1	GCGGAAGTTTAAGGTGTAAGT	164	229495	229495	4	1	TTAA	4	TTAATTAATTAATTAA	16
	34	J.regia	1	SSR	REVERSE	66145	21	55.39	42.86	5	3	GGTTAAGGAAAGCTCAGGTTA
	1	J. regia BC1	1	SSR	FORWARD	214	21	54.88	42.86	4	1	GCTTTCTGGATGTAGATGATG	161	229813	229813	4	2	TA	2	TATATATATATA	12
	2	J. regia BC1	1	SSR	REVERSE	374	21	55.01	42.86	6	0	GGGAAAACCTAGGATGTAGAA
	3	J. regia BC1	1	SSR	FORWARD	101396	21	54.3	38.1	5	1	TTGTAACAGAGACACGAATGA	188	229813	229813	7	1	AT	2	ATATATATATAT	12
	4	J. regia BC1	1	SSR	REVERSE	101583	21	55.03	47.62	3	2	CGTGACTCTACCGCTTAGTTA
	5	J. regia BC1	1	SSR	FORWARD	145524	21	54.26	38.1	3	0	TCACAGAAAAAGGACTAAGGA	156	229813	229813	5	0	AT	2	ATATATATATATATATATATATATAT	26
	6	J. regia BC1	1	SSR	REVERSE	145679	21	55.62	38.1	4	3	GCCTCCTTGCTATCTTAAAAA
	7	J. regia BC1	1	SSR	FORWARD	149143	22	54.95	40.91	4	2	CTCCTAGAATAGTTTCCAATGC	148	229813	229813	4	1	AT	2	ATATATATATAT	12
	8	J. regia BC1	1	SSR	REVERSE	149290	21	54.32	38.1	4	2	CCTTCGATGTAGTGATGAAAT
	9	J. regia BC1	1	SSR	FORWARD	101396	21	54.3	38.1	5	1	TTGTAACAGAGACACGAATGA	188	229813	229813	7	1	ATA	3	ATAATAATAATA	12
	10	J. regia BC1	1	SSR	REVERSE	101583	21	55.03	47.62	3	2	CGTGACTCTACCGCTTAGTTA
	11	J. regia BC1	1	SSR	FORWARD	105070	21	55.59	38.1	3	3	GGAAAAGCCCAAATAATGTAG	145	229813	229813	5	3	TGT	3	TGTTGTTGTTGT	12
	12	J. regia BC1	1	SSR	REVERSE	105214	21	56.92	47.62	4	2	CAACTCCTCGCTTTACGTTAG
	13	J. regia BC1	1	SSR	FORWARD	157966	21	55.44	38.1	5	2	CCTATGAAAGGCATTGTGTTA	147	229813	229813	4	1	TTC	3	TTCTTCTTCTTC	12
	14	J. regia BC1	1	SSR	REVERSE	158112	22	55.01	40.91	6	2	AGGGTTAGAGCCTAGCTTTATT
	15	J. regia BC1	1	SSR	FORWARD	160570	21	55.24	38.1	5	0	TAGAATTGACAAGGAATGGTG	154	229813	229813	3	0	TGA	3	TGATGATGATGA	12
	16	J. regia BC1	1	SSR	REVERSE	160723	21	55.11	42.86	7	2	GTAGGGTTCGACGAAAATAGT
	17	J. regia BC1	1	SSR	FORWARD	178329	21	54.58	38.1	4	2	ACAACATAACGTGAACCAGAT	158	229813	229813	6	1	AAG	3	AAGAAGAAGAAG	12
	18	J. regia BC1	1	SSR	REVERSE	178486	21	54.84	42.86	3	2	ATAGTGCTTCACCCAGTCATA
	19	J. regia BC1	1	SSR	FORWARD	208820	21	54.76	38.1	5	2	AGATAAAGAGTCTGCCCAAAT	149	229813	229813	3	0	TCT	3	TCTTCTTCTTCT	12
	20	J. regia BC1	1	SSR	REVERSE	208968	20	55.7	45	4	2	CTCAAAGCAAAGAAGCTACG
	21	J. regia BC1	1	SSR	FORWARD	40330	21	55.07	42.86	2	0	CCTCTATGTCTTTGTTTCGTG	157	229813	229813	3	1	AGCA	4	AGCAAGCAAGCA	12
	22	J. regia BC1	1	SSR	REVERSE	40486	21	55.83	42.86	5	1	GGATGGCTTATCAGTGAATCT
	23	J. regia BC1	1	SSR	FORWARD	41093	21	54.94	42.86	4	0	CTTTACTTGCCTCCTAGCTTT	167	229813	229813	5	1	TTTC	4	TTTCTTTCTTTC	12
	24	J. regia BC1	1	SSR	REVERSE	41259	21	55.02	42.86	5	3	CAGGAACGCTATGTCATTTAC
	25	J. regia BC1	1	SSR	FORWARD	53940	21	55.22	42.86	5	2	ACCATGATAGTAAGCGTAGCA	151	229813	229813	5	1	TTCT	4	TTCTTTCTTTCT	12
	26	J. regia BC1	1	SSR	REVERSE	54090	21	55.23	38.1	5	2	AATTCTTACAACCCAAGAAGC
	27	J. regia BC1	1	SSR	FORWARD	64948	21	55.3	47.62	6	2	AGGGATCTCTCTTGCTCATAG	143	229813	229813	4	1	TATC	4	TATCTATCTATCTATC	16
	28	J. regia BC1	1	SSR	REVERSE	65090	21	55.31	38.1	5	0	GCCCTTTAAGTGTTTGTTCTT
	29	J. regia BC1	1	SSR	FORWARD	65074	20	55.09	40	5	2	ACAAACACTTAAAGGGCGTA	157	229813	229813	3	1	TCTT	4	TCTTTCTTTCTT	12
	30	J. regia BC1	1	SSR	REVERSE	65230	21	55.22	42.86	2	0	AGATAGAAGGACGAAACGAAC
	31	J. regia BC1	1	SSR	FORWARD	66052	21	55.34	42.86	4	1	GCGGAAGTTTAAGGTGTAAGT	149	229813	229813	4	2	TTAA	4	TTAATTAATTAATTAA	16
	32	J. regia BC1	1	SSR	REVERSE	66200	21	54.7	38.1	6	3	AGGTTATAAAATCGCTTAGCC
	1	J. ailantifolia	1	SSR	FORWARD	214	21	54.88	42.86	4	1	GCTTTCTGGATGTAGATGATG	161	229551	229551	4	2	TA	2	TATATATATATA	12
	2	J. ailantifolia	1	SSR	REVERSE	374	21	55.01	42.86	6	0	GGGAAAACCTAGGATGTAGAA
	3	J. ailantifolia	1	SSR	FORWARD	101364	21	54.3	38.1	5	1	TTGTAACAGAGACACGAATGA	188	229551	229551	7	1	AT	2	ATATATATATAT	12
	4	J. ailantifolia	1	SSR	REVERSE	101551	21	55.03	47.62	3	2	CGTGACTCTACCGCTTAGTTA
	5	J. ailantifolia	1	SSR	FORWARD	145533	21	54.59	33.33	5	1	TTTGTTTCACAGAAAAAGGAC	164	229551	229551	5	3	AT	2	ATATATATATATATATATATATATAT	26
	6	J. ailantifolia	1	SSR	REVERSE	145696	21	54.93	38.1	4	3	CGAACACCTTGCTATCTTAAA
	7	J. ailantifolia	1	SSR	FORWARD	149162	22	54.95	40.91	4	2	CTCCTAGAATAGTTTCCAATGC	148	229551	229551	4	1	AT	2	ATATATATATAT	12
	8	J. ailantifolia	1	SSR	REVERSE	149309	21	54.32	38.1	4	2	CCTTCGATGTAGTGATGAAAT
	9	J. ailantifolia	1	SSR	FORWARD	101364	21	54.3	38.1	5	1	TTGTAACAGAGACACGAATGA	188	229551	229551	7	1	ATA	3	ATAATAATAATA	12
	10	J. ailantifolia	1	SSR	REVERSE	101551	21	55.03	47.62	3	2	CGTGACTCTACCGCTTAGTTA
	11	J. ailantifolia	1	SSR	FORWARD	105035	21	55.7	33.33	3	1	GAGGGAAAAGCAAAAATAATG	148	229551	229551	5	3	TGT	3	TGTTGTTGTTGT	12
	12	J. ailantifolia	1	SSR	REVERSE	105182	21	56.92	47.62	4	2	CAACTCCTCGCTTTACGTTAG
	13	J. ailantifolia	1	SSR	FORWARD	127722	21	55.64	42.86	2	1	CAGCCAGACAGAAGACAATAA	159	229551	229551	4	2	GAA	3	GAAGAAGAAGAA	12
	14	J. ailantifolia	1	SSR	REVERSE	127880	21	55.07	42.86	4	2	TCGTTAGCTCTTAACTCATCG
	15	J. ailantifolia	1	SSR	FORWARD	158023	21	55.44	38.1	5	2	CCTATGAAAGGCATTGTGTTA	147	229551	229551	4	1	TTC	3	TTCTTCTTCTTC	12
	16	J. ailantifolia	1	SSR	REVERSE	158169	22	55.01	40.91	6	2	AGGGTTAGAGCCTAGCTTTATT
	17	J. ailantifolia	1	SSR	FORWARD	160629	21	55.24	38.1	5	0	TAGAATTGACAAGGAATGGTG	154	229551	229551	3	0	TGA	3	TGATGATGATGA	12
	18	J. ailantifolia	1	SSR	REVERSE	160782	21	55.11	42.86	7	2	GTAGGGTTCGACGAAAATAGT
	19	J. ailantifolia	1	SSR	FORWARD	178262	21	54.58	38.1	4	2	ACAACATAACGTGAACCAGAT	158	229551	229551	6	1	AAG	3	AAGAAGAAGAAG	12
	20	J. ailantifolia	1	SSR	REVERSE	178419	21	54.84	42.86	3	2	ATAGTGCTTCACCCAGTCATA
	21	J. ailantifolia	1	SSR	FORWARD	208557	21	54.76	38.1	5	2	AGATAAAGAGTCTGCCCAAAT	149	229551	229551	3	0	TCT	3	TCTTCTTCTTCT	12
	22	J. ailantifolia	1	SSR	REVERSE	208705	20	55.7	45	4	2	CTCAAAGCAAAGAAGCTACG
	23	J. ailantifolia	1	SSR	FORWARD	40322	21	55.07	42.86	2	0	CCTCTATGTCTTTGTTTCGTG	157	229551	229551	3	1	AGCA	4	AGCAAGCAAGCA	12
	24	J. ailantifolia	1	SSR	REVERSE	40478	21	55.83	42.86	5	1	GGATGGCTTATCAGTGAATCT
	25	J. ailantifolia	1	SSR	FORWARD	41085	21	54.94	42.86	4	0	CTTTACTTGCCTCCTAGCTTT	167	229551	229551	5	1	TTTC	4	TTTCTTTCTTTC	12
	26	J. ailantifolia	1	SSR	REVERSE	41251	21	55.02	42.86	5	3	CAGGAACGCTATGTCATTTAC
	27	J. ailantifolia	1	SSR	FORWARD	53905	21	55.22	42.86	5	2	ACCATGATAGTAAGCGTAGCA	151	229551	229551	5	1	TTCT	4	TTCTTTCTTTCT	12
	28	J. ailantifolia	1	SSR	REVERSE	54055	21	55.23	38.1	5	2	AATTCTTACAACCCAAGAAGC
	29	J. ailantifolia	1	SSR	FORWARD	64876	21	55.3	47.62	6	2	AGGGATCTCTCTTGCTCATAG	143	229551	229551	4	1	TATC	4	TATCTATCTATCTATC	16
	30	J. ailantifolia	1	SSR	REVERSE	65018	21	55.31	38.1	5	0	GCCCTTTAAGTGTTTGTTCTT
	31	J. ailantifolia	1	SSR	FORWARD	65002	20	55.09	40	5	2	ACAAACACTTAAAGGGCGTA	157	229551	229551	3	1	TCTT	4	TCTTTCTTTCTT	12
	32	J. ailantifolia	1	SSR	REVERSE	65158	21	55.22	42.86	2	0	AGATAGAAGGACGAAACGAAC
	33	J. ailantifolia	1	SSR	FORWARD	65986	21	55.34	42.86	4	1	GCGGAAGTTTAAGGTGTAAGT	149	229551	229551	4	2	TTAA	4	TTAATTAATTAATTAA	16
	34	J. ailantifolia	1	SSR	REVERSE	66134	21	54.7	38.1	6	3	AGGTTATAAAATCGCTTAGCC
	35	J. ailantifolia	1	SSR	FORWARD	67302	21	54.48	47.62	4	2	GCTCCCCTACTCCTATAAAGA	155	229551	229551	4	1	TCTT	4	TCTTTCTTTCTT	12
	36	J. ailantifolia	1	SSR	REVERSE	67456	21	54.76	38.1	4	1	CTTCCATACGCTATTTACCAA
	1	J. cinerea	1	SSR	FORWARD	214	21	54.88	42.86	4	1	GCTTTCTGGATGTAGATGATG	161	229572	229572	4	2	TA	2	TATATATATATA	12
	2	J. cinerea	1	SSR	REVERSE	374	21	55.01	42.86	6	0	GGGAAAACCTAGGATGTAGAA
	3	J. cinerea	1	SSR	FORWARD	101391	21	54.3	38.1	5	1	TTGTAACAGAGACACGAATGA	188	229572	229572	7	1	AT	2	ATATATATATAT	12
	4	J. cinerea	1	SSR	REVERSE	101578	21	55.03	47.62	3	2	CGTGACTCTACCGCTTAGTTA
	5	J. cinerea	1	SSR	FORWARD	145608	21	54.26	38.1	3	0	TCACAGAAAAAGGACTAAGGA	156	229572	229572	5	0	AT	2	ATATATATATATATATATATATATAT	26
	6	J. cinerea	1	SSR	REVERSE	145763	21	55.62	38.1	4	3	GCCTCCTTGCTATCTTAAAAA
	7	J. cinerea	1	SSR	FORWARD	149227	22	54.95	40.91	4	2	CTCCTAGAATAGTTTCCAATGC	148	229572	229572	4	1	AT	2	ATATATATATAT	12
	8	J. cinerea	1	SSR	REVERSE	149374	21	54.32	38.1	4	2	CCTTCGATGTAGTGATGAAAT
	9	J. cinerea	1	SSR	FORWARD	101391	21	54.3	38.1	5	1	TTGTAACAGAGACACGAATGA	188	229572	229572	7	1	ATA	3	ATAATAATAATA	12
	10	J. cinerea	1	SSR	REVERSE	101578	21	55.03	47.62	3	2	CGTGACTCTACCGCTTAGTTA
	11	J. cinerea	1	SSR	FORWARD	105065	21	55.59	38.1	3	3	GGAAAAGCCCAAATAATGTAG	145	229572	229572	5	3	TGT	3	TGTTGTTGTTGT	12
	12	J. cinerea	1	SSR	REVERSE	105209	21	56.92	47.62	4	2	CAACTCCTCGCTTTACGTTAG
	13	J. cinerea	1	SSR	FORWARD	158084	21	55.44	38.1	5	2	CCTATGAAAGGCATTGTGTTA	147	229572	229572	4	1	TTC	3	TTCTTCTTCTTC	12
	14	J. cinerea	1	SSR	REVERSE	158230	22	55.01	40.91	6	2	AGGGTTAGAGCCTAGCTTTATT
	15	J. cinerea	1	SSR	FORWARD	160730	21	55.24	38.1	5	0	TAGAATTGACAAGGAATGGTG	154	229572	229572	3	0	TGA	3	TGATGATGATGA	12
	16	J. cinerea	1	SSR	REVERSE	160883	21	55.11	42.86	7	2	GTAGGGTTCGACGAAAATAGT
	17	J. cinerea	1	SSR	FORWARD	178322	21	54.58	38.1	4	2	ACAACATAACGTGAACCAGAT	158	229572	229572	6	1	AAG	3	AAGAAGAAGAAG	12
	18	J. cinerea	1	SSR	REVERSE	178479	21	54.84	42.86	3	2	ATAGTGCTTCACCCAGTCATA
	19	J. cinerea	1	SSR	FORWARD	208604	21	54.76	38.1	5	2	AGATAAAGAGTCTGCCCAAAT	149	229572	229572	3	0	TCT	3	TCTTCTTCTTCT	12
	20	J. cinerea	1	SSR	REVERSE	208752	20	55.7	45	4	2	CTCAAAGCAAAGAAGCTACG
	21	J. cinerea	1	SSR	FORWARD	40314	21	55.07	42.86	2	0	CCTCTATGTCTTTGTTTCGTG	157	229572	229572	3	1	AGCA	4	AGCAAGCAAGCA	12
	22	J. cinerea	1	SSR	REVERSE	40470	21	55.83	42.86	5	1	GGATGGCTTATCAGTGAATCT
	23	J. cinerea	1	SSR	FORWARD	41077	21	54.94	42.86	4	0	CTTTACTTGCCTCCTAGCTTT	167	229572	229572	5	1	TTTC	4	TTTCTTTCTTTC	12
	24	J. cinerea	1	SSR	REVERSE	41243	21	55.02	42.86	5	3	CAGGAACGCTATGTCATTTAC
	25	J. cinerea	1	SSR	FORWARD	53930	21	55.22	42.86	5	2	ACCATGATAGTAAGCGTAGCA	151	229572	229572	5	1	TTCT	4	TTCTTTCTTTCT	12
	26	J. cinerea	1	SSR	REVERSE	54080	21	55.23	38.1	5	2	AATTCTTACAACCCAAGAAGC
	27	J. cinerea	1	SSR	FORWARD	64931	21	55.3	47.62	6	2	AGGGATCTCTCTTGCTCATAG	143	229572	229572	4	1	TATC	4	TATCTATCTATCTATC	16
	28	J. cinerea	1	SSR	REVERSE	65073	21	55.31	38.1	5	0	GCCCTTTAAGTGTTTGTTCTT
	29	J. cinerea	1	SSR	FORWARD	65057	20	55.09	40	5	2	ACAAACACTTAAAGGGCGTA	157	229572	229572	3	1	TCTT	4	TCTTTCTTTCTT	12
	30	J. cinerea	1	SSR	REVERSE	65213	21	55.22	42.86	2	0	AGATAGAAGGACGAAACGAAC
	31	J. cinerea	1	SSR	FORWARD	66035	21	55.34	42.86	4	1	GCGGAAGTTTAAGGTGTAAGT	149	229572	229572	4	2	TTAA	4	TTAATTAATTAATTAA	16
	32	J. cinerea	1	SSR	REVERSE	66183	21	54.7	38.1	6	3	AGGTTATAAAATCGCTTAGCC
	1	J. × intermedia	1	SSR	FORWARD	214	21	54.88	42.86	4	1	GCTTTCTGGATGTAGATGATG	161	229495	229495	4	2	TA	2	TATATATATATA	12
	2	J. × intermedia	1	SSR	REVERSE	374	21	55.01	42.86	6	0	GGGAAAACCTAGGATGTAGAA
	3	J. × intermedia	1	SSR	FORWARD	101376	21	54.3	38.1	5	1	TTGTAACAGAGACACGAATGA	188	229495	229495	7	1	AT	2	ATATATATATAT	12
	4	J. × intermedia	1	SSR	REVERSE	101563	21	55.03	47.62	3	2	CGTGACTCTACCGCTTAGTTA
	5	J. × intermedia	1	SSR	FORWARD	145450	21	54.26	38.1	3	0	TCACAGAAAAAGGACTAAGGA	156	229495	229495	5	0	AT	2	ATATATATATATATATATATATATAT	26
	6	J. × intermedia	1	SSR	REVERSE	145605	21	55.62	38.1	4	3	GCCTCCTTGCTATCTTAAAAA
	7	J. × intermedia	1	SSR	FORWARD	149081	22	54.95	40.91	4	2	CTCCTAGAATAGTTTCCAATGC	148	229495	229495	4	1	AT	2	ATATATATATAT	12
	8	J. × intermedia	1	SSR	REVERSE	149228	21	54.32	38.1	4	2	CCTTCGATGTAGTGATGAAAT
	9	J. × intermedia	1	SSR	FORWARD	101376	21	54.3	38.1	5	1	TTGTAACAGAGACACGAATGA	188	229495	229495	7	1	ATA	3	ATAATAATAATA	12
	10	J. × intermedia	1	SSR	REVERSE	101563	21	55.03	47.62	3	2	CGTGACTCTACCGCTTAGTTA
	11	J. × intermedia	1	SSR	FORWARD	104998	21	53.76	42.86	4	2	CAGCTCAGTTCTCTTATCCAT	152	229495	229495	4	0	TGT	3	TGTTGTTGTTGT	12
	12	J. × intermedia	1	SSR	REVERSE	105149	20	55.45	40	4	0	TATGCGCTCTTTCTTTCTGT
	13	J. × intermedia	1	SSR	FORWARD	127662	21	55.64	42.86	2	1	CAGCCAGACAGAAGACAATAA	159	229495	229495	4	2	GAA	3	GAAGAAGAAGAA	12
	14	J. × intermedia	1	SSR	REVERSE	127820	21	55.07	42.86	4	2	TCGTTAGCTCTTAACTCATCG
	15	J. × intermedia	1	SSR	FORWARD	157924	21	55.44	38.1	5	2	CCTATGAAAGGCATTGTGTTA	147	229495	229495	4	1	TTC	3	TTCTTCTTCTTC	12
	16	J. × intermedia	1	SSR	REVERSE	158070	22	55.01	40.91	6	2	AGGGTTAGAGCCTAGCTTTATT
	17	J. × intermedia	1	SSR	FORWARD	160530	21	55.24	38.1	5	0	TAGAATTGACAAGGAATGGTG	154	229495	229495	3	0	TGA	3	TGATGATGATGA	12
	18	J. × intermedia	1	SSR	REVERSE	160683	21	55.11	42.86	7	2	GTAGGGTTCGACGAAAATAGT
	19	J. × intermedia	1	SSR	FORWARD	178185	21	54.58	38.1	4	2	ACAACATAACGTGAACCAGAT	158	229495	229495	6	1	AAG	3	AAGAAGAAGAAG	12
	20	J. × intermedia	1	SSR	REVERSE	178342	21	54.84	42.86	3	2	ATAGTGCTTCACCCAGTCATA
	21	J. × intermedia	1	SSR	FORWARD	208600	21	54.76	38.1	5	2	AGATAAAGAGTCTGCCCAAAT	149	229495	229495	3	0	TCT	3	TCTTCTTCTTCT	12
	22	J. × intermedia	1	SSR	REVERSE	208748	20	55.7	45	4	2	CTCAAAGCAAAGAAGCTACG
	23	J. × intermedia	1	SSR	FORWARD	40358	21	55.07	42.86	2	0	CCTCTATGTCTTTGTTTCGTG	157	229495	229495	3	1	AGCA	4	AGCAAGCAAGCA	12
	24	J. × intermedia	1	SSR	REVERSE	40514	21	55.83	42.86	5	1	GGATGGCTTATCAGTGAATCT
	25	J. × intermedia	1	SSR	FORWARD	41121	21	54.94	42.86	4	0	CTTTACTTGCCTCCTAGCTTT	167	229495	229495	5	1	TTTC	4	TTTCTTTCTTTC	12
	26	J. × intermedia	1	SSR	REVERSE	41287	21	55.02	42.86	5	3	CAGGAACGCTATGTCATTTAC
	27	J. × intermedia	1	SSR	FORWARD	53922	21	55.22	42.86	5	2	ACCATGATAGTAAGCGTAGCA	151	229495	229495	5	1	TTCT	4	TTCTTTCTTTCT	12
	28	J. × intermedia	1	SSR	REVERSE	54072	21	55.23	38.1	5	2	AATTCTTACAACCCAAGAAGC
	29	J. × intermedia	1	SSR	FORWARD	64872	21	55.3	47.62	6	2	AGGGATCTCTCTTGCTCATAG	143	229495	229495	4	1	TATC	4	TATCTATCTATCTATC	16
	30	J. × intermedia	1	SSR	REVERSE	65014	21	55.31	38.1	5	0	GCCCTTTAAGTGTTTGTTCTT
	1	J. major	1	SSR	FORWARD	214	21	54.88	42.86	4	1	GCTTTCTGGATGTAGATGATG	161	229590	229590	4	2	TA	2	TATATATATATA	12
	2	J. major	1	SSR	REVERSE	374	21	55.01	42.86	6	0	GGGAAAACCTAGGATGTAGAA
	3	J. major	1	SSR	FORWARD	101474	21	54.3	38.1	5	1	TTGTAACAGAGACACGAATGA	188	229590	229590	7	1	AT	2	ATATATATATAT	12
	4	J. major	1	SSR	REVERSE	101661	21	55.03	47.62	3	2	CGTGACTCTACCGCTTAGTTA
	5	J. major	1	SSR	FORWARD	145599	21	54.26	38.1	3	0	TCACAGAAAAAGGACTAAGGA	156	229590	229590	5	0	AT	2	ATATATATATATATATATATATATAT	26
	6	J. major	1	SSR	REVERSE	145754	21	55.62	38.1	4	3	GCCTCCTTGCTATCTTAAAAA
	7	J. major	1	SSR	FORWARD	149218	22	54.95	40.91	4	2	CTCCTAGAATAGTTTCCAATGC	148	229590	229590	4	1	AT	2	ATATATATATAT	12
	8	J. major	1	SSR	REVERSE	149365	21	54.32	38.1	4	2	CCTTCGATGTAGTGATGAAAT
	9	J. major	1	SSR	FORWARD	101474	21	54.3	38.1	5	1	TTGTAACAGAGACACGAATGA	188	229590	229590	7	1	ATA	3	ATAATAATAATA	12
	10	J. major	1	SSR	REVERSE	101661	21	55.03	47.62	3	2	CGTGACTCTACCGCTTAGTTA
	11	J. major	1	SSR	FORWARD	105096	21	53.76	42.86	4	2	CAGCTCAGTTCTCTTATCCAT	152	229590	229590	4	0	TGT	3	TGTTGTTGTTGT	12
	12	J. major	1	SSR	REVERSE	105247	20	55.45	40	4	0	TATGCGCTCTTTCTTTCTGT
	13	J. major	1	SSR	FORWARD	158069	21	55.44	38.1	5	2	CCTATGAAAGGCATTGTGTTA	147	229590	229590	4	1	TTC	3	TTCTTCTTCTTC	12
	14	J. major	1	SSR	REVERSE	158215	22	55.01	40.91	6	2	AGGGTTAGAGCCTAGCTTTATT
	15	J. major	1	SSR	FORWARD	160678	21	55.24	38.1	5	0	TAGAATTGACAAGGAATGGTG	154	229590	229590	3	0	TGA	3	TGATGATGATGA	12
	16	J. major	1	SSR	REVERSE	160831	21	55.11	42.86	7	2	GTAGGGTTCGACGAAAATAGT
	17	J. major	1	SSR	FORWARD	178359	21	54.58	38.1	4	2	ACAACATAACGTGAACCAGAT	158	229590	229590	6	1	AAG	3	AAGAAGAAGAAG	12
	18	J. major	1	SSR	REVERSE	178516	21	54.84	42.86	3	2	ATAGTGCTTCACCCAGTCATA
	19	J. major	1	SSR	FORWARD	208708	21	54.76	38.1	5	2	AGATAAAGAGTCTGCCCAAAT	149	229590	229590	3	0	TCT	3	TCTTCTTCTTCT	12
	20	J. major	1	SSR	REVERSE	208856	20	55.7	45	4	2	CTCAAAGCAAAGAAGCTACG
	21	J. major	1	SSR	FORWARD	40328	21	55.07	42.86	2	0	CCTCTATGTCTTTGTTTCGTG	157	229590	229590	3	1	AGCA	4	AGCAAGCAAGCA	12
	22	J. major	1	SSR	REVERSE	40484	21	55.83	42.86	5	1	GGATGGCTTATCAGTGAATCT
	23	J. major	1	SSR	FORWARD	41091	21	54.94	42.86	4	0	CTTTACTTGCCTCCTAGCTTT	167	229590	229590	5	1	TTTC	4	TTTCTTTCTTTC	12
	24	J. major	1	SSR	REVERSE	41257	21	55.02	42.86	5	3	CAGGAACGCTATGTCATTTAC
	25	J. major	1	SSR	FORWARD	53944	21	55.22	42.86	5	2	ACCATGATAGTAAGCGTAGCA	159	229590	229590	4	3	TTCT	4	TTCTTTCTTTCT	12
	26	J. major	1	SSR	REVERSE	54102	21	54.98	42.86	5	3	ACCTAATTCGCTAGGTCCTTA
	27	J. major	1	SSR	FORWARD	65011	21	55.3	47.62	6	2	AGGGATCTCTCTTGCTCATAG	143	229590	229590	4	1	TATC	4	TATCTATCTATCTATC	16
	28	J. major	1	SSR	REVERSE	65153	21	55.31	38.1	5	0	GCCCTTTAAGTGTTTGTTCTT
	1	J. mandshurica	1	SSR	FORWARD	214	21	54.88	42.86	4	1	GCTTTCTGGATGTAGATGATG	161	229576	229576	4	2	TA	2	TATATATATATA	12
	2	J. mandshurica	1	SSR	REVERSE	374	21	55.01	42.86	6	0	GGGAAAACCTAGGATGTAGAA
	3	J. mandshurica	1	SSR	FORWARD	101424	21	54.3	38.1	5	1	TTGTAACAGAGACACGAATGA	188	229576	229576	7	1	AT	2	ATATATATATAT	12
	4	J. mandshurica	1	SSR	REVERSE	101611	21	55.03	47.62	3	2	CGTGACTCTACCGCTTAGTTA
	5	J. mandshurica	1	SSR	FORWARD	145587	21	54.26	38.1	3	0	TCACAGAAAAAGGACTAAGGA	156	229576	229576	5	0	AT	2	ATATATATATATATATATATATATAT	26
	6	J. mandshurica	1	SSR	REVERSE	145742	21	55.62	38.1	4	3	GCCTCCTTGCTATCTTAAAAA
	7	J. mandshurica	1	SSR	FORWARD	149218	22	54.95	40.91	4	2	CTCCTAGAATAGTTTCCAATGC	148	229576	229576	4	1	AT	2	ATATATATATAT	12
	8	J. mandshurica	1	SSR	REVERSE	149365	21	54.32	38.1	4	2	CCTTCGATGTAGTGATGAAAT
	9	J. mandshurica	1	SSR	FORWARD	101424	21	54.3	38.1	5	1	TTGTAACAGAGACACGAATGA	188	229576	229576	7	1	ATA	3	ATAATAATAATA	12
	10	J. mandshurica	1	SSR	REVERSE	101611	21	55.03	47.62	3	2	CGTGACTCTACCGCTTAGTTA
	11	J. mandshurica	1	SSR	FORWARD	105095	21	55.7	33.33	3	1	GAGGGAAAAGCAAAAATAATG	148	229576	229576	5	3	TGT	3	TGTTGTTGTTGT	12
	12	J. mandshurica	1	SSR	REVERSE	105242	21	56.92	47.62	4	2	CAACTCCTCGCTTTACGTTAG
	13	J. mandshurica	1	SSR	FORWARD	127730	21	55.64	42.86	2	1	CAGCCAGACAGAAGACAATAA	159	229576	229576	4	2	GAA	3	GAAGAAGAAGAA	12
	14	J. mandshurica	1	SSR	REVERSE	127888	21	55.07	42.86	4	2	TCGTTAGCTCTTAACTCATCG
	15	J. mandshurica	1	SSR	FORWARD	158079	21	55.44	38.1	5	2	CCTATGAAAGGCATTGTGTTA	147	229576	229576	4	1	TTC	3	TTCTTCTTCTTC	12
	16	J. mandshurica	1	SSR	REVERSE	158225	22	55.01	40.91	6	2	AGGGTTAGAGCCTAGCTTTATT
	17	J. mandshurica	1	SSR	FORWARD	160685	21	55.24	38.1	5	0	TAGAATTGACAAGGAATGGTG	154	229576	229576	3	0	TGA	3	TGATGATGATGA	12
	18	J. mandshurica	1	SSR	REVERSE	160838	21	55.11	42.86	7	2	GTAGGGTTCGACGAAAATAGT
	19	J. mandshurica	1	SSR	FORWARD	178320	21	54.58	38.1	4	2	ACAACATAACGTGAACCAGAT	158	229576	229576	6	1	AAG	3	AAGAAGAAGAAG	12
	20	J. mandshurica	1	SSR	REVERSE	178477	21	54.84	42.86	3	2	ATAGTGCTTCACCCAGTCATA
	21	J. mandshurica	1	SSR	FORWARD	208695	21	54.76	38.1	5	2	AGATAAAGAGTCTGCCCAAAT	149	229576	229576	3	0	TCT	3	TCTTCTTCTTCT	12
	22	J. mandshurica	1	SSR	REVERSE	208843	20	55.7	45	4	2	CTCAAAGCAAAGAAGCTACG
	23	J. mandshurica	1	SSR	FORWARD	40329	21	55.07	42.86	2	0	CCTCTATGTCTTTGTTTCGTG	157	229576	229576	3	1	AGCA	4	AGCAAGCAAGCA	12
	24	J. mandshurica	1	SSR	REVERSE	40485	21	55.83	42.86	5	1	GGATGGCTTATCAGTGAATCT
	25	J. mandshurica	1	SSR	FORWARD	41092	21	54.94	42.86	4	0	CTTTACTTGCCTCCTAGCTTT	167	229576	229576	5	1	TTTC	4	TTTCTTTCTTTC	12
	26	J. mandshurica	1	SSR	REVERSE	41258	21	55.02	42.86	5	3	CAGGAACGCTATGTCATTTAC
	27	J. mandshurica	1	SSR	FORWARD	53949	21	55.22	42.86	5	2	ACCATGATAGTAAGCGTAGCA	151	229576	229576	5	1	TTCT	4	TTCTTTCTTTCT	12
	28	J. mandshurica	1	SSR	REVERSE	54099	21	55.23	38.1	5	2	AATTCTTACAACCCAAGAAGC
	29	J. mandshurica	1	SSR	FORWARD	64927	21	55.3	47.62	6	2	AGGGATCTCTCTTGCTCATAG	143	229576	229576	4	1	TATC	4	TATCTATCTATCTATC	16
	30	J. mandshurica	1	SSR	REVERSE	65069	21	55.31	38.1	5	0	GCCCTTTAAGTGTTTGTTCTT
	31	J. mandshurica	1	SSR	FORWARD	65053	20	55.09	40	5	2	ACAAACACTTAAAGGGCGTA	157	229576	229576	3	1	TCTT	4	TCTTTCTTTCTT	12
	32	J. mandshurica	1	SSR	REVERSE	65209	21	55.22	42.86	2	0	AGATAGAAGGACGAAACGAAC
	1	J. nigra	1	SSR	FORWARD	214	21	54.88	42.86	4	1	GCTTTCTGGATGTAGATGATG	161	229428	229428	4	2	TA	2	TATATATATATA	12
	2	J. nigra	1	SSR	REVERSE	374	21	55.01	42.86	6	0	GGGAAAACCTAGGATGTAGAA
	3	J. nigra	1	SSR	FORWARD	101360	21	54.3	38.1	5	1	TTGTAACAGAGACACGAATGA	188	229428	229428	7	1	AT	2	ATATATATATAT	12
	4	J. nigra	1	SSR	REVERSE	101547	21	55.03	47.62	3	2	CGTGACTCTACCGCTTAGTTA
	5	J. nigra	1	SSR	FORWARD	145412	21	54.26	38.1	3	0	TCACAGAAAAAGGACTAAGGA	156	229428	229428	5	0	AT	2	ATATATATATATATATATATATATAT	26
	6	J. nigra	1	SSR	REVERSE	145567	21	55.62	38.1	4	3	GCCTCCTTGCTATCTTAAAAA
	7	J. nigra	1	SSR	FORWARD	149031	22	54.95	40.91	4	2	CTCCTAGAATAGTTTCCAATGC	148	229428	229428	4	1	AT	2	ATATATATATAT	12
	8	J. nigra	1	SSR	REVERSE	149178	21	54.32	38.1	4	2	CCTTCGATGTAGTGATGAAAT
	9	J. nigra	1	SSR	FORWARD	101360	21	54.3	38.1	5	1	TTGTAACAGAGACACGAATGA	188	229428	229428	7	1	ATA	3	ATAATAATAATA	12
	10	J. nigra	1	SSR	REVERSE	101547	21	55.03	47.62	3	2	CGTGACTCTACCGCTTAGTTA
	11	J. nigra	1	SSR	FORWARD	105034	21	55.59	38.1	3	3	GGAAAAGCCCAAATAATGTAG	145	229428	229428	5	3	TGT	3	TGTTGTTGTTGT	12
	12	J. nigra	1	SSR	REVERSE	105178	21	56.92	47.62	4	2	CAACTCCTCGCTTTACGTTAG
	13	J. nigra	1	SSR	FORWARD	157854	21	55.44	38.1	5	2	CCTATGAAAGGCATTGTGTTA	147	229428	229428	4	1	TTC	3	TTCTTCTTCTTC	12
	14	J. nigra	1	SSR	REVERSE	158000	22	55.01	40.91	6	2	AGGGTTAGAGCCTAGCTTTATT
	15	J. nigra	1	SSR	FORWARD	160467	22	55.04	31.82	4	0	AAATAGAATTGAAGGAATGGTG	155	229428	229428	3	0	TGA	3	TGATGATGATGA	12
	16	J. nigra	1	SSR	REVERSE	160621	21	55.11	42.86	7	2	GTAGGGTTCGACGAAAATAGT
	17	J. nigra	1	SSR	FORWARD	178096	21	54.58	38.1	4	2	ACAACATAACGTGAACCAGAT	158	229428	229428	6	1	AAG	3	AAGAAGAAGAAG	12
	18	J. nigra	1	SSR	REVERSE	178253	21	54.84	42.86	3	2	ATAGTGCTTCACCCAGTCATA
	19	J. nigra	1	SSR	FORWARD	208494	21	54.76	38.1	5	2	AGATAAAGAGTCTGCCCAAAT	149	229428	229428	3	0	TCT	3	TCTTCTTCTTCT	12
	20	J. nigra	1	SSR	REVERSE	208642	20	55.7	45	4	2	CTCAAAGCAAAGAAGCTACG
	21	J. nigra	1	SSR	FORWARD	40339	21	55.07	42.86	2	0	CCTCTATGTCTTTGTTTCGTG	157	229428	229428	3	1	AGCA	4	AGCAAGCAAGCA	12
	22	J. nigra	1	SSR	REVERSE	40495	21	55.83	42.86	5	1	GGATGGCTTATCAGTGAATCT
	23	J. nigra	1	SSR	FORWARD	41102	21	54.94	42.86	4	0	CTTTACTTGCCTCCTAGCTTT	167	229428	229428	5	1	TTTC	4	TTTCTTTCTTTC	12
	24	J. nigra	1	SSR	REVERSE	41268	21	55.02	42.86	5	3	CAGGAACGCTATGTCATTTAC
	25	J. nigra	1	SSR	FORWARD	53948	21	55.22	42.86	5	2	ACCATGATAGTAAGCGTAGCA	151	229428	229428	5	1	TTCT	4	TTCTTTCTTTCT	12
	26	J. nigra	1	SSR	REVERSE	54098	21	55.23	38.1	5	2	AATTCTTACAACCCAAGAAGC
	1	J. × quadrangulata	1	SSR	FORWARD	214	21	54.88	42.86	4	1	GCTTTCTGGATGTAGATGATG	161	229494	229494	4	2	TA	2	TATATATATATA	12
	2	J. × quadrangulata	1	SSR	REVERSE	374	21	55.01	42.86	6	0	GGGAAAACCTAGGATGTAGAA
	3	J. × quadrangulata	1	SSR	FORWARD	101375	21	54.3	38.1	5	1	TTGTAACAGAGACACGAATGA	188	229494	229494	7	1	AT	2	ATATATATATAT	12
	4	J. × quadrangulata	1	SSR	REVERSE	101562	21	55.03	47.62	3	2	CGTGACTCTACCGCTTAGTTA
	5	J. × quadrangulata	1	SSR	FORWARD	145449	21	54.26	38.1	3	0	TCACAGAAAAAGGACTAAGGA	156	229494	229494	5	0	AT	2	ATATATATATATATATATATATATAT	26
	6	J. × quadrangulata	1	SSR	REVERSE	145604	21	55.62	38.1	4	3	GCCTCCTTGCTATCTTAAAAA
	7	J. × quadrangulata	1	SSR	FORWARD	149080	22	54.95	40.91	4	2	CTCCTAGAATAGTTTCCAATGC	148	229494	229494	4	1	AT	2	ATATATATATAT	12
	8	J. × quadrangulata	1	SSR	REVERSE	149227	21	54.32	38.1	4	2	CCTTCGATGTAGTGATGAAAT
	9	J. × quadrangulata	1	SSR	FORWARD	101375	21	54.3	38.1	5	1	TTGTAACAGAGACACGAATGA	188	229494	229494	7	1	ATA	3	ATAATAATAATA	12
	10	J. × quadrangulata	1	SSR	REVERSE	101562	21	55.03	47.62	3	2	CGTGACTCTACCGCTTAGTTA
	11	J. × quadrangulata	1	SSR	FORWARD	104997	21	53.76	42.86	4	2	CAGCTCAGTTCTCTTATCCAT	152	229494	229494	4	0	TGT	3	TGTTGTTGTTGT	12
	12	J. × quadrangulata	1	SSR	REVERSE	105148	20	55.45	40	4	0	TATGCGCTCTTTCTTTCTGT
	13	J. × quadrangulata	1	SSR	FORWARD	127661	21	55.64	42.86	2	1	CAGCCAGACAGAAGACAATAA	159	229494	229494	4	2	GAA	3	GAAGAAGAAGAA	12
	14	J. × quadrangulata	1	SSR	REVERSE	127819	21	55.07	42.86	4	2	TCGTTAGCTCTTAACTCATCG
	15	J. × quadrangulata	1	SSR	FORWARD	157923	21	55.44	38.1	5	2	CCTATGAAAGGCATTGTGTTA	147	229494	229494	4	1	TTC	3	TTCTTCTTCTTC	12
	16	J. × quadrangulata	1	SSR	REVERSE	158069	22	55.01	40.91	6	2	AGGGTTAGAGCCTAGCTTTATT
	17	J. × quadrangulata	1	SSR	FORWARD	160529	21	55.24	38.1	5	0	TAGAATTGACAAGGAATGGTG	154	229494	229494	3	0	TGA	3	TGATGATGATGA	12
	18	J. × quadrangulata	1	SSR	REVERSE	160682	21	55.11	42.86	7	2	GTAGGGTTCGACGAAAATAGT
	19	J. × quadrangulata	1	SSR	FORWARD	178184	21	54.58	38.1	4	2	ACAACATAACGTGAACCAGAT	158	229494	229494	6	1	AAG	3	AAGAAGAAGAAG	12
	20	J. × quadrangulata	1	SSR	REVERSE	178341	21	54.84	42.86	3	2	ATAGTGCTTCACCCAGTCATA
	21	J. × quadrangulata	1	SSR	FORWARD	208599	21	54.76	38.1	5	2	AGATAAAGAGTCTGCCCAAAT	149	229494	229494	3	0	TCT	3	TCTTCTTCTTCT	12
	22	J. × quadrangulata	1	SSR	REVERSE	208747	20	55.7	45	4	2	CTCAAAGCAAAGAAGCTACG
	23	J. × quadrangulata	1	SSR	FORWARD	40357	21	55.07	42.86	2	0	CCTCTATGTCTTTGTTTCGTG	157	229494	229494	3	1	AGCA	4	AGCAAGCAAGCA	12
	24	J. × quadrangulata	1	SSR	REVERSE	40513	21	55.83	42.86	5	1	GGATGGCTTATCAGTGAATCT
	25	J. × quadrangulata	1	SSR	FORWARD	41120	21	54.94	42.86	4	0	CTTTACTTGCCTCCTAGCTTT	167	229494	229494	5	1	TTTC	4	TTTCTTTCTTTC	12
	26	J. × quadrangulata	1	SSR	REVERSE	41286	21	55.02	42.86	5	3	CAGGAACGCTATGTCATTTAC
	27	J. × quadrangulata	1	SSR	FORWARD	53921	21	55.22	42.86	5	2	ACCATGATAGTAAGCGTAGCA	151	229494	229494	5	1	TTCT	4	TTCTTTCTTTCT	12
	28	J. × quadrangulata	1	SSR	REVERSE	54071	21	55.23	38.1	5	2	AATTCTTACAACCCAAGAAGC
	29	J. × quadrangulata	1	SSR	FORWARD	64871	21	55.3	47.62	6	2	AGGGATCTCTCTTGCTCATAG	143	229494	229494	4	1	TATC	4	TATCTATCTATCTATC	16
	30	J. × quadrangulata	1	SSR	REVERSE	65013	21	55.31	38.1	5	0	GCCCTTTAAGTGTTTGTTCTT
	31	J. × quadrangulata	1	SSR	FORWARD	64997	20	55.09	40	5	2	ACAAACACTTAAAGGGCGTA	157	229494	229494	3	1	TCTT	4	TCTTTCTTTCTT	12
	32	J. × quadrangulata	1	SSR	REVERSE	65153	21	55.22	42.86	2	0	AGATAGAAGGACGAAACGAAC
	1	J. × cinerea	1	SSR	FORWARD	214	21	54.88	42.86	4	1	GCTTTCTGGATGTAGATGATG	161	229670	229670	4	2	TA	2	TATATATATATA	12
	2	J. × cinerea	1	SSR	REVERSE	374	21	55.01	42.86	6	0	GGGAAAACCTAGGATGTAGAA
	3	J. × cinerea	1	SSR	FORWARD	101412	21	54.3	38.1	5	1	TTGTAACAGAGACACGAATGA	188	229670	229670	7	1	AT	2	ATATATATATAT	12
	4	J. × cinerea	1	SSR	REVERSE	101599	21	55.03	47.62	3	2	CGTGACTCTACCGCTTAGTTA
	5	J. × cinerea	1	SSR	FORWARD	145569	21	54.59	33.33	5	1	TTTGTTTCACAGAAAAAGGAC	164	229670	229670	5	3	AT	2	ATATATATATATATATATATATATAT	26
	6	J. × cinerea	1	SSR	REVERSE	145732	21	54.93	38.1	4	3	CGAACACCTTGCTATCTTAAA
	7	J. × cinerea	1	SSR	FORWARD	149198	22	54.95	40.91	4	2	CTCCTAGAATAGTTTCCAATGC	148	229670	229670	4	1	AT	2	ATATATATATAT	12
	8	J. × cinerea	1	SSR	REVERSE	149345	21	54.32	38.1	4	2	CCTTCGATGTAGTGATGAAAT
	9	J. × cinerea	1	SSR	FORWARD	101412	21	54.3	38.1	5	1	TTGTAACAGAGACACGAATGA	188	229670	229670	7	1	ATA	3	ATAATAATAATA	12
	10	J. × cinerea	1	SSR	REVERSE	101599	21	55.03	47.62	3	2	CGTGACTCTACCGCTTAGTTA
	11	J. × cinerea	1	SSR	FORWARD	105083	21	55.7	33.33	3	1	GAGGGAAAAGCAAAAATAATG	148	229670	229670	5	3	TGT	3	TGTTGTTGTTGT	12
	12	J. × cinerea	1	SSR	REVERSE	105230	21	56.92	47.62	4	2	CAACTCCTCGCTTTACGTTAG
	13	J. × cinerea	1	SSR	FORWARD	127718	21	55.64	42.86	2	1	CAGCCAGACAGAAGACAATAA	159	229670	229670	4	2	GAA	3	GAAGAAGAAGAA	12
	14	J. × cinerea	1	SSR	REVERSE	127876	21	55.07	42.86	4	2	TCGTTAGCTCTTAACTCATCG
	15	J. × cinerea	1	SSR	FORWARD	158059	21	55.44	38.1	5	2	CCTATGAAAGGCATTGTGTTA	147	229670	229670	4	1	TTC	3	TTCTTCTTCTTC	12
	16	J. × cinerea	1	SSR	REVERSE	158205	22	55.01	40.91	6	2	AGGGTTAGAGCCTAGCTTTATT
	17	J. × cinerea	1	SSR	FORWARD	160665	21	55.24	38.1	5	0	TAGAATTGACAAGGAATGGTG	154	229670	229670	3	0	TGA	3	TGATGATGATGA	12
	18	J. × cinerea	1	SSR	REVERSE	160818	21	55.11	42.86	7	2	GTAGGGTTCGACGAAAATAGT
	19	J. × cinerea	1	SSR	FORWARD	178361	21	54.58	38.1	4	2	ACAACATAACGTGAACCAGAT	158	229670	229670	6	1	AAG	3	AAGAAGAAGAAG	12
	20	J. × cinerea	1	SSR	REVERSE	178518	21	54.84	42.86	3	2	ATAGTGCTTCACCCAGTCATA
	21	J. × cinerea	1	SSR	FORWARD	208644	21	54.76	38.1	5	2	AGATAAAGAGTCTGCCCAAAT	149	229670	229670	3	0	TCT	3	TCTTCTTCTTCT	12
	22	J. × cinerea	1	SSR	REVERSE	208792	20	55.7	45	4	2	CTCAAAGCAAAGAAGCTACG
	23	J. × cinerea	1	SSR	FORWARD	40307	21	55.07	42.86	2	0	CCTCTATGTCTTTGTTTCGTG	157	229670	229670	3	1	AGCA	4	AGCAAGCAAGCA	12
	24	J. × cinerea	1	SSR	REVERSE	40463	21	55.83	42.86	5	1	GGATGGCTTATCAGTGAATCT
	25	J. × cinerea	1	SSR	FORWARD	41070	21	54.94	42.86	4	0	CTTTACTTGCCTCCTAGCTTT	167	229670	229670	5	1	TTTC	4	TTTCTTTCTTTC	12
	26	J. × cinerea	1	SSR	REVERSE	41236	21	55.02	42.86	5	3	CAGGAACGCTATGTCATTTAC
	27	J. × cinerea	1	SSR	FORWARD	53892	21	55.22	42.86	5	2	ACCATGATAGTAAGCGTAGCA	151	229670	229670	5	1	TTCT	4	TTCTTTCTTTCT	12
	28	J. × cinerea	1	SSR	REVERSE	54042	21	55.23	38.1	5	2	AATTCTTACAACCCAAGAAGC
	29	J. × cinerea	1	SSR	FORWARD	64870	21	55.3	47.62	6	2	AGGGATCTCTCTTGCTCATAG	143	229670	229670	4	1	TATC	4	TATCTATCTATCTATC	16
	30	J. × cinerea	1	SSR	REVERSE	65012	21	55.31	38.1	5	0	GCCCTTTAAGTGTTTGTTCTT
	31	J. × cinerea	1	SSR	FORWARD	64996	20	55.09	40	5	2	ACAAACACTTAAAGGGCGTA	157	229670	229670	3	1	TCTT	4	TCTTTCTTTCTT	12
	32	J. × cinerea	1	SSR	REVERSE	65152	21	55.22	42.86	2	0	AGATAGAAGGACGAAACGAAC
	33	J. × cinerea	1	SSR	FORWARD	65980	21	55.34	42.86	4	1	GCGGAAGTTTAAGGTGTAAGT	149	229670	229670	4	2	TTAA	4	TTAATTAATTAATTAA	16
	34	J. × cinerea	1	SSR	REVERSE	66128	21	54.7	38.1	6	3	AGGTTATAAAATCGCTTAGCC
	35	J. × cinerea	1	SSR	FORWARD	67296	21	54.48	47.62	4	2	GCTCCCCTACTCCTATAAAGA	155	229670	229670	4	1	TCTT	4	TCTTTCTTTCTT	12
	36	J. × cinerea	1	SSR	REVERSE	67450	21	54.76	38.1	4	1	CTTCCATACGCTATTTACCAA
	37	J. × cinerea	1	SSR	FORWARD	70206	21	54.99	47.62	5	2	GGACCAGGGATAGTCTTTCTA	134	229670	229670	4	2	CTTT	4	CTTTCTTTCTTT	12
	38	J. × cinerea	1	SSR	REVERSE	70339	21	54.91	38.1	6	1	TCATCTCTTTGTCGACTGATT
