# Supplementary material for: Microsatellite Borders and Micro-sequence Conservation in Juglans
Source: Sci Rep. 2019 Mar 6;9:3748. doi: 10.1038/s41598-019-39793-z (PMC6403238; doi:10.1038/s41598-019-39793-z)
Supplement: Supplementary file 10 — Dataset 8 [file 41598_2019_39793_MOESM10_ESM.xlsx]

## Sheet: Sheet1
Title:	Microsatellite Borders and Micro-sequence Conservation in Juglans
Authors:	Aziz Ebrahimi, Samarth Mathur, Shaneka S. Lawson, Nicholas R. LaBonte, Adam Lorch, Mark V. Coggeshall, Keith E. Woeste.
	Species	Number of loci to which primers pairs were 100% homologous
		2	3	4	5	6	7	8	9	10	11	12	13	14	15	16	17	18	19	20	21
	J. regia 1	708	4	2	0	2	0	0	0	0	0	0	0	0	0	0	0	0	0	0	0
	J. regia 2	706	4	12	6	4	0	2	0	0	0	0	0	0	0	0	0	0	0	0	0
	J. regia 3	708	4	2	0	0	0	0	0	0	0	0	0	0	0	0	0	0	0	0	0
	J. × quandangulata	8	0	12	8	4	0	2	0	0	0	0	0	0	0	1	0	0	0	0	0
	J. intermedia	22	0	2	0	2	0	0	0	0	0	0	0	0	0	0	0	0	0	0	0
	J. regia BC1	708	4	12	8	4	0	2	0	0	0	0	0	0	0	1	0	0	0	0	0
	J. major	136	2	12	6	4	0	2	0	0	0	0	0	0	0	0	0	0	0	0	0
	J. nigra	3271	18	12	8	4	0	2	0	0	0	0	0	0	0	1	0	0	0	0	0
	J. mandshurica	6504	62	12	8	4	0	2	0	0	0	0	0	0	0	1	0	0	0	0	0
	J. ailantifolia	5234	38	10	4	4	8	2	6	10	0	4	0	0	0	1	0	0	0	1	0
	J. cinerea	1718	4	2	0	2	0	0	0	0	0	0	0	0	0	0	0	0	0	0	0
	J. × cinerea	522	12	2	0	0	0	0	0	0	0	0	0	0	0	0	0	0	0	0	0
